# Supplementary material for: The Toxoplasma protein phosphatase 6 catalytic subunit (TgPP6C) is essential for cell cycle progression and virulence
Source: PLoS Pathog. 2023 Dec 13;19(12):e1011831. doi: 10.1371/journal.ppat.1011831 (PMC10752510; doi:10.1371/journal.ppat.1011831)
Supplement: S1 Table — (XLSX) [file ppat.1011831.s005.xlsx]

## Sheet: PP6C-6HA_1
Accessions	Score	Molecular weight	PeptideSeqs	PepIsUnique	Unique_Peptide_Num	Unique_Spectra_Num	Coverage	Abundance (Normalized)
TGGT1_258580-t26_1-p1	124.566	69011	AFDEYTFR;AQGDLEEAAALLADMDR;EMIVGFLR;FHAFGLVHGDVK;FHAFGLVHGDVKLQNFLVDK;FMVPLLK;FMVPLLKLR;FWDQGLPPVVPPLIGNEPGQASVALVAER;GFLGGGGFGLVYHVEHPTTGQPFALK;GPSPASDTASESEPVSTEEAALLQK;GPSPASDTASESEPVSTEEAALLQKE;IFSVCALFPK;IGDLFVGHLMPQLR;IGDLFVGHLMPQLRR;KIGDLFVGHLMPQLR;LQNFLVDK;LSPQQALEQFSLLNWK;LSPVLGVQER;MSSTIQMVK;MSSTIQMVKLLAR;NAIPYTAEIDSWMLGISLYR;NPTEAQQAVGTYLINSAENTWFISIPGGR;RGFLGGGGFGLVYHVEHPTTGQPFALK;RLW…	1;1;1;1;1;1;1;1;1;1;1;1;1;1;1;1;1;1;1;1;1;1;1;1;1;1;1;1;1;1;1;1	32	77	0.5938	8.11266e+08
TGGT1_305270-t26_1-p1	116.36	82289.3	ATLPATK;DADLALGQLSSMLVK;DEPLLLSPK;DGQPWWR;ELDESVLLSEIAAK;ELDESVLLSEIAAKDEPLLLSPK;FTPAYTAIVTDPSGSLYHVPLGR;GIPAYPEQQLK;GSGYDYSADFYSTTESLNK;HLLAISEVIK;HLLAISEVIKDR;IEHVQEPPSPPVPPESTEGR;ISVLVNVECVGIIK;IYQHLPR;KIEHVQEPPSPPVPPESTEGR;LGQPFPVYAGR;LHPPHPTHGTGQPLPPPAIGDLHAFYPRPPPTVPAYYVGEFVAPAPPLATGATPGDVEAFQR;LQPVFGGTSLR;MAIELLQDTLR;QIVPSYVPLGGFR;QSPCFVGYAR;RIYQHLPR;RVVSLFFTNPFAK;SEAIAVHR;TEPNDAFAR;TSVLTH…	1;1;1;1;1;1;1;1;1;1;1;1;1;1;1;1;1;1;1;1;1;1;1;1;1;1;1;1;1;1;1	31	69	0.5962	2.48322e+08
TGGT1_202200-t26_1-p1	101.269	87106.9	AKGDAGAFLMSTYVYHNTR;DGEVITATITSMMK;DLPSGTGPLR;DSVLDGLNAISITPTWTLSGVR;EAGFSSVNVCYR;EASLSFVPLSR;EELGQDFTVALR;EELWLVANGLTPTSER;EELWLVANGLTPTSEREETLVK;FFTPNTQAIMWFAR;GDAGAFLMSTYVYHNTR;GGFSYPWSK;GKPVIDLDNIDMFFVTVQENNR;IPSDITKEELWLVANGLTPTSER;ISHFFYSR;QPSVASTTASEAGLEDVDAIR;SDHIPFSFVVHLFGSR;SLQESYETK;SSALETAAFVPR;TSEEVLTGVSGLIPFTNYLDSEGGSISGK;VLIAGIHVTHK;VLIAGIHVTHKR;VPDVTPTASGGLMESDETPLLQTSQDTAESLLAAVH…	1;1;1;1;1;1;1;1;1;1;1;1;1;1;1;1;1;1;1;1;1;1;1;1;1;1	26	57	0.4502	1.48364e+08
TGGT1_269920-t26_1-p1	102.852	108006	ALNNATLGDVQTSLTR;ASIMAPADSLIQNIYTIRPDFK;AVLLTLK;GIDATWILLPER;GLLYGFALSHYLLK;GNFESPFHFWK;GQEASDSVVYLNIVYLR;KPVNGVFEQDPTVVLLQLWR;LFVSILYLAPSDYHR;LNNIDLEEAFSMSDK;LNNIDLEEAFSMSDKDR;LSWEEEPLGASMR;LTQTGMNVLEK;MAGWLASR;NLEAGDLLHR;QISMYASGAELEK;QNINGSDSVIR;QVPPLQLQSPSNR;QVYTPTTSQLALFLPSK;REESISEGVLTNGDL;RNLEAGDLLHR;SGILSSIAANTR;SVQEFFTRPINYHVYR;TALIGHWDPEK;TFFGVEVTSVSDGTFR;YTESYEK	1;1;1;1;1;1;1;1;1;1;1;1;1;1;1;1;1;1;1;1;1;1;1;1;1;1	26	33	0.3357	1.55072e+08
TGGT1_294560-t26_1-p1	94.2175	83533	ASPPITDVSTDPPELGVSPQR;DLADLVGGSPPQTTPTIQK;ESNGNELLR;EVASMEGASPAAFQAAQQR;FSAESPWEMAAEK;GFVASLGTYK;HMPPEYSVLPDQFSAPLFTSGGNAR;ILPPQHISQQVK;LDSLPHTALSDNAQK;LLLDPTHETR;LPWALGQVFAR;LQLISIVK;LVDEHPFFQVVEDA;MPETLPAR;MVPPQASYSVAAPDGTVR;QLGSNLR;QVGSDTPPATTHTSQTPSK;RMPETLPAR;RPQAVGVQPGSAATR;RSELTLGQR;SGLVHGNIR;SPQPDSVPYNLR;SYAPQPLGTSSPTFPGSSPLVSK;TTNVLINK;YLFHTLVTVVGSLHK	1;1;1;1;1;1;1;1;1;1;1;1;1;1;1;1;1;1;1;1;1;1;1;1;1	25	35	0.4253	8.74026e+07
TGGT1_320490-t26_1-p1	94.3392	126144	AEAAVGVHWGTLR;DPDVGSVSAGAK;DQFVDFSLSGSR;EDGAGVFSSLPAWR;FFYGGDTAYWRPDFDEYR;FTFTAGVHWSGR;IDHNTSLWGGFAVAGPEHK;IGHILGPFHLAALPIGAYEPNADLR;LENLMIPQAHPYR;LQDAGLLADDDAWK;LQDAGLLADDDAWKEFLLTEGAR;LVAEVLHK;MHGQFLYPWK;NGGEVGAQPTR;REEDEDHVTYGISER;SIWYVPEGVTGFLR;SSGLEHVWPEAPEEHYTFPTK;SVLDAFLPVLRPQFADK;TVGSWGEGRPDSSDGGSTEYR;YGGPGSPDEGR;YQHVKPWETVQMFK;YTWLGHATGLVNVDGLK;YVAAHALLTQLPK	1;1;1;1;1;1;1;1;1;1;1;1;1;1;1;1;1;1;1;1;1;1;1	23	31	0.2937	3.05694e+07
TGGT1_228170-t26_1-p1	72.9329	182222	ADAVLGLGDFLGIPGPLSAR;AELVLAQESLLSEK;AWNQFFGSMHNTR;DKPNWLLQGFVTEAALFR;DYLVAEFIDSR;FLWTNEFDQTVSALAK;FVHETFKPVGAR;FYQTEINDLVSK;GLQTLLYR;GTQEELAAMQQR;ILVNQVEK;LLLIGNTGIGEYK;LQEELFHR;LQYVDDLYK;TLNDLLLK;TLVLWDPVQR;VIQPVHLYLR;VPSVHVFR;WDQNQAYR;WYDIFVK;YDELEAAR;YPDDSLEAR	1;1;1;1;1;1;1;1;1;1;1;1;1;1;1;1;1;1;1;1;1;1	22	22	0.1516	4.60675e+07
TGGT1_227810-t26_1-p1	79.4636	58170.8	AALVSSAAGTEGNFDSEWGFALPFR;AILNFVTVSPAMMCDLHTLR;DGQLFLGGFQHVR;FPVVDVR;FQFIIQSLLDVNPYK;FQFIIQSLLDVNPYKR;GAPSAQLTAYFPVTG;ILGAGAASIVIQAVQETVPQEPAR;KQQELPEVPEAELLSQLAEEQLR;LPSVTFTDPR;LQLTHLDITDENVLVGR;LSNEGLVLAMDGSGK;QQELPEVPEAELLSQLAEEQLR;RPQPVQVAR;STLPQTPFVIETLR;TPAMDEFVVMR;VFATPEGDTSLPYTMER;VLQLAANLER;VTPEELATMVEPSLK;WFCGDVFFNR	1;1;1;1;1;1;1;1;1;1;1;1;1;1;1;1;1;1;1;1	20	46	0.5152	2.01304e+08
TGGT1_306060-t26_1-p1	66.4309	328829	AQPSFPLFFVDGEGQEHPSLGR;EETTHLDASLR;EPGYRPGSIFLSPDGFR;GGQPVTTNVDGHPVVYDIR;ISIPEEEPLR;IVPMFSTPNVTVK;LLDLASPVTIVGDLTR;LLSSVPIDDLNAPGVDIGTLK;LMDVLTRPK;LPTLFVLDDAHDR;LVGATITTTEK;LVLYDDKDTALR;QGGETGLNPGDIEHYYSPLFGR;SLIEGLQPNENTDDVLTK;TEFVVPILPSQK;TLTPQELQQLK;VPNELLQPLLR;VTTPVGTPSHAR;WGFVESR	1;1;1;1;1;1;1;1;1;1;1;1;1;1;1;1;1;1;1	19	21	0.0896	8.78767e+06
TGGT1_291960-t26_1-p1	70.9919	57868.4	AEVHLLME;AHGYPPQNAFQTLGSHEFK;AVEYFVK;EQPLGPPSGIPR;ERVEPEDAVVR;GPMLMTDFFALTVDHQPFNMR;GQQVISLGPSLK;IFPLPGGFEGEQK;LAAQQQGTALVAQAAQLHITLQLIK;LMEVVDPVMPPGRPLQMSSPSSK;LSLENFLLR;LVAITTSK;MPSVVFLYPSASATLGQVAEAIK;QQTPALTDEMHK;SSWTPSPPFFQPGEGSSK;VEPEDAVVR;VLDVETIEGTPSQLDR;VLSIFGVADGK;VLSIFGVADGKK	1;1;1;1;1;1;1;1;1;1;1;1;1;1;1;1;1;1;1	19	46	0.4743	2.37429e+08
TGGT1_232710-t26_1-p1	66.4118	29352.4	APTLFNVR;FIPESIGK;GIFPLQNVFIR;IGDPFLK;IGDPFLKK;KFIPESIGK;KIGDPFLK;KMMTIMSAEASK;KVQAESGEAQNTLTAETK;LCCEDIQGR;LMELHGEAEDVGR;LMELHGEAEDVGRK;MFCIAFTK;MMTIMSAEASK;STCYAQTSQIR;VQAESGEAQNTLTAETK;VQAESGEAQNTLTAETKA;VYEVNLADLNNDEDQGFR;VYEVNLADLNNDEDQGFRK	1;1;1;1;1;1;1;1;1;1;1;1;1;1;1;1;1;1;1	19	37	0.4942	1.66849e+08
TGGT1_262050-t26_1-p1	68.3207	65061.2	AFVIKSWFFR;APIDWIGCDNPR;DGFVAALPR;EPQMVSLR;FAVPLFSGR;GAAILPLR;IMLVFPEDVTPQVLVSR;ITLSAVEPR;LDVLSFYMHSDFFNEGR;LDWQFLQQWQTDGDK;LDWQFLQQWQTDGDKNAR;LGHWLQSLGR;LLDVDPENR;MGGASDCQVTNEMQAAEVVQK;QSQILEDCNMEMVSLLDR;REPQMVSLR;SALLGQSR;SVAGTGGYNIVVK;VESEIKDLISR	1;1;1;1;1;1;1;1;1;1;1;1;1;1;1;1;1;1;1	19	36	0.3537	2.89297e+08
TGGT1_229990-t26_1-p1	69.9318	59179	AATVILR;AQGQLLDAAGNGDEELK;AQGQLLDAAGNGDEELKWHGLDLTSGK;EGVHPTAVIAGFK;ESSLVEGYALK;EVLMNVATTTISSK;FATEAAVTILR;FIQEHLTSR;GANEYMLDEVDR;IGDWDHLMFK;ILASGANVILTTQGIDDMAMK;ITEGTVVLTMATLDGDEK;LIGTETAHFADLVVR;MLVDDIGDMTITNDGATILK;TANAAAVQSIANILR;VALLDFNLR;WHGLDLTSGK;YPVSSINIIK	1;1;1;1;1;1;1;1;1;1;1;1;1;1;1;1;1;1	18	23	0.4051	4.92876e+07
TGGT1_305940-t26_1-p1	67.9602	68787.9	DALDATASHPAR;GSGETGEQAPQAAPQSEPQK;HSNLSEFFITFK;ILAEAGEKEEER;KTFDFSGW;LIPNMHANKEEGDTDAGQGEGGHPK;LVHQGIGVLSMANDGK;MAAGFTSTVVQGSATQEFR;MQAPTPPK;NPFEDAR;NPVNGKPLSAGDLVPLK;NWNDLLTGEPFSHSDLIHIQNPADAK;SISGFPGGAPFEDEFDNR;VFNQHTHIVANR;VVGGLDVLR;YFDDTIFHR;YIEGFYHVR;YLPPSVLPGK	1;1;1;1;1;1;1;1;1;1;1;1;1;1;1;1;1;1	18	27	0.4069	1.39364e+07
TGGT1_203490-t26_1-p1	64.4624	76170.7	AEAATDLEPSAESSASASSSNATAK;ANLLVGVVGYPNVGK;ASETLDAGR;DGDMDAPELLPVNPLAR;EAAVAWLK;GGIPDLDAAAK;GVAPALAFK;HIQLIDSPGVLFSPSK;KGGIPDLDAAAK;LEGFSSPQEMLALLAHR;LLDHAEENQAR;LLNALAHTATR;LPEAAGGTGENR;LQNWTDVEPLEASESFR;NAQDDAVLLPPPSAR;QRPHMLLR;VLQEADVIIEVLDAR	1;1;1;1;1;1;1;1;1;1;1;1;1;1;1;1;1	17	25	0.3096	1.64508e+07
TGGT1_243710-t26_1-p1	70.2741	61433.9	DSFLDEGFILEK;EHASSLELVHIIK;GGSEHGLEEAER;ILTPMQGVEGGR;KMEEIMIGEDK;LKEHASSLELVHIIK;MISEGGVPDVLQR;QAEELVNQNIHPQIITAGYR;QIPTIILENGGLDSADIVSR;QLIYNYPEQIFQDHK;SLHDALAILSQLVLEQK;SVWLDNPAAK;TIITNDGATILK;VIAIEHADFDGMER;VSLAIEAFAK;VSVDSFEAVQALELAEK;VSVDSFEAVQALELAEKEK	1;1;1;1;1;1;1;1;1;1;1;1;1;1;1;1;1	17	24	0.3732	1.50419e+07
TGGT1_207440-t26_1-p1	58.244	35484	ERHLGGFDIIHLR;EVMMIVMQR;FEAGNMAMVTGGHNVGR;FVPHPIR;FVPHPIREEEASYK;GVPALITHDGR;HLGGFDIIHLR;IAAPHHWMLDK;ISNVFVIGK;ISNVFVIGKGEK;IVDTLKFEAGNMAMVTGGHNVGR;LDLNTGK;LSIMENR;MLFDTK;NNEFATR;VGVIVHR;YPHPSIK	1;1;1;1;1;1;1;1;1;1;1;1;1;1;1;1;1	17	41	0.4295	1.78327e+08
TGGT1_239100-t26_1-p1	65.341	22573.4	AFVVFVPHAVYQK;CLFDIETSSQSDLK;CLFDIETSSQSDLKGDVR;DAVFSFPQHVY;DNIEDKLETFAAVYK;HLVISSVK;HVVLVAQR;IVKPQGVEPTEIENEVAK;KAFVVFVPHAVYQK;KIVKPQGVEPTEIENEVAK;LETFAAVYK;LETFAAVYKK;LTNKDAVFSFPQHVY;TLTAVQDGMLEDIVSPTEIVGK;TLTAVQDGMLEDIVSPTEIVGKR;TMLPLDFK;TMLPLDFKR	1;1;1;1;1;1;1;1;1;1;1;1;1;1;1;1;1	17	30	0.6633	3.29532e+08
TGGT1_262920-t26_1-p1	67.0465	104446	AFGQGGSEAGPSR;ALPGSSSISSFPAQEALSEK;ASEAVEEGPR;DASGSGFVVEGK;DRHALLTSSLSSVVK;DSVTVLGYPTGGDQLSITEGIVSR;EAVADEAAADSGEER;HALLTSSLSSVVK;ILTNGHVVGETTR;ISGISALPIVLDR;LTEFPAEFFTK;TLAAAAASQK;VLVSPENVPGSIQK;VPAHTWDQKPK;VSIDYTIMK;YFVFGGLVFTTLTR;YTGFPSLGVK	1;1;1;1;1;1;1;1;1;1;1;1;1;1;1;1;1	17	19	0.2202	2.19898e+07
TGGT1_266970-t26_1-p1	60.275	35104.6	APIDFDDSFFK;APIDFDDSFFKDIIK;AQAEDRVPPDDSDGVHVVEVK;FKLNGISINSK;IQDHFLLDDLK;KLQTHEQIMK;KYGIPAGELWLR;LGPSSLTGLNADNILMYIR;LNGISINSK;QEQPGRPLEGLQIR;QTVTVESWETVK;TEEEFNIR;TGILESEQHYYLGVQLIEDSMPADQLR;VINLEDDSK;VPPDDSDGVHVVEVK;YGIPAGELWLR	1;1;1;1;1;1;1;1;1;1;1;1;1;1;1;1	16	24	0.5523	6.08952e+07
TGGT1_251780-t26_1-p1	58.7621	78206.2	AQGIDLTK;ASNGDAWVEAQGK;ATNGNTSLGGEDFDQK;EKEILPYK;ETAEAYIGRPVK;IAGLEVLR;IINEPTAAALAFGMDKDDGK;ILQHLIDEFKK;ISQQAYNQAGSTDSSAGSEGTGSESGDKK;MKETAEAYIGRPVK;NEAETLIYSVEK;QAVTNPENTVFATK;SDLSDVILVGGMTR;SQVFSTAADNQTQVGIK;SYSPSQISAFILTK;VQTEVNLPFITADQTGPK	1;1;1;1;1;1;1;1;1;1;1;1;1;1;1;1	16	19	0.2967	1.30705e+07
TGGT1_211290-t26_1-p1	60.5131	36566.1	DKHDASLLGLVSSVPDSSILKPEFVGAGAALVAVTR;DQQEFPQTSAR;EDTVDLLLTVDR;HDASLLGLVSSVPDSSILKPEFVGAGAALVAVTR;HGENRPHSSPF;ILPTSDREPLIAGPQK;LADDDTFEDDR;LADDDTFEDDRLYR;MSAPQAAITKPLTILLAGIPGAHISK;NTDFKDQQEFPQTSAR;QSLEALVDTGVK;QVVLTTK;RPFEAAIPHFILQK;SLTDIHK;SSGTEIPSTLACPSSSPLK;YHVGYMSFNLEVNGR	1;1;1;1;1;1;1;1;1;1;1;1;1;1;1;1	16	27	0.6156	8.43887e+07
TGGT1_205440-t26_1-p1	61.5822	60659.6	AVANSLEVIPR;DVLNEVER;EGGGAGADNMDADPETFGDSR;EVDVLHPAAK;GVSDLAQHFLVK;KGESQTYVEITK;MIRPQGPVLVLK;MLLDPLGGIVLTNDGNAILR;QQLHPSVISHGYVLALEDTLK;QVWDSLAVK;TAIEAAAMLLR;TEEITKEDVGTK;TTLGPSSMLK;VLDGVMVNK;VTGATIVNR;WGVDGETGAIVDMVEK	1;1;1;1;1;1;1;1;1;1;1;1;1;1;1;1	16	24	0.3651	1.36555e+07
TGGT1_287500-t26_1-p1	55.0778	59325	ALGATAVVR;DFDVENIR;FGEAFEMIPR;GMVVTRPPSGSVESK;GSTPSVLDEAER;GTVLVHNAEELK;LGADAALTVLR;LSQSVVLK;LVAGAGATEMEMSR;LVVTSLGK;QGLHPNDVAR;SAAAASAPSLTINAVEK;SFTGIDEVTAK;VHEGVNTDISVSYPSFK;YDILTLK;YGLSGLLK	1;1;1;1;1;1;1;1;1;1;1;1;1;1;1;1	16	20	0.3183	2.63893e+07
TGGT1_229010-t26_1-p1	66.72	107274	ASGDVATRPFDSGTAK;ATTDVLFR;ENLFAQLASWTGK;GIYPNLDELR;HSSPQEVLYVGGIPSTVKPQQVHVLGPTVSDESR;ITLLILQQIR;LFSSTVSQEWEK;LSSVSFFHQHVDGASVLVR;QANVAAQVLHPLPAK;SAEGTSESPPVPQLGTPPRPAPR;SEEDSEAAETPTPLR;SLYGGIANTLETPFADSEAVAK;SVDTGSGSDASTEQQAGEQK;SYDETTGESDHQQWK;VESIIAGSDTTPR;VVTPIPASK	1;1;1;1;1;1;1;1;1;1;1;1;1;1;1;1	16	22	0.2581	2.55431e+07
TGGT1_203150-t26_1-p1	56.0746	187624	AEGPSPLEGGSR;AFDEGQEGLQGDK;AGVGGYGAHAVGSAEALR;APASAASLSPR;APSDADELVYVHLNPVTGER;AVEGSFFYDR;AVFGLPTETEK;EATGGSGTSALTR;EEASLLLSPR;FGSSPSSDTGEQETSQGGR;GTWVASFGTDHLQR;LFSLTDEAGR;RPSFPFSSLFGPSEPPQEEDPFGLR;SSPGHPFQLSPR;STLSPTPPGSPTR	1;1;1;1;1;1;1;1;1;1;1;1;1;1;1	15	17	0.1174	4.17319e+07
TGGT1_314750-t26_1-p1	52.963	49965.9	ALAAAFTFFAEDAK;ALAGLTAYVMK;ANMPPEQLLANAK;EEGSVSSGLR;GREEGSVSSGLR;HYVSTSPPAAPPPAK;IADKLTPVLGK;KFPTFK;KGEDAVNSAAAVQAK;KLPLPVK;KQPVQIVLPHPLFDVSK;NTIHAVSVQATDAPALPIYSDSSYTEAAR;QPVQIVLPHPLFDVSK;VPPALSASSSASASSR;WKDLIAPEK	1;1;1;1;1;1;1;1;1;1;1;1;1;1;1	15	22	0.3731	1.89613e+07
TGGT1_225080-t26_1-p1	56.7045	17711.6	AGELTADEISK;AGELTADEISKVVAIASTPQQFK;EKVVVALTAIR;HKHVVANGLDTVWR;HVVANGLDTVWR;HVVANGLDTVWREDLER;HYWGLK;HYWGLKVR;ILNTNVDGR;IPTWFLNR;RAGELTADEISK;SIQVSNNQDFQHILR;VVAIASTPQQFK;VVAIASTPQQFKIPTWFLNR;VVVALTAIR	1;1;1;1;1;1;1;1;1;1;1;1;1;1;1	15	48	0.6026	5.09034e+08
TGGT1_304740-t26_1-p1	50.6218	71228.3	ADVADYVR;ARPYDVDVR;AVYMILPR;DPEERPTLK;DQGVPFR;ELWALTK;GYFAPELSR;IAALATGLLVSAFGYSSYK;LAAAEMVYSNYILHTHGFLHR;MTAKDPEERPTLK;QVMEDPYFDGIDFER;SDVFALGQTLK;VPHVSEALADFIGLDEETR;VPHVSEALADFIGLDEETRR;YLNNLPVLDER	1;1;1;1;1;1;1;1;1;1;1;1;1;1;1	15	23	0.2469	3.59282e+07
TGGT1_205250-t26_1-p1	53.6991	62303.2	EMDSVVK;EPTDETMLDLQR;FVSVTTGETR;GAAQNFEQQEHLHTE;GAPLGSGGFATVYEATDVETNEELAVK;ILAHMQEQIGQPQALENSER;ILTVAAWPPDVPK;LFLGDFGTYR;LVANVQAQGIVHTDIKPANFLLLK;RFVSVTTGETR;RSELVFEK;SELVFEK;VFMSEK;VFMSEKEPTDETMLDLQR;WVPNYFLLMMR	1;1;1;1;1;1;1;1;1;1;1;1;1;1;1	15	25	0.296	3.74112e+07
TGGT1_312950-t26_1-p1	55.6281	53558.7	DTGELGLAVASFLYTDPAAMTELSAK;EGEQMETPPPR;FQAFPQPHDATGEQK;GVPQAAAIK;LEVGTLAQIQQQVPEEDYWQAQQR;LLLAFELLAR;LSNMLDSAVR;LTAGAETPQR;NWFSWWR;SLPLTTVK;TPLVTAR;VIAGYADTPDTVFNENK;VIHILGPLVAETLVSSFPEAFTDVSQGPR;WFEGYLK;YASWFVENPMK	1;1;1;1;1;1;1;1;1;1;1;1;1;1;1	15	21	0.4277	3.37741e+07
TGGT1_249900-t26_1-p1	55.5148	35233	AMLFGPNNDANLFYK;DFLAGGISAGVSK;EFTGLVDCLGK;GAGGALVLVFYDELK;GAGGALVLVFYDELKK;GAYFGLFDTAK;GNADSQLMNTAK;GNMANVIR;KGNADSQLMNTAK;MLIQTQDSIPEIK;TIVAPIER;VSAEQGVASLWR;WAVAQTVTAAAGVASYPFDTVR;YFPTQAFNFAFK	1;1;1;1;1;1;1;1;1;1;1;1;1;1	14	19	0.4843	4.89243e+07
TGGT1_212300-t26_1-p1	49.6227	75629.6	AVFQALGHTPQASAVVIR;DAQEHANFMQQQLNDMK;DRFGFEFLR;ELETGDFK;FGFEFLR;FTTDVETYIIESGLK;IGGLPLTDVTEFNK;IYQGIAPEPR;LDHLLLLQAVSSAETQLNER;MAVEIHRPVPGTAPPSFSSEDVAGEHR;QALDALLQHVDDEKEQTK;QEYVYPK;SVVIAFVGNR;VAFMNTYLVPSK	1;1;1;1;1;1;1;1;1;1;1;1;1;1	14	16	0.2709	1.10433e+07
TGGT1_245460-t26_1-p1	58.7837	23447.5	ADGYILEGEELMFYK;ADGYILEGEELMFYKR;AGQEEEGSGK;KFELGRPPAMTK;LDPLLEEQFNTGR;LDTGNYSWSSQK;LDTGNYSWSSQKIAK;LLGVVYNASNNELVR;NSIVAIDATPFK;NSIVAIDATPFKAWFR;QQGVPKLDPLLEEQFNTGR;SFYGLDLGK;SFYGLDLGKK;TNTLVKNSIVAIDATPFK	1;1;1;1;1;1;1;1;1;1;1;1;1;1	14	36	0.5805	4.3919e+08
TGGT1_301010-t26_1-p1	52.0201	97318.8	AHQLAMEGFR;ASVSEEPGSSPAPR;DSSSHSSTSAFTEGAIR;FNHLNGLELIAR;GAGWLFGDK;GLGGEEPEPAGELR;LSSSAEDPSSSFSGAFSQASASR;NPPEILSEADLWR;NTSSTFVGPHMESK;QEGVSPPLQEK;SLGEASAGTR;TSDAGDLDVWIAGFHR;VQEIPHEGTFGDIVWSDPDDVEEWAENPR;YGNANPWK	1;1;1;1;1;1;1;1;1;1;1;1;1;1	14	21	0.2227	2.32843e+07
TGGT1_286720-t26_1-p1	56.7876	31015.7	ASLTNGVLQVHVPK;DHGEEDFVR;DTGSEFVVHADVPGMDR;DTGSEFVVHADVPGMDRENLR;ETPTQPPAIR;FYHQHFNSAAPFMR;GNPLLMSTMMPQLSTMDR;MYAEMMDDMSR;NAAQTPMAIEGGSSR;NPEVHELTGGQMVPMPGR;QGPSPASPWDVMPFAWGGR;RDHGEEDFVR;SSSSGSAADSGNTLEGQR;VDVHDGVLR	1;1;1;1;1;1;1;1;1;1;1;1;1;1	14	40	0.6413	9.68931e+07
TGGT1_258390-t26_1-p1	55.8449	44590.5	DDVTFDGQTMTLYNK;DGDEIVFDGVGEHK;EISFAYEILNNAEK;FMVSYPAALDEK;IGDDLEMSIR;ISLLEALVGFER;KDDVTFDGQTMTLYNK;KGNTSQFGNLR;LGHEPGDLVLVIQELPHK;LGHEPGDLVLVIQELPHKR;LQSGGQQASHPFGDIFSDFFGGGFGGR;QNLYSVLGVK;QVYDEYGEEGLER;SFIHLDNTPVR	1;1;1;1;1;1;1;1;1;1;1;1;1;1	14	23	0.4257	3.65562e+07
TGGT1_248480-t26_1-p1	46.3925	21670.9	ELLTLEEK;ELLTLEEKDPR;ERLDQEMK;HIVDIPSFMVR;HVDYAITSPFGGGRPGR;LDYVLGLTVAK;LDYVLGLTVAKFLER;LGLLGESEQK;LGLLGESEQKLDYVLGLTVAK;RVFQGTALLR;VFQGTALLR;VFQGTALLRR;VQYALAK	1;1;1;1;1;1;1;1;1;1;1;1;1	13	23	0.4787	3.8585e+08
TGGT1_248390-t26_1-p1	44.0255	16298.9	AHFSAPSSVR;ANGETVTIGIHPSK;ANGETVTIGIHPSKVVITK;DDEVMVVR;DKANGETVTIGIHPSK;DVAMSQVD;FSSQVSSSR;KAHFSAPSSVR;KDDEVMVVR;KWVIHIER;MKFSSQVSSSR;WVIHIER;YTEKDVAMSQVD	1;1;1;1;1;1;1;1;1;1;1;1;1	13	36	0.5106	4.91894e+08
TGGT1_311470-t26_1-p1	48.0422	186851	AAQTDAQPLPK;AEMVTYAMAK;AVQEAYEEARPLQEATIDK;GGPDVDASAVILGSR;GSSAAGQAAQTDAQPLPK;NLVSGVHSTGDSVEVR;QNHFTTFASSSTNAER;SVTSSTGEVVEAGSNILK;TGGHLGADYIIHLR;TPQATGGQSSRPPNPTVSPSK;TVPIIVGTTPTAPLR;VFSAVSSIK;VTASGPQLTSVADLDTQFK	1;1;1;1;1;1;1;1;1;1;1;1;1	13	14	0.1118	6.8425e+06
TGGT1_277910-t26_1-p1	41.7284	133260	EFLSDASALR;FHSYGHVVR;FNIFEAK;LREFLSDASALR;MQSIQSER;QTLEALGGK;QTTAVILATEK;SALLAAQLSR;SQESAADAVEEAR;SSADSSSSHPSSSSSSPLSSSPDSSPEEVNGLR;TFVEYTGPR;VFSAQAVR;VSTATAGGETVSAK	1;1;1;1;1;1;1;1;1;1;1;1;1	13	14	0.1174	3.54165e+07
TGGT1_201130-t26_1-p1	51.416	80094.2	AVPTAVLSGAR;DLHHLRPPAPSR;GYLAPEIDPHDQVILNTAK;HPAPFPGDFQNR;LASGAPASDNETQER;MVMLVETPSK;NAFILPAYGAWISDLGDWKPR;TADVDKLQDLSDK;VDVNAVPEFR;VGLEVNGQLWAAPK;VRPGITHATDPSPGDDANAQMLEEPLVVK;VSLPSPLEVQGR;YAAAEMLYAVQK	1;1;1;1;1;1;1;1;1;1;1;1;1	13	24	0.2547	4.77736e+07
TGGT1_209985-t26_1-p1	50.5235	29647.8	ASSSLVDVINVLR;DPVDAMHR;GDGDSGEQSEGRPVVLVPK;IVLLGATVQLIHLLAALHTR;IVSLKDPVDAMHR;KIVLLGATVQLIHLLAALHTR;LENSHPATLYQTVR;LPFDLGTPGVDSSEK;LVPQAALR;SADASAFDDR;SFLLFSHGLLYLSDLGR;TMQLLQETVQGNGETQL;YGAPEVLEHPETPYTYSR	1;1;1;1;1;1;1;1;1;1;1;1;1	13	20	0.625	5.13354e+07
TGGT1_241170-t26_1-p1	45.0841	139549	AAALAAGEAPPETYDFR;AFLEVVYPPEVLEQQR;DPPVVLGIDNR;EPSMPSATVPGLQFQR;IMDPESPGILER;LEMPDWVEGVIHR;LSAVSDLYPQTER;SAAITFLVPDAAMSSVEVPDGER;SSVMSVESLASK;VGGDEAAQAALK;VGGDEAAQAALKK;VLVLSGEPSDVDK	1;1;1;1;1;1;1;1;1;1;1;1	12	15	0.1247	3.10159e+07
TGGT1_272910-t26_1-p1	42.8256	58637.1	ASNNLMLDETER;EMAVPVDLK;EMAVPVDLKDR;GDVLITNDGATILNEMAVVHPVAK;GIVMVEQK;LATEAVMMILK;LGHADLAQDEMVAGGGHIVR;LIQIAATSLQSK;LLAPIAVDAVMK;LVGINVR;QLLPGGGAVEAELSLR;TDMENNIVIK	1;1;1;1;1;1;1;1;1;1;1;1	12	16	0.2638	2.48678e+07
TGGT1_252360-t26_1-p1	50.1301	60814.5	ALASYHSQGFVHGDLKPQK;ASLSGAAGYR;FLVMANGSLVLGGFTEVR;LGVGANNR;LHMTAQVVK;QDVSESPGGFLAR;SGDVFTESYLPPEHLDR;SQEEEESVHGSPAGTLSR;TNAHLEDTVTR;VADADEPTTSTGNR;VMDVDENQEYALK;YDGEILASGPWSLVLR	1;1;1;1;1;1;1;1;1;1;1;1	12	31	0.3103	3.01078e+08
TGGT1_207990-t26_1-p1	40.6794	109419	AELAALLK;AGEALAER;EAEALAAGPK;EVFEDEAPAGLR;GQFAELVR;IEEVPPPPAFQRPTDPEEIAHIQALGSLMVQK;MDLLDGAYNR;NGDLLAGLR;QATDGIVGPDFDDDDDKTGLR;SKDPTTLLVEQAR;SQVAAVAESTEFTEASK;YAFNDDALPEWFAEDEEAHTRPELPVTK	1;1;1;1;1;1;1;1;1;1;1;1	12	13	0.1794	9.3963e+06
TGGT1_309590-t26_1-p1	37.4693	49511.9	DAFGAGLTR;EGVVGGVR;ERFVAAGGR;GEQPEGQQPQGPVR;GRTNGEEGRPLLGEGR;HVSGVFR;LQVPGEHGPQGPPYDDQQLLLEPTEEQQEGPQEPLPPPPPPTR;LTSGASLGLR;RLTSGASLGLR;TNGEEGRPLLGEGR;TNGEEGRPLLGEGREQDDGSQ;VRDAFGAGLTR	1;1;1;1;1;1;1;1;1;1;1;1	12	59	0.2763	1.26092e+09
TGGT1_242330-t26_1-p1	44.3233	21599.3	ACVFVPHTAGR;ATEAKLFGR;ESSNAYAIK;HAFEIIHLMTDK;HAFEIIHLMTDKNPIQVFVNAVENGGPR;IGSAGVVR;LVNSMMMHGR;NPIQVFVNAVENGGPR;QAVDVSPLR;QAVDVSPLRR;VNQAIYLICTGAR;WSYDDVNVSDLSLVDYIAVK	1;1;1;1;1;1;1;1;1;1;1;1	12	32	0.6146	6.76414e+07
TGGT1_288650-t26_1-p1	43.7279	47882.3	AATVAAGNELFK;ASETGSGLAASFLNTVEVR;ATYIPVSMYLSTDPTLTHEYEAAK;HVGGFSGPFPMTLR;IGDFWER;LMLSTSAFSFQAK;NLVVDPLPR;TEFIEGIITK;TSWLNLWR;VDEVLSMVPADPFR;VTGMDFFNHAAPVFK;YAYNLFDK	1;1;1;1;1;1;1;1;1;1;1;1	12	18	0.3509	1.96915e+07
TGGT1_276210-t26_1-p1	41.5535	91792.8	ASSSSQGLASAAGEENTAQLR;DKLQMALK;DYSTHMQDMVR;HAESEFNEWR;LTVDDHAQETLR;QAPPETEPETVR;QQFWAQR;RLTVDDHAQETLR;VPLESER;VVGTWLK;VVVIVGHSIAFR;WYEPHEEQHR	1;1;1;1;1;1;1;1;1;1;1;1	12	18	0.143	4.71956e+06
TGGT1_210370-t26_1-p1	47.6078	52447.7	AASGVAQVGVVVDLLLLK;AVEGETLR;EVLLHIASTAATDTPGTGPAHDAR;EVTEEFFER;GSAGLESPIAAELEEGEEKPSPEK;GSAGLESPIAAELEEGEEKPSPEKR;INIDTFFVTLDGIVHLQPVSLVESPPVHR;KQYLAAIK;RFDDVAYELLLLHR;SLLVSHAATVGVSSYGSVLLR;TPHALLTSLGTPPAELANAVGLLLPVQHPVPMK;VSLTEQVHK	1;1;1;1;1;1;1;1;1;1;1;1	12	16	0.4134	3.50478e+07
TGGT1_318410-t26_1-p1	45.3347	58628.5	AATAQDESTGDGTTSSVLLIGELLR;AVVPGAGAFEIAAYAALQDFK;AVVPGAGAFEIAAYAALQDFKK;ELLHSVAR;GMVMDHGAR;GPNDHTIAQIK;HPDMPTHLR;LVFEGVHPR;MLVGGAGQIK;RQPVGLNLTTGDALSPSVEGIWDNYR;SEVNSGFFYSSAEER;VPVALSPLPDR	1;1;1;1;1;1;1;1;1;1;1;1	12	17	0.2886	6.05957e+07
TGGT1_252430-t26_1-p1	39.0028	83774	AFSYVLLLEHQIDHR;ASLEEVLER;ETLLAFANR;IQSADLVFLLYPIAEGR;KAEEGDDALSALRPSSLLPSSLLLK;QIPTEGAAGAAR;QTTLELYGR;SPPENATEFLGHPVPEK;SRIEDFVQQQK;VQNNPAFYSWMR;YLDLAYR	1;1;1;1;1;1;1;1;1;1;1	11	15	0.1864	1.72216e+07
TGGT1_297500-t26_1-p1	43.3917	59425.7	ALATNAGYDATDILNK;ALQTQTIVGGAGAIEMELSK;AQDDEVGDGTTSVVLLAGEFLESAK;GGAPQFLDEADR;LPIGDLATQYFADR;MVVDAVSMLDDSLDKEMIGVK;SHLLNAPIILLK;SLNDAVMIVR;TFIEGGMAPQILINGYR;TFSYAGFEQQPK;VDLSSTPPHEK	1;1;1;1;1;1;1;1;1;1;1	11	13	0.3114	9.06534e+06
TGGT1_229670-t26_1-p1	42.7093	15791.8	ANPFGGSSHAK;DGSLNYIDENDEVLVAGFGR;GIVVEKLGIEAK;ITAFVPR;LGIEAKQPNSAIR;SGHAVGDIPGVR;VAGASLLALFK;VAGASLLALFKEK;VQLIKNGK;VVKVAGASLLALFK;WKANPFGGSSHAK	1;1;1;1;1;1;1;1;1;1;1	11	25	0.6643	5.21543e+08
TGGT1_227360-t26_1-p1	38.8688	44028.2	AHVMEIQVNGGSIAEK;ALEPVNLK;AVFTEGEMIDVIGVTK;DDPSKPPHLTAFMGYK;FIDTSAK;HGSLGFLPR;ITPMGGFPHYGTVNNDFLLLK;MFETAVPVK;NATTESDLTEK;NATTESDLTEKR;VQFQVPR	1;1;1;1;1;1;1;1;1;1;1	11	15	0.3111	1.98424e+07
TGGT1_236650-t26_1-p1	35.2046	59900.1	DMIGIAETGSGK;ELVEQIR;GDGPIVLILAPTR;HVINYDMPNQIEDYIHR;IHHAVAYGGVPK;ILIFAETK;LIDFLESR;MLDMGFEPQIR;NFYVEHPAVANMSAEEAER;QEVMVVQEYEK;TWVLDEFK	1;1;1;1;1;1;1;1;1;1;1	11	13	0.2291	9.32502e+06
TGGT1_202370-t26_1-p1	42.0784	58594.5	AGGLLEQTMLVNGVVLHK;ANQIMLATQVVK;DLSHSQMPSVTK;DVYDADKELLVHAAMTALGSK;IADGFEK;IIVGPDGQVTVTNDGATILNK;NDVNFDLIK;QNVLETFSSK;VVGGGGSAELAAAIAVENEADKIPGVEQYAVR;WEELTEAK;YFTDMIQK	1;1;1;1;1;1;1;1;1;1;1	11	16	0.2948	8.85676e+06
TGGT1_286420A-t26_1-p1	41.3346	49474.3	EHALLAFTLGVK;IGGIGTVPVGR;QMIVGINK;SGDAAMVNMEPSKPMVVEAFTDYPPLGR;STNMSWYK;STTTGHLIYK;SVEMHHEVMEQAVPGDNVGFNVK;THINLVVIGHVDSGK;TLVEALDTMEAPK;VPFVAISGFVGDNMVEK;YHYTVIDAPGHR	1;1;1;1;1;1;1;1;1;1;1	11	21	0.3504	2.43069e+07
TGGT1_300000-t26_1-p1	36.2656	21156.7	AGGECLTFDQLALR;EADKHFGAAPGTPGSK;EDHIAVLVGSVTDDIR;FNAVVLK;FNAVVLKR;GKEDHIAVLVGSVTDDIR;HFGAAPGTPGSK;LKAPMSLSK;LLVKLYQFLAR;LYQFLAR;SQNPYLR	1;1;1;1;1;1;1;1;1;1;1	11	16	0.4439	2.31753e+07
TGGT1_278870-t26_1-p1	40.6107	216258	AAVADSAPTALLR;DYILLAAASK;EHIGPSVSVHSR;FWHVDTGDMLK;LGDEVHLEQLR;QGGLSANFFDSIR;TASSADGASAPGGGDPGEEEVR;TGLLEQFLVK;VNVLDFPGLSR;WIDLLLLGPAGVGK;YGGVLQAVQVSR	1;1;1;1;1;1;1;1;1;1;1	11	12	0.0712	2.54815e+07
TGGT1_227560-t26_1-p1	40.9996	54297.1	AFEANDADIQQK;ALQAARPPADDPEEAR;ALQAARPPADDPEEARR;DNTLSNFTLR;DPEAAIHEAEDER;IPVNSGHNFIIQPK;LGGQNSGFLDDDDETLGGFIER;LLHVLMK;LPISSQELMNNDLGR;TPTGDVNPEDLQEER;VLVLLWHHPDESDENR	1;1;1;1;1;1;1;1;1;1;1	11	15	0.2962	1.2397e+07
TGGT1_288500-t26_1-p1	35.9178	60298.1	FGPTALPLPMLER;IVPSIKPEDLTYAQGYGGVRPQLIDK;LLLGEGK;LNTVLFANDVK;LPFAAVHGDPDLVAVGK;QSTPSISTGR;QVDIQTSTELLDLK;TIAEVEPR;VYLDLLGTSHMR;YNMSSIGDFLR	1;1;1;1;1;1;1;1;1;1	10	11	0.2345	8.29222e+06
TGGT1_234610-t26_1-p1	37.1302	76388.9	AEDASSFLVTQK;EAFIYEWDLR;EAIFTADR;GNALLYQIR;KVESVFLQDFPVLAAR;LANANEAEPSASVISALEFHPR;LIHLPSLTVYQNWPTER;LLNVFSMNANVAALAFHPTK;SLAEYDLETGSVNK;TSLLMTAGR	1;1;1;1;1;1;1;1;1;1	10	11	0.1952	1.32421e+08
TGGT1_293630-t26_1-p1	35.8002	89520	AVVSEEEER;DPNKPIVLPR;FDIHDELAK;GAIYVGMAEGGSPVEAR;LDLQITYLR;LEGLLNTTK;NSMGDEGGAYAR;QLSQDYENYVEQYR;TAFVLFPDEDTK;WLTQLDAR	1;1;1;1;1;1;1;1;1;1	10	10	0.1344	7.81897e+06
TGGT1_204480-t26_1-p1	40.774	72116.5	AFGEGLEYQR;AHEVLSNEEQR;EAQHYPTLLFFPADK;KYEVMSGPLTPASLESFVNDVVSGGK;LTQFPQLVGK;NHVNQELLTLTFSR;NQVAMGVVFK;QYHPDVNPGNEEK;VFSLSSDQEIVFLAYRPK;VVLFTDKR	1;1;1;1;1;1;1;1;1;1	10	14	0.2049	1.70025e+07
TGGT1_320760-t26_1-p1	34.1895	39365.2	ADLRPQIVAVGQTAK;AEGYLGVVQPK;ATDSFFSAGTPYR;DNAVAIMQHLK;HGNEWGPSESPVAQQEGAR;LNAMTNQFK;LVEDRDQLSR;SVLIAVTFLR;VTTPEMLK;YLDAATLVHR	1;1;1;1;1;1;1;1;1;1	10	10	0.3249	1.04371e+07
TGGT1_288720-t26_1-p1	36.9637	24785	ADVDEFPGVAHLVSDEYEQISSEALEAAR;ESNVATAVTALR;ESNVATAVTALRR;GAFGKPMGLVAR;GPLANTFPSAADITLPVA;IVSDGVGAK;RADVDEFPGVAHLVSDEYEQISSEALEAAR;VDIGQILMSIR;VFVSNK;VHPFHVLR	1;1;1;1;1;1;1;1;1;1	10	13	0.4842	8.94395e+07
TGGT1_280380-t26_1-p1	38.0045	61796.6	FYTFSNK;GDPYELIVSGSR;GLLNYLEENPGK;GTSASVSIDDIAK;HFSVQGVVPLDSLGR;IDELFPSGLQYITPENPQVHLR;NVAIVGIDAVQFHEPNK;QSYATVGNLYK;SVDGLGLVISK;TPVEEDWGK	1;1;1;1;1;1;1;1;1;1	10	11	0.2333	1.0714e+08
TGGT1_211680-t26_1-p1	38.3293	52768.9	EAPIAFVAELASK;EYPTLTLFR;GHAENALGITEFPGLVFQSK;ISQFFDDVEAGK;LFEEVANESR;SEPVPEKQDEAVK;SFVWLDTDQFK;TAEAIVEWIEK;TVEGLTEFVNK;YEEGTEAFTGK	1;1;1;1;1;1;1;1;1;1	10	12	0.2569	8.14676e+06
TGGT1_210690-t26_1-p1	36.6468	28938.3	AYKDVLSAYK;GSIVGPDLAVLNLVLVK;KGPETIPGLTDAERPR;KLFNLSK;KLLPFFEK;LNLANPQAGMQK;MGAEVAGDSIGDEFK;QGFPMMQGVLVNHR;RMGAEVAGDSIGDEFK;TVEVDDEK	1;1;1;1;1;1;1;1;1;1	10	19	0.4219	4.86739e+07
TGGT1_235470-t26_1-p1	34.5413	93274.2	ALDNLHAVNK;DLGNTTLDWIVR;ELIFTSNAEVIK;FGSVVAFLLEK;FIDLSASENPNLDPK;FMQLDVGR;LPSEEYQLGK;NFVDIVFDR;VLTQDEQER;VSYAGNQEIR	1;1;1;1;1;1;1;1;1;1	10	10	0.1276	1.46495e+07
TGGT1_203310-t26_1-p1	43.4049	25841.9	ASVESQLPR;GTDDHLTTSMDK;LALPAVGMGASYFAADR;LVPELTEEQQR;NSDFFDGQAPVDSLRPTNAGVDSK;QPALEQEVPESGEDGEDAR;QPALEQEVPESGEDGEDARQ;REPLETEPDEQEEVHFR;SDAEVTDDNIYEEHTDR;SDAEVTDDNIYEEHTDRK	1;1;1;1;1;1;1;1;1;1	10	13	0.5424	3.00564e+07
TGGT1_207840-t26_1-p1	35.428	15219.2	ALDINLPNVVVPSAGRPSNNQNR;ISEEVAVIPSKR;KISEEVAVIPSK;LTLDFQINK;LTLDFQINKK;MDFVPER;RMDFVPER;SEVDVATITVDQDTADMLR;VAGFVTHLMK;VAGFVTHLMKR	1;1;1;1;1;1;1;1;1;1	10	31	0.6288	1.82381e+08
TGGT1_310490-t26_1-p1	32.6243	16333.8	AAVIDVTK;AAVIDVTKSGYFK;DKAAVIDVTK;HYHLLK;INYDKYHPGYFGK;IPVIVKAR;LWSLVSPATLEK;VLGKGDLPK;YHPGYFGK;YHPGYFGKVGMR	1;1;1;1;1;1;1;1;1;1	10	15	0.4558	1.64969e+08
TGGT1_309820-t26_1-p1	35.7509	20186.7	EDSIKWFQQTYDGIVLNH;KAEDILEK;KNFSDSGNFGFGIQEHIDLGIK;LTLNICVGESGDR;NFSDSGNFGFGIQEHIDLGIK;VKEYELK;VLEQLTGQRPQFSK;WFQQTYDGIVLNH;YDPSTGIYGMDFYVQLTRPGNR	1;1;1;1;1;1;1;1;1	9	26	0.5943	1.67424e+08
TGGT1_244560-t26_1-p1	32.1376	97493.5	AAAPLTAEEQEAVQK;AFEPLLSWWK;ALLYIPK;GDVQLDQTEEEK;ILNVISK;MIQYLLAQVQK;QDLINNLGTVAK;SVTLESFVAK;VLVADQFDDLLPK	1;1;1;1;1;1;1;1;1	9	9	0.1137	7.01723e+08
TGGT1_263700-t26_1-p1	37.7994	16291.5	AATGEEGEAQGSGLGPATR;ADRDESSPYAAMMAAADVAAR;DESSPYAAMMAAADVAAR;DGEIVFGVAHIYASFNDTFIHVTDLSGR;ELGISAVHVK;IEDVTPIPTDSTR;IEDVTPIPTDSTRR;SKTPGPGAQSALR;TPGPGAQSALR	1;1;1;1;1;1;1;1;1	9	24	0.6731	1.71134e+08
TGGT1_216435-t26_1-p1	37.032	38304.6	DHVNAGPSTALSFAEK;EYSSESVIGHTSASAGK;HVAELEEAR;KEYSSESVIGHTSASAGK;KVNASAESEAADAVEFQSYSASDYGR;LFHSVVQFLPSASLSGDAR;LPGDNAGSEK;SAPQETQDGNVVGAAR;VNASAESEAADAVEFQSYSASDYGR	1;1;1;1;1;1;1;1;1	9	13	0.3257	1.78819e+07
TGGT1_263050-t26_1-p1	34.6103	39657.5	AYLAKLVLFQR;GFTLEELK;GLAGIPADTPK;KGLAGIPADTPK;LGVVPSGLLRPIVHPPTQR;NNVLPNVHLHK;SAESLNANVTR;VALSIGVAVDHR;VALSIGVAVDHRR	1;1;1;1;1;1;1;1;1	9	22	0.2394	8.6264e+07
TGGT1_299050-t26_1-p1	32.2138	22254.8	EQEQAVEKPSVEGVK;FLEDVMEKK;FTGCIGR;INPYMSQPCHIEVILR;KFLEDVMEK;NAESNAEMK;NLDVDNLVIEHIQVNR;NTHATVQAIK;VHFKNTHATVQAIK	1;1;1;1;1;1;1;1;1	9	19	0.4462	1.10822e+08
TGGT1_268640-t26_1-p1	32.185	64461	ATSSPSTSTSFQR;DAWSTPKPR;DVQILHNHTMWAAAQK;DYMVTSGIDGSWK;EIHSLLEK;EREIHSLLEK;LQPDMITVDK;SPYLTQHYDSK;VTSVDVYR	1;1;1;1;1;1;1;1;1	9	9	0.1585	2.83978e+07
TGGT1_311240-t26_1-p1	33.28	47418.8	AYEVLSDPEKR;FVLTHLDGR;FYEILEVDR;GDADERPNEIPGDVIFILEQQEHAVFK;GEDIVSAMK;ILEIYIEK;KILEIYIEK;QLLIQSPPGTVTKPDAVQIIK;VTLEQMYSGATK	1;1;1;1;1;1;1;1;1	9	11	0.2512	8.19657e+06
TGGT1_314810-t26_1-p1	32.1979	30102.5	ATIEMLK;AVQPFITYGYPTLK;EEMINELVQR;GDWGNREEMINELVQR;GGFYKEPEAK;LLRPMEGVPVPER;LQANDIVSQHLGK;QANNFLWPFK;QLHNAVFIK	1;1;1;1;1;1;1;1;1	9	14	0.3566	2.39313e+07
TGGT1_261570-t26_1-p1	30.0036	31012.1	AMFNDNSEVR;LINIELK;LKVPPAINQFTHTLDK;LPAAPLAGK;NQTSQLMR;VGGNIQPR;VPPAINQFTHTLDK;WGGGINGIK;YGINHVTDLIEIK	1;1;1;1;1;1;1;1;1	9	11	0.2899	1.37707e+07
TGGT1_204400-t26_1-p1	27.3651	62107.4	APGIIPR;EAYPGDVFYLHSR;GIRPAINVGLSVSR;GTALTELLK;ISPSEMSR;IVDVPIGPGLLGR;QMSLLLR;SVLEGDSVK;TAVAVDAIINQK	1;1;1;1;1;1;1;1;1	9	10	0.1594	9.5088e+06
TGGT1_280560-t26_1-p1	26.8628	137788	ASVLGVDR;DATSLGATPGLR;GLLPGLLAGAYTR;LMLPSLR;LTLVSADTDTPYK;MDIDWIQK;SQRPESDSHLGVEGDIHTSR;TDGDDAGETLSR;YQVSPSGLLRPSLLSSK	1;1;1;1;1;1;1;1;1	9	9	0.0847	4.40728e+07
TGGT1_228630-t26_1-p1	36.9601	34722.2	AAAANMLWIVSAPPSGMR;ASAGLMVNK;EGRPVTYGSAVSLVHVLSGFK;EVSVGAGR;GTLQATGASSPISSQK;ISWGSGSGQQAVTATPSGDK;RQPLDSPVMEAQMAGSK;SEMWLTGDIVTFEHVR;SSASSEPAPALVTPGAAGEPVR	1;1;1;1;1;1;1;1;1	9	18	0.4482	1.42223e+07
TGGT1_202460-t26_1-p1	30.5548	72975.9	ADPDGVPTAGEDQR;AFDNDREETHANEAELELMR;DSTLPDGPILK;EGISGNKPGFR;GEIQDDNVIR;ISVLTAEHLGR;QVLQDSTGR;TLTIDNIVDGLLESPGEPDER;VYFQVDGEFFQMARPDFVTIEHNR	1;1;1;1;1;1;1;1;1	9	10	0.1929	8.16696e+06
TGGT1_363030-t26_1-p1	85.9175	63992	AAAAIPAAASR;ALLEGFLR;DDGSYICLEATDQETGEPLEVHVPYFTERPPSNAIK;DGASAVSPIGR;FFLYPR;FIFPIDLVK;FIFPIDLVKDPK;GFAPPETTAER;GGVFLTGFEHLVR;GTDPGDVVIEELFNR;GTDPGDVVIEELFNRIPETSVWNENER;HWQNSEAAVSVRPPGGASPR;IPETSVWNENER;LAASLQHYGLVHADFQVR;LFQHLR;LFQHLRR;LLPLQAMETSEYEQLR;LQLTLQLIR;MQSNLHILGDVLLSHSSTHK;NEQSFRVESELGERPR;QLSEQVLR;RVQEPVFPPDEFPEDVDTNPMYFR;TELSAVLPLYQTDGEPA;TGGSDGGGEPPQTPRPSLPTR;VESELGERPR;VLSNANHLVST…	1;1;1;1;1;1;1;1;0;0;1;1;1;1;1;1;1;1;1;1;1;1;0;1;0;1;1	23	86	0.5811	1.10378e+09
TGGT1_267400-t26_1-p1	31.8862	15607.5	ADQLNVLVLNR;DIELLLMHNTK;DIELLLMHNTKFAAEIAHNISSR;FAAEIAHNISSR;FLVSSPK;GTNTMPNIGYGSNK;GTNTMPNIGYGSNKK;HMLPNGFFK	1;1;1;1;1;1;1;1	8	27	0.4851	1.58174e+08
TGGT1_312960-t26_1-p1	33.6192	26684.1	EHLLPQLTMAPTPAHETLLQQHQAAAEK;FTLQDFEHR;KLNEQQLIIINK;KQQVEAHIQDQLR;LADDEELLRPSEEK;LNEQQLIIINK;QQVEAHIQDQLR;TDVGASMLSESGK	1;1;1;1;1;1;1;1	8	16	0.3921	1.40388e+07
TGGT1_316400B-t26_1-p1	28.8641	47818.3	EDLAALEK;EIVDLSLDR;FDLMYAK;HLFHPEQLISGK;IHFMLSSYAPIISAEK;LIAQVISSLTASLR;LSVDYGK;NLDIERPTYTNLNR	1;1;1;1;1;1;1;1	8	9	0.2014	5.24394e+06
TGGT1_235540-t26_1-p1	29.3252	26216.4	EEAAASEPQVEAEAK;ETEQAQEEAPIIDGTGELFK;EYSYQEMLQR;HIEALLR;KETEQAQEEAPIIDGTGELFK;QPEGEEEAPQQFDFGER;VAWINFK;YTIKPPQVVR	1;1;1;1;1;1;1;1	8	8	0.3766	6.96481e+06
TGGT1_313390-t26_1-p1	31.5593	36333.6	ALLASLSK;DKLLTQYLK;LLTQYLK;QDEGMFVQQSDSK;QLAPSGLLLVTGPFK;SSITPGTVLILLSGGHR;VDISGVDVSSIK;VDISGVDVSSIKDEQFGASK	1;1;1;1;1;1;1;1	8	10	0.2547	9.4741e+06
TGGT1_308920-t26_1-p1	32.3728	83127.4	GASSFSSTPSGWK;GFEHESKPEFQQQQER;ILLAEEAIQQEVIAPFFK;IVEAHYFSEVK;LLQQHMGAAPTVAGTTLLPTVAPSAAFSGPASSLALDAAATK;QLVETFGPVNAFHLLK;RHESSYSDR;STDGHYAFVEFR	1;1;1;1;1;1;1;1	8	12	0.1779	3.17147e+07
TGGT1_309600-t26_1-p1	28.1904	106509	AASAVFVLKPR;ASGLLWNQEADTAR;FHIVPDLR;IDSYGFEFR;IMQTVLAHLQK;LAHAGQESFLTTAAAIIK;TASVDEVAAR;VNIVDEVAGPTNLGR	1;1;1;1;1;1;1;1	8	8	0.1	8.21446e+06
TGGT1_299780-t26_1-p1	30.2305	59155	AGILFVVLH;GGGLHGAAATSIVAGLIGIYYGIR;GPFDEPVEVVR;GVGLWNFIR;HHGSVDTAFR;IPSVYDMFDTK;NTPVAAHVMR;SLQPDTFVLEATLPIR	1;1;1;1;1;1;1;1	8	10	0.1835	5.26263e+06
TGGT1_275480-t26_1-p1	32.4486	99212	ADAIDMQDDEKEMLQEAR;LFPTQWR;LHLPAPALQAHELEEIVR;LLDQAQGNDEEDEGRPK;LQEENLPAYLQQLEEK;LRPGEIDPHPETKPSR;WYEWLDPSVK;YGINNWSR	1;1;1;1;1;1;1;1	8	12	0.1239	1.80915e+07
TGGT1_291890-t26_1-p1	30.1462	48641.5	FQTGSNSAFDVVEVEEPAGPAVLTIGLGHK;GFGNNVEVAWR;GGNIDLPEK;HYTEEEGIR;LAVVLDYTR;LVEEGVQR;NAVGITHQNTLQWR;TGGGPPSQPPEMQQPADR	1;1;1;1;1;1;1;1	8	9	0.2368	6.35332e+06
TGGT1_278990-t26_1-p1	29.1886	53057.9	DTYGNLMGEEFTAK;FGLYEYFK;FPFGSVVPLWSR;MQTSPAGTWPTSFSPALTK;SFGTMINEMGYK;TFMGMGTTGGGSAK;TVVAEEGAAGLR;VVQLFYDNIFTKPK	1;1;1;1;1;1;1;1	8	9	0.2192	7.92831e+06
TGGT1_262960-t26_1-p1	32.4832	44748.3	ALDDDIDEKLR;AQLAALMESIK;KVDVLTEQGDHDAAANLGEVVASLQVK;QLIEEAER;RYGYEELSIQIVK;SDEGHIAPPEHVR;VDPAAIAAIAR;VDVLTEQGDHDAAANLGEVVASLQVK	1;1;1;1;1;1;1;1	8	14	0.2386	2.88666e+07
TGGT1_259830-t26_1-p1	29.8522	69547.4	FVFLFVNR;IELIAFHGR;IMYGVAFLK;ITDGETGLHAR;LINAHQSMGDSR;NLLGEVDTTAASTAEK;VLIYDLLANR;VTEQIDTVYVVDR	1;1;1;1;1;1;1;1	8	10	0.1401	1.45766e+07
TGGT1_243920-t26_1-p1	26.3501	88156.6	AGINTVLNSR;GPVQVQINLMDTSATHTPIR;HSLVFEGLSPAEQK;LAQSQNILDK;LLTDQAFPGDR;LQELPEDVPTGDMPR;VSFMSLAR;VYQHHVSEADLK	1;1;1;1;1;1;1;1	8	8	0.1259	1.68399e+07
TGGT1_209030-t26_1-p1	38.7047	41880.9	AAEDSSDIEK;AGVAGDDAPR;AVFPSIVGKPK;DLTEYMMK;EEYDESGPSIVHR;ELTSLAPSTMK;GYGFTTSAEK;IWHHTFYNELR;SYELPDGNIITVGNER;TTFDSIMK;VAPEEHPVLLTEAPLNPK;YPIEHGIVTNWDDMEK	1;1;1;1;1;1;1;0;1;1;1;1	11	15	0.3777	8.23561e+07
TGGT1_311720-t26_1-p1	104.372	73208	DAGAIAGLNVIR;DFFNGKEPNR;DKDLLPYEIINK;DLLPYEIINK;ETAEQFLGK;FEELNSDLFQK;GVPQIEVTFDVDR;IINEPTAAAIAYGLDK;IINEPTAAAIAYGLDKK;ITPSYVAFTDDDR;ITPSYVAFTDDDRK;KTQTFSTYSDNQSAVLIQVYEGERPMTK;LTPEEIER;MISEAEK;MKETAEQFLGK;NALEGYLHSMK;NAVVTVPAYFNDAQR;NEATINPTNTLFDVK;NGILSVSAVDK;NGILSVSAVDKGTGK;QVLEDADLQK;SQVDEIVLVGGSTR;TQTFSTYSDNQSAVLIQVYEGERPMTK;VDIIPNDQGNR;VEVENLMEGVDFSETLTR;VLAPEEVSAMVLTK;VTEAQEWLNTNPDADAEETR;…	1;1;1;1;1;1;1;0;0;1;1;1;1;1;1;1;1;1;1;1;1;1;1;1;1;1;1;1	26	45	0.4701	1.24134e+08
TGGT1_247550-t26_1-p1	28.9758	60875.2	LADAVGVTLGPK;NVVIEQPYGSPK;QVASTTNDIAGDGTTTATLLAR;TIETTNYDQK;TLTHELELVEGLK;VGGASEVEVGEAK;VSMEQTHSDYEK	1;1;1;1;1;1;1	7	9	0.1635	1.54799e+06
TGGT1_219320-t26_1-p1	27.1517	46576.4	GDSMLQYYLQPLLK;ILDYIIVVADR;LAPADATEAAAAENHGYPK;LVSGTTGETLYTHK;MPFFTVLGVDDWSR;TELTYAVTSEQIK;TLELAPK	1;1;1;1;1;1;1	7	8	0.2135	6.57803e+06
TGGT1_218410-t26_1-p1	27.2384	34135.8	AGTMNVAALSR;ASVLDITDEVILEK;EVGFPTTASAPHSILEAFK;GQIEIQNEVHLIK;LNIKPFEYGLAIQHVYDDGSVYK;VLVVEADHVGSK;VTASAATLLQK	1;1;1;1;1;1;1	7	8	0.328	1.34533e+07
TGGT1_240060-t26_1-p1	22.1964	88732.2	AAIGGETPAGMSGPDGNVVR;AVPSGDQPPPQPPPPHSPPR;EVYAEMR;GPLGEPSHGIAK;SALQTFR;SPPLPLQEQGR;STGTAPETPMPR	1;1;1;1;1;1;1	7	7	0.1055	4.27497e+07
TGGT1_306195-t26_1-p1	28.4211	25567.1	EIDDLFADVMQAGK;EQGTASAQDSSSAVSTVSR;GGLPGVTNAR;KEIDDLFADVMQAGK;LAAPHTQAAEGPADQK;RPLTFDEDMGLNQR;YREQGTASAQDSSSAVSTVSR	1;1;1;1;1;1;1	7	9	0.322	9.38253e+06
TGGT1_225550-t26_1-p1	26.2726	48364.3	AFLGLMPK;FNDIFSVNER;FVVLHLKPK;LDQAVTAALGPNGR;QPFEYSVGQHVGEFR;TLASVGGIDTEEIR;TLASVGGIDTEEIRYPLR	1;1;1;1;1;1;1	7	7	0.1733	4.53909e+06
TGGT1_284560-t26_1-p1	26.4349	21410.3	ATNVKDEIALTGTDVELVSR;DEIALTGTDVELVSR;FVYAHFPINVNISGNGTVVEIR;HLPVDIQK;KFLDGIYVSETSTVEQDA;NMFTGVMK;SAALIHQSTLVR	1;1;1;1;1;1;1	7	10	0.4632	1.40451e+07
TGGT1_201520-t26_1-p1	20.5885	26351.3	DNPSPSPITAKPDVR;IQETGDEVK;IQETGDEVKVER;LEIVSMTR;LHVVNVGDSR;LTPDTADFSLPMF;SFGDFGK	1;1;1;1;1;1;1	7	7	0.2802	7.74197e+06
TGGT1_226380-t26_1-p1	26.2726	42636.5	ANSVAVANTIIPR;EALEDFDLLLEK;GQLLPDVVR;QLPHIVGMDPDYAEEHILYTQLPLR;VNILINR;VVSTVDDQLER;YGEASVDDTQR	1;1;1;1;1;1;1	7	7	0.2328	7.60493e+06
TGGT1_262670-t26_1-p1	23.1653	21316.6	AHMQQLFDSK;ALPSNIQIIR;DISQNGAVSQLYAEMAGR;KQPTEAEPNPSLFR;NFGVWLR;QPTEAEPNPSLFR;STGEILAVNEIR	1;1;1;1;1;1;1	7	8	0.388	1.30351e+07
TGGT1_226970-t26_1-p1	17.9375	18665	ATADVQTER;CPFTGNVSIR;DVGLGFQTPR;LHLTGQK;NYLHFVPK;QDGVSSLGR;RNYLHFVPK	1;1;1;1;1;1;1	7	8	0.3354	4.72503e+07
TGGT1_215460-t26_1-p1	28.9758	30356.1	KQFGVDILHPSR;LGYVEAKPTK;QFGVDILHPSR;SSGFAMIYDNPNAAK;TNPLLQR;VSDSQSIVVFGLK;VSDSQSIVVFGLKTAFGGGR	1;1;1;1;1;1;1	7	13	0.2397	8.36473e+07
TGGT1_240090-t26_1-p1	26.3634	61563.5	AIPYDAFDFYESVAEPYIHR;FPYVVPVLAALR;HLAFMLEGLGVQVPHR;LPGADLLAER;RVLYLVLPLYR;TDVYSLGVAFR;VLYLVLPLYR	1;1;1;1;1;1;1	7	7	0.1447	2.85596e+06
TGGT1_274060-t26_1-p1	25.729	35049.2	AVAGLAAGGLGSFFGNPADLALIR;EEGLFGLWR;EGIMSLYTGYPTYYVR;GLDAGLIR;IAPHAMITLISMEYLNK;NYTGVLNAISR;QLTYSTAR	1;1;1;1;1;1;1	7	7	0.2879	3.63172e+06
TGGT1_270380-t26_1-p1	25.9362	17165.6	DSFGVPQVK;GMSASALPWR;IKPSDVEEHIAK;KGQTPSQIGVTLR;KPPTWLK;LQGLAPELPEDLYYLIK;QLPATWK	1;1;1;1;1;1;1	7	14	0.4967	7.79672e+07
TGGT1_226580-t26_1-p1	24.1552	42712.1	ILNVWALK;IPSSTEAMVITNGK;NIDVTDTER;NVEENISFTK;NWENLSSFLQK;VITVDTGKYEVTGIDLGAK;VPEILDNHR	1;1;1;1;1;1;1	7	7	0.2105	3.70825e+06
TGGT1_223920-t26_1-p1	26.5547	222889	ANIIAFVEALR;ATLLVAYPASIR;ELLVSQIMQIKPR;ETVGAYSYEELER;LEEYAAAYR;LVSVMGSTTLPK;YLPLSEPVNVVDAVDK	1;1;1;1;1;1;1	7	7	0.0439	480166
TGGT1_213730-t26_1-p1	27.9484	46357.7	AADFALK;AFLNVAAEAPASAGPMHLIPGTSSLR;GSTVYVGSPGIAYAFLK;LATIQTGDQK;LLSPDVVEAGVEQAR;QYFDYAVHELDSDEWLYGR;TGASPLLYSWHDR	1;1;1;1;1;1;1	7	9	0.2524	4.06951e+06
TGGT1_315690-t26_1-p1	22.5571	34289.7	AADLEELK;AADLEELKSEATR;FDGDLTHFFEYIPFSDKEHLPR;HFQELQAAYEVLKDPK;NLALLLHPDK;VSPSASQSEITK	1;1;1;1;1;1	6	6	0.2483	6.17832e+06
TGGT1_261950-t26_1-p1	24.253	59879.1	FDFTGSK;LVLEVAQHLGENTVR;QIAELGIYPAVDPLDSTSR;TVLIMELINNVANK;VVDLLAPYAK;VVDTGAPIQVPVGVETLGR	1;1;1;1;1;1	6	6	0.15	2.23325e+07
TGGT1_226240-t26_1-p1	24.3925	23201.1	DIDQVHADLK;DIDQVHADLKK;GKDIDQVHADLK;LVVAQETPWTHEDAEEAAK;RLVVAQETPWTHEDAEEAAK;YFINDSALQIHMQTK	1;1;1;1;1;1	6	9	0.2424	1.37678e+07
TGGT1_319930-t26_1-p1	25.703	121269	DGLAAETGETVGEEDVSSAFR;FLSSPVVISELVR;LFISYFPVLLR;LVPLLVTHFQR;SLSAAAENAAPTNR;TTPEFSFPVEDETLAASVVAK	1;1;1;1;1;1	6	7	0.0802	3.71233e+06
TGGT1_312090-t26_1-p1	20.7617	14808.8	AEGYFIYFEDNAGVVANNK;GSAVTGPVGK;LPACSLGDLVLATVK;NLYIIAVK;RAEGYFIYFEDNAGVVANNK;VHMAIIVR	1;1;1;1;1;1	6	7	0.4388	6.3764e+06
TGGT1_320050-t26_1-p1	23.3857	35319.6	IEADDIEAMYK;ILGLHVADYMR;NKIEADDIEAMYK;VLATAESTELPR;VLLDVGIVR;YSAQFSQYIK	1;1;1;1;1;1	6	6	0.1774	1.70094e+06
TGGT1_204020-t26_1-p1	22.2503	28237.1	GMVGIVAGGGR;GVAMNPVEHPHGGGNHQHIGHPSTVSR;LRPLDFAER;MPEGTVVSNVEEK;NAALTIGNILPLNK;VGLIAAR	1;1;1;1;1;1	6	15	0.3115	7.22848e+07
TGGT1_312050-t26_1-p1	21.253	24194.3	DTFLHLTR;EVSFDEGAAFAR;GAAGALLVYDITR;KIYENIQR;TAQNVDEAFILTAR;YIIIGDTGVGK	1;1;1;1;1;1	6	6	0.3084	1.7538e+07
TGGT1_251870-t26_1-p1	22.5066	12566.8	AESYSSYIFK;LVLPGELAK;QVHPETGISK;RAESYSSYIFK;SMMIMTSFIADTFDK;VLKQVHPETGISK	1;1;1;1;1;1	6	9	0.4174	7.44248e+07
TGGT1_205540-t26_1-p1	20.9258	116067	ALFILVATPGR;IGAVLLAPTR;ISNFTQSAADPLK;LAGLSDALEQR;LATAFALLR;LSEVEYER	1;1;1;1;1;1	6	6	0.0583	1.14529e+07
TGGT1_220490-t26_1-p1	19.3022	32820.2	AFLLGFEVR;DFQETGSAPYDSR;DSVQANSSLLQK;IHILGSFENIK;LDDLFIESFEIK;QWTEILEPLVTHLK	1;1;1;1;1;1	6	6	0.2407	4.98396e+06
TGGT1_233410-t26_1-p1	18.0061	67897	KLSAPLMIHR;LSAPLMIHR;NFDPQMHPFER;NPADYVQQKPGQLQR;TEAAAQLGPR;VFQAHDGFVR	1;1;1;1;1;1	6	7	0.093	1.72656e+06
TGGT1_213350-t26_1-p1	25.2098	17146.2	ADAGDAAANQPK;DLVVVPEMIGSVVGVYNGK;GVELDKLLDMK;LLDMKMEDLLELFR;MEDLLELFR;QFINVEIKPEMVGYYLGEFSISYKPVR	1;1;1;1;1;1	6	13	0.52	3.77988e+07
TGGT1_309120-t26_1-p1	19.7298	45719.6	ALMSNADLSR;GPLVVYAEDNGVTR;IDEVPELPLVVSEK;LQLLFGR;QPYGVAPNAGYQTSAESWGTGR;VDSLNLLQLAPGGALGR	1;1;1;1;1;1	6	6	0.2019	4.85619e+06
TGGT1_252500-t26_1-p1	19.0913	76941.1	GDTQDSAQVSTPSGTPR;GTGSNFYTTYLLFPIAQGSLLDAVR;LLPHTVPAVVYR;LLPTEILR;LLPTEILRDPVFQK;RPNVPPLPEASGLPSR	1;1;1;1;1;1	6	6	0.1205	1.46987e+06
TGGT1_249990-t26_1-p1	22.7405	92658.3	APSLGAYFHFEQFK;EFLEPSAFPGAGAHR;LGLLTEALEK;LTAQIDILR;SGPVFQHYAVVR;TLSTILEDLR	1;1;1;1;1;1	6	7	0.0835	1.86684e+06
TGGT1_232300-t26_1-p1	23.2116	28619.1	FGFAPDSVELFAER;FKDGYLISTGEPSK;GLCAMAQAESLR;IMLPHDPEGK;MFVDQAIR;RGPANPLPDTIIVMDPKPEIPVVQPEEMDEGVLGPM	1;1;1;1;1;1	6	10	0.3686	3.15647e+07
TGGT1_234450-t26_1-p1	22.12	26571.7	FDIQVDK;IVIELLGR;QFGHLVLTTAYGIMDHEEAR;QFGHLVLTTAYGIMDHEEARR;QVLIRPSSK;RGYIGDFEIVDDHR	1;1;1;1;1;1	6	12	0.2554	1.31318e+08
TGGT1_262620-t26_1-p1	20.091	31740.2	ADVFEDFQGR;ELTDTELFDR;GVGTVLFSTPEGAQR;PADEQQQQLPR;QVFISNLPWR;VYVGNLSWK	1;1;1;1;1;1	6	7	0.2218	4.84697e+06
TGGT1_247470-t26_1-p1	21.8327	59902	EAASELSQAAVSEK;FADQVLR;IDAFADEETPESADGIR;LISHAGALVNLAK;MDFVSPNLK;YPASTIQILGAEK	1;1;1;1;1;1	6	7	0.1362	4.47652e+06
TGGT1_250810-t26_1-p1	16.0001	20056.3	FIPNDLR;KELAQLR;KFIPNDLR;QLEDLKK;VLTVYTQK;VLTVYTQKQR	1;1;1;1;1;1	6	8	0.1742	1.01075e+08
TGGT1_203280-t26_1-p1	21.1033	22521.6	DSRPTWEELRK;GFKPQGMVLNPIR;LSNFFNEAR;QHLELLR;VVSSGPSLMEK;YENEQFSGQLESFR	1;1;1;1;1;1	6	6	0.3385	1.0928e+08
TGGT1_305520-t26_1-p1	19.1485	29317.4	DWVPITK;GTHIVGAPTTK;ILGFAGIK;ISSIEEIYLFSLPIK;LSLVPVR;SPYQEWSDYLAR	1;1;1;1;1;1	6	7	0.223	1.96145e+06
TGGT1_216670-t26_1-p1	18.46	99989.4	DMVAAIIGR;EQLILTQQQNELR;IQTQSGVESIR;MDGTEGVAAIR;SIGSVIGAGGANLR;VTVQQLQQQIR	1;1;1;1;1;1	6	6	0.0733	2.82736e+06
TGGT1_262690-t26_1-p1	19.8638	16320.1	GVVVNTWEGSK;KGVVVNTWEGSK;TMVPEDAMR;VVVVLNGR;YINVNHLMPTR;YTVSSDMDVK	1;1;1;1;1;1	6	9	0.3521	2.59808e+07
TGGT1_268870-t26_1-p1	18.9852	113991	AGSQAAAEDSLATR;IVAVYGFK;LIEAYKPFASR;LVWHAVESAR;VEEAFLEAR;VVIVEIGGGHGR	1;1;1;1;1;1	6	6	0.0621	3.04404e+06
TGGT1_248340-t26_1-p1	23.548	25981.4	APEIQIDPNLVQEAER;HLTGEFEK;LILVGDGGVGK;LTNQPALSFVGEHAK;SNYNFEKPFLWLAR;YIPTLGVEVHPLK	1;1;1;1;1;1	6	9	0.3362	8.96693e+06
TGGT1_312270-t26_1-p1	21.5444	44701.3	EADFQTEGVPLDSAPQELVDHLK;FMGLTPER;LSFPVLDATDLR;QEEWEQR;RQEEWEQR;SALTPSAPDPDGDGDPATSLPSQR	1;1;1;1;1;1	6	9	0.1875	2.04295e+07
TGGT1_215775-t26_1-p1	61.7047	65366.8	ALLAGFLR;AVDIVLDQR;DAPLGGSDWIFR;FIFPFDLVK;GFEPPELEAR;GGVFLTGFEHLVR;GTDPGDVVIEELFNR;GTLLGQEDPYAYVEATDQETGESFEVHVPLSK;GVTGGSDAGEEAPQTPRPPLR;LLAGLHHYGLVHTFFR;LLPLQAMETPEYEQLR;LQLTLQVIR;MIQGVSDEGAGWIVNGFFLYPR;MQTNLQTLGEVLLSHSSTHK;QPVFPPDEFPEDVDTNPIYFR;RGVTGGSDAGEEAPQTPRPPLR;TELSAVLPLYQTDGEPA;TTSDYMQSAADSLVSTSLWNIGQPFR;VESELGERPR	1;1;1;1;1;0;0;1;1;1;1;1;1;1;1;1;0;1;0	15	32	0.4991	1.00263e+08
TGGT1_233460-t26_1-p1	21.7025	34806.5	ASSVVNNVAR;LEFAGAAGSAK;LTENPWQGNASSDK;STAAVILTPTENHFTLK;TALTEPPTLAYSPNR	1;1;1;1;1	5	5	0.1994	4.61717e+06
TGGT1_229480-t26_1-p1	19.8783	38253.1	IEIEEILNAQDK;ILMDPGKDEGLMK;ITVTEFIETEGTGSLNDVEK;MEFQAIDKDNDGK;TVDKDNDGLLDLSEIR	1;1;1;1;1	5	6	0.2209	2.1788e+06
TGGT1_209950-t26_1-p1	17.5626	47655.7	AVGPLIPSSVIIPTDMK;ELTAEETDMLEALK;ESIASLLDK;FEGTPTYASLSK;FQVIPELTK	1;1;1;1;1	5	5	0.1439	3.50554e+06
TGGT1_248810-t26_1-p1	16.3449	54219	ANVSPETMAGIEAR;FVGPAAEEVER;LVDQQMELPDVEGTPLLIR;SVQDLEPTSK;VELYLYR	1;1;1;1;1	5	5	0.1227	3.02507e+06
TGGT1_311430-t26_1-p1	13.1641	31911.7	AGGWFVISIK;EQLTLEPYHR;FEGIFMSK;QNIVPIVEDAR;RLEVAEESGEK	1;1;1;1;1	5	5	0.165	1.35299e+07
TGGT1_258070-t26_1-p1	17.175	75666.6	AWSYAMQLK;KLPVVIR;KPQAEEGHALLR;VLLLVLTQAER;YASLLQQGIGK	1;1;1;1;1	5	5	0.0737	5.16083e+06
TGGT1_254720-t26_1-p1	14.6286	28508.9	APPVPPR;IPYGGAAPPR;MFPNLHYR;MGPSDISTHVR;QRPVFMEGVR	1;1;1;1;1	5	10	0.1723	1.87144e+07
TGGT1_201630B-t26_1-p1	19.3524	29100.9	AMLVTGESYAALTR;EIVPSMDGHFDTIQELNSR;LYVVNVGDSR;SFGDFVAK;TPSPITAKPDIR	1;1;1;1;1	5	9	0.2461	3.09156e+06
TGGT1_235930-t26_1-p1	13.1912	64225.9	HAYIAGTLAER;LAIFGELR;LEDYSYALGQR;LYIGFVMQQR;RAEEETGTFIFLDGSR	1;1;1;1;1	5	5	0.0982	1.89186e+06
TGGT1_215980-t26_1-p1	18.1818	24450.4	ALISILEGMR;EAEELVER;LYESVLAFR;QLRPEALQLPHMWHVR;SPSYWNDPWPETGEDWAEVVAQVK	1;1;1;1;1	5	11	0.319	2.0486e+08
TGGT1_306210-t26_1-p1	19.3457	77551.5	AIILIPPVTSVGGSNLVSALLNR;DALASLVFAR;ELYTYSYIAQK;LPVNSSVAGSQSFR;TQTLLVLDPTLPIK	1;1;1;1;1	5	5	0.1	1.85746e+06
TGGT1_255340-t26_1-p1	16.1905	185257	AAGVSALSASVPSAQR;EAQALLESLLR;ILLIALK;SEAAAGLPEASR;VLDQLSSASR	1;1;1;1;1	5	5	0.033	1.79251e+07
TGGT1_275810-t26_1-p1	19.8437	17387	FNWQHNYYFLTNEGIEFLR;GAGEGMGEGGDMNGDWRPR;HPEVPVPNLHVMMTLR;KAIYEYLFK;TYLHLPPTVFPSTLTK	1;1;1;1;1	5	16	0.5197	6.11339e+06
TGGT1_312990-t26_1-p1	19.0838	63807.3	DIFNVHALDLQR;FLPQTLGLVIGGANR;GVNILVATPGR;IANVQSQLER;QAGVPLNEYTFPSNK	1;1;1;1;1	5	6	0.1107	3.77502e+06
TGGT1_262380-t26_1-p1	17.2665	59634.6	ADLPLIIPVESVLSIPGK;LVVYLNK;TTLTAAITK;VEQGTAKPNEAIEIVGGR;VLADMGQADFK	1;1;1;1;1	5	5	0.1141	4.44516e+06
TGGT1_310010-t26_1-p1	18.1749	127462	ELYTQQAEVFGVEQLK;EYILALER;IEELDKPIDIIDAIDKR;SPTPSPAPTPAVSTSTTPAK;SVQVSGALLR	1;1;1;1;1	5	6	0.0613	675574
TGGT1_220100-t26_1-p1	19.2578	61001.5	FADGEVNIQFADSLR;IEASPLEEVVVTDSIK;VFAFATHGLFSGPAIER;VPISAADVAR;VPVDNLEAQIIGLEYFHHK	1;1;1;1;1	5	5	0.1382	3.7278e+06
TGGT1_231140-t26_1-p1	17.4225	18655.1	DKLNHSVLFDK;EQIAAAAAAGSR;IVGEHHHSQYIYTR;TKEQIAAAAAAGSR;VNASLAR	1;1;1;1;1	5	8	0.2857	8.78312e+06
TGGT1_224850-t26_1-p1	17.6812	82645.3	FGSITSLVVR;FQGVNLYIK;GKPLYVGLAER;NMDDSIDDEKLR;NMPSAWEDESR	1;1;1;1;1	5	5	0.0689	1.12469e+06
TGGT1_219820-t26_1-p1	14.3541	34428.5	EGIPPDQQR;ESTLHLVLR;IQDKEGIPPDQQR;MQIFVK;TLSDYNIQK	1;1;1;1;1	5	5	0.1205	1.01423e+07
TGGT1_215470-t26_1-p1	17.2584	24587.4	AIGEILEGSR;ELGLEFMDVEAMK;FPTLITHNDKLEDK;KYDAFLASQVLIPQIPR;LLGPGLNK	1;1;1;1;1	5	5	0.2857	5.76838e+06
TGGT1_231080-t26_1-p1	17.5168	9577.39	KFLLTAR;LEGSLPPSLEK;VSIPGKK;YLYTFVVEDR;YLYTFVVEDREK	1;1;1;1;1	5	10	0.4405	3.02625e+07
TGGT1_222000-t26_1-p1	14.0622	57398.2	AKPFFDHALAFYK;DISELAQLR;DLVALQR;HLMEDFKR;IPHGPTLIFR	1;1;1;1;1	5	5	0.0925	1.85477e+06
TGGT1_269190-t26_1-p1	28.7172	105066	AAAGNIIPSATGAAK;AAGDVQQFTAAAQEAAAR;ALADAVAAGDLR;HAIISAPAK;LTGMAFR;LVDLIAVMAAK;VIDENFGLVEGLMTTVHAATGTQK;VSPTGLFGLLGSSSEK	1;1;1;1;0;1;1;1	7	7	0.1126	4.26613e+06
TGGT1_266470-t26_1-p1	12.3934	14128	ELDVEFDAK;ENAQYYDFMK;KELDVEFDAK;VMWNSPK	1;1;1;1	4	5	0.225	3.48375e+06
TGGT1_208540-t26_1-p1	13.6326	114415	EMGVSASSAAAK;GIQEALQK;LNGGGDEGEAEGMK;SFMIVK	1;1;1;1	4	4	0.0384	1.04215e+06
TGGT1_212290-t26_1-p1	16.1159	34945.8	ADAFIALYANHLK;ELAPYDPDWLYIR;HLYIRPDCGVGGFR;YILQQFEEMGLVESDPEKPGR	1;1;1;1	4	11	0.1949	4.45376e+07
TGGT1_240400-t26_1-p1	15.2949	44103.3	ASDDPDAFLQQLLDPLHAIR;HGSSSAVFYPFK;KQNALPDEGSDAVHEQK;NAQFDEEPGDAER	1;1;1;1	4	4	0.1598	789734
TGGT1_245680-t26_1-p1	12.7171	17882.5	CNELFLR;GMPYSYYHGR;HGMPAVSR;KGDYVDIVCDPSVQK	1;1;1;1	4	8	0.2548	1.16756e+07
TGGT1_266070-t26_1-p1	12.2551	14346.8	FIWSGGIR;FYTLVQHVPVASFENLK;LIHGIQFK;LNKFIWSGGIR	1;1;1;1	4	4	0.3	2.74882e+07
TGGT1_238010-t26_1-p1	13.2968	18550.2	ELYDVDTQR;LTSDYDALDVANK;TNVHFFRPHTLR;VNTLIRPDGLK	1;1;1;1	4	5	0.2695	1.00585e+07
TGGT1_235750-t26_1-p1	13.3937	41197.9	AENFLFK;ELSIINPENLELAR;SEVNILK;YVDFFEDR	1;1;1;1	4	4	0.0992	2.79889e+06
TGGT1_229250A-t26_1-p1	14.3827	8339.29	FNGITLSAER;KFNGITLSAER;VSSELLWQCVR;YSGIAHKQPLGLNR	1;1;1;1	4	11	0.4865	4.96913e+06
TGGT1_269980-t26_1-p1	12.2874	52130.9	DSSLVQVLNR;GQQGSYPIK;IIQVDQSLKEDR;SADPFYWMR	1;1;1;1	4	5	0.0846	1.42553e+07
TGGT1_289970-t26_1-p1	15.2589	24473.9	GGVFNNEVNFASAAASPAHFATATTTR;HRPAEVGSVTPAIAAAK;LVIQNKPSTNVSVDR;STGFFGWLR	1;1;1;1	4	5	0.2931	7.69032e+06
TGGT1_319950-t26_1-p1	11.9268	23007.4	IPGVPIIYVK;KIPGVPIIYVK;LALALAK;LPDAIASVPSASK	1;1;1;1	4	4	0.1542	2.12833e+07
TGGT1_277850-t26_1-p1	11.2969	81012.5	GDILLEIGGK;LGDSVIDEAAVK;LNLLVPANSDLR;VSDADFWK	1;1;1;1	4	4	0.0567	366561
TGGT1_227280-t26_1-p1	14.1765	24226.7	AVILSLATSAAIGGR;KVEEELSLLR;RAVILSLATSAAIGGR;VEEELSLLR	1;1;1;1	4	7	0.1171	2.28224e+07
TGGT1_293590-t26_1-p1	10.2621	58357.7	AFFTDPK;AMAQGFNDDPKR;DIGYINAHGTSTPMNDR;QLLISSTK	1;1;1;1	4	4	0.0799	3.23481e+06
TGGT1_255320-t26_1-p1	14.5981	25835.9	EGFDALAQFPHSLEQR;EQWMDTIR;GEPVTPEQAQVLK;SLGLPTLLK	1;1;1;1	4	4	0.2018	2.30425e+06
TGGT1_288400-t26_1-p1	10.6502	120342	AFVTNPMVVK;DRQDVNPFLSVK;LFKEEFVLEK;LLGIQPYGLR	1;1;1;1	4	4	0.0381	1.86105e+06
TGGT1_225150-t26_1-p1	11.3553	76801.8	AADFITR;IGNLLQR;NLVTEEETQAAIDEHVR;YGIVLFYK	1;1;1;1	4	4	0.0564	886481
TGGT1_263040-t26_1-p1	11.8479	23986.1	AFEPLLLLGK;AFEPLLLLGKER;FQDVDIR;VSGGGYVAQIYAIR	1;1;1;1	4	4	0.1564	1.83587e+07
TGGT1_204050-t26_1-p1	15.4918	85044	DNMEVNQAER;GADIVNHSWGGSWPSEALR;LWGMDALNVK;TANNGLIHIFAAGNDGVDIDQR	1;1;1;1	4	4	0.0767	2.93207e+06
TGGT1_258800-t26_1-p1	13.4353	59126.4	AIAELNIFK;LLVPSDVLR;LPWGIAIEEGDYR;MATQFSQVR	1;1;1;1	4	4	0.0753	732914
TGGT1_282170-t26_1-p1	17.1537	61219.2	DLLIDGFLLQQAILQGGSSPR;EPGSPLLGFVNSAHWQR;HQNLYPTFLHGR;TISTAATSEPYIVQR	1;1;1;1	4	4	0.113	4.78064e+06
TGGT1_205580-t26_1-p1	14.6581	51189.8	AFSAVIPESAK;EKPVPVYLTDLQTGAIR;LTSEGFIHELQHGHR;SGALPLFWSAAELAANPR	1;1;1;1	4	4	0.1227	6.42815e+06
TGGT1_239260-t26_1-p1	11.6349	11432.4	DNIQGITKPAIR;DSVTYTEHAR;ISGLIYEEIR;VFLENIIK	1;1;1;1	4	6	0.3883	8.60872e+06
TGGT1_230940-t26_1-p1	14.4504	155128	GHEQGSWEVVLTK;LQQNALLSGR;VQQAVAEIVEEK;WVEDVHPLLEFFNYSK	1;1;1;1	4	4	0.0335	3.08079e+06
TGGT1_228250-t26_1-p1	15.8384	122324	GVLYTVLIK;IPVVHGGIGPVVPR;LADEFDLPLLIVINK;MQIAGAPLEISQWEADHPTVQR	1;1;1;1	4	4	0.0537	372424
TGGT1_243950-t26_1-p1	14.9907	30202.8	DLQMVSVGLR;LPIIHQTLGPDYDER;QHGTGLIEVR;YDAESLLTQR	1;1;1;1	4	5	0.1661	2.46516e+07
TGGT1_262400-t26_1-p1	16.3709	155746	AINSMLESEGVTDTR;DAIWLAYQHR;DVNQFFPWWTVATVALHR;MVTLNLEDLYK	1;1;1;1	4	4	0.0383	2.04622e+06
TGGT1_260610-t26_1-p1	15.5641	41474.8	GHFVVGVDISK;SGFGGGIVVDYPNSTK;SRPEYEAPADVFYNALEAK;TLVAPSQIGDAK	1;1;1;1	4	4	0.1514	2.30825e+06
TGGT1_242800-t26_1-p1	17.1537	30133.6	NPQSHLYTSLGVITK;PQNEYIELHQK;SAEPEQAPDGAVPAYLLDR;TTFHLDIVGVK	1;1;1;1	4	6	0.2154	4.20225e+06
TGGT1_312260-t26_1-p1	11.887	96507.7	IAEFPGFVFSGK;ILQLNPVAMDASSQHTLQVR;LGLHQLR;QHESLLHAWNEK	1;1;1;1	4	4	0.0564	3.71649e+07
TGGT1_230160-t26_1-p1	16.3709	15835	FPGWAWVGYHHR;SAEVVYATGLK;VDTDPEALGPLPEK;VQVYTYQPATVR	1;1;1;1	4	5	0.3451	2.28674e+06
TGGT1_201710-t26_1-p1	12.947	60128	FNSFPSSAAAAVAR;LWNLTLR;SGTAFAPIASSLSLSPAPLAFLR;TDAFFSGTEDGR	1;1;1;1	4	4	0.1002	785602
TGGT1_207620-t26_1-p1	16.1123	71204.2	FLADQSEFALAR;LDNILLRPLK;NVTVIGQETVPFER;VVAQIPDEIPVR	1;1;1;1	4	5	0.0723	1.2795e+06
TGGT1_275650-t26_1-p1	16.7162	101108	AADLDLPDDLATWLQDSGK;AHPGPLAATLADPEGWALYR;DASPTSWAVWR;VLADPLGWVLFK	1;1;1;1	4	4	0.0707	1.04312e+06
TGGT1_252270-t26_1-p1	14.5467	65389.5	FLGDTEPLFSATK;LADSEYPR;SFVWPPLHFVER;SGTVVTNLSEAVR	1;1;1;1	4	4	0.0758	1.56727e+06
TGGT1_249270-t26_1-p1	15.3295	59842.6	ALAPTWEEVATALK;ETSDVIELTDGNFNQLVMK;RNEYLATLNR;VLASTYGIR	1;1;1;1	4	4	0.0951	2.5203e+06
TGGT1_411760-t26_1-p1	14.9156	32038	AVFPSIVGRPR;DSYVGDEAQSK;GYSFTTTAER;IWHHTFYNELR;SYELPDGQVITIGNER	1;1;1;0;1	4	4	0.2056	4.73385e+06
TGGT1_273760-t26_1-p1	34.9492	72247.2	AIQEALDWLDK;ATAGDTHLGGEDFDNR;DAGTIAGLSVLR;IINEPTAAAIAYGLDK;IINEPTAAAIAYGLDKK;NPENTIFDAK;NQLAEKEEFEAK;SVSEVVLVGGSTR;TFHPEEVSAMVLGK;TTPSYVAFTDTER;VIAGPGDKPLIEVTYQGEK	1;1;1;0;0;1;1;1;1;1;1	9	14	0.2054	9.69951e+06
TGGT1_313130-t26_1-p1	11.5671	134200	EGFQGDDAQEETRPR;GVAQASLGAAFADER;QALDALLR	1;1;1	3	3	0.0314	447260
TGGT1_238250-t26_1-p1	11.8221	11400.6	EELQNVVSAQR;REELQNVVSAQR;RIIELLK	1;1;1	3	4	0.1881	1.01111e+07
TGGT1_203630-t26_1-p1	9.9634	12054.8	DSLVVQGK;GFGGQTKPIFR;GKDSLVVQGK	1;1;1	3	5	0.2	1.59636e+07
TGGT1_315610-t26_1-p1	13.6463	15961.3	AAGSVVLVRPK;DVHVGSAETSNDVAVASTGSGTKPSK;DVHVGSAETSNDVAVASTGSGTKPSKK	1;1;1	3	14	0.2405	9.80822e+07
TGGT1_247195-t26_1-p1	9.39028	319958	GAEAGTSLLQK;LESQNDAIQTEK;VTFSEFK	1;1;1	3	3	0.0103	1.71117e+07
TGGT1_305850-t26_1-p1	11.4833	39144.1	AAPAPVVSPVAYGSSHGPSLVGK;TELLLNASGAPTGR;VALTFETR	1;1;1	3	3	0.121	3.26427e+07
TGGT1_290700-t26_1-p1	13.6463	34453.6	KGETQNEESNATLANSSTGK;NAEQKPEVPVAPVADEDAGSEEESSSHYGVK;WIQTFYSHNALQQDR	1;1;1	3	6	0.2115	955514
TGGT1_250730-t26_1-p1	10.5257	30784.7	EGGSPEVQAGLK;INDKETTSLTDNAK;LLDPFVFYGYPTIQTLR	1;1;1	3	3	0.161	1.38903e+06
TGGT1_289550-t26_1-p1	13.6463	57251.7	AALNPTSYVLASQELSELR;AANAALVWSLR;WHPVEEAVLLSASYDR	1;1;1	3	4	0.0868	1.5051e+06
TGGT1_297760-t26_1-p1	11.8221	28058.9	AQPLFNFEAIR;IGATLDQSFSGLSK;SADAGATAGAVSAPER	1;1;1	3	4	0.1614	457338
TGGT1_308890-t26_1-p1	10.2549	349557	TSDPESVDALDDTR;VLVDGVYVDHKK;VNLEEVYR	1;1;1	3	3	0.0109	4.89556e+06
TGGT1_244840-t26_1-p1	12.6049	24142.4	AQELLVLAR;DKAQELLVLAR;DTVGHDPYAPTGSESTAAADAALR	1;1;1	3	3	0.1598	7.47414e+06
TGGT1_239760-t26_1-p1	10.5021	15064	FLQTHIK;FTVDCQKPVDDNIIEAK;VFVTAELPFSK	1;1;1	3	3	0.2632	4.04313e+07
TGGT1_286630-t26_1-p1	11.6481	31100.7	DDAEDDPFVASDVASVLK;HLPDFDKEYDAIR;LLVEPEKR	1;1;1	3	3	0.1336	2.0853e+06
TGGT1_215060-t26_1-p1	11.1421	22124.5	IDKPQAASEEELR;ILFLGLDNAGK;MGYADGFR	1;1;1	3	3	0.1667	1.31714e+08
TGGT1_257390-t26_1-p1	9.62316	164778	GLEASQNGSSHGSVAVK;LAELEAFR;NYTWEEAMR	1;1;1	3	3	0.0227	149337
TGGT1_215160-t26_1-p1	7.60957	31156.1	DMEQHLHFVR;GLQLMNAWTK;VQVAAISENR	1;1;1	3	3	0.1115	1.16833e+07
TGGT1_226250-t26_1-p1	10.5221	78543.6	DLLNLLEEAK;ELAMQIYEEAR;LGLVQFFVLDEADR	1;1;1	3	3	0.0477	128488
TGGT1_279330-t26_1-p1	10.3949	51685.8	DIIALAETGSGK;SPTAIQSEVLPYALQGR;TAAFGLPILQR	1;1;1	3	3	0.0835	800831
TGGT1_257680-t26_1-p1	9.73936	24108.3	QLGLAPSYADK;SGDNLDYASFQK;VSTGDAMILAR	1;1;1	3	3	0.1596	1.69248e+06
TGGT1_221570-t26_1-p1	8.49841	39288.7	GFSWQQLIEEK;LHIQDESGAGDHR;SSTPASSGVPTSGWLEFLDKR	1;1;1	3	3	0.1297	0
TGGT1_239740-t26_1-p1	10.7462	44725.1	LPLDVALER;NEEGFITDLLK;SAPEVQEVLSR	1;1;1	3	3	0.076	600991
TGGT1_294430-t26_1-p1	11.5635	100452	EAAEASLAADPSK;EAAEASLAADPSKR;ILTPEEFHALR	1;1;1	3	4	0.028	1.75897e+06
TGGT1_241240-t26_1-p1	10.2372	52802.3	AEVGGVSVR;HLQHTAPSPTDDTPAPER;VMQLIALVTK	1;1;1	3	3	0.0781	470118
TGGT1_313010-t26_1-p1	9.70478	53427.3	ELLMGIFEK;GTDFEEYFLR;YIQGLILVPTR	1;1;1	3	3	0.0632	48962.7
TGGT1_306030-t26_1-p1	10.4823	37806.5	AAGGALMFPYLEDPNTDIR;GALAVLGTASLLAPR;IPSELPK	1;1;1	3	3	0.1231	1.77261e+06
TGGT1_300100-t26_1-p1	9.73936	166341	ALEPHEQQDSLR;LNSPHHVNAFR;TFFLSLLR	1;1;1	3	4	0.021	1.25036e+06
TGGT1_293600-t26_1-p1	9.4843	43495.3	FGGEFVLPGHILVR;GLLLGATHV;SGYVDFLPVYK	1;1;1	3	3	0.0859	353957
TGGT1_289530-t26_1-p1	8.74798	22146.2	ALQEQLEAR;LAASILK;VLIEAIHNEK	1;1;1	3	4	0.139	8.66332e+06
TGGT1_300190-t26_1-p1	9.4205	10397.6	IELQQHAK;QAVGIWK;VMTGGAWTLQTAAAATVR	1;1;1	3	5	0.3438	1.43176e+07
TGGT1_273060-t26_1-p1	9.46672	14048.3	FMYVMR;LPNNEMIGYVINDK;VWAHDEESEAR	1;1;1	3	3	0.2672	7.65721e+07
TGGT1_319560-t26_1-p1	7.87874	40501.4	GESGSEGSLSEK;MNIVFK;QLHTDNGYFIGASCPK	1;1;1	3	4	0.0888	1.82137e+07
TGGT1_252290-t26_1-p1	11.285	59323.2	DLVLQAGVLSPLLAQLNDSEAK;IVSVALEALENILR;STLVQTPALR	1;1;1	3	3	0.0844	343942
TGGT1_263090-t26_1-p1	9.75337	37150.5	ATETAEAELPSTHPIR;YDEMAEAMK;YISEFSGEEGKK	1;1;1	3	4	0.1146	1.55485e+06
TGGT1_221380-t26_1-p1	9.82395	27241.7	AVTLAEVLK;DPGYQAPIDESLVK;VMNYVAYAAR	1;1;1	3	3	0.1336	7.52648e+06
TGGT1_216860-t26_1-p1	9.4642	49083	DFFLKPELLR;GNYVSIHASGFR;GVEDVVVGR	1;1;1	3	4	0.0714	5.45223e+07
TGGT1_294200-t26_1-p1	10.0926	62697	DYESSELLSEQLR;IDHYLGK;LLNQFEQR	1;1;1	3	3	0.05	1.32254e+06
TGGT1_305750-t26_1-p1	10.2436	71013	LLNLYK;LPLSLLAPSAPGR;TEHFDEGGQEMSTVPQTR	1;1;1	3	3	0.0577	233415
TGGT1_292130-t26_1-p1	8.51405	32728.5	DQVAFLQQYGHA;LQVFEGVPTMVER;MVVPSALR	1;1;1	3	4	0.1154	4.58784e+06
TGGT1_276140-t26_1-p1	9.1566	61704.9	DAVLLIFANK;HYFSNTHGLIFVIDSNDRDR;TTILYK	1;1;1	3	3	0.0653	4.79669e+06
TGGT1_261620-t26_1-p1	8.46375	29665.3	QLTHESTDHWQPDK;SFKEDEGLR;SGGTSLSGFDMHAGER	1;1;1	3	3	0.1535	0
TGGT1_270960-t26_1-p1	7.05854	138595	GEVPILVTTVR;ILILLPFR;KPEDFVNIFK	1;1;1	3	3	0.0233	1.31536e+06
TGGT1_257380-t26_1-p1	11.7876	23845	HGVTVGKPAIEHMK;QPSLELEPLAEDEMR;VYTATVNVSSIPAHLK	1;1;1	3	3	0.2064	1.68344e+06
TGGT1_410370-t26_1-p1	25.2232	47709.4	AQPPQEPEPPTRPR;ATMLGIVGAVSEYNK;HSSESLFPR;IPLTATELSAESQEIQER;LPLLGAGHFR;NVQAPAGVADASQEAGDVVEER;RPGTLVEIDSGR;TPWGEVKPVEAIR;VTFFGPSGR	1;1;0;1;1;0;1;1;1	7	9	0.2805	6.92823e+06
TGGT1_261580-t26_1-p1	7.78221	14501	AGLQFPVSR;FLGGVTIANGGVMPHVHAVLLPK;HIQLAVR	1;1;0	2	2	0.2889	8.20558e+07
TGGT1_256840-t26_1-p1	5.15075	82699.2	AFYSDPSFLGR;DHSFLLFDMK	1;1	2	2	0.0275	63915.2
TGGT1_260520-t26_1-p1	7.2388	77015.8	ASSDLTVAGVSR;VLSISESIDTIQTR	1;1	2	2	0.035	463288
TGGT1_230118-t26_1-p1	9.09754	20880.3	AQLQQLTQALELLGTAPK;KAQLQQLTQALELLGTAPK	1;1	2	3	0.1073	2.08254e+06
TGGT1_227620-t26_1-p1	6.68596	19830.3	AAHVPVPDFSQ;QQEPEEPVSQR	1;1	2	2	0.1189	2.28766e+06
TGGT1_201840-t26_1-p1	4.24815	66889.4	NFLLAEAVDLK;YWMINTK	1;1	2	2	0.0291	1.42453e+06
TGGT1_261200-t26_1-p1	4.91209	99508.3	LVEGDSPHTLASPLR;VLAILLK	1;1	2	2	0.0249	806591
TGGT1_285240-t26_1-p1	4.73807	40075.9	ELETLFVHR;THLILR	1;1	2	2	0.0432	0
TGGT1_297880-t26_1-p1	6.95337	24137.8	GLLQLFTEK;SWTDAAHLQIMQLSSSSAR	1;1	2	2	0.1279	157782
TGGT1_227600-t26_1-p1	4.91954	15373.4	ALPGIPAVAPHR;VVFHNVGK	1;1	2	3	0.1493	3.14917e+06
TGGT1_260260-t26_1-p1	8.05615	18790.3	LVVASGNTVEPYMPTLFAR;MDVTAENIQK	1;1	2	2	0.162	936659
TGGT1_310380-t26_1-p1	8.05615	35449.4	HDLPEKPANMSEAAPHLVFHNFTSR;SNNVTDLIIIHEHR	1;1	2	2	0.1242	3.05951e+06
TGGT1_270240-t26_1-p1	6.39428	49179.2	AASLSSLLGVDAVEK;LEADELESER	1;1	2	2	0.0553	617225
TGGT1_290670-t26_1-p1	6.46657	83136.7	MEAVDISEAEK;TVEVGNTDAEGR	1;1	2	2	0.0294	935812
TGGT1_313520-t26_1-p1	8.05615	25635.3	EGPAKPQHADTPQELR;ENWVVVGSTQR	1;1	2	3	0.12	1.6135e+06
TGGT1_243570-t26_1-p1	7.27337	12717.6	EASVYNTYTLPK;NIVDASSQR	1;1	2	4	0.1875	5.3399e+07
TGGT1_202610-t26_1-p1	5.91198	94047.9	VDNMLAVAR;VTKPVEVFVVGR	1;1	2	2	0.0246	384457
TGGT1_273730-t26_1-p1	7.43567	72011.6	LGGIEAAVENR;SAIADGYDQVLVLR	1;1	2	2	0.0381	1.77822e+06
TGGT1_255260-t26_1-p1	5.6115	62980.4	HIELQQPDRPPYR;YPFVYDSK	1;1	2	2	0.0369	3.55389e+06
TGGT1_209910-t26_1-p1	6.39428	13723.5	LLLPGELSK;TESFALYIYK	1;1	2	2	0.1545	3.48434e+06
TGGT1_263300-t26_1-p1	7.2388	31332	AGEFTLSLK;YAVGASYTGVASK	1;1	2	2	0.0759	1.45483e+06
TGGT1_253800-t26_1-p1	6.23198	70659.8	ESVDDLQQR;WPDAWLAR	1;1	2	2	0.0266	344731
TGGT1_267040-t26_1-p1	4.84151	54971.7	FLVYDLIER;LLALQSASSSGPR	1;1	2	2	0.0463	84041.5
TGGT1_316250-t26_1-p1	6.62816	44751.8	SMEILK;VTYSHVQHQGVLDYVESR	1;1	2	3	0.0609	164189
TGGT1_280610-t26_1-p1	8.05615	60776.5	TASFTSVHQTVR;VPSSPFDHLIK	1;1	2	3	0.0414	856480
TGGT1_320480-t26_1-p1	5.54378	24841.7	AQIWDTAGQER;AVGALLVYDVTR	1;1	2	2	0.1018	393428
TGGT1_202680-t26_1-p1	7.01832	62121.4	KPPTVVAYGDVSTVPHYEEVR;TVASPVYTGGDVR	1;1	2	2	0.0604	497094
TGGT1_277270-t26_1-p1	9.09754	95721.5	HLINNPSPAHGYK;SDFSGDVEELAEAAR	1;1	2	2	0.0325	90592.5
TGGT1_224740-t26_1-p1	6.73626	48155.2	GSGDTADATETIAGWR;LEEVREDDSVGFK	1;1	2	2	0.0684	2.76862e+06
TGGT1_313910-t26_1-p1	9.09754	99562.7	AILNHYFNSAVVQAQDASWRPVVLK;SSSGDGGAPDMPGVSGSGSGR	1;1	2	3	0.0509	0
TGGT1_208560-t26_1-p1	5.27518	72285.6	AADALVPR;ALYEIAEQR	1;1	2	2	0.0254	1.25924e+06
TGGT1_247440-t26_1-p1	5.6884	40104.9	TGPDGVPSTR;YYHQVEEESR	1;1	2	2	0.0529	58744.1
TGGT1_214840-t26_1-p1	5.43748	183916	GVYYDTAR;QAWVAEIK	1;1	2	2	0.0086	697174
TGGT1_291690-t26_1-p1	6.93452	90108.7	EVEAVVAGQLLR;GEDKAEDILR	1;1	2	2	0.0276	1.23617e+06
TGGT1_263070-t26_1-p1	5.60615	59830.7	TPALVFEHINNQDFK;WGVPDGYEVVR	1;1	2	2	0.0482	2.688e+06
TGGT1_315080-t26_1-p1	8.05615	165441	AAKPEILITHLDAWLQER;AALLLGLGSLR	1;1	2	3	0.0191	486505
TGGT1_230190-t26_1-p1	9.09754	31220.2	SGGPQFEMAGTSHR;SPTGPGAPELGTQEATAGTR	1;1	2	3	0.1172	959218
TGGT1_311830-t26_1-p1	7.27337	16344.5	HDAELQALGLGK;RHDAELQALGLGK	1;1	2	3	0.0897	3.38375e+06
TGGT1_298040-t26_1-p1	6.1974	57004.5	SGYLSDEVEPK;VYVSVDGAEQAQR	1;1	2	2	0.0461	1.22226e+06
TGGT1_231410-t26_1-p1	5.63496	64631	EKEFLDAFTVK;TEVEDQIANYK	1;1	2	2	0.0385	820188
TGGT1_260440-t26_1-p1	5.75336	34078.7	TPLATLGQK;TYVQVIQEGK	1;1	2	2	0.0609	261152
TGGT1_222360-t26_1-p1	8.05615	83297.1	AGADLIDSLQGAAEDSHILLR;HPLVVHLFK	1;1	2	2	0.0388	1.74961e+06
TGGT1_308870-t26_1-p1	7.43567	75030.6	DVVAPAGAEAEGEEGR;TQTIQSEIMQR	1;1	2	2	0.039	350356
TGGT1_246730-t26_1-p1	6.23198	39964.9	ASLPGASQDLAR;FSRPPDFLAEMLK	1;1	2	3	0.0716	805391
TGGT1_292190-t26_1-p1	8.05615	57476.8	FSLHPALAAFR;VLVDGTFLTAALK	1;1	2	2	0.0464	0
TGGT1_258780-t26_1-p1	4.71752	40646.4	EYAESLPR;LGFLGFK	1;1	2	2	0.0413	389047
TGGT1_203600-t26_1-p1	6.23198	47345.9	SGYSLSDLVR;SYFIFSDIYTK	1;1	2	2	0.0478	0
TGGT1_297460-t26_1-p1	6.46657	47757.9	SGELTLWDINVR;YFVSEDPKR	1;1	2	2	0.0475	966332
TGGT1_312110-t26_1-p1	8.05615	86851.7	ALEEAMQALQSQK;ALLQEALNVR	1;1	2	2	0.0291	1.0721e+06
TGGT1_255670-t26_1-p1	8.05615	25162.5	AQGDVLEVAAGTGR;VFGTIYLIVAR	1;1	2	2	0.1142	0
TGGT1_249970-t26_1-p1	8.05615	24666.4	DGEEVQWFK;VLVITVNNPQPTTYNFTFK	1;1	2	2	0.1223	773315
TGGT1_263440-t26_1-p1	5.70232	66489.1	DPEVLEELLLAK;HVEDLALHER	1;1	2	2	0.0367	365718
TGGT1_270770-t26_1-p1	8.05615	87126.2	GVWWEGLQEPR;QEGEGDAPAASIEQGR	1;1	2	2	0.0345	354084
TGGT1_308020-t26_1-p1	5.42838	41746.5	FTVPWIFLPPAK;GFLTDYIPGAK	1;1	2	2	0.0597	122697
TGGT1_245470-t26_1-p1	6.46657	36551.4	GPIPTAPAPQIVVR;IYDVDANEQLHK	1;1	2	2	0.0783	160026
TGGT1_221590-t26_1-p1	8.05615	38848.9	LESNHHTVTASFQNSSNSPSR;LGISHINHPLLDSPSQELDFSR	1;1	2	2	0.1208	0
TGGT1_234380-t26_1-p1	7.43567	38629.8	LGDMAAAVAAATK;SVYDTYQSLK	1;1	2	2	0.0663	1.52234e+06
TGGT1_266060-t26_1-p1	7.01476	31491.9	ESIALMYWLLAR;STSEGIHLINLAK	1;1	2	2	0.0871	381788
TGGT1_275690-t26_1-p1	8.05615	114525	AHPDVFNVLLQILDDGR;TAIVEGLAQR	1;1	2	2	0.0264	1.03902e+06
TGGT1_267060-t26_1-p1	6.23198	17866.7	ALEKDDVIAK;IALTDQYLK	1;1	2	3	0.121	1.42018e+06
TGGT1_308860-t26_1-p1	7.43567	69523.7	GSADLLAPGVSTPVALGYK;NMQFLLYPGFLEQR	1;1	2	2	0.0505	3.05757e+06
TGGT1_209430-t26_1-p1	8.05615	21532.4	EQEDLIGWSQGSSIQR;LAVVLVQLK	1;1	2	2	0.1366	0
TGGT1_235990-t26_1-p1	8.05615	139441	EAQQDGEGSFGHEQELAETLK;GSVLSALSAK	1;1	2	2	0.0246	9.47476e+06
TGGT1_257070-t26_1-p1	5.41463	49876.7	FSSFEVNK;SEYEDAVNLEK	1;1	2	2	0.0393	1.8521e+06
TGGT1_235402-t26_1-p1	4.62903	127583	ATRGVATVSLPR;GVATVSLPR	1;1	2	2	0.0101	7.53842e+06
TGGT1_228470-t26_1-p1	7.27337	24310.4	QGFVIYR;VLNSYWVGQDAVYK	1;1	2	2	0.1024	3.24448e+06
TGGT1_275802-t26_1-p1	6.55949	79858.5	GEEASALYSR;GGAQGAVAPGTAEATTGFR	1;1	2	2	0.0397	1.24835e+06
TGGT1_279420-t26_1-p1	7.01476	144884	ETSEQNVFIQVSSADK;LSHLPENALR	1;1	2	2	0.0196	162534
TGGT1_270710-t26_1-p1	7.01476	61034.6	EGDEHPLSPGEQR;FDDEFILK	1;1	2	3	0.0374	261089
TGGT1_205470-t26_1-p1	5.51134	93029.6	IRPVLHVNK;NMSVIAHVDHGK	1;1	2	2	0.0252	88260.2
TGGT1_310780-t26_1-p1	9.09754	36260.8	GILTGLGVAATLAAAAAAAK;LPAFSDSVSVSTEDSGLTGVK	1;1	2	2	0.1188	0
TGGT1_223910-t26_1-p1	6.39428	44033.8	TGLGGFFLLPWR;VLGADGQAGPAR	1;1	2	2	0.0619	622889
TGGT1_258850-t26_1-p1	5.60615	32815.8	ELTDFNDEAR;YGLLQESDMWK	1;1	2	2	0.0761	1.21297e+06
TGGT1_274050-t26_1-p1	7.27337	34799.3	DLAAAHPAPSPPGPELR;LGLLFQFR	1;1	2	2	0.0822	105243
TGGT1_207760-t26_1-p1	9.09754	161496	GGVGNLILHFTLK;SETSLNDSETNADADQR	1;1	2	2	0.0197	105535
TGGT1_410610-t26_1-p1	20.6611	26756.2	ASSSLVDVINFLR;FTTGMAGVTDR;LGATVQLIQLLAALHTR;LGATVQLIQLLAALHTRK;RFTTGMAGVTDR;SGDASAFDDR;SVLLFSHGLLYLSDLGR	1;0;1;1;0;1;1	5	7	0.2823	5.74073e+06
TGGT1_411430-t26_1-p1	44.8437	51475.3	DVERLEYFALK;EEALKEPAAMVEAVTATVWPQNAETTVDSLLSQGER;EFLNANTATFTHALNAWQLGLSIYR;ELIGYCR;EPAAMVEAVTATVWPQNAETTVDSLLSQGER;FLNFDRR;FTPDNLFLMPYGPVMLGDVSALWK;GPASSVPVTYAPR;GRGTADGAGVADETHQEPRPPLR;GTADGAGVADETHQEPRPPLR;GTADGAGVADETHQEPRPPLRK;HILTAQLIR;HILTAQLIRLAANLQSK;LAANLQSK;LAANLQSKGLVHGR;LAQHFR;LEYFALK;LEYFALKVFTMGAENSR;LHEATFAAAR;LHEATFAAARLLGESPEEAR;LLGESPEEAR;LLGESPEEARDR;LLPLEAMETPEFLQLQNEISR;QRPLL…	1;0;1;1;0;0;1;0;0;0;0;1;1;0;1;0;1;1;0;0;0;0;1;0;1;1;0;0;0;0;0;0;0;0	12	25	0.7007	3.54376e+08
TGGT1_220950-t26_1-p1	12.6049	35598	ANAEGTSLAITR;FFGPSHHFGGFTPLYDPAPDKR;LPLLGGGIFR;TTIAGVIGAAAAYNDTPAGQQYPVQGLR;VATVDAGANALFIGGGGLNGQFAK	1;0;1;1;0	3	3	0.2874	3.92469e+06
TGGT1_308090-t26_1-p1	64.295	60737.8	DVERLEDFALK;EEALKEPAAMVEAVTATVWPQNAETTVDSLLSQGER;EFLNASTATFTHALDAWQLGLSIYR;EPAAMVEAVTATVWPQNAETTVDSLLSQGER;FLNFDRR;GDTEAQSGTGDDSDFPQAVAEEVADMSGGR;GLVHGHFTPDNLFIMPDGR;GPASSVPVTYAPR;GRGTADGAGVADETHQEPRPPLR;GSWKRPSLR;GTADGAGVADETHQEPRPPLR;GTADGAGVADETHQEPRPPLRK;LAANLQSK;LAANLQSKGLVHGHFTPDNLFIMPDGR;LAQHFR;LEDFALK;LEDFALKVFTMGAENSR;LHEATFAAAR;LHEATFAAARLLGESPEEAR;LLGESPEEAR;LLGESPEEARDR;LLPLEAMETPEFLQ…	1;0;1;0;0;1;1;0;0;1;0;0;0;1;0;1;1;0;0;0;0;1;1;1;0;1;1;0;1;1;0;0;0;0;0;0;1;0	16	93	0.7195	1.30678e+09
TGGT1_210095-t26_1-p1	12.6049	38568.8	DGDSADQSEGRPVVLVPK;FTTGMAGVTDR;GAEGGSTQEGAVEGPLPQEWR;RFTTGMAGVTDR;SGASINLVSATTGEQVTVSLR;TTESMSVAETEASILK	1;0;1;0;0;1	3	4	0.2411	5.55063e+06
TGGT1_295110-t26_1-p1	26.7593	63373.7	DKVPGEVIIR;EMEEQLSAASR;FLAPFDLVTIPGKPLVQK;FVEELYELPTEDRPLADAAR;HQALAIGLFQK;LINPSVEAR;LLALQATETPEYR;LVAHLQDEGVVHGK;LYLTVQAVR;VPGEVIIR;VVAENAQGFSPPEVR;VWPERPQPVFTEGDPPDLETNSLYYR	1;0;0;1;1;0;1;0;0;1;1;1	7	13	0.2713	4.71474e+07
TGGT1_410360-t26_1-p1	11.5635	38055.5	AQRPQDPEPPAPR;FFGPSHHFGGFTPLYDPAPDKR;HSSESLFPR;LTPEELSQHSQR;NVQAPAGVADASQEAGDVVEER;TEEQAFALGPPR;VATVDAGANALFIGGGGLNGQFAK	1;0;0;1;0;1;0	3	5	0.322	4.98975e+06
TGGT1_258870A-t26_1-p1	11.5635	60616.8	ASQDTMDNINHTTQR;EVDEGEELLHFADVEYPTSISR;GFVVPVADMVAAVK;ILPTFTVQDIPSGDADVHK;KEVDEGEELLHFADVEYPTSISR;SLAEEPLDGQQAAAR;TVVAEVVEDDSK	1;0;0;1;0;0;1	3	4	0.1759	1.60552e+06
TGGT1_289690-t26_1-p1	11.5635	53305	LTGMAFR;SAGVNIIPASTGAAK;YDSVHGHYPGEVSHK;YEDIVAAVK	0;1;1;1	3	3	0.0941	1.67529e+06
TGGT1_300200-t26_1-p1	8.28519	15909.8	AGLQFPVGR;ATIAGGGVIPHIHK;GDEELDTLIK;HLQLAIR	0;1;1;1	3	4	0.2581	8.19637e+06
TGGT1_269885A-t26_1-p1	39.5091	142211	APSVVVSPIER;ESLDVLESHVR;FLVPDNVR;IAQALRPVGEAAAVR;IGHALFTFLR;ILTALYVQSLR;IPGLAHFTEHMLFQGSK;LADLFSAPLLK;LAFDQLR;LIYHFDPDIIQQYVQK;MEGMALPAPNR;MPYSPFQYSSTWFHPSSNSR;STPAADDLPTSR;STPSPIVLSAGR;TPLAQANDAVLELIMHPHVPVHK;TPYPDDLPIR;VLTLSAAGFSDK	0;1;1;0;1;1;1;1;1;1;1;0;0;0;1;0;1	11	14	0.1681	8.96299e+06
TGGT1_356400-t26_1-p1	12.6049	31998.1	FTTGMAGVTDR;GNIDEEGITEVATTGVPPQTQSSGR;NEEAVGQSELASLASSMTVVAPEGEALEVAR;RFTTGMAGVTDR;SGASINLVSATTGEQVTVSLR;VMSWFTSAQNAIR	0;1;1;0;0;1	3	4	0.3333	3.98448e+06
TGGT1_269885B-t26_1-p1	27.2926	62329	APSVVVSPIER;FFITSTYDPAEVADR;IAQALRPVGEAAAVR;IPTQEEFATLK;MPYSPFQYSSTWFHPSSNSR;NQAYLLIEVGALPNIHDR;QAQPDTEGKPSTVFVFR;SKIPTQEEFATLK;STPAADDLPTSR;STPSPIVLSAGR;TEQQLGYLTAMHSSR;TPYPDDLPIR	0;1;0;1;0;1;1;1;0;0;1;0	6	8	0.2832	6.35869e+06
TGGT1_261250-t26_1-p1	4.54877	19533.5	AGLQFPVGR;FLGGVTIASGGVMPNVHSVLLPK;HIQLAVR	0;1;0	1	4	0.2167	1.15189e+06
TGGT1_295125-t26_1-p1	23.3511	40113.2	EMEEQLSAASR;FLAPFDLVTIPGKPLVQK;FPQEDRPLADAAR;GGSWLEQEGVELR;LINPSVEAR;LLALQAIETPEYR;LVAHLQDEGVVHGK;LYLTVQAVR;LYSGDGTLTGGDDDMPPLET;NLLFLLPPTHVDMETFVDEIGR;VVVPAEYDEYTPPEGR	0;0;1;1;0;1;0;0;1;1;1	6	13	0.4329	2.54222e+07
TGGT1_258870B-t26_1-p1	9.09754	52078.7	EVDEGEELLHFADVEYPTSISR;GFVVPVADMVAAVK;GIQELLVPQPALHLLSYFDAMHPENLR;GTVVSVPASWLIVK;KEVDEGEELLHFADVEYPTSISR;SLAEEPLDGQQAAAR	0;0;1;1;0;0	2	3	0.197	1.40326e+06
TGGT1_221620-t26_1-p1	9.09754	50005	AGPFGQLFRPDNFVFGQTGAGNNWAK;AILMDLEPGTMDSVR;ALTVPELTQQMFDAK;EVDEQMLNVQNK;INVFYNEATGGR;LAVNLIPFPR;LHFFLIGFAPLTSR;NSSYFVEWIPNNMK;VSEQFTAMFR	0;0;1;0;0;0;0;0;1	2	2	0.2851	7.61447e+06
TGGT1_266960-t26_1-p1	3.50738	50041	AGPFGQLFRPDNFVFGQTGAGNNWAK;AILMDLEPGTMDSVR;EVDEQMLNVQNK;INVFYNEATGGR;LAVNLIPFPR;LHFFLIGFAPLTSR;NSSYFVEWIPNNMK;VSDQFTAMFR	0;0;0;0;0;0;0;1	1	1	0.2517	1.6914e+06
TGGT1_297960B-t26_1-p1	2.8869	77480.6	HFQDLMQAVVSR	1	1	1	0.0167	190618
TGGT1_239330-t26_1-p1	3.50738	11213.9	TYNWSEK	1	1	2	0.0714	1.93083e+06
TGGT1_293510-t26_1-p1	2.69003	43810	RPTGTHQGVEATLK	1	1	1	0.0357	0
TGGT1_294890-t26_1-p1	2.8869	68894.3	LALAAQLQSLR	1	1	1	0.0175	135120
TGGT1_237180-t26_1-p1	3.50738	29165.1	ASAAFVDMWR	1	1	1	0.0392	718923
TGGT1_242680-t26_1-p1	4.54877	23443	NEEKDYSELEK	1	1	2	0.0561	0
TGGT1_216010-t26_1-p1	2.81918	47989.7	DTPAEVAVER	1	1	1	0.0228	1.3058e+06
TGGT1_218260-t26_1-p1	2.18102	15403.6	YRPGTVALR	1	1	1	0.0662	5.38047e+06
TGGT1_225160-t26_1-p1	4.54877	45387.6	LGTSQELQPEYVAVAER	1	1	1	0.0424	3.50833e+06
TGGT1_310030-t26_1-p1	2.18749	22469.2	TGAEQLELHGDTWR	1	1	1	0.069	1.31507e+06
TGGT1_318510-t26_1-p1	2.31066	83414.2	FSNAVLQALVVLVK	1	1	1	0.0186	0
TGGT1_259990-t26_1-p1	4.54877	105143	FGAGSSSGSTAPSAK	1	1	1	0.0154	0
TGGT1_249570-t26_1-p1	4.54877	30233.7	AREETEDDDDDVEER	1	1	1	0.0573	0
TGGT1_239600-t26_1-p1	2.15948	61457.4	TVPVVALLK	1	1	1	0.0164	4.78023e+06
TGGT1_289320-t26_1-p1	2.7246	48701.8	GLNSQTGQEVALK	1	1	1	0.0301	1.05868e+06
TGGT1_271970-t26_1-p1	3.50738	34259.8	WYAHFLEGGSER	1	1	1	0.0387	157047
TGGT1_232610-t26_1-p1	2.12759	25220.2	MPVLNEMISLQEK	1	1	1	0.0539	7.55504e+06
TGGT1_250330-t26_1-p1	2.12759	46808.5	FISFIK	1	1	1	0.0145	312620
TGGT1_315770-t26_1-p1	2.07074	62558.9	ELVVLNDVR	1	1	1	0.0163	2.45465e+06
TGGT1_286730-t26_1-p1	2.65402	24000.2	WQIVYPAYINK	1	1	1	0.0495	358357
TGGT1_270250-t26_1-p1	2.21771	20136.9	VERPTGNPDLLK	1	1	1	0.0632	0
TGGT1_291330-t26_1-p1	2.69003	25496.8	SAASPFFSDR	1	1	1	0.0439	942387
TGGT1_277790-t26_1-p1	2.8869	159139	LLSDLLIR	1	1	1	0.0055	199420
TGGT1_201780-t26_1-p1	4.54877	82566.7	LVIGMTDGESDSDFR	1	1	1	0.0195	211473
TGGT1_262730-t26_1-p1	3.50738	76088	LSEEGLEEVQQLK	1	1	1	0.0184	6.0946e+06
TGGT1_203730-t26_1-p1	2.04452	133354	IADFSWK	1	1	1	0.0056	506832
TGGT1_294380-t26_1-p1	2.18749	184363	VSASAIR	1	1	1	0.0041	1.13749e+06
TGGT1_313440-t26_1-p1	4.54877	35467.7	QAEEAVQEYLK	1	1	1	0.0356	137049
TGGT1_313080-t26_1-p1	2.18102	49496.1	LLAPVAPTLEK	1	1	1	0.0242	0
TGGT1_223060-t26_1-p1	2.15948	378878	TELRELR	1	1	1	0.002	556061
TGGT1_288360-t26_1-p1	2.09877	76954.9	LGPEEIPSR	1	1	1	0.0131	129951
TGGT1_268650-t26_1-p1	3.50738	113260	EVQESSGQIILFIDEIHMVVGAGSAGESGMDAGNILKPMLAR	1	1	1	0.0412	0
TGGT1_222180-t26_1-p1	2.19494	22408.7	HLYPFLVGK	1	1	1	0.045	239094
TGGT1_244580-t26_1-p1	4.54877	100576	APPSVTAASAHAAVEAAHEAVR	1	1	1	0.0236	373275
TGGT1_258210-t26_1-p1	2.42615	140861	KEVLPHVGTEVGCENK	1	1	1	0.0127	3.12503e+06
TGGT1_214080-t26_1-p1	3.23344	27115.3	AALLDEILR	1	1	1	0.0367	42661
TGGT1_223050-t26_1-p1	3.50738	25813.6	LIDLHSPSDVVK	1	1	2	0.0515	5.20655e+06
TGGT1_242750-t26_1-p1	2.04452	444761	QLQEEANTIPLER	1	1	1	0.0033	0
TGGT1_293190-t26_1-p1	2.18749	76178.3	VEGDALFSAK	1	1	1	0.0147	2.27282e+06
TGGT1_240600-t26_1-p1	2.46955	72178.4	DIAVATNAQLISR	1	1	1	0.0195	221756
TGGT1_277000-t26_1-p1	2.34753	107966	YTQPNLPGGTPSYPAGASQASR	1	1	1	0.0216	0
TGGT1_297780-t26_1-p1	2.55058	148150	AGEVSADLDGLR	1	1	1	0.0087	1.49501e+06
TGGT1_205510-t26_1-p1	3.50738	54300.8	SYDASTDVVQEK	1	1	1	0.0245	0
TGGT1_240640-t26_1-p1	2.19494	37935.6	HPQLLYESK	1	1	1	0.0278	562696
TGGT1_216210-t26_1-p1	2.81918	603396	TDSLLLQLLSTER	1	1	1	0.0023	0
TGGT1_248200-t26_1-p1	2.38575	53846.8	EVVALDVDAR	1	1	1	0.0202	624120
TGGT1_216180-t26_1-p1	3.50738	16430	MQASTEASVSTR	1	1	1	0.0816	0
TGGT1_314020-t26_1-p1	2.81918	151735	VARSVQPLR	1	1	1	0.0065	8.32804e+06
TGGT1_275440-t26_1-p1	4.54877	23338.5	SPQEPSGDGGGNDAGNNAGNGGNEGR	1	1	2	0.1166	0
TGGT1_224060-t26_1-p1	3.50738	68905.2	FGEDVFFGHVQDPALVNHLR	1	1	1	0.0322	197658
TGGT1_313100-t26_1-p1	3.50738	62736.5	GTAGQSAAGAGPSGPSVK	1	1	1	0.0309	0
TGGT1_294980-t26_1-p1	4.54877	29226.1	HPPLHQPSTAPTTAATGTSTVPR	1	1	2	0.0852	879295
TGGT1_285830-t26_1-p1	2.07074	360078	TLELIVSVR	1	1	1	0.0027	7.0539e+06
TGGT1_324600-t26_1-p1	3.50738	20253.4	IAEIQAPAEIR	1	1	1	0.0595	682518
TGGT1_201140-t26_1-p1	2.7246	113755	GAGGIQLSYGEGER	1	1	1	0.0133	574518
TGGT1_201630A-t26_1-p1	2.38575	12433.4	IGTAMMR	1	1	1	0.0609	702754
TGGT1_216680-t26_1-p1	3.50738	44560.4	AGFTAEELR	1	1	1	0.0227	433351
TGGT1_215400-t26_1-p1	4.54877	41339.7	GVIYLGHLPQGFFEPQLR	1	1	1	0.0485	406621
TGGT1_320450-t26_1-p1	2.18102	35683.7	AQTSTASFGQFDR	1	1	1	0.0408	138928
TGGT1_250710-t26_1-p1	4.54877	23098.8	IDEQQANYEQR	1	1	1	0.0556	0
TGGT1_219832-t26_1-p1	2.03592	140785	TVASLPR	1	1	1	0.0055	3.57378e+07
TGGT1_267710-t26_1-p1	4.54877	222859	LPLDDLLFPPR	1	1	1	0.0053	3.63801e+07
TGGT1_267740-t26_1-p1	4.54877	37001.7	EAELISLSPGGHDR	1	1	1	0.0412	303699
TGGT1_258110-t26_1-p1	3.50738	43425.5	HPNHISVFR	1	1	1	0.0235	644930
TGGT1_277070-t26_1-p1	2.11707	133105	TVSLPR	1	1	1	0.0049	7.54635e+07
TGGT1_212130-t26_1-p1	2.7246	109780	LLNDTRPSDISWYLQEGR	1	1	1	0.0181	0
TGGT1_258060-t26_1-p1	2.18749	23319	AVLLDLVEGK	1	1	1	0.0481	0
TGGT1_217680-t26_1-p1	2.18102	242887	LYASELR	1	1	1	0.0032	1.32145e+06
TGGT1_292010-t26_1-p1	3.50738	48540.1	LQQLHEAATSGLGSGVGSGDR	1	1	1	0.0459	663315
TGGT1_268570-t26_1-p1	4.54877	47063.3	FSVEEIAALR	1	1	1	0.0223	550679
TGGT1_297060-t26_1-p1	4.54877	38082.1	VLVAAHGNSLR	1	1	2	0.0324	1.06142e+06
TGGT1_211640-t26_1-p1	2.07939	311395	QGGFFRR	1	1	1	0.0024	4.60187e+06
TGGT1_304955-t26_1-p1	3.50738	303450	HVGQSDERPLLQR	1	1	1	0.0045	0
TGGT1_256050-t26_1-p1	2.8869	18908.8	LNADDLRPSQR	1	1	1	0.064	1.1819e+06
TGGT1_215430-t26_1-p1	2.7246	27537.4	IMSSSAPSEPNPR	1	1	1	0.0533	0
TGGT1_211260-t26_1-p1	2.65402	47795.6	LLYLVNFGAAR	1	1	1	0.0253	380950
TGGT1_221210-t26_1-p1	2.8869	19626.1	NFIGLFDK	1	1	1	0.0447	2.77866e+07
TGGT1_256770-t26_1-p1	2.95919	45097	QFFVAVER	1	1	1	0.0203	839580
TGGT1_225745-t26_1-p1	2.05321	1.31982e+06	WEVVPEEAR	1	1	1	0.0007	98836.4
TGGT1_228100-t26_1-p1	2.07074	139326	AASIAYDAAAAR	1	1	1	0.0091	455389
TGGT1_260190-t26_1-p1	4.54877	51367.3	YGPGAGDQTSQFR	1	1	1	0.0278	290654
TGGT1_214320-t26_1-p1	2.7246	61648	MELNSSPSVPLTR	1	1	1	0.0229	162318
TGGT1_210408-t26_1-p1	2.42615	10674.9	RPLSAFIFFSK	1	1	1	0.117	4976.7
TGGT1_251540-t26_1-p1	4.54877	35287.7	GADGFGPSLLGDSPGFHFPR	1	1	1	0.0629	148680
TGGT1_216880-t26_1-p1	3.50738	35125.2	LWDLNAGVTVR	1	1	1	0.0343	548003
TGGT1_246600-t26_1-p1	2.18749	205193	ARPAGAGGEVWR	1	1	1	0.0063	632710
TGGT1_211300-t26_1-p1	4.54877	39722.9	GSYGGNPPNPSGGSAGR	1	1	1	0.0456	278883
TGGT1_209860-t26_1-p1	4.54877	47502	VALAGAADAPEAAGER	1	1	1	0.0377	1.56039e+06
TGGT1_319850-t26_1-p1	4.54877	51648.8	TGAASTQAGSDAATMNSTR	1	1	1	0.0384	0
TGGT1_233100-t26_1-p1	2.51992	32041.2	VLPSIINEVLK	1	1	1	0.0379	48109.6
TGGT1_282055-t26_1-p1	2.51992	51857.2	AFGSFDFK	1	1	1	0.0167	0
TGGT1_313180-t26_1-p1	2.05321	106629	ESIHFGAEHTQSR	1	1	1	0.014	1.34437e+06
TGGT1_289050-t26_1-p1	4.54877	301142	SLQYSVTQILVSLHSAGIAHLDLTPENILVHAYTEALPSSMTPQSGFGVGAR	1	1	1	0.018	0
TGGT1_249260-t26_1-p1	2.38575	212088	DPVFDGSGVDR	1	1	1	0.0058	80582.1
TGGT1_222160-t26_1-p1	3.23344	53695.5	VTLELGGK	1	1	1	0.0161	293874
TGGT1_410060-t26_1-p1	3.50738	60408.6	LPDAPVETSVESQQTTGDAQKVPDIGESVQTAEQSEGAK	1	1	1	0.0661	0
TGGT1_297430-t26_1-p1	4.54877	25321.5	SGGVGGAPAPGSGAAGPAGDDASR	1	1	1	0.0968	401929
TGGT1_302050-t26_1-p1	4.54877	3902.22	TIGAGIITDIIK	1	1	1	0.3333	105537
TGGT1_234420-t26_1-p1	2.11707	66721.3	SFFSPLR	1	1	1	0.0119	1.6301e+06
TGGT1_288830-t26_1-p1	4.54877	72079	SFLAEIDAAYRPPAPTAQNAR	1	1	1	0.032	0
TGGT1_235140-t26_1-p1	4.54877	36598.1	GVVAPVTTSLDSQR	1	1	1	0.0409	0
TGGT1_268850-t26_1-p1	3.50738	52080.4	VQIVGDDLLVTNPTR	1	1	1	0.0316	224213
TGGT1_294610-t26_1-p1	2.8869	189668	LGTAGKPDPPLDPLVRSICSGAIFPQVVGPEEQEK	1	1	1	0.0201	11381.6
TGGT1_201770-t26_1-p1	2.23075	103764	FEAFYLGR	1	1	1	0.0086	1.9573e+06
TGGT1_254810-t26_1-p1	3.50738	171267	LHHLALTANSDSHR	1	1	1	0.0089	273031
TGGT1_264610-t26_1-p1	2.12759	45004.8	HTVDGTQVEVR	1	1	1	0.0256	0
TGGT1_255660-t26_1-p1	2.42615	16138.8	DASPSTANLQPR	1	1	1	0.0805	3.37424e+06
TGGT1_267810-t26_1-p1	2.95919	26487	FEIWDTAGQER	1	1	1	0.0456	501116
TGGT1_254620-t26_1-p1	3.50738	8269.61	QNRPIPPWIR	1	1	5	0.1471	1.17685e+07
TGGT1_265110-t26_1-p1	3.50738	117775	AQLSQILQQLR	1	1	1	0.0104	13984
TGGT1_211670-t26_1-p1	3.50738	42191.4	TPELDSIHQGTVR	1	1	2	0.0344	1.53308e+06
TGGT1_247350-t26_1-p1	3.50738	33654.3	LDATSNSITAK	1	1	1	0.0353	130513
TGGT1_235660-t26_1-p1	3.50738	51639.3	YFVLHPLFR	1	1	1	0.0195	203595
TGGT1_309810-t26_1-p1	4.54877	11760.8	VPSGGVAAAAAPAAGAADAGAGAAAK	1	1	1	0.2301	0
TGGT1_310970-t26_1-p1	2.18102	370386	KAEEEAEK	1	1	1	0.0023	611166
TGGT1_215590-t26_1-p1	4.54877	72687.4	LGANSLLDLVVFGR	1	1	1	0.0209	0
TGGT1_318440-t26_1-p1	2.42615	236814	EAILDHIR	1	1	1	0.0036	555559
TGGT1_319860-t26_1-p1	2.18749	334146	QALENGHELSLFSHVLLCLEDPR	1	1	1	0.0077	0
TGGT1_220240-t26_1-p1	4.54877	54078.2	GDLTRPSGSSDDASQVLGR	1	1	1	0.0361	0
TGGT1_263320-t26_1-p1	3.50738	42111.5	LAQPLENSVASR	1	1	1	0.0298	0
TGGT1_290160-t26_1-p1	4.54877	113515	QTVSLLVSTDGGK	1	1	1	0.0126	380568
TGGT1_236210-t26_1-p1	2.7246	56879.7	MVVAAAGDVDHK	1	1	1	0.0236	604615
TGGT1_259260-t26_1-p1	2.81918	136854	YGHGVAQLEAR	1	1	1	0.0088	205332
TGGT1_219150-t26_1-p1	4.54877	95994.9	YTSVKPESYGLTVEDILSK	1	1	1	0.0225	513067
TGGT1_203110-t26_1-p1	2.00397	56554.2	LMGFGHR	1	1	1	0.0138	3.38066e+06
TGGT1_263785-t26_1-p1	4.54877	108748	WQAGSTSASDAAR	1	1	1	0.0125	0
TGGT1_208030-t26_1-p1	3.50738	62979.9	TGVTGVTVGPR	1	1	1	0.019	189301
TGGT1_218520-t26_1-p1	4.54877	36632.9	SGSGGGEEIEYER	1	1	1	0.0372	0
TGGT1_270320-t26_1-p1	3.23344	58695.8	AGGSVETFDVPR	1	1	1	0.0223	215898
TGGT1_208830-t26_1-p1	4.54877	54862.9	FDLLQFVNLTR	1	1	1	0.0218	78330.4
TGGT1_313690-t26_1-p1	2.00397	111529	LLPTLQAR	1	1	1	0.0079	196910
TGGT1_214940-t26_1-p1	3.50738	34551.5	NFSGEDSSEIDEK	1	1	1	0.0394	0
TGGT1_271050-t26_1-p1	2.95919	18968.7	LTTVLPGAVLTAK	1	1	1	0.0699	222807
TGGT1_221230-t26_1-p1	3.50738	61725.6	DNAAVFVTAEGK	1	1	1	0.0209	477772
TGGT1_231150-t26_1-p1	3.50738	73223.9	AGPFGVLGLPR	1	1	1	0.0167	109247
TGGT1_207710-t26_1-p1	4.54877	27791.4	TLTNLLQGLYGAR	1	1	1	0.0504	94533.2
TGGT1_218280-t26_1-p1	2.65402	50480.4	APIPVPYEQFSR	1	1	1	0.0258	500385
TGGT1_280410-t26_1-p1	2.8869	121515	LSTLAGAIR	1	1	1	0.0083	1.13841e+06
TGGT1_203620-t26_1-p1	2.81918	63774.9	VILNAEQVATK	1	1	1	0.0188	807437
TGGT1_320210-t26_1-p1	2.7246	56045.4	AAAANVINLLDHTDKVTDVK	1	1	1	0.0388	251211
TGGT1_206550-t26_1-p1	2.65402	547313	CLLFGSVTPNSDLNKAGIQAQIR	1	1	1	0.0046	0
TGGT1_226030-t26_1-p1	2.26083	39385.3	LLTPDLAQR	1	1	1	0.0262	584245
TGGT1_234900-t26_1-p1	2.00397	474834	KEALEHPQSQR	1	1	1	0.0024	2.13836e+06
TGGT1_301120-t26_1-p1	3.50738	43864.8	VLNLDIKPLAR	1	1	1	0.0266	113071
TGGT1_278490-t26_1-p1	4.54877	32727	NATSAAFYSYHER	1	1	1	0.045	0
TGGT1_210980-t26_1-p1	2.18749	64490.3	LVDQMESR	1	1	1	0.0144	0
TGGT1_286470-t26_1-p1	2.7246	57197.1	ITDFGFAK	1	1	1	0.0156	197818
TGGT1_311500-t26_1-p1	4.54877	93194.6	MNILSSDFTIQLLQTYDVVISALDNQKAR	1	1	1	0.0343	0
TGGT1_286710-t26_1-p1	2.65402	30184.4	EQIDAVPNALAGR	1	1	1	0.0453	460761
TGGT1_227850-t26_1-p1	2.7246	66197.7	IHVDFSQSVAK	1	1	1	0.0186	0
TGGT1_260820-t26_1-p1	4.54877	19401	ASHAASAPQVTAADIEDLHR	1	1	1	0.1136	0
TGGT1_257990-t26_1-p1	4.54877	104247	VGDLDLVAELR	1	1	1	0.0119	1.36901e+06
TGGT1_305280-t26_1-p1	2.18749	56068.8	IELGNTVTKETHLGAPTSR	1	1	1	0.0368	0
TGGT1_216560-t26_1-p1	2.03592	58531.5	IAEVISR	1	1	1	0.0132	350842
TGGT1_223450A-t26_1-p1	2.46955	95627.4	RLPGGLR	1	1	1	0.0081	0
TGGT1_264440-t26_1-p1	3.06992	37445.3	TSLFLLLR	1	1	1	0.0231	0
TGGT1_313400-t26_1-p1	4.54877	31946.5	SAAQAEAEAAAAAAEFER	1	1	1	0.0614	477867
TGGT1_232130-t26_1-p1	2.19494	48780.5	TAIEQLR	1	1	1	0.0154	172354
TGGT1_218610-t26_1-p1	2.13719	136240	SFFVIIGDR	1	1	1	0.0072	144721
TGGT1_230420-t26_1-p1	4.54877	118849	IQSAVQEAGADDEDQTPLQQK	1	1	1	0.0192	0
TGGT1_288380-t26_1-p1	4.54877	81881.5	ELISNASDALDK	1	1	1	0.0169	2.71215e+06
TGGT1_217740-t26_1-p1	2.7246	38985.9	VALVTGASR	1	1	1	0.0239	0
TGGT1_215260-t26_1-p1	2.07074	186982	SVGEVMAIGR	1	1	1	0.0059	437309
TGGT1_218820-t26_1-p1	3.50738	15381.9	TPEFAEQIK	1	1	1	0.0608	1.02444e+06

## Sheet: PP6C-6HA_2
Accessions	Score	Molecular weight	PeptideSeqs	PepIsUnique	Unique_Peptide_Num	Unique_Spectra_Num	Coverage	Abundance (Normalized)
TGGT1_305270-t26_1-p1	105.17	82289.3	ATLPATK;DEPLLLSPK;DGQPWWR;ELDESVLLSEIAAK;FTPAYTAIVTDPSGSLYHVPLGR;GIPAYPEQQLK;GSGYDYSADFYSTTESLNK;HLLAISEVIK;HLLAISEVIKDR;IEHVQEPPSPPVPPESTEGR;IYQHLPR;KIEHVQEPPSPPVPPESTEGR;LGQPFPVYAGR;LHPPHPTHGTGQPLPPPAIGDLHAFYPRPPPTVPAYYVGEFVAPAPPLATGATPGDVEAFQR;LQPVFGGTSLR;LTELGPQVEAR;MAIELLQDTLR;QIVPSYVPLGGFR;QSPCFVGYAR;RDADLALGQLSSMLVK;RIYQHLPR;RVVSLFFTNPFAK;SEAIAVHR;TEPNDAFAR;TESDCLANMK;TSVLTHIDIR;VLNMGQVWR;…	1;1;1;1;1;1;1;1;1;1;1;1;1;1;1;1;1;1;1;1;1;1;1;1;1;1;1;1;1;1;1	31	75	0.5637	2.58177e+08
TGGT1_311720-t26_1-p1	97.1969	73208	AKFEELNSDLFQK;DAGAIAGLNVIR;DFFNGK;DFFNGKEPNR;DKDLLPYEIINK;DLLPYEIINK;FEELNSDLFQK;GVPQIEVTFDVDR;IINEPTAAAIAYGLDK;ITITNDK;ITPSYVAFTDDDR;ITPSYVAFTDDDRK;LADKIEEDDK;LTPEEIER;MISEAEK;MKETAEQFLGK;NALEGYLHSMK;NAVVTVPAYFNDAQR;NEATINPTNTLFDVK;NGILSVSAVDK;QVLEDADLQK;SQVDEIVLVGGSTR;TQTFSTYSDNQSAVLIQVYEGERPMTK;TTVEDKDK;VDIIPNDQGNR;VEVENLMEGVDFSETLTR;VLAPEEVSAMVLTK;VMDHFIK;VTEAQEWLNTNPDADAEETR;VYGQSGGPGAGGAAGG…	1;1;1;1;1;1;1;1;0;1;1;1;1;1;1;1;1;1;1;1;1;1;1;1;1;1;1;1;1;1	29	49	0.512	1.5348e+08
TGGT1_258580-t26_1-p1	104.471	69011	AFDEYTFR;AQGDLEEAAALLADMDR;EMIVGFLR;FHAFGLVHGDVK;FHAFGLVHGDVKLQNFLVDK;FMVPLLK;FMVPLLKLR;FWDQGLPPVVPPLIGNEPGQASVALVAER;GFLGGGGFGLVYHVEHPTTGQPFALK;GFLGGGGFGLVYHVEHPTTGQPFALKIFVQR;GPSPASDTASESEPVSTEEAALLQK;GPSPASDTASESEPVSTEEAALLQKE;IFSVCALFPK;IGDLFVGHLMPQLR;KIGDLFVGHLMPQLR;LQNFLVDK;LSPQQALEQFSLLNWK;LSPVLGVQER;MSSTIQMVK;NAIPYTAEIDSWMLGISLYR;NPTEAQQAVGTYLINSAENTWFISIPGGR;RGFLGGGGFGLVYHVEHPTTGQPFALK;R…	1;1;1;1;1;1;1;1;1;1;1;1;1;1;1;1;1;1;1;1;1;1;1;1;1;1;1;1;1	29	72	0.5822	3.70637e+08
TGGT1_269920-t26_1-p1	94.1909	108006	ALNNATLGDVQTSLTR;ASIMAPADSLIQNIYTIRPDFK;AVLLTLK;EFLYGAR;ENPPSEGAEVLLNLLAAR;EPSSTLAIR;GEISHPIIPQVK;GIDATWILLPER;GLLYGFALSHYLLKR;GNFESPFHFWK;GQEASDSVVYLNIVYLR;IPVSASR;KPVNGVFEQDPTVVLLQLWR;LFVSILYLAPSDYHR;LNNIDLEEAFSMSDKDR;LSWEEEPLGASMR;LTQTGMNVLEK;NLEAGDLLHR;QISMYASGAELEK;QNINGSDSVIR;QVPPLQLQSPSNR;QVYTPTTSQLALFLPSK;SGILSSIAANTR;SVQEFFTRPINYHVYR;TFASSLK;WATENGNLGELVLGQPEVLR;YTESYEK	1;1;1;1;1;1;1;1;1;1;1;1;1;1;1;1;1;1;1;1;1;1;1;1;1;1;1	27	34	0.3667	2.57704e+07
TGGT1_203150-t26_1-p1	89.1593	187624	AEGPSPLEGGSR;AFDEGQEGLQGDK;AGVGGYGAHAVGSAEALR;APSDADELVYVHLNPVTGER;ASELASAESHMVSR;AVEGSFFYDR;AVFGLPTETEK;EASEEPGENLSPTNR;EATGGSGTSALTR;EEASLLLSPR;EFSAVYFR;ETEKQEAAFVSSR;FGSSPSSDTGEQETSQGGR;GGGETAVEALLR;GMAAVETAEER;GPAEGQLGNR;GTWVASFGTDHLQR;GVLVLPEAAISFK;IGEVVFDR;KEFSAVYFR;LFSLTDEAGR;MQGDEGGGSAWLEHER;REQAGVSPSQGASVSAVDAFER;SEEASSLLVSAFVSDKENEQEAAER;SSPGHPFQLSPR;STLSPTPPGSPTR	1;1;1;1;1;1;1;1;1;1;1;1;1;1;1;1;1;1;1;1;1;1;1;1;1;1	26	31	0.1909	4.06466e+07
TGGT1_294560-t26_1-p1	85.2985	83533	ASPPITDVSTDPPELGVSPQR;DLADLVGGSPPQTTPTIQK;ESNGNELLR;EVASMEGASPAAFQAAQQR;FSAESPWEMAAEK;GFVASLGTYK;HMPPEYSVLPDQFSAPLFTSGGNAR;ILPPQHISQQVK;KLVDEHPFFQVVEDA;KPPAPRPWVEPSVLSSVK;LLLDPTHETR;LPWALGQVFAR;LQLISIVK;LVDEHPFFQVVEDA;MPETLPAR;MVPPQASYSVAAPDGTVR;QVGSDTPPATTHTSQTPSK;RPQAVGVQPGSAATR;SELTLGQR;SGLVHGNIR;SPQPDSVPYNLR;SYAPQPLGTSSPTFPGSSPLVSK;TTNVLINK;YLFHTLVTVVGSLHK	1;1;1;1;1;1;1;1;1;1;1;1;1;1;1;1;1;1;1;1;1;1;1;1	24	35	0.4188	7.46478e+07
TGGT1_202200-t26_1-p1	92.8693	87106.9	AKGDAGAFLMSTYVYHNTR;DGEVITATITSMMK;DLPSGTGPLR;DSVLDGLNAISITPTWTLSGVR;EAGFSSVNVCYR;EASLSFVPLSR;EELGQDFTVALR;EELWLVANGLTPTSER;FFTPNTQAIMWFAR;GDAGAFLMSTYVYHNTR;GGFSYPWSK;GKPVIDLDNIDMFFVTVQENNR;IPSDITKEELWLVANGLTPTSER;ISHFFYSR;QPSVASTTASEAGLEDVDAIR;SDHIPFSFVVHLFGSR;SLQESYETK;SSALETAAFVPR;TSEEVLTGVSGLIPFTNYLDSEGGSISGK;VLIAGIHVTHK;VLIAGIHVTHKR;VPDVTPTASGGLMESDETPLLQTSQDTAESLLAAVHAEYHSR;VVPVLFMMDSMIPNPG…	1;1;1;1;1;1;1;1;1;1;1;1;1;1;1;1;1;1;1;1;1;1;1;1	24	49	0.4338	7.19205e+07
TGGT1_262920-t26_1-p1	70.6799	104446	AFGQGGSEAGPSR;ALPGSSSISSFPAQEALSEK;ASEAVEEGPR;DASGSGFVVEGK;EAVADEAAADSGEER;EGSGFPKPWSAFR;EVLLPITNLNLK;GLVETQGAR;HLLEHMK;ILTNGHVVGETTR;ISGISALPIVLDR;IVEQSTDNFLEFTVK;LGPGIYSQIPEGDR;LTEFPAEFFTK;NVQVTAR;SEEELLLPNPYFHQQDAEENEIGFK;TLAAAAASQK;TTAPPVMVR;VLVSPENVPGSIQK;VPAHTWDQKPK;VSIDYTIMK;YTGFPSLGVK	1;1;1;1;1;1;1;1;1;1;1;1;1;1;1;1;1;1;1;1;1;1	22	27	0.2798	1.53311e+07
TGGT1_320490-t26_1-p1	80.4291	126144	AEAAVGVHWGTLR;DPDVGSVSAGAK;DQFVDFSLSGSR;EDGAGVFSSLPAWR;FGSPSSSEFGEGQPMK;IDHNTSLWGGFAVAGPEHK;IGHILGPFHLAALPIGAYEPNADLR;LENLMIPQAHPYR;LQDAGLLADDDAWK;LVAEVLHK;MHGQFLYPWK;NGGEVGAQPTR;REEDEDHVTYGISER;SSGLEHVWPEAPEEHYTFPTK;SVLDAFLPVLRPQFADK;TETPRDPDVGSVSAGAK;TVGSWGEGRPDSSDGGSTEYR;YGGPGSPDEGR;YQHVKPWETVQMFK;YTWLGHATGLVNVDGLK;YVAAHALLTQLPK	1;1;1;1;1;1;1;1;1;1;1;1;1;1;1;1;1;1;1;1;1	21	29	0.2654	2.38993e+07
TGGT1_229990-t26_1-p1	77.6695	59179	ALAIFGDR;AQGQLLDAAGNGDEELK;AQGQLLDAAGNGDEELKWHGLDLTSGK;EGVHPTAVIAGFK;ESSLVEGYALK;EVLMNVATTTISSK;FATEAAVTILR;FIQEHLTSR;GANEYMLDEVDR;IGDWDHLMFK;ILASGANVILTTQGIDDMAMK;ITEGTVVLTMATLDGDEK;MLVDDIGDMTITNDGATILK;MQLGVQIQVDNPEELEK;NNMAAGVIEAAVSK;QLEVQHPAAK;TANAAAVQSIANILR;TLAVNAALDATELVAR;VALLDFNLR;VGNQLVK;YPVSSINIIK	1;1;1;1;1;1;1;1;1;1;1;1;1;1;1;1;1;1;1;1;1	21	28	0.4964	5.86933e+07
TGGT1_363030-t26_1-p1	66.86	63992	AAAAIPAAASR;ALLEGFLR;DGASAVSPIGR;DMWVLSR;FIFPIDLVK;FIFPIDLVKDPK;GFAPPETTAER;GGVFLTGFEHLVR;GTDPGDVVIEELFNR;GTDPGDVVIEELFNRIPETSVWNENER;HWQNSEAAVSVRPPGGASPR;IPETSVWNENER;LAASLQHYGLVHADFQVR;LLPLQAMETSEYEQLR;LQLTLQLIR;MQSNLHILGDVLLSHSSTHK;QLSEQVLR;RAAAAIPAAASR;SLVHHAR;TELSAVLPLYQTDGEPA;TGGSDGGGEPPQTPRPSLPTR;VESELGERPR;VLSNANHLVSTALWR;VQEPVFPPDEFPEDVDTNPMYFR;YSKEDR	1;1;1;1;1;1;1;0;0;1;1;1;1;1;1;1;1;1;0;0;1;0;1;1;1	20	73	0.5187	6.70961e+08
TGGT1_305940-t26_1-p1	71.0936	68787.9	ALQLPYK;DALDATASHPAR;GSGETGEQAPQAAPQSEPQK;HSNLSEFFITFK;ILAEAGEKEEER;LENAMKPWFNNR;LIPNMHANKEEGDTDAGQGEGGHPK;LVHQGIGVLSMANDGK;LYLVQSEYAADWGGYK;MAAGFTSTVVQGSATQEFR;MQAPTPPK;MQPIYAR;NPVNGKPLSAGDLVPLK;NWNDLLTGEPFSHSDLIHIQNPADAK;SISGFPGGAPFEDEFDNR;VFNQHTHIVANR;VVGGLDVLR;YFDDTIFHR;YIEGFYHVR;YLPPSVLPGK	1;1;1;1;1;1;1;1;1;1;1;1;1;1;1;1;1;1;1;1	20	27	0.451	1.35165e+07
TGGT1_205440-t26_1-p1	65.9854	60659.6	AQLANIQASK;AVANSLEVIPR;EGGGAGADNMDADPETFGDSR;EVDVLHPAAK;GESQTYVEITK;GVSDLAQHFLVK;ISQMAIDAVR;KGESQTYVEITK;LLPGGGATEMAISALLLANAK;MIRPQGPVLVLK;MLLDPLGGIVLTNDGNAILR;NLQDAMNVAR;QQLHPSVISHGYVLALEDTLK;QVWDSLAVK;TAIEAAAMLLR;TEEITKEDVGTK;TMIELSR;TTLGPSSMLK;VLDGVMVNK;VTGATIVNR	1;1;1;1;1;1;1;1;1;1;1;1;1;1;1;1;1;1;1;1	20	27	0.4263	1.35726e+07
TGGT1_287500-t26_1-p1	64.7896	59325	ALGATAVVR;APGAPDLD;ELEVQHPAAK;FAAFGATLPGVEQYAVLK;FGEAFEMIPR;GMVVTRPPSGSVESK;GSTPSVLDEAER;GTVLVHNAEELK;IVTAHTSLIVK;LGADAALTVLR;LLAESSGHSGTEALAALHAAHGQGR;LSQSVVLK;LVAGAGATEMEMSR;LVVTSLGK;QGLHPNDVAR;QMEEIIK;SFTGIDEVTAK;VHEGVNTDISVSYPSFK;YDILTLK;YGLSGLLK	1;1;1;1;1;1;1;1;1;1;1;1;1;1;1;1;1;1;1;1	20	26	0.4155	2.81999e+07
TGGT1_228170-t26_1-p1	54.03	182222	ADAVLGLGDFLGIPGPLSAR;AELVLAQESLLSEK;DYLVAEFIDSR;EIVAVENDIK;FVHETFKPVGAR;GLQTLLYR;GTQEELAAMQQR;LLLIGNTGIGEYK;LQEELFHR;LQYVDDLYK;LVGPVQDLPQK;TLNDLLLK;TLVLWDPVQR;VIQPVHLYLR;VLNIEVYTYLAGAK;VPSVHVFR;WDQNQAYR;WYDIFVK;YDELEAAR	1;1;1;1;1;1;1;1;1;1;1;1;1;1;1;1;1;1;1	19	19	0.1259	1.95775e+07
TGGT1_291960-t26_1-p1	67.4986	57868.4	AEVHLLME;AHGYPPQNAFQTLGSHEFK;EQPLGPPSGIPR;ERVEPEDAVVR;GPMLMTDFFALTVDHQPFNMR;GQQVISLGPSLK;LAAQQQGTALVAQAAQLHITLQLIK;LMEVVDPVMPPGRPLQMSSPSSK;LSLENFLLR;LVAITTSK;MPSVVFLYPSASATLGQVAEAIK;QQTPALTDEMHK;RLSLENFLLR;SSWTPSPPFFQPGEGSSK;VEPEDAVVR;VLDVETIEGTPSQLDR;VLSIFGVADGK;VLSIFGVADGKK;VSNAYHCYLPVEEVFFGK	1;1;1;1;1;1;1;1;1;1;1;1;1;1;1;1;1;1;1	19	40	0.4724	1.10691e+08
TGGT1_243710-t26_1-p1	75.7081	61433.9	DSFLDEGFILEK;GEHTMGVDMDSGSVADMK;GGSEHGLEEAER;IAVDAILR;ILTPMQGVEGGR;KMEEIMIGEDK;LKEHASSLELVHIIK;LQYFVGAIAVGELVK;MEEIMIGEDK;MISEGGVPDVLQR;QAEELVNQNIHPQIITAGYR;QIPTIILENGGLDSADIVSR;QLIYNYPEQIFQDHK;QSGLDTSASLK;SLHDALAILSQLVLEQK;TIITNDGATILK;VIAIEHADFDGMER;VSLAIEAFAK;VSVDSFEAVQALELAEK	1;1;1;1;1;1;1;1;1;1;1;1;1;1;1;1;1;1;1	19	32	0.4437	1.18111e+07
TGGT1_227810-t26_1-p1	70.0725	58170.8	AALVSSAAGTEGNFDSEWGFALPFR;DGQLFLGGFQHVR;FQFIIQSLLDVNPYK;FQFIIQSLLDVNPYKR;GAPSAQLTAYFPVTG;ILGAGAASIVIQAVQETVPQEPAR;KQQELPEVPEAELLSQLAEEQLR;LPSVTFTDPR;LQLTHLDITDENVLVGR;LSNEGLVLAMDGSGK;QQELPEVPEAELLSQLAEEQLR;RPQPVQVAR;SSLAEPR;STLPQTPFVIETLR;TPAMDEFVVMR;VFATPEGDTSLPYTMER;VLQLAANLER;VTPEELATMVEPSLK	1;1;1;1;1;1;1;1;1;1;1;1;1;1;1;1;1;1	18	41	0.4582	1.36964e+08
TGGT1_262050-t26_1-p1	58.4478	65061.2	AFVIKSWFFR;APIDWIGCDNPR;DGFVAALPR;EPQMVSLR;FAVPLFSGR;GAAILPLR;IMLVFPEDVTPQVLVSR;ITLSAVEPR;LDVLSFYMHSDFFNEGR;LDWQFLQQWQTDGDK;LDWQFLQQWQTDGDKNAR;LGHWLQSLGR;LLDVDPENR;QSQILEDCNMEMVSLLDR;REPQMVSLR;SALLGQSR;SVAGTGGYNIVVK;VESEIKDLISR	1;1;1;1;1;1;1;1;1;1;1;1;1;1;1;1;1;1	18	31	0.318	2.14976e+08
TGGT1_272910-t26_1-p1	59.6713	58637.1	AAADVATK;ASNNLMLDETER;AVADAVR;DAVNDLSLDYLAK;EDVEFISR;EMAVPVDLK;EMAVPVDLKDR;GDVLITNDGATILNEMAVVHPVAK;GIVMVEQK;HDGMWAHDEK;LATEAVMMILK;LGHADLAQDEMVAGGGHIVR;LIQIAATSLQSK;LLAPIAVDAVMK;MMVELSK;NTVTVLLR;QLLPGGGAVEAELSLR;TDMENNIVIK	1;1;1;1;1;1;1;1;1;1;1;1;1;1;1;1;1;1	18	26	0.3635	6.17803e+07
TGGT1_203490-t26_1-p1	56.3165	76170.7	AEAATDLEPSAESSASASSSNATAK;ANLLVGVVGYPNVGK;ASETLDAGR;DGDMDAPELLPVNPLAR;EAALAAER;FLATQVENDEAAGASPFAYELTTQQQVYLHQQQR;GGIPDLDAAAK;GVAPALAFK;HIQLIDSPGVLFSPSK;LILVMNK;LLDHAEENQAR;LLNALAHTATR;LPEAAGGTGENR;LQNWTDVEPLEASESFR;NAQDDAVLLPPPSAR;QQQQLLR;QRPHMLLR	1;1;1;1;1;1;1;1;1;1;1;1;1;1;1;1;1	17	20	0.331	1.0029e+07
TGGT1_301010-t26_1-p1	65.1378	97318.8	AHQLAMEGFR;ASVSEEPGSSPAPR;DSSSHSSTSAFTEGAIR;EATRPSSVAELLSDAELLGGEAGER;ETGASGDAQTLAGDR;FNHLNGLELIAR;GAGWLFGDK;GLGGEEPEPAGELR;GYNSVETFEYLMLLK;IFASLHAAAER;LSSSAEDPSSSFSGAFSQASASR;NPPEILSEADLWR;NTSSTFVGPHMESK;QEGVSPPLQEK;TSDAGDLDVWIAGFHR;VQEIPHEGTFGDIVWSDPDDVEEWAENPR;YGNANPWK	1;1;1;1;1;1;1;1;1;1;1;1;1;1;1;1;1	17	23	0.2851	2.57899e+07
TGGT1_239100-t26_1-p1	53.6484	22573.4	AFVVFVPHAVYQK;AFVVFVPHAVYQKTVK;DAVFSFPQHVY;DNIEDKLETFAAVYK;HLVISSVK;HVVLVAQR;IVKPQGVEPTEIENEVAK;KAFVVFVPHAVYQK;KIVKPQGVEPTEIENEVAK;LETFAAVYK;LETFAAVYKK;LTNKDAVFSFPQHVY;LVQELEK;LVQELEKK;TLTAVQDGMLEDIVSPTEIVGK;TMLPLDFK;TMLPLDFKR	1;1;1;1;1;1;1;1;1;1;1;1;1;1;1;1;1	17	36	0.6224	3.26447e+08
TGGT1_211290-t26_1-p1	65.0208	36566.1	DKHDASLLGLVSSVPDSSILKPEFVGAGAALVAVTR;DQQEFPQTSAR;EDTVDLLLTVDR;GLSHLVR;HDASLLGLVSSVPDSSILKPEFVGAGAALVAVTR;HGENRPHSSPF;ILPTSDREPLIAGPQK;LADDDTFEDDR;LADDDTFEDDRLYR;MSAPQAAITKPLTILLAGIPGAHISK;NTDFKDQQEFPQTSAR;QSLEALVDTGVK;QVVLTTK;RPFEAAIPHFILQK;SSGTEIPSTLACPSSSPLK;VTEEDLQVLLFEIAHDCK;YHVGYMSFNLEVNGR	1;1;1;1;1;1;1;1;1;1;1;1;1;1;1;1;1	17	34	0.6697	6.12968e+07
TGGT1_286720-t26_1-p1	58.2708	31015.7	ASLTNGVLQVHVPK;DHGEEDFVR;DTGSEFVVHADVPGMDR;DTGSEFVVHADVPGMDRENLR;ETPTQPPAIR;FYHQHFNSAAPFMR;GNPLLMSTMMPQLSTMDR;GSLSAGSMPK;MYAEMMDDMSR;NAAQTPMAIEGGSSR;NPEVHELTGGQMVPMPGR;QGPSPASPWDVMPFAWGGR;RDHGEEDFVR;SFVLPDK;SSSSGSAADSGNTLEGQR;VDVHDGVLR	1;1;1;1;1;1;1;1;1;1;1;1;1;1;1;1	16	43	0.7029	6.58626e+07
TGGT1_273760-t26_1-p1	60.3878	72247.2	AIQEALDWLDK;ATAGDTHLGGEDFDNR;DAGTIAGLSVLR;EIAEAYLGK;FDDPSVQSDMK;IINEPTAAAIAYGLDK;IQQLITDFFNGK;NDAVEIIANDQGNR;NPENTIFDAK;NQLAEKEEFEAK;SINPDEAVAYGAAVQAAILK;SNQITITNDK;SQTFTTYADNQPGVLIQVYEGER;SVSEVVLVGGSTR;TFHPEEVSAMVLGK;TTPSYVAFTDTER;VIAGPGDKPLIEVTYQGEK	1;1;1;1;1;0;1;1;1;1;1;1;1;1;1;1;1	16	21	0.3523	1.18964e+07
TGGT1_251780-t26_1-p1	62.6465	78206.2	AQGIDLTK;ASNGDAWVEAQGK;ATNGNTSLGGEDFDQK;ETAEAYIGRPVK;IAGLEVLR;IINEPTAAALAFGMDKDDGK;ISQQAYNQAGSTDSSAGSEGTGSESGDKK;NEAETLIYSVEK;QAVITVPAYFNDSQR;SDLSDVILVGGMTR;SQVFSTAADNQTQVGIK;STLGQEDPEPIR;SYSPSQISAFILTK;TTPSIVAFTSDGQR;VIENSEGMR;VQTEVNLPFITADQTGPK	1;1;1;1;1;1;1;1;1;1;1;1;1;1;1;1	16	16	0.3173	1.39812e+07
TGGT1_215775-t26_1-p1	55.1747	65366.8	ALLAGFLR;AVDIVLDQR;DAPLGGSDWIFR;FIFPFDLVK;GFEPPELEAR;GGVFLTGFEHLVR;GTDPGDVVIEELFNR;GTLLGQEDPYAYVEATDQETGESFEVHVPLSK;GVTGGSDAGEEAPQTPRPPLR;LLAGLHHYGLVHTFFR;LLPLQAMETPEYEQLR;LQLTLQVIR;MIQGVSDEGAGWIVNGFFLYPR;MQTNLQTLGEVLLSHSSTHK;QPVFPPDEFPEDVDTNPIYFR;SLVHHAR;TELSAVLPLYQTDGEPA;TTSDYMQSAADSLVSTSLWNIGQPFR;VESELGERPR;VGTFFR	1;1;1;1;1;0;0;1;1;1;1;1;1;1;1;0;0;1;0;1	15	30	0.52	4.93648e+07
TGGT1_241170-t26_1-p1	52.5357	139549	AAALAAGEAPPETYDFR;AFLEVVYPPEVLEQQR;ALQGVSVQDELVK;DPPVVLGIDNR;DYMNVQYVAYSQER;EPSMPSATVPGLQFQR;GPLGPMGQIR;IMDPESPGILER;LEMPDWVEGVIHR;LSAVSDLYPQTER;SAAITFLVPDAAMSSVEVPDGER;SPSPLPTIPR;TTTLEDLR;TTTLEDLRK;VGGDEAAQAALKK	1;1;1;1;1;1;1;1;1;1;1;1;1;1;1	15	16	0.149	2.43824e+07
TGGT1_308090-t26_1-p1	59.1777	60737.8	DVERLEDFALK;EEALKEPAAMVEAVTATVWPQNAETTVDSLLSQGER;EFLNASTATFTHALDAWQLGLSIYR;EPAAMVEAVTATVWPQNAETTVDSLLSQGER;FLNFDR;FLNFDRR;GDTEAQSGTGDDSDFPQAVAEEVADMSGGR;GLVHGHFTPDNLFIMPDGR;GPASSVPVTYAPR;GRGTADGAGVADETHQEPRPPLR;GTADGAGVADETHQEPRPPLR;GTADGAGVADETHQEPRPPLRK;LAANLQSK;LAANLQSKGLVHGHFTPDNLFIMPDGR;LEDFALK;LEDFALKVFTMGAENSR;LHEATFAAAR;LLGESPEEAR;LMLGDVSVLR;LMLGDVSVLRK;QRPLLDPSFHGLEAGDSFMR;REEELIGYCR;RLL…	1;0;1;0;0;0;1;1;0;0;0;0;0;1;1;1;0;0;1;1;0;1;1;1;0;1;1;0;0;0;1;0	15	73	0.6831	1.92624e+08
TGGT1_411430-t26_1-p1	50.1076	51475.3	EEALKEPAAMVEAVTATVWPQNAETTVDSLLSQGER;EFLNANTATFTHALNAWQLGLSIYR;EKELIGYCR;EPAAMVEAVTATVWPQNAETTVDSLLSQGER;FLNFDR;FLNFDRR;FTPDNLFLMPYGPVMLGDVSALWK;GPASSVPVTYAPR;GRGTADGAGVADETHQEPRPPLR;GTADGAGVADETHQEPRPPLR;GTADGAGVADETHQEPRPPLRK;HILTAQLIR;HILTAQLIRLAANLQSK;LAANLQSK;LAANLQSKGLVHGR;LEYFALK;LEYFALKVFTMGAENSR;LHEATFAAAR;LKLVQPLR;LLGESPEEAR;LLPLEAMETPEFLQLQNEISR;LSTGQPTAAPSVA;QRPLLDPSFHGLEAGDSFMR;RFLNF…	0;1;1;0;0;0;1;0;0;0;0;1;1;0;1;1;1;0;1;0;1;1;0;1;1;1;1;0;0;0;0;0	15	27	0.7007	3.17516e+08
TGGT1_225080-t26_1-p1	51.5985	17711.6	AGELTADEISK;AGELTADEISKVVAIASTPQQFK;EKVVVALTAIR;HKHVVANGLDTVWR;HVVANGLDTVWR;HVVANGLDTVWREDLER;HYWGLK;HYWGLKVR;ILNTNVDGR;IPTWFLNR;RAGELTADEISK;SIQVSNNQDFQHILR;VVAIASTPQQFK;VVAIASTPQQFKIPTWFLNR;VVVALTAIR	1;1;1;1;1;1;1;1;1;1;1;1;1;1;1	15	55	0.6026	4.5702e+08
TGGT1_232710-t26_1-p1	50.2743	29352.4	APTLFNVR;FIPESIGK;GIFPLQNVFIR;IGDPFLK;IGDPFLKK;KIGDPFLK;KVQAESGEAQNTLTAETK;LMELHGEAEDVGR;LMELHGEAEDVGRK;MFCIAFTK;MMTIMSAEASK;VQAESGEAQNTLTAETK;VQAESGEAQNTLTAETKA;VYEVNLADLNNDEDQGFR;VYEVNLADLNNDEDQGFRK	1;1;1;1;1;1;1;1;1;1;1;1;1;1;1	15	33	0.4093	1.06667e+08
TGGT1_201130-t26_1-p1	46.5337	80094.2	AVPTAVLSGAR;DLHHLRPPAPSR;EGFLHR;GKLPLSWR;GYLAPEIDPHDQVILNTAK;HPAPFPGDFQNR;MVMLVETPSK;NAFILPAYGAWISDLGDWKPR;TADVDKLQDLSDK;VDVNAVPEFR;VGLEVNGQLWAAPK;VRPGITHATDPSPGDDANAQMLEEPLVVK;VSLPSPLEVQGR;YAAAEMLYAVQK	1;1;1;1;1;1;1;1;1;1;1;1;1;1	14	22	0.2534	3.5244e+07
TGGT1_258390-t26_1-p1	50.8968	44590.5	DGDEIVFDGVGEHK;EISFAYEILNNAEK;FMVSYPAALDEK;IGDDLEMSIR;ISLLEALVGFER;KDDVTFDGQTMTLYNK;KGNTSQFGNLR;LGHEPGDLVLVIQELPHK;LGHEPGDLVLVIQELPHKR;LNVSLEQLYK;LQSGGQQASHPFGDIFSDFFGGGFGGR;QNLYSVLGVK;QVYDEYGEEGLER;SFIHLDNTPVR	1;1;1;1;1;1;1;1;1;1;1;1;1;1	14	23	0.4509	2.79712e+07
TGGT1_205250-t26_1-p1	54.6385	62303.2	EMDSVVK;EPTDETMLDLQR;FVSVTTGETR;GAAQNFEQQEHLHTE;GAPLGSGGFATVYEATDVETNEELAVK;ILAHMQEQIGQPQALENSER;ILTVAAWPPDVPK;LFLGDFGTYR;LVANVQAQGIVHTDIKPANFLLLK;MLPLQALETAAFK;SEFGLVVR;VFMSEKEPTDETMLDLQR;VISWVFGDASVNK;WVPNYFLLMMR	1;1;1;1;1;1;1;1;1;1;1;1;1;1	14	24	0.3412	1.75709e+07
TGGT1_245460-t26_1-p1	50.5336	23447.5	ADGYILEGEELMFYK;AGQEEEGSGK;FELGRPPAMTK;KFELGRPPAMTK;LDPLLEEQFNTGR;LDTGNYSWSSQK;LDTGNYSWSSQKIAK;LLGVVYNASNNELVR;MPVHQK;NSIVAIDATPFK;QQGVPKLDPLLEEQFNTGR;SFYGLDLGK;SFYGLDLGKK;TNTLVKNSIVAIDATPFK	1;1;1;1;1;1;1;1;1;1;1;1;1;1	14	32	0.5854	2.9459e+08
TGGT1_309590-t26_1-p1	40.2777	49511.9	DAFGAGLTR;EGVVGGVR;EQDDGSQ;GEQPEGQQPQGPVR;GPDQVPAR;GRTNGEEGRPLLGEGR;HVSGVFR;LQVPGEHGPQGPPYDDQQLLLEPTEEQQEGPQEPLPPPPPPTR;LTSGASLGLR;LTSGASLGLRR;RLTSGASLGLR;TNGEEGRPLLGEGR;TNGEEGRPLLGEGREQDDGSQ;VRDAFGAGLTR	1;1;1;1;1;1;1;1;1;1;1;1;1;1	14	54	0.2763	4.29881e+08
TGGT1_304740-t26_1-p1	45.8098	71228.3	ADVADYVR;AVYMILPR;DPEERPTLK;DQGVPFR;ELWALTK;GDFSIDDPDAGGK;GYFAPELSR;IAALATGLLVSAFGYSSYK;KLPISWR;LAAAEMVYSNYILHTHGFLHR;SDVFALGQTLK;VPHVSEALADFIGLDEETR;VPHVSEALADFIGLDEETRR;YLNNLPVLDER	1;1;1;1;1;1;1;1;1;1;1;1;1;1	14	16	0.2344	1.98786e+07
TGGT1_266970-t26_1-p1	47.8441	35104.6	APIDFDDSFFK;APIDFDDSFFKDIIK;FKLNGISINSK;IQDHFLLDDLK;LGPSSLTGLNADNILMYIR;LNGISINSK;LQTHEQIMK;QEQPGRPLEGLQIR;QTVTVESWETVK;TEEEFNIR;TGILESEQHYYLGVQLIEDSMPADQLR;VINLEDDSK;VPPDDSDGVHVVEVK;YGIPAGELWLR	1;1;1;1;1;1;1;1;1;1;1;1;1;1	14	19	0.5261	3.30226e+07
TGGT1_318410-t26_1-p1	41.9722	58628.5	AATAQDESTGDGTTSSVLLIGELLR;AVVPGAGAFEIAAYAALQDFK;DGILALR;ELLHSVAR;GIDPPSLDLFAK;GPNDHTIAQIK;HPDMPTHLR;LAIEAFAQAMLSIPK;LVFEGVHPR;SEVNSGFFYSSAEER;SNFGPHGTLK;VPVALSPLPDR;YTFVDGVK	1;1;1;1;1;1;1;1;1;1;1;1;1	13	17	0.2998	6.96003e+07
TGGT1_209030-t26_1-p1	44.6346	41880.9	AAEDSSDIEK;AGVAGDDAPR;AVFPSIVGKPK;DLTEYMMK;EEYDESGPSIVHR;ELTSLAPSTMK;GYGFTTSAEK;IWHHTFYNELR;SYELPDGNIITVGNER;TTFDSIMK;TTGIVLDSGDGVSHTVPIYEGYALPHAIMR;VAPEEHPVLLTEAPLNPK;VVAPPER;YPIEHGIVTNWDDMEK	1;1;1;1;1;1;1;0;1;1;1;1;1;1	13	17	0.4761	6.58529e+07
TGGT1_229010-t26_1-p1	45.1374	107274	AHAQLIER;ASGDVATRPFDSGTAK;ATTDVLFR;ENLFAQLASWTGK;EWIPWPK;HSSPQEVLYVGGIPSTVKPQQVHVLGPTVSDESR;ITLLILQQIR;LSSVSFFHQHVDGASVLVR;QANVAAQVLHPLPAK;SAEGTSESPPVPQLGTPPRPAPR;SLYGGIANTLETPFADSEAVAK;SYDETTGESDHQQWK;VVTPIPASK	1;1;1;1;1;1;1;1;1;1;1;1;1	13	15	0.2022	4.34778e+06
TGGT1_252360-t26_1-p1	48.622	60814.5	ALASYHSQGFVHGDLKPQK;ASLSGAAGYR;ELLSDGGR;ERVADADEPTTSTGNR;FLVMANGSLVLGGFTEVR;LHMTAQVVK;QDVSESPGGFLAR;SGDVFTESYLPPEHLDR;SQEEEESVHGSPAGTLSR;TNAHLEDTVTR;VADADEPTTSTGNR;VMDVDENQEYALK;YDGEILASGPWSLVLR	1;1;1;1;1;1;1;1;1;1;1;1;1	13	34	0.314	1.94125e+08
TGGT1_314750-t26_1-p1	46.0389	49965.9	ALAAAFTFFAEDAK;ALAGLTAYVMK;ANMPPEQLLANAK;GREEGSVSSGLR;HYVSTSPPAAPPPAK;IADKLTPVLGK;KFPTFK;KGEDAVNSAAAVQAK;KLPLPVK;KQPVQIVLPHPLFDVSK;NTIHAVSVQATDAPALPIYSDSSYTEAAR;QPVQIVLPHPLFDVSK;VPPALSASSSASASSR	1;1;1;1;1;1;1;1;1;1;1;1;1	13	21	0.3539	1.28436e+07
TGGT1_297500-t26_1-p1	49.0839	59425.7	ALQTQTIVGGAGAIEMELSK;AQDDEVGDGTTSVVLLAGEFLESAK;EFIWEPALVK;GGAPQFLDEADR;ISATGAQVVLSR;LPIGDLATQYFADR;MVVDAVSMLDDSLDKEMIGVK;SHLLNAPIILLK;SLNDAVMIVR;TFIEGGMAPQILINGYR;TFSYAGFEQQPK;VDLSSTPPHEK;VTGGSYTDSFVVQGVAFAK	1;1;1;1;1;1;1;1;1;1;1;1;1	13	17	0.3571	2.01632e+07
TGGT1_249900-t26_1-p1	48.1249	35233	AAPTVSAGGK;AMLFGPNNDANLFYK;DFLAGGISAGVSK;GAGGALVLVFYDELK;GAGGALVLVFYDELKK;GAYFGLFDTAK;GNADSQLMNTAK;KGNADSQLMNTAK;MLIQTQDSIPEIK;MMMMAGR;TIVAPIER;WAVAQTVTAAAGVASYPFDTVR;YFPTQAFNFAFK	1;1;1;1;1;1;1;1;1;1;1;1;1	13	18	0.4403	2.17087e+07
TGGT1_242330-t26_1-p1	41.6883	21599.3	ACVFVPHTAGR;AMCPIVER;ATEAKLFGR;ESSNAYAIK;HAFEIIHLMTDK;HAFEIIHLMTDKNPIQVFVNAVENGGPR;LVNSMMMHGR;NPIQVFVNAVENGGPR;QAVDVSPLR;QAVDVSPLRR;VNQAIYLICTGAR;WSYDDVNVSDLSLVDYIAVK	1;1;1;1;1;1;1;1;1;1;1;1	12	38	0.6146	5.57665e+07
TGGT1_278870-t26_1-p1	40.6467	216258	DYILLAAASK;EHIGPSVSVHSR;FWHVDTGDMLK;IQEDGSLTAR;LGDEVHLEQLR;QGGLSANFFDSIR;TASSADGASAPGGGDPGEEEVR;TGLLEQFLVK;VDADNELVQLK;VNVLDFPGLSR;WIDLLLLGPAGVGK;YGGVLQAVQVSR	1;1;1;1;1;1;1;1;1;1;1;1	12	12	0.0753	3.89716e+07
TGGT1_207840-t26_1-p1	38.1431	15219.2	ALDINLPNVVVPSAGRPSNNQNR;ISEEVAVIPSK;ISEEVAVIPSKR;KISEEVAVIPSK;LTLDFQINK;LTLDFQINKK;MDFVPER;QIVEKYYAK;RMDFVPER;SEVDVATITVDQDTADMLR;VAGFVTHLMK;VAGFVTHLMKR	1;1;1;1;1;1;1;1;1;1;1;1	12	33	0.697	1.56301e+08
TGGT1_319930-t26_1-p1	48.4013	121269	AHPEEAVNYLASLGDAPDALAR;EGGLGASSEGDASDVSTADEK;EGGLGASSEGDASDVSTADEKR;ELIYQR;FLSSPVVISELVR;LFISYFPVLLR;LLTVLPGEDASFAQK;LVPLLVTHFQR;SLSAAAENAAPTNR;TASALLER;TLEDGFGGSGVYTPK;TTPEFSFPVEDETLAASVVAK	1;1;1;1;1;1;1;1;1;1;1;1	12	14	0.1393	1.6668e+07
TGGT1_248390-t26_1-p1	38.4796	16298.9	AHFSAPSSVR;ANGETVTIGIHPSK;ANGETVTIGIHPSKVVITK;DDEVMVVR;DKANGETVTIGIHPSK;FSSQVSSSR;KAHFSAPSSVR;KDDEVMVVR;KWVIHIER;MKFSSQVSSSR;WVIHIER;YTEKDVAMSQVD	1;1;1;1;1;1;1;1;1;1;1;1	12	37	0.5106	2.2203e+08
TGGT1_276210-t26_1-p1	38.7938	91792.8	ASSSSQGLASAAGEENTAQLR;DKLQMALK;DYSTHMQDMVR;HAESEFNEWR;LLILMR;LQMALK;LTVDDHAQETLR;QAPPETEPETVR;QQFWAQR;SHLESLK;VVVIVGHSIAFR;WYEPHEEQHR	1;1;1;1;1;1;1;1;1;1;1;1	12	15	0.1406	3.63572e+06
TGGT1_280560-t26_1-p1	39.8174	137788	AAGVSVHTQWK;ASQIDLPR;ASVLGVDR;DLVLVGGGSSHLFVMK;GASVAAETLESGK;ILAAVAAADK;LADLHAHWR;LTLVSADTDTPYK;MDIDWIQK;SLTAPASLTGGLR;SQRPESDSHLGVEGDIHTSR;TDGDDAGETLSR	1;1;1;1;1;1;1;1;1;1;1;1	12	12	0.1086	6.39567e+06
TGGT1_248480-t26_1-p1	40.0664	21670.9	ELLTLEEKDPR;ERLDQEMK;HIVDIPSFMVR;HVDYAITSPFGGGRPGR;LDQEMK;LDYVLGLTVAK;LDYVLGLTVAKFLER;LGLLGESEQK;LGLLGESEQKLDYVLGLTVAK;LLGEYGLK;VFQGTALLR;VQYALAKIR	1;1;1;1;1;1;1;1;1;1;1;1	12	24	0.5213	3.21461e+08
TGGT1_229670-t26_1-p1	40.8981	15791.8	ANPFGGSSHAK;DGSLNYIDENDEVLVAGFGR;GIVVEKLGIEAK;ITAFVPR;KITAFVPR;LGIEAKQPNSAIR;SGHAVGDIPGVR;VAGASLLALFK;VAGASLLALFKEK;VQLIKNGK;VVKVAGASLLALFK;WKANPFGGSSHAK	1;1;1;1;1;1;1;1;1;1;1;1	12	24	0.6713	4.10683e+08
TGGT1_228630-t26_1-p1	44.1013	34722.2	AAAANMLWIVSAPPSGMR;ASAGLMVNK;EGEGLFDDLGFDHDEL;EGRPVTYGSAVSLVHVLSGFK;EVSVGAGR;GTLQATGASSPISSQK;ISWGSGSGQQAVTATPSGDK;QPLDSPVMEAQMAGSK;RQPLDSPVMEAQMAGSK;SEMWLTGDIVTFEHVR;SSASSEPAPALVTPGAAGEPVR	1;1;1;1;1;1;1;1;1;1;1	11	18	0.497	8.98517e+06
TGGT1_207440-t26_1-p1	35.4763	35484	EVMMIVMQR;FEAGNMAMVTGGHNVGR;FVPHPIR;FVPHPIREEEASYK;GVPALITHDGR;HLGGFDIIHLR;IAAPHHWMLDK;ISNVFVIGK;NNEFATR;VGVIVHR;YPHPSIK	1;1;1;1;1;1;1;1;1;1;1	11	27	0.3301	1.10302e+08
TGGT1_262960-t26_1-p1	38.9043	44748.3	ALDDDIDEK;AQLAALMESIK;AQVQLPPPPPQPPAPAVNTVAVSAPPAVPASTNEER;IHVGFQK;KVDVLTEQGDHDAAANLGEVVASLQVK;QLIEEAER;RYGYEELSIQIVK;SDEGHIAPPEHVR;VDPAAIAAIAR;VDVLTEQGDHDAAANLGEVVASLQVK;YGYEELSIQIVK	1;1;1;1;1;1;1;1;1;1;1	11	18	0.3426	3.97043e+07
TGGT1_252430-t26_1-p1	35.996	83774	AFSYVLLLEHQIDHR;ASLEEVLER;ETLLAFANR;IQDDEGWIR;IQSADLVFLLYPIAEGR;IVTFVVK;KAEEGDDALSALRPSSLLPSSLLLK;LEAYLEEEQLFK;QTTLELYGR;VQNNPAFYSWMR;YLDLAYR	1;1;1;1;1;1;1;1;1;1;1	11	13	0.1708	1.31893e+07
TGGT1_234610-t26_1-p1	37.6555	76388.9	AEDASSFLVTQK;EAFIYEWDLR;KVESVFLQDFPVLAAR;LANANEAEPSASVISALEFHPR;LIHLPSLTVYQNWPTER;RAEDASSFLVTQK;SLAEYDLETGSVNK;TGALVEATR;TSLLMTAGR;VESVFLQDFPVLAAR;VSEQEETLGGDALQK	1;1;1;1;1;1;1;1;1;1;1	11	11	0.1781	7.19543e+07
TGGT1_275480-t26_1-p1	38.2203	99212	AAGLITSLRPHK;ADAIDMQDDEKEMLQEAR;LFPTQWR;LHLPAPALQAHELEEIVR;LLDQAQGNDEEDEGRPK;LQEENLPAYLQQLEEK;LRPGEIDPHPETKPSR;VASLLVR;WYEWLDPSVK;YGINNWSR;YSVLTK	1;1;1;1;1;1;1;1;1;1;1	11	18	0.152	2.03132e+07
TGGT1_210690-t26_1-p1	36.5071	28938.3	AQAAAAPKPAEVK;AYKDVLSAYK;GSIVGPDLAVLNLVLVK;KGPETIPGLTDAERPR;KLLPFFEK;LLPFFEK;LLPFFEKR;LNLANPQAGMQK;MGAEVAGDSIGDEFK;QGFPMMQGVLVNHR;TVEVDDEK	1;1;1;1;1;1;1;1;1;1;1	11	23	0.4453	5.43078e+07
TGGT1_227360-t26_1-p1	33.9674	44028.2	AHVMEIQVNGGSIAEK;ALEPVNLK;DDPSKPPHLTAFMGYK;FIDTSAK;FYGPLK;HGSLGFLPR;ITPMGGFPHYGTVNNDFLLLK;MFETAVPVK;NATTESDLTEK;NATTESDLTEKR;RPITFR	1;1;1;1;1;1;1;1;1;1;1	11	14	0.2828	1.34319e+07
TGGT1_240090-t26_1-p1	36.1453	61563.5	AIPYDAFDFYESVAEPYIHR;EGTGLEEGFNKEDAQES;ELPETVDEEAR;FPYVVPVLAALR;HLAFMLEGLGVQVPHR;KFPYVVPVLAALR;LPGADLLAER;SFLIGTSGYMPPETR;TDVYSLGVAFR;VLYLVLPLYR	1;1;1;1;1;1;1;1;1;1	10	11	0.2224	3.68256e+06
TGGT1_269885A-t26_1-p1	27.6867	142211	APSVVVSPIER;AVEGLNYYTPEEVIAGDR;ESLDVLESHVR;HGVEPIMDSVFK;IAQALRPVGEAAAVR;IGHALFTFLR;ILTALYVQSLR;LIYHFDPDIIQQYVQK;MEGMALPAPNR;MPYSPFQYSSTWFHPSSNSR;TPVSSLGIR;TPYPDDLPIR;TPYPDDLPTR;VLTLSAAGFSDK	0;1;1;1;0;1;1;1;1;0;1;0;1;1	10	10	0.1363	5.21948e+07
TGGT1_300000-t26_1-p1	31.7892	21156.7	AGGECLTFDQLALR;EADKHFGAAPGTPGSK;EDHIAVLVGSVTDDIR;FNAVVLK;FNAVVLKR;GKEDHIAVLVGSVTDDIR;HFGAAPGTPGSK;LKAPMSLSK;LLVKLYQFLAR;LYQFLAR	1;1;1;1;1;1;1;1;1;1	10	18	0.4064	1.84534e+07
TGGT1_312950-t26_1-p1	33.4812	53558.7	EGEQMETPPPR;FQAFPQPHDATGEQK;GVPQAAAIK;LLLAFELLAR;LSNMLDSAVR;LTAGAETPQR;NWFSWWR;SLPLTTVK;VIHILGPLVAETLVSSFPEAFTDVSQGPR;YASWFVENPMK	1;1;1;1;1;1;1;1;1;1	10	14	0.2553	1.02597e+07
TGGT1_202460-t26_1-p1	33.1386	72975.9	ADPDGVPTAGEDQR;AFDNDREETHANEAELELMR;DSTLPDGPILK;EGISGNKPGFR;GEIQDDNVIR;GLRPFDGAMK;IAFGVIPYGTGNDFANAFGWK;MTYGIEGVK;QVLQDSTGR;VVLKDDGEFTK	1;1;1;1;1;1;1;1;1;1	10	11	0.1856	1.58122e+07
TGGT1_212300-t26_1-p1	31.9187	75629.6	AETEAAVAEVR;ANSMAAVVDQIR;AVFQALGHTPQASAVVIR;FGFEFLR;FTTDVETYIIESGLK;IGGLPLTDVTEFNK;IYQGIAPEPR;SVVIAFVGNR;TQTTLESLQR;VAFMNTYLVPSK	1;1;1;1;1;1;1;1;1;1	10	10	0.1742	1.5178e+07
TGGT1_280380-t26_1-p1	33.3639	61796.6	FYTFSNK;GDPYELIVSGSR;GLLNYLEENPGK;GTSASVSIDDIAK;IDELFPSGLQYITPENPQVHLR;LGWSLWK;NVAIVGIDAVQFHEPNK;QSYATVGNLYK;QYSPVMVNR;TPVEEDWGK	1;1;1;1;1;1;1;1;1;1	10	10	0.2152	4.70404e+07
TGGT1_313390-t26_1-p1	32.9404	36333.6	ALLASLSK;DKLLTQYLK;QALPAQFK;QDEGMFVQQSDSK;QLAPSGLLLVTGPFK;SSITPGTVLILLSGGHR;VDISGVDVSSIK;VDISGVDVSSIKDEQFGASK;VNGVPLR;YVIATTTK	1;1;1;1;1;1;1;1;1;1	10	12	0.3261	1.11868e+07
TGGT1_202370-t26_1-p1	36.4572	58594.5	AGGLLEQTMLVNGVVLHK;ANQIMLATQVVK;ASQLAVER;DLSHSQMPSVTK;DVYDADKELLVHAAMTALGSK;IIVGPDGQVTVTNDGATILNK;NDVNFDLIK;VVGGGGSAELAAAIAVENEADKIPGVEQYAVR;WVGGVELELIALATQGR;YFTDMIQK	1;1;1;1;1;1;1;1;1;1	10	19	0.2948	5.40306e+06
TGGT1_216435-t26_1-p1	36.5562	38304.6	DHVNAGPSTALSFAEK;EFIEGFAK;EYSSESVIGHTSASAGK;HVAELEEAR;KDHVNAGPSTALSFAEK;KEYSSESVIGHTSASAGK;LFHSVVQFLPSASLSGDAR;LPGDNAGSEK;QELLMK;VNASAESEAADAVEFQSYSASDYGR	1;1;1;1;1;1;1;1;1;1	10	14	0.32	1.23939e+07
TGGT1_309820-t26_1-p1	37.8014	20186.7	AEDILEK;EDSIKWFQQTYDGIVLNH;KAEDILEK;KGEENPMR;KNFSDSGNFGFGIQEHIDLGIK;LTLNICVGESGDR;NFSDSGNFGFGIQEHIDLGIK;VLEQLTGQRPQFSK;WFQQTYDGIVLNH;YDPSTGIYGMDFYVQLTRPGNR	1;1;1;1;1;1;1;1;1;1	10	25	0.6	1.55434e+08
TGGT1_311240-t26_1-p1	27.142	47418.8	AYEVLSDPEKR;FVLTHLDGR;FYEILEVDR;GEDIVSAMK;GNDLFMTK;ILEIYIEK;KGEDIVSAMK;KILEIYIEK;QLLIQSPPGTVTKPDAVQIIK;VTLEQMYSGATK	1;1;1;1;1;1;1;1;1;1	10	12	0.2089	6.73714e+06
TGGT1_277910-t26_1-p1	31.5412	133260	EFLSDASALR;FHSYGHVVR;FNIFEAK;LREFLSDASALR;SALLAAQLSR;SQESAADAVEEAR;SSADSSSSHPSSSSSSPLSSSPDSSPEEVNGLR;TFVEYTGPR;VFSAQAVR;VSTATAGGETVSAK	1;1;1;1;1;1;1;1;1;1	10	11	0.0944	2.34614e+07
TGGT1_288650-t26_1-p1	34.5323	47882.3	AATVAAGNELFK;ASETGSGLAASFLNTVEVR;ATYIPVSMYLSTDPTLTHEYEAAK;HVGGFSGPFPMTLR;IGDFWER;NLVVDPLPR;TSWLNLWR;VDEVLSMVPADPFR;VTGMDFFNHAAPVFK;YAYNLFDK	1;1;1;1;1;1;1;1;1;1	10	14	0.2982	7.60216e+06
TGGT1_210370-t26_1-p1	38.451	52447.7	DAQQKPGSDAVASFVK;EVLLHIASTAATDTPGTGPAHDAR;EVTEEFFER;FDDVAYELLLLHR;GSAGLESPIAAELEEGEEKPSPEK;INIDTFFVTLDGIVHLQPVSLVESPPVHR;RFDDVAYELLLLHR;SLLVSHAATVGVSSYGSVLLR;TPHALLTSLGTPPAELANAVGLLLPVQHPVPMK;VSLTEQVHK	1;1;1;1;1;1;1;1;1;1	10	12	0.3737	1.26153e+07
TGGT1_207990-t26_1-p1	28.9349	109419	AELAALLK;AIDLLEK;EAEALAAGPK;EVFEDEAPAGLR;GKDYVVTR;IEEVPPPPAFQRPTDPEEIAHIQALGSLMVQK;MDLLDGAYNR;QATDGIVGPDFDDDDDKTGLR;VTIDEFFR;YAFNDDALPEWFAEDEEAHTRPELPVTK	1;1;1;1;1;1;1;1;1;1	10	11	0.1468	6.08424e+06
TGGT1_306195-t26_1-p1	32.2099	25567.1	EIDDLFADVMQAGK;EQGTASAQDSSSAVSTVSR;GGLPGVTNAR;IYTEEELGIGK;KEIDDLFADVMQAGK;LAAPHTQAAEGPADQK;RPLTFDEDMGLNQR;SASVFLPSASK;YREQGTASAQDSSSAVSTVSR	1;1;1;1;1;1;1;1;1	9	13	0.4153	7.51932e+07
TGGT1_288720-t26_1-p1	28.803	24785	ADVDEFPGVAHLVSDEYEQISSEALEAAR;DNFHLR;ESNVATAVTALR;ESNVATAVTALRR;GAFGKPMGLVAR;GPLANTFPSAADITLPVA;IVSDGVGAK;TRESNVATAVTALR;VDIGQILMSIR	1;1;1;1;1;1;1;1;1	9	11	0.4525	5.96027e+07
TGGT1_299050-t26_1-p1	28.8866	22254.8	EQEQAVEKPSVEGVK;FLEDVMEK;FVLDLLR;INPYMSQPCHIEVILR;KFLEDVMEK;NAESNAEMK;NLDVDNLVIEHIQVNR;NTHATVQAIK;VHFKNTHATVQAIK	1;1;1;1;1;1;1;1;1	9	27	0.441	1.31496e+08
TGGT1_204480-t26_1-p1	33.6912	72116.5	AFGEGLEYQR;AHEVLSNEEQR;EAQHYPTLLFFPADK;KYEVMSGPLTPASLESFVNDVVSGGK;NHVNQELLTLTFSR;NQVAMGVVFK;QLKDEFVK;QYHPDVNPGNEEK;VFSLSSDQEIVFLAYRPK	1;1;1;1;1;1;1;1;1	9	13	0.1897	1.09327e+07
TGGT1_310490-t26_1-p1	26.5732	16333.8	AAVIDVTK;AAVIDVTKSGYFK;AGGMHHMR;DKAAVIDVTK;HYHLLK;IPVIVKAR;LWSLVSPATLEK;VLGKGDLPK;YHPGYFGK	1;1;1;1;1;1;1;1;1	9	13	0.449	1.95346e+08
TGGT1_227560-t26_1-p1	34.7552	54297.1	ADAGDEGDALR;AFEANDADIQQK;ALQAARPPADDPEEAR;DPEAAIHEAEDER;IPVNSGHNFIIQPK;LLHVLMK;LPISSQELMNNDLGR;VLVLLWHHPDESDENR;WTRPMLGLGSSHR	1;1;1;1;1;1;1;1;1	9	11	0.2458	5.38225e+06
TGGT1_312960-t26_1-p1	34.3401	26684.1	EHLLPQLTMAPTPAHETLLQQHQAAAEK;FTEPTMK;KLNEQQLIIINK;KQQVEAHIQDQLR;LADDEELLRPSEEK;LNEQQLIIINK;QQVEAHIQDQLR;SATMAKPQLTQK;TDVGASMLSESGK	1;1;1;1;1;1;1;1;1	9	19	0.4361	9.65692e+06
TGGT1_315690-t26_1-p1	31.5506	34289.7	AADLEELK;AADLEELKSEATR;FDGDLTHFFEYIPFSDKEHLPR;HFQELQAAYEVLK;HFQELQAAYEVLKDPK;MESLILAIQSNR;TLYELLR;VSPSASQSEITK;YAALVEK	1;1;1;1;1;1;1;1;1	9	9	0.3027	1.77308e+07
TGGT1_204400-t26_1-p1	26.3402	62107.4	APGIIPR;EAYPGDVFYLHSR;GIRPAINVGLSVSR;GTALTELLK;GYLDPLDPK;IVDVPIGPGLLGR;QMSLLLR;TAVAVDAIINQK;VVDALGNPIDGK	1;1;1;1;1;1;1;1;1	9	10	0.1664	9.34372e+06
TGGT1_263050-t26_1-p1	28.8875	39657.5	GLAGIPADTPK;ISTAMPIPK;KGLAGIPADTPK;LGVVPSGLLRPIVHPPTQR;NNVLPNVHLHK;SAESLNANVTR;TWFNQPGR;VALSIGVAVDHR;VALSIGVAVDHRR	1;1;1;1;1;1;1;1;1	9	21	0.2338	7.10189e+07
TGGT1_268640-t26_1-p1	30.2574	64461	ATSSPSTSTSFQR;DVQILHNHTMWAAAQK;DYMVTSGIDGSWK;EIHSLLEK;EQAFSALDR;EREIHSLLEK;TTELMLFEEEGGLLTEGLEK;TYKPLHSFQYFGSPPSSAR;VTSVDVYR	1;1;1;1;1;1;1;1;1	9	9	0.1901	3.16579e+06
TGGT1_295110-t26_1-p1	30.5933	63373.7	DKVPGEVIIR;EGGLYLR;EMEEQLSAASR;FLAPFDLVTIPGKPLVQK;FVEELYELPTEDRPLADAAR;HQALAIGLFQK;LINPSVEAR;LLALQATETPEYR;LVAHLQDEGVVHGK;LYLTVQAVR;NPYLANR;SSEAALSVSPAGDIVDK;VKNPYLANR;VPGEVIIR;VVAENAQGFSPPEVR;VWPERPQPVFTEGDPPDLETNSLYYR	1;0;0;0;1;1;0;1;0;0;1;0;1;1;1;1	9	17	0.3287	3.92181e+07
TGGT1_243920-t26_1-p1	21.1984	88156.6	AGINTVLNSR;HSLVFEGLSPAEQK;KIPITLR;LAQSQNILDK;MIISLPEWR;QAEEAVLGR;SLAPALYGMEEVK;VYQHHVSEADLK	1;1;1;1;1;1;1;1	8	8	0.1058	1.00422e+07
TGGT1_209985-t26_1-p1	33.2368	29647.8	DPVDAMHR;GDGDSGEQSEGRPVVLVPK;IVLLGATVQLIHLLAALHTR;IVSLKDPVDAMHR;KIVLLGATVQLIHLLAALHTR;LENSHPATLYQTVR;LLAPIETLVYR;SFLLFSHGLLYLSDLGR;YGAPEVLEHPETPYTYSR	1;1;1;1;1;1;0;1;1	8	15	0.428	1.41847e+07
TGGT1_236650-t26_1-p1	20.11	59900.1	GQLMSLLR;IHHAVAYGGVPK;ILIFAETK;IVSQIRPDR;LIDFLESR;MLDMGFEPQIR;QEVMVVQEYEK;TWVLDEFK	1;1;1;1;1;1;1;1	8	10	0.1364	3.8905e+06
TGGT1_263700-t26_1-p1	29.0566	16291.5	AATGEEGEAQGSGLGPATR;ADRDESSPYAAMMAAADVAAR;DESSPYAAMMAAADVAAR;ELGISAVHVK;IEDVTPIPTDSTR;IEDVTPIPTDSTRR;SKTPGPGAQSALR;TPGPGAQSALR	1;1;1;1;1;1;1;1	8	22	0.4936	1.90897e+08
TGGT1_262670-t26_1-p1	25.3423	21316.6	ADPTLQQK;AHMQQLFDSK;ALPSNIQIIR;DISQNGAVSQLYAEMAGR;FWYLLK;NFGVWLR;QPTEAEPNPSLFR;STGEILAVNEIR	1;1;1;1;1;1;1;1	8	10	0.459	1.02233e+07
TGGT1_204020-t26_1-p1	26.7515	28237.1	DILHDPGR;GMVGIVAGGGR;GVAMNPVEHPHGGGNHQHIGHPSTVSR;LRPLDFAER;MPEGTVVSNVEEK;NAALTIGNILPLNK;TSGTYATIVGHSDDGSK;VGLIAAR	1;1;1;1;1;1;1;1	8	15	0.4077	5.61322e+07
TGGT1_261570-t26_1-p1	24.9649	31012.1	AMFNDNSEVR;LKVPPAINQFTHTLDK;LPAAPLAGK;NQTSQLMR;VGGNIQPR;VPPAINQFTHTLDK;WGGGINGIK;YGINHVTDLIEIK	1;1;1;1;1;1;1;1	8	10	0.2645	1.07634e+07
TGGT1_259830-t26_1-p1	22.8361	69547.4	AAPLSEVLR;FVFLFVNR;IELIAFHGR;ITDGETGLHAR;LINAHQSMGDSR;LVQMWQNAVVAR;SGFQFLR;VLIYDLLANR	1;1;1;1;1;1;1;1	8	9	0.1242	2.00655e+07
TGGT1_232300-t26_1-p1	24.3369	28619.1	DGYLISTGEPSK;ELTSVVQK;FGFAPDSVELFAER;FKDGYLISTGEPSK;GLCAMAQAESLR;IMLPHDPEGK;MFVDQAIR;QGVLGVR	1;1;1;1;1;1;1;1	8	11	0.2863	3.94654e+07
TGGT1_288500-t26_1-p1	23.889	60298.1	FGPTALPLPMLER;IVPSIKPEDLTYAQGYGGVRPQLIDK;LNTVLFANDVK;LPFAAVHGDPDLVAVGK;NFLFEVPK;QSTPSISTGR;QVDIQTSTELLDLK;YNMSSIGDFLR	1;1;1;1;1;1;1;1	8	10	0.2	3.0996e+06
TGGT1_316400B-t26_1-p1	23.7511	47818.3	EDLAALEK;EIVDLSLDR;FDLMYAK;HLFHPEQLISGK;IHFMLSSYAPIISAEK;LIAQVISSLTASLR;LSVDYGK;NLDIERPTYTNLNR	1;1;1;1;1;1;1;1	8	8	0.2014	2.92945e+06
TGGT1_240060-t26_1-p1	25.6326	88732.2	AAIGGETPAGMSGPDGNVVR;AVPSGDQPPPQPPPPHSPPR;GPLGEPSHGIAK;MLYAGAPTTVQSHPGSASLEVPAAFGK;SALQTFR;SPPLPLQEQGR;STGTAPETPMPR;TALDVFR	1;1;1;1;1;1;1;1	8	8	0.1374	2.13762e+07
TGGT1_226970-t26_1-p1	23.4575	18665	ATADVQTER;CPFTGNVSIR;DVGLGFQTPR;LHLTGQK;NQVFGNVR;NYLHFVPK;QDGVSSLGR;RNYLHFVPK	1;1;1;1;1;1;1;1	8	8	0.3851	8.33185e+07
TGGT1_267400-t26_1-p1	30.469	15607.5	ADQLNVLVLNR;DIELLLMHNTK;DIELLLMHNTKFAAEIAHNISSR;FAAEIAHNISSR;GTNTMPNIGYGSNK;GTNTMPNIGYGSNKK;HMLPNGFFK;REILER	1;1;1;1;1;1;1;1	8	29	0.4776	6.25735e+07
TGGT1_314810-t26_1-p1	31.9297	30102.5	AVQPFITYGYPTLK;EEMINELVQR;GDWGNREEMINELVQR;GGFYKEPEAK;LLRPMEGVPVPER;LQANDIVSQHLGK;QANNFLWPFK;QLHNAVFIK	1;1;1;1;1;1;1;1	8	17	0.3295	1.68785e+07
TGGT1_308920-t26_1-p1	32.0582	83127.4	GASSFSSTPSGWK;GFEHESKPEFQQQQER;ILLAEEAIQQEVIAPFFK;IVEAHYFSEVK;LLQQHMGAAPTVAGTTLLPTVAPSAAFSGPASSLALDAAATK;QEVTEQTAGEEDAGEK;QLVETFGPVNAFHLLK;STDGHYAFVEFR	1;1;1;1;1;1;1;1	8	12	0.187	1.46402e+07
TGGT1_295125-t26_1-p1	25.8654	40113.2	EGGLYLR;EMEEQLSAASR;FLAPFDLVTIPGKPLVQK;FPQEDRPLADAAR;GGSWLEQEGVELR;LINPSVEAR;LLALQAIETPEYR;LVAHLQDEGVVHGK;LYLTVQAVR;LYSGDGTLTGGDDDMPPLET;NEVGWVK;NLLFLLPPTHVDMETFVDEIGR;SGYEYSVEFFFSR;SSEAALSVSPAGDIVDK;VVVPAEYDEYTPPEGR	0;0;0;1;1;0;1;0;0;1;1;1;1;0;1	8	15	0.5534	2.67446e+07
TGGT1_270380-t26_1-p1	22.8939	17165.6	DSFGVPQVK;GMSASALPWR;IKPSDVEEHIAK;KGQTPSQIGVTLR;KPPTWLK;LILVESR;YQSATASALVA	1;1;1;1;1;1;1	7	13	0.457	6.91906e+07
TGGT1_293630-t26_1-p1	20.2224	89520	FDIHDELAK;GFFSSLSLDADSPGLR;LDLQITYLR;LEGLLNTTK;NSMGDEGGAYAR;TAFVLFPDEDTK;WLTQLDAR	1;1;1;1;1;1;1	7	7	0.0925	2.08265e+06
TGGT1_274060-t26_1-p1	22.4304	35049.2	AASSSAVSGASSSPGSVK;AVAGLAAGGLGSFFGNPADLALIR;DPVTGQLPYK;EEGLFGLWR;ELLEPTFGK;IISDEMR;NYTGVLNAISR	1;1;1;1;1;1;1	7	7	0.2724	5.79574e+06
TGGT1_248340-t26_1-p1	21.4785	25981.4	APEIQIDPNLVQEAER;HLTGEFEK;LILVGDGGVGK;NLQYYDISAR;QIQFHR;SNYNFEKPFLWLAR;YIPTLGVEVHPLK	1;1;1;1;1;1;1	7	8	0.3406	5.25385e+06
TGGT1_247550-t26_1-p1	21.6729	60875.2	DGTITVSEGK;GYISPYFITNSK;LADAVGVTLGPK;NVVIEQPYGSPK;TIETTNYDQK;VGGASEVEVGEAK;VSMEQTHSDYEK	1;1;1;1;1;1;1	7	7	0.1409	2.23476e+07
TGGT1_203280-t26_1-p1	21.198	22521.6	DSRPTWEELR;DSRPTWEELRK;EESANEFLER;KEESANEFLER;LSNFFNEAR;QHLELLR;YENEQFSGQLESFR	1;1;1;1;1;1;1	7	9	0.2708	6.24564e+06
TGGT1_215460-t26_1-p1	27.3802	30356.1	KQFGVDILHPSR;LGYVEAKPTK;QFGVDILHPSR;SSGFAMIYDNPNAAK;TNPLLQR;VSDSQSIVVFGLK;VSDSQSIVVFGLKTAFGGGR	1;1;1;1;1;1;1	7	14	0.2397	4.5012e+07
TGGT1_299780-t26_1-p1	22.1642	59155	AGILFVVLH;EALSQMGIDR;GVGLWNFIR;HHGSVDTAFR;KGPFDEPVEVVR;NTPVAAHVMR;SLQPDTFVLEATLPIR	1;1;1;1;1;1;1	7	8	0.1394	2.10933e+06
TGGT1_203310-t26_1-p1	29.2466	25841.9	GTDDHLTTSMDK;LALPAVGMGASYFAADR;LVPELTEEQQR;NSDFFDGQAPVDSLRPTNAGVDSK;QPALEQEVPESGEDGEDARQ;REPLETEPDEQEEVHFR;SDAEVTDDNIYEEHTDR	1;1;1;1;1;1;1	7	9	0.5	3.29345e+07
TGGT1_205540-t26_1-p1	21.184	116067	ALFILVATPGR;GLSIAAYANAER;IGAVLLAPTR;ISNFTQSAADPLK;LAGLSDALEQR;LASSASAQQVQQR;LSEVEYER	1;1;1;1;1;1;1	7	7	0.0733	3.1964e+06
TGGT1_218410-t26_1-p1	23.2617	34135.8	AGTMNVAALSR;ASVLDITDEVILEK;AVVLMGK;GQIEIQNEVHLIK;LFALLEK;LNIKPFEYGLAIQHVYDDGSVYK;VLVVEADHVGSK	1;1;1;1;1;1;1	7	9	0.2771	6.35666e+07
TGGT1_223920-t26_1-p1	20.2298	222889	AIDAVQQHLGQVR;ATLLVAYPASIR;FDQEGADNLR;LEEYAAAYR;VADLFADMYLR;YLPLSEPVNVVDAVDK;YSTLDFQQK	1;1;1;1;1;1;1	7	7	0.0409	1.4818e+06
TGGT1_201520-t26_1-p1	20.3629	26351.3	DNPSPSPITAKPDVR;IQETGDEVK;KDNPSPSPITAKPDVR;LEIVSMTR;LHVVNVGDSR;LTPDTADFSLPMF;SFGDFGK	1;1;1;1;1;1;1	7	7	0.2716	6.54394e+06
TGGT1_309120-t26_1-p1	21.5836	45719.6	ALMSNADLSR;GPLVVYAEDNGVTR;IDEVPELPLVVSEK;KAEEAGAIAQASAEEE;LQLLFGR;MAAELEAAAR;QPYGVAPNAGYQTSAESWGTGR	1;1;1;1;1;1;1	7	7	0.2236	3.3317e+06
TGGT1_211680-t26_1-p1	17.5869	52768.9	EYPTLTLFR;FVLPEATTSLK;ISQFFDDVEAGK;LFEEVANESR;TVEGLTEFVNK;YEEGTEAFTGK	1;1;1;1;1;1	6	6	0.1359	3.9382e+06
TGGT1_309600-t26_1-p1	24.0645	106509	AASAVFVLKPR;FHIVPDLR;IDSYGFEFR;INDAAGSIILQTMAALR;LAHAGQESFLTTAAAIIK;TASVDEVAAR	1;1;1;1;1;1	6	6	0.076	4.7114e+06
TGGT1_311470-t26_1-p1	15.2408	186851	AAQTDAQPLPK;AVQEAYEEARPLQEATIDK;GGPDVDASAVILGSR;IAIPDYK;QNHFTTFASSSTNAER;TVPIIVGTTPTAPLR	1;1;1;1;1;1	6	6	0.0489	1.25035e+06
TGGT1_294980-t26_1-p1	20.8535	29226.1	DPHNPSYVVVTPDILHTL;GPGLVTGVPGR;HPPLHQPSTAPTTAATGTSTVPR;RPPAAVSLPMGVTQASSSPSSASAAR;SAGIQTGPNEGALR;SSSPTPPASTASNR	1;1;1;1;1;1	6	7	0.3926	4.92417e+06
TGGT1_225550-t26_1-p1	17.8633	48364.3	AFLGLMPK;EVIAATDNVAEIQSPSK;FNDIFSVNER;FVVLHLKPK;LDQAVTAALGPNGR;QPFEYSVGQHVGEFR	1;1;1;1;1;1	6	6	0.171	4.90319e+06
TGGT1_312270-t26_1-p1	20.2566	44701.3	EADFQTEGVPLDSAPQELVDHLK;FMGLTPER;LSFPVLDATDLR;QEEWEQR;RQEEWEQR;SALTPSAPDPDGDGDPATSLPSQR	1;1;1;1;1;1	6	9	0.1875	1.23568e+07
TGGT1_261950-t26_1-p1	22.7507	59879.1	AAPLFADQSTEPGLLQTGIK;FDFTGSK;LVLEVAQHLGENTVR;QIAELGIYPAVDPLDSTSR;VVDLLAPYAK;VVDTGAPIQVPVGVETLGR	1;1;1;1;1;1	6	7	0.1607	1.36198e+07
TGGT1_320760-t26_1-p1	17.6573	39365.2	ATDSFFSAGTPYR;DTGVHPLGR;LNAMTNQFK;SVLIAVTFLR;VQEYLK;YLDAATLVHR	1;1;1;1;1;1	6	6	0.1597	4.03386e+06
TGGT1_213730-t26_1-p1	21.5037	46357.7	AADFALK;AFLNVAAEAPASAGPMHLIPGTSSLR;GSTVYVGSPGIAYAFLK;LATIQTGDQK;LLSPDVVEAGVEQAR;TGASPLLYSWHDR	1;1;1;1;1;1	6	7	0.2075	2.32937e+06
TGGT1_268870-t26_1-p1	17.378	113991	AGSQAAAEDSLATR;IVAVYGFK;LVWHAVESAR;VEEAFLEAR;VVIVEIGGGHGR;YEAVHLLR	1;1;1;1;1;1	6	7	0.0592	3.86913e+06
TGGT1_262690-t26_1-p1	18.4315	16320.1	FTNPVNEK;GVVVNTWEGSK;TMVPEDAMR;VVVVLNGR;YINVNHLMPTR;YTVSSDMDVK	1;1;1;1;1;1	6	11	0.4014	8.51721e+06
TGGT1_284560-t26_1-p1	22.0034	21410.3	ATNVKDEIALTGTDVELVSR;DEIALTGTDVELVSR;FVYAHFPINVNISGNGTVVEIR;HLPVDIQK;NFLGEK;SAALIHQSTLVR	1;1;1;1;1;1	6	8	0.3579	1.08812e+07
TGGT1_275650-t26_1-p1	16.6012	101108	AADLDLPDDLATWLQDSGK;DASPTSWAVWR;LSDVLADPEGWK;SPGSSAAQWR;VLADPLGWVLFK;VLADPQGWTLYK	1;1;1;1;1;1	6	7	0.0867	277718
TGGT1_254720-t26_1-p1	16.1854	28508.9	APPVPPR;IPYGGAAPPR;MFPNLHYR;MGPSDISTHVR;QRPVFMEGVR	1;1;1;1;1	5	14	0.1723	1.73657e+07
TGGT1_215980-t26_1-p1	18.399	24450.4	ALISILEGMR;EAEELVER;LYESVLAFR;QLRPEALQLPHMWHVR;SPSYWNDPWPETGEDWAEVVAQVK	1;1;1;1;1	5	11	0.319	1.02824e+08
TGGT1_235930-t26_1-p1	16.1324	64225.9	ASGAILEYVGR;HAYIAGTLAER;LAIFGELR;LEDYSYALGQR;LLIFGWNAEAR	1;1;1;1;1	5	5	0.0912	2.03387e+06
TGGT1_226380-t26_1-p1	18.9638	42636.5	ANSVAVANTIIPR;EALEDFDLLLEK;QNAEAQWSDLATAAAEIGNK;VVSTVDDQLER;YGEASVDDTQR	1;1;1;1;1	5	5	0.1772	2.22481e+06
TGGT1_269885B-t26_1-p1	16.4778	62329	APSVVVSPIER;AVLYMVSR;FFITSTYDPAEVADR;IAQALRPVGEAAAVR;IPTQEEFATLK;MPYSPFQYSSTWFHPSSNSR;QAQPDTEGKPSTVFVFR;TEQQLGYLTAMHSSR;TPYPDDLPIR	0;1;1;0;1;0;1;1;0	5	5	0.2186	3.31147e+06
TGGT1_263040-t26_1-p1	13.7174	23986.1	AFEPLLLLGK;AVVAFNQK;DILVAYDR;NAVAVALCTQGK;VSGGGYVAQIYAIR	1;1;1;1;1	5	6	0.2464	2.59839e+07
TGGT1_262620-t26_1-p1	17.0306	31740.2	ADVFEDFQGR;ELTDTELFDR;GVGTVLFSTPEGAQR;PADEQQQQLPR;VYVGNLSWK	1;1;1;1;1	5	5	0.1877	2.96383e+06
TGGT1_251870-t26_1-p1	16.7888	12566.8	AESYSSYIFK;HAVSEGTK;LVLPGELAK;QVHPETGISK;RAESYSSYIFK;SMMIMTSFIADTFDK	1;0;1;1;1;1	5	11	0.4609	3.86374e+07
TGGT1_312050-t26_1-p1	16.3345	24194.3	DTFLHLTR;EVSFDEGAAFAR;GAAGALLVYDITR;LQIWDTAGQESFR;QHGLIFLETSAK	1;1;1;1;1	5	5	0.271	1.52633e+06
TGGT1_229480-t26_1-p1	17.4943	38253.1	FPEDYSGIEFPFK;IEIEEILNAQDK;ILMDPGKDEGLMK;MEFQAIDKDNDGK;TVDKDNDGLLDLSEIR	1;1;1;1;1	5	5	0.2	2.00867e+06
TGGT1_227280-t26_1-p1	14.2415	24226.7	AVILSLATSAAIGGR;KVEEELSLLR;QPFMSSVK;RAVILSLATSAAIGGR;RQPFMSSVK	1;1;1;1;1	5	9	0.1577	5.96068e+06
TGGT1_258070-t26_1-p1	14.7354	75666.6	AWSYAMQLK;GENAASAVVNLR;KLPVVIR;KPQAEEGHALLR;VLLLVLTQAER	1;1;1;1;1	5	5	0.0752	5.79631e+06
TGGT1_249990-t26_1-p1	14.8594	92658.3	AGESAASSSLPGGESEDFKDR;LGLLTEALEK;LNESFDDQTEETLR;SGPVFQHYAVVR;TLSTILEDLR	1;1;1;1;1	5	5	0.08	779661
TGGT1_221620-t26_1-p1	20.1521	50005	EVDEQMLNVQNK;INVFYNEATGGR;LAVNLIPFPR;LHFFLIGFAPLTSR;NSSYFVEWIPNNMK	1;1;1;1;1	5	5	0.1381	750137
TGGT1_410370-t26_1-p1	19.8682	47709.4	AQPPQEPEPPTRPR;ATMLGIVGAVSEYNK;HSSESLFPR;IPLTATELSAESQEIQER;LPLLGAGHFR;NVQAPAGVADASQEAGDVVEER;RPGTLVEIDSGR;TPWGEVKPVEAIR;VELQFMYEPTDAAFR	0;1;0;0;1;0;1;1;1	5	8	0.2943	4.14865e+06
TGGT1_226240-t26_1-p1	18.6506	23201.1	DIDQVHADLK;DIDQVHADLKK;GHVNLPVDEDLPGK;LVVAQETPWTHEDAEEAAK;YFINDSALQIHMQTK	1;1;1;1;1	5	9	0.298	2.06828e+07
TGGT1_235540-t26_1-p1	18.4017	26216.4	EEAAASEPQVEAEAK;ETEQAQEEAPIIDGTGELFK;EYSYQEMLQR;QPEGEEEAPQQFDFGER;YTIKPPQVVR	1;1;1;1;1	5	8	0.3117	3.01595e+06
TGGT1_235470-t26_1-p1	14.9724	93274.2	ALDNLHAVNK;FIDLSASENPNLDPK;NFVDIVFDR;SQTIIVSGESGAGK;VSYAGNQEIR	1;1;1;1;1	5	5	0.0698	1.95597e+06
TGGT1_230940-t26_1-p1	20.0935	155128	KGHEQGSWEVVLTK;LQQNALLSGR;QNAFAGSASSSSSR;VQQAVAEIVEEK;WVEDVHPLLEFFNYSK	1;1;1;1;1	5	5	0.0433	2.72203e+06
TGGT1_231140-t26_1-p1	18.7736	18655.1	DKLNHSVLFDK;EQIAAAAAAGSR;IVGEHHHSQYIYTR;TKEQIAAAAAAGSR;VNASLAR	1;1;1;1;1	5	9	0.2857	7.67876e+06
TGGT1_270960-t26_1-p1	11.9947	138595	AFTLLQIPDGK;ILLETMR;KPEDFVNIFK;LDVEDLYYAR;VLPTLQGEFDR	1;1;1;1;1	5	5	0.0394	6.38898e+06
TGGT1_204050-t26_1-p1	12.1944	85044	AFYPAAFSTEADGLITVANVK;DNMEVNQAER;FLAYTGR;GYSSDAVR;LWGMDALNVK	1;1;1;1;1	5	5	0.0704	2.13336e+06
TGGT1_234450-t26_1-p1	18.0915	26571.7	FDIQVDK;GYIGDFEIVDDHR;IVIELLGR;QFGHLVLTTAYGIMDHEEAR;QFGHLVLTTAYGIMDHEEARR	1;1;1;1;1	5	12	0.2121	2.0278e+07
TGGT1_275810-t26_1-p1	20.1424	17387	EGVIVVQK;FNWQHNYYFLTNEGIEFLR;GAGEGMGEGGDMNGDWRPR;HPEVPVPNLHVMMTLR;TYLHLPPTVFPSTLTK	1;1;1;1;1	5	15	0.5132	7.50138e+06
TGGT1_242800-t26_1-p1	17.833	30133.6	NPQSHLYTSLGVITK;PQNEYIELHQK;SAEPEQAPDGAVPAYLLDR;TTFHLDIVGVK;WQVPLPK	1;1;1;1;1	5	7	0.2423	3.14649e+06
TGGT1_201630B-t26_1-p1	20.0807	29100.9	AMLVTGESYAALTR;EIVPSMDGHFDTIQELNSR;LYVVNVGDSR;SFGDFVAK;TPSPITAKPDIR	1;1;1;1;1	5	9	0.2461	4.29426e+06
TGGT1_228250-t26_1-p1	18.4119	122324	EIALDAGQAEDGETER;EVTLAEFSQPLGR;GVLYTVLIK;IPVVHGGIGPVVPR;MQIAGAPLEISQWEADHPTVQR	1;1;1;1;1	5	5	0.0662	309925
TGGT1_257390-t26_1-p1	13.2141	164778	GLEASQNGSSHGSVAVK;LAELEAFR;MELDDLGNIPARPLR;NYTWEEAMR;QLLEEQMQMVER	1;1;1;1;1	5	5	0.0407	9.93535e+06
TGGT1_315610-t26_1-p1	17.9498	15961.3	AAGSVVLVRPK;DVHVGSAETSNDVAVASTGSGTKPSK;DVHVGSAETSNDVAVASTGSGTKPSKK;KPAPASR;NPMAAGK	1;1;1;1;1	5	13	0.3291	8.98514e+07
TGGT1_291890-t26_1-p1	12.8138	48641.5	FQTGSNSAFDVVEVEEPAGPAVLTIGLGHK;GGNIDLPEK;HYTEEEGIR;LAVVLDYTR	1;1;1;1	4	4	0.125	830393
TGGT1_215160-t26_1-p1	9.1449	31156.1	DMEQHLHFVR;FVQNFR;GLQLMNAWTK;ILTSLLR	1;1;1;1	4	4	0.1227	2.55299e+07
TGGT1_278990-t26_1-p1	13.4117	53057.9	FGLYEYFK;FYFFEK;MQTSPAGTWPTSFSPALTK;TVVAEEGAAGLR	1;1;1;1	4	4	0.0939	1.00619e+06
TGGT1_410610-t26_1-p1	17.4592	26756.2	ASSSLVDVINFLR;FTTGMAGVTDR;LGATVQLIQLLAALHTR;SGDASAFDDR;SVLLFSHGLLYLSDLGR	1;0;1;1;1	4	6	0.2742	2.09115e+06
TGGT1_230190-t26_1-p1	13.6806	31220.2	AAVKPPTLTEER;SGGPQFEMAGTSHR;SPTGPGAPELGTQEATAGTR;VTVPSTALPSDSHR	1;1;1;1	4	6	0.2069	4.49871e+06
TGGT1_286420A-t26_1-p1	15.7873	49474.3	EHALLAFTLGVK;IGGIGTVPVGR;SGDAAMVNMEPSKPMVVEAFTDYPPLGR;STNMSWYK;STTTGHLIYK;SVEMHHEVMEQAVPGDNVGFNVK;THINLVVIGHVDSGK;TLEEAPK;TLVEALDTMEAPK;VGYNPEK;VPFVAISGFVGDNMVEK;YHYTVIDAPGHR	1;0;0;0;1;0;1;0;0;0;0;1	4	10	0.3638	1.19206e+07
TGGT1_226580-t26_1-p1	10.8204	42712.1	ILNVWALK;NIDVTDTER;NVEENISFTK;VPEILDNHR	1;1;1;1	4	4	0.0947	1.013e+06
TGGT1_205580-t26_1-p1	13.9107	51189.8	AFSAVIPESAK;EKPVPVYLTDLQTGAIR;ETEEPEFDSAAMR;GVPMVIYER	1;1;1;1	4	4	0.1006	829609
TGGT1_305520-t26_1-p1	13.6221	29317.4	GTHIVGAPTTK;ISSIEEIYLFSLPIK;LSLVPVR;SPYQEWSDYLAR	1;1;1;1	4	4	0.1673	1.03864e+06
TGGT1_356400-t26_1-p1	15.6672	31998.1	FTTGMAGVTDR;GADSLPDSR;GNIDEEGITEVATTGVPPQTQSSGR;NEEAVGQSELASLASSMTVVAPEGEALEVAR;SSFEFR;VMSWFTSAQNAIR	0;1;1;1;0;1	4	6	0.3105	909436
TGGT1_220100-t26_1-p1	15.7873	61001.5	ESLNDLFNVK;VFAFATHGLFSGPAIER;VPISAADVAR;VPVDNLEAQIIGLEYFHHK	1;1;1;1	4	5	0.1005	2.03619e+06
TGGT1_218250-t26_1-p1	12.918	56825.3	AAAETVTQMGLILR;AFWASLLSR;AVEHLSLFSVGEDWDEIATR;KPWVYTIK	1;1;1;1	4	4	0.0996	324398
TGGT1_319950-t26_1-p1	11.9961	23007.4	IPGVPIIYVK;KIPGVPIIYVK;LALALAK;LPDAIASVPSASK	1;1;1;1	4	5	0.1542	1.21972e+07
TGGT1_411760-t26_1-p1	14.1153	32038	AGFAGDDAPR;DSYVGDEAQSK;GYSFTTTAER;IWHHTFYNELR;SYELPDGQVITIGNER	1;1;1;0;1	4	4	0.2021	1.79685e+06
TGGT1_289970-t26_1-p1	15.5779	24473.9	GGVFNNEVNFASAAASPAHFATATTTR;HRPAEVGSVTPAIAAAK;LVIQNKPSTNVSVDR;STGFFGWLR	1;1;1;1	4	9	0.2931	1.45793e+07
TGGT1_261620-t26_1-p1	11.9573	29665.3	ESHGIFSR;QLTHESTDHWQPDK;SFKEDEGLR;SGGTSLSGFDMHAGER	1;1;1;1	4	6	0.185	165177
TGGT1_250810-t26_1-p1	10.4859	20056.3	KFIPNDLR;VLTVYTQK;VLTVYTQKQR;VTGSAASK	1;1;1;1	4	7	0.1461	1.47579e+08
TGGT1_263090-t26_1-p1	12.1355	37150.5	AFDDAITEFDNVSEDSYK;ATETAEAELPSTHPIR;NLLSVAYK;YISEFSGEEGKK	1;1;1;1	4	4	0.1672	1.02276e+06
TGGT1_310380-t26_1-p1	12.3394	35449.4	KGHLELVEVGPR;LLIPNSQR;SNNVTDLIIIHEHR;TSGASNTPGSSSADAEEEESSEK	1;1;1;1	4	4	0.1815	973884
TGGT1_255340-t26_1-p1	12.3526	185257	EGEVEDDDKLDR;EIAATLPLKR;ILASSGASDSPTAEAAHSGK;VLDQLSSASR	1;1;1;1	4	4	0.0307	2.01586e+07
TGGT1_266470-t26_1-p1	11.6808	14128	ELDVEFDAK;ENAQYYDFMK;KELDVEFDAK;VMWNSPK	1;1;1;1	4	4	0.225	1.94202e+06
TGGT1_243950-t26_1-p1	12.3715	30202.8	LPIIHQTLGPDYDER;QFDLVLDDVAITHLSYGK;VLPSIGNEVLK;YDAESLLTQR	1;1;1;1	4	4	0.1993	3.21202e+06
TGGT1_282170-t26_1-p1	11.7325	61219.2	EPGSPLLGFVNSAHWQR;FSEADLR;HQNLYPTFLHGR;QVDDGFER	1;1;1;1	4	4	0.0765	3.715e+06
TGGT1_244840-t26_1-p1	15.2782	24142.4	DKAQELLVLAR;DTVGHDPYAPTGSESTAAADAALR;NMLTGSTDAPDDAQLAFR;VPVSSTLR	1;1;1;1	4	5	0.2785	8.39991e+06
TGGT1_255320-t26_1-p1	11.6663	25835.9	AGFVATESIQLK;EGFDALAQFPHSLEQR;EQWMDTIR;SLGLPTLLK	1;1;1;1	4	4	0.1974	2.70034e+06
TGGT1_308870-t26_1-p1	13.9196	75030.6	DVVAPAGAEAEGEEGR;KDVVAPAGAEAEGEEGR;SEDISLSR;TQTIQSEIMQR	1;1;1;1	4	4	0.0519	1.14492e+06
TGGT1_289530-t26_1-p1	11.7104	22146.2	ALQEQLEAR;LAASILK;VLIEAIHNEK;VWMDPNEASDISMANSR	1;1;1;1	4	6	0.2299	7.69834e+06
TGGT1_239260-t26_1-p1	13.0057	11432.4	DNIQGITKPAIR;DSVTYTEHAR;ISGLIYEEIR;VFLENIIK	1;1;1;1	4	6	0.3883	2.38586e+06
TGGT1_233460-t26_1-p1	13.9196	34806.5	ASSVVNNVAR;LEFAGAAGSAK;LTVPIEK;TALTEPPTLAYSPNR	1;1;1;1	4	4	0.128	2.31034e+06
TGGT1_213350-t26_1-p1	16.0291	17146.2	ADAGDAAANQPK;DLVVVPEMIGSVVGVYNGK;GVELDKLLDMK;LLDMKMEDLLELFR	1;1;1;1	4	9	0.34	3.7192e+07
TGGT1_252290-t26_1-p1	15.467	59323.2	ALSIESRPPIQEVIEAGAVPLFVQFLK;IVSVALEALENILR;STLVQTPALR;TVGNIVTGDDR	1;1;1;1	4	4	0.1138	236423
TGGT1_311430-t26_1-p1	11.435	31911.7	FEGIFMSK;LEVAEESGEK;NMVPGESVYGEK;QNIVPIVEDAR	1;1;1;1	4	4	0.1353	1.07775e+06
TGGT1_262380-t26_1-p1	11.9317	59634.6	AQIAALEMFR;LVVYLNK;TTLTAAITK;VLADMGQADFK	1;1;1;1	4	4	0.067	2.12079e+06
TGGT1_224850-t26_1-p1	11.3537	82645.3	GKPLYVGLAER;NMDDSIDDEKLR;SLGYAYVNYQGIQDAER;YTNVYIK	1;1;1;1	4	4	0.0611	288271
TGGT1_239760-t26_1-p1	12.2496	15064	FLQTHIK;FTVDCQKPVDDNIIEAK;VFVTAELPFSK;YFQMPQEDETAA	1;1;1;1	4	5	0.3534	2.43953e+07
TGGT1_252270-t26_1-p1	9.85965	65389.5	FLGDTEPLFSATK;LADSEYPR;NLLPAIPELAGGR;SGTVVTNLSEAVR	1;1;1;1	4	4	0.0774	941927
TGGT1_305750-t26_1-p1	14.0999	71013	EALSQADNNPYSVVLK;EPQPTAPAR;LPLSLLAPSAPGR;TEHFDEGGQEMSTVPQTR	1;1;1;1	4	4	0.0874	235675
TGGT1_251540-t26_1-p1	12.3696	35287.7	EGYLPDNALER;GADGFGPSLLGDSPGFHFPR;HVDLFGEDWK;VLAGDFEGFSR	1;1;1;1	4	4	0.1635	6.40885e+06
TGGT1_320050-t26_1-p1	10.8958	35319.6	GAADGGLHVPHGIK;ILGLHVADYMR;VLLDVGIVR;YSAQFSQYIK	1;1;1;1	4	4	0.1419	8.66224e+06
TGGT1_244560-t26_1-p1	14.2858	97493.5	AAAPLTAEEQEAVQK;GDVQLDQTEEEK;QDLINNLGTVAK;SVTLESFVAK	1;1;1;1	4	4	0.0574	1.75525e+06
TGGT1_249570-t26_1-p1	17.4592	30233.7	AREEDAEDDDDDVEER;AREETEDDDDDVEER;EEDAEDDDDDVEER;EETEDDDDDVEER	1;1;1;1	4	5	0.1183	131070
TGGT1_269980-t26_1-p1	10.9474	52130.9	DSSLVQVLNR;GQQGSYPIK;IIQVDQSLKEDR;SADPFYWMR	1;1;1;1	4	5	0.0846	5.0053e+06
TGGT1_294430-t26_1-p1	9.62054	100452	EAAEASLAADPSK;EAAEASLAADPSKR;ILTPEEFHALR	1;1;1	3	4	0.028	838344
TGGT1_210095-t26_1-p1	9.79677	38568.8	DGDSADQSEGRPVVLVPK;FTTGMAGVTDR;LLAPIETLVYR;LVESMPSHSSSSIR;SSFEFR;TTESMSVAETEASILK	1;0;0;1;0;1	3	5	0.2082	1.87569e+06
TGGT1_267710-t26_1-p1	6.57872	222859	GFIDGDILER;LVSHALEVSR;QILLLLR	1;1;1	3	3	0.013	583669
TGGT1_308860-t26_1-p1	12.053	69523.7	GEIAQTPVEYLLQQQLISMQHAQGEHGVAGAK;GSADLLAPGVSTPVALGYK;NMQFLLYPGFLEQR	1;1;1	3	3	0.0994	3.74719e+06
TGGT1_230160-t26_1-p1	10.6229	15835	FPGWAWVGYHHR;VDTDPEALGPLPEK;VQVYTYQPATVR	1;1;1	3	3	0.2676	1.21694e+06
TGGT1_249270-t26_1-p1	11.3379	59842.6	ALAPTWEEVATALK;ETSDVIELTDGNFNQLVMK;VLASTYGIR	1;1;1	3	3	0.0768	503796
TGGT1_313010-t26_1-p1	7.97461	53427.3	GTDFEEYFLR;LLSAEFQPIVEELIK;YIQGLILVPTR	1;1;1	3	3	0.0758	26387.9
TGGT1_269190-t26_1-p1	9.40124	105066	EEQTLATEYAQR;HAIISAPAK;LTGMAFR;VSPTGLFGLLGSSSEK	1;1;0;1	3	3	0.0442	436344
TGGT1_247440-t26_1-p1	7.86821	40104.9	ATEGEVFAGGR;ATEGVTVSEVVEDETPSHVSAPTEPGR;TGPDGVPSTR	1;1;1	3	3	0.127	1.44452e+06
TGGT1_237180-t26_1-p1	8.16443	29165.1	ASAAFVDMWR;RQEEVTLHLK;SAFNYMYEYK	1;1;1	3	3	0.1176	1.04066e+06
TGGT1_229250A-t26_1-p1	9.62075	8339.29	FNGITLSAER;KFNGITLSAER;VSSELLWQCVR	1;1;1	3	9	0.2973	3.88527e+06
TGGT1_209910-t26_1-p1	10.0483	13723.5	HAVSEGTK;LLLPGELSK;SMSIMNSFINDIFDR;TESFALYIYK	0;1;1;1	3	3	0.3415	1.96068e+06
TGGT1_276140-t26_1-p1	9.24145	61704.9	DAVLLIFANK;NISFTVWDVGGQDK;TTILYK	1;1;1	3	3	0.0544	2.80026e+06
TGGT1_300200-t26_1-p1	9.17827	15909.8	AGLQFPVGR;ATIAGGGVIPHIHK;GDEELDTLIK;HLQLAIR	0;1;1;1	3	4	0.2581	3.60794e+06
TGGT1_233410-t26_1-p1	9.03766	67897	NFDPQMHPFER;TEAAAQLGPR;VFQAHDGFVR	1;1;1	3	3	0.0515	235272
TGGT1_201710-t26_1-p1	13.0944	60128	FNSFPSSAAAAVAR;IAQQFLSQLAAR;TDAFFSGTEDGR	1;1;1	3	3	0.068	125205
TGGT1_311830-t26_1-p1	9.38226	16344.5	HDAELQALGLGK;RHDAELQALGLGK;SLHSVDPEETMAVDD	1;1;1	3	4	0.1931	4.56889e+06
TGGT1_260610-t26_1-p1	9.00691	41474.8	GHFVVGVDISK;MQAIQTQLTDR;TLVAPSQIGDAK	1;1;1	3	3	0.0888	8.84298e+06
TGGT1_228470-t26_1-p1	9.05976	24310.4	QGFVIYR;VLNSYWVGQDAVYK;YLEELWK	1;1;1	3	3	0.1366	1.82971e+06
TGGT1_212290-t26_1-p1	11.7873	34945.8	ADAFIALYANHLK;ADAFIALYANHLKK;YILQQFEEMGLVESDPEKPGR	1;1;1	3	13	0.1118	1.06086e+07
TGGT1_288840-t26_1-p1	7.09076	70769	GTQELTLILEQK;LGEVMFAR;LQEVVNPTK	1;1;1	3	3	0.0448	723054
TGGT1_313690-t26_1-p1	7.56226	111529	AALQGNPAALR;DLGLLYLQGQGVER;LLPTLQAR	1;1;1	3	3	0.0326	18212.6
TGGT1_301120-t26_1-p1	7.55991	43864.8	LGSLAIEGALR;TVLGLEISR;VLNLDIKPLAR	1;1;1	3	3	0.0751	1.53459e+06
TGGT1_262400-t26_1-p1	8.02513	155746	DAIWLAYQHR;LPADVEDK;MVTLNLEDLYK	1;1;1	3	3	0.0206	2.40085e+06
TGGT1_313910-t26_1-p1	11.4128	99562.7	AILNHYFNSAVVQAQDASWRPVVLK;QVMDEVDIK;SSSGDGGAPDMPGVSGSGSGR	1;1;1	3	5	0.0609	720469
TGGT1_279330-t26_1-p1	9.13034	51685.8	DIIALAETGSGK;FYALILAPTR;TAAFGLPILQR	1;1;1	3	3	0.0689	581851
TGGT1_250730-t26_1-p1	13.0944	30784.7	INDKETTSLTDNAK;LLDPFVFYGYPTIQTLR;SAVDTSALQHEGGAK	1;1;1	3	3	0.1723	481694
TGGT1_306030-t26_1-p1	8.63611	37806.5	GALAVLGTASLLAPR;IPSELPK;LFSGYFAASGLER	1;1;1	3	4	0.1051	1.99836e+06
TGGT1_243570-t26_1-p1	7.96403	12717.6	EASVYNTYTLPK;NIVDASSQR;RPQGGQQGQGNN	1;1;1	3	5	0.2946	5.31397e+07
TGGT1_207760-t26_1-p1	9.34655	161496	GGVGNLILHFTLK;SETSLNDSETNADADQR;VLNIDIPR	1;1;1	3	3	0.025	128378
TGGT1_300190-t26_1-p1	8.99825	10397.6	IELQQHAK;QAVGIWK;VMTGGAWTLQTAAAATVR	1;1;1	3	4	0.3438	9.22314e+06
TGGT1_221380-t26_1-p1	9.38206	27241.7	AVTLAEVLK;DKEPIGSNEIR;VMNYVAYAAR	1;1;1	3	4	0.1215	6.58248e+06
TGGT1_258870A-t26_1-p1	11.4784	60616.8	ASQDTMDNINHTTQR;EVDEGEELLHFADVEYPTSISR;GFVVPVADMVAAVK;GMDDGAFVR;KEVDEGEELLHFADVEYPTSISR;LIEALEAMK;SLAEEPLDGQQAAAR;TVVAEVVEDDSK	1;0;0;0;0;1;0;1	3	3	0.1741	1.41743e+06
TGGT1_258870B-t26_1-p1	10.8335	52078.7	EVDEGEELLHFADVEYPTSISR;GFVVPVADMVAAVK;GIQELLVPQPALHLLSYFDAMHPENLR;GMDDGAFVR;GTVVSVPASWLIVK;KEVDEGEELLHFADVEYPTSISR;SLAEEPLDGQQAAAR;WMDWASGR	0;0;1;0;1;0;0;1	3	3	0.2331	544280
TGGT1_249250-t26_1-p1	6.70095	12839.1	DTQFYLGK;GIVLGYK;VAYVYK	1;1;1	3	3	0.1875	741151
TGGT1_258850-t26_1-p1	9.57041	32815.8	ELTDFNDEAR;YGLLQESDMWK;YYNLELFEAK	1;1;1	3	3	0.1123	1.01096e+06
TGGT1_286730-t26_1-p1	7.56393	24000.2	DWLLSHGR;STPTGPVASAASSTK;WQIVYPAYINK	1;1;1	3	3	0.1532	2.43295e+06
TGGT1_219320-t26_1-p1	9.24391	46576.4	LVSGTTGETLYTHK;TELTYAVTSEQIK;TLELAPK	1;1;1	3	4	0.0789	1.39495e+06
TGGT1_410360-t26_1-p1	9.79677	38055.5	AQRPQDPEPPAPR;FFGPSHHFGGFTPLYDPAPDKR;HSSESLFPR;LTPEELSQHSQR;LVELDTGVASPVFAR;NVQAPAGVADASQEAGDVVEER;TEEQAFALGPPR;TLLEEAEK	1;0;0;1;0;0;1;0	3	4	0.3192	3.48097e+06
TGGT1_306210-t26_1-p1	9.66942	77551.5	DALASLVFAR;LPVNSSVAGSQSFR;TQTLLVLDPTLPIK	1;1;1	3	3	0.0528	469181
TGGT1_247470-t26_1-p1	9.13745	59902	LISHAGALVNLAK;TLQEYLSTK;YGLLFHSSFIGR	1;1;1	3	3	0.0634	1.54381e+06
TGGT1_271390-t26_1-p1	9.66942	39710.2	LIGHLAEK;TLTHAAVLAGQADPR;TWLESLEQDTLHAR	1;1;1	3	3	0.1051	418028
TGGT1_207620-t26_1-p1	9.48616	71204.2	DGAIVTDPLLR;LDNILLRPLK;NVTVIGQETVPFER	1;1;1	3	3	0.0527	9.29985e+06
TGGT1_245680-t26_1-p1	6.92167	17882.5	GMPYSYYHGR;HGMPAVSR;LLVIHK	1;1;1	3	7	0.1529	8.20395e+06
TGGT1_231080-t26_1-p1	9.16988	9577.39	LEGSLPPSLEK;VSIPGKK;YLYTFVVEDR	1;1;1	3	10	0.3333	1.02463e+07
TGGT1_235140-t26_1-p1	11.7873	36598.1	DNQESLISYTR;FIAGVNVDVPGTEEQR;GVVAPVTTSLDSQR	1;1;1	3	3	0.1199	504583
TGGT1_248810-t26_1-p1	9.19917	54219	ANVSPETMAGIEAR;LVDQQMELPDVEGTPLLIR;VELYLYR	1;1;1	3	3	0.0805	2.68757e+06
TGGT1_238250-t26_1-p1	9.79293	11400.6	EELQNVVSAQR;REELQNVVSAQR;SGIAVGLK	1;1;1	3	4	0.198	1.2884e+07
TGGT1_216670-t26_1-p1	9.98266	99989.4	IQTQSGVESIR;SIGSVIGAGGANLR;VTVQQLQQQIR	1;1;1	3	3	0.0383	500804
TGGT1_290700-t26_1-p1	13.0944	34453.6	KGETQNEESNATLANSSTGK;NAEQKPEVPVAPVADEDAGSEEESSSHYGVK;WIQTFYSHNALQQDR	1;1;1	3	6	0.2115	523089
TGGT1_306060-t26_1-p1	8.22265	328829	LLDLASPVTIVGDLTR;TLDDFFK;VPNELLQPLLR	1;1;1	3	3	0.0114	0
TGGT1_252500-t26_1-p1	9.36017	76941.1	ASAQLPTVDR;GDTQDSAQVSTPSGTPR;LLPHTVPAVVYR	1;1;1	3	3	0.056	2.61066e+06
TGGT1_239330-t26_1-p1	6.90589	11213.9	HLKDMPR;HTTGTGR;TYNWSEK	1;1;1	3	6	0.2143	3.40588e+07
TGGT1_289550-t26_1-p1	10.1057	57251.7	AANAALVWSLR;SQILASGSADETVR;WHPVEEAVLLSASYDR	1;1;1	3	3	0.0774	2.36251e+06
TGGT1_215470-t26_1-p1	9.09013	24587.4	AIGEILEGSR;KYDAFLASQVLIPQIPR;LLGPGLNK	1;1;1	3	4	0.1613	3.80916e+06
TGGT1_260520-t26_1-p1	9.45693	77015.8	ASSDLTVAGVSR;LSNLSQGLSPR;VDTGAQSPVGYHQAR	1;1;1	3	3	0.0512	3.54116e+07
TGGT1_266070-t26_1-p1	9.0706	14346.8	DYTIHLHK;FIWSGGIR;FYTLVQHVPVASFENLK	1;1;1	3	5	0.275	2.31126e+07
TGGT1_203630-t26_1-p1	7.79009	12054.8	DSLVVQGK;GFGGQTKPIFR;GKDSLVVQGK	1;1;1	3	4	0.2	7.1118e+06
TGGT1_312090-t26_1-p1	7.81721	14808.8	KVHMAIIVR;NLYIIAVK;RAEGYFIYFEDNAGVVANNK	1;1;1	3	3	0.2662	1.26446e+06
TGGT1_246730-t26_1-p1	11.3379	39964.9	ASLPGASQDLAR;FSRPPDFLAEMLK;GMLAVNDVSGLQQK	1;1;1	3	3	0.1117	250439
TGGT1_292130-t26_1-p1	13.0944	32728.5	DQVAFLQQYGHA;LGDLSSQVGWSHGDLVAR;LQVFEGVPTMVER	1;1;1	3	5	0.1503	6.70833e+06
TGGT1_235660-t26_1-p1	5.43196	51639.3	VADAWIASVAPLLK;YFVLHPLFR	1;1	2	2	0.0498	128510
TGGT1_227850-t26_1-p1	5.30461	66197.7	SLQYAFITFR;VAEGFDVLEK	1;1	2	2	0.0338	1.21088e+06
TGGT1_219820-t26_1-p1	5.09179	34428.5	ESTLHLVLR;MQIFVK	1;1	2	3	0.0489	851121
TGGT1_214940-t26_1-p1	5.12135	34551.5	EVSLPIK;NFSGEDSSEIDEK	1;1	2	2	0.0606	408410
TGGT1_256980-t26_1-p1	5.06542	110185	ATIHIGEPIPISR;QDLAQYQGALQR	1;1	2	2	0.025	1.11452e+06
TGGT1_293600-t26_1-p1	6.77377	43495.3	AAADGTEGLLADSVESENR;GLLLGATHV	1;1	2	2	0.0707	69706.1
TGGT1_310010-t26_1-p1	5.67918	127462	IEELDKPIDIIDAIDKR;SVQVSGALLR	1;1	2	2	0.0233	211308
TGGT1_310780-t26_1-p1	8.72962	36260.8	GILTGLGVAATLAAAAAAAK;LPAFSDSVSVSTEDSGLTGVK	1;1	2	2	0.1188	0
TGGT1_257380-t26_1-p1	7.04797	23845	DAAGYYVVHIHATD;TVTFTDPPHDK	1;1	2	2	0.1147	669782
TGGT1_320100-t26_1-p1	5.19423	128843	FGGSSAFR;STGPEAFQLDR	1;1	2	2	0.0156	1.24244e+06
TGGT1_244580-t26_1-p1	6.66442	100576	FNIVHLPIGLVSMSR;ISPSQLPLPSR	1;1	2	2	0.0278	286275
TGGT1_220950-t26_1-p1	6.7536	35598	ANAEGTSLAITR;FFGPSHHFGGFTPLYDPAPDKR;LPLLGGGIFR;LVELDTGVASPVFAR;TLLEEAEK	1;0;1;0;0	2	2	0.2006	1.62344e+06
TGGT1_288400-t26_1-p1	5.61785	120342	HIIEHESNDALK;LFKEEFVLEK	1;1	2	3	0.02	68259
TGGT1_261580-t26_1-p1	5.05571	14501	AGLQFPVSR;FLGGVTIANGGVMPHVHAVLLPK;HIQLAVR	1;1;0	2	4	0.2889	4.62461e+07
TGGT1_292190-t26_1-p1	7.04797	57476.8	FSLHPALAAFR;VLVDGTFLTAALK	1;1	2	2	0.0464	150461
TGGT1_270710-t26_1-p1	5.31745	61034.6	EGDEHPLSPGEQR;FDDEFILK	1;1	2	3	0.0374	304562
TGGT1_208830-t26_1-p1	8.72962	54862.9	FDLLQFVNLTR;TTSPGSLGGFGATVGR	1;1	2	2	0.0535	166912
TGGT1_253800-t26_1-p1	5.30461	70659.8	ESVDDLQQR;VLEPLNLAK	1;1	2	2	0.0282	81303.6
TGGT1_257070-t26_1-p1	5.37025	49876.7	FSSFEVNK;SEYEDAVNLEK	1;1	2	2	0.0393	2.09627e+06
TGGT1_220490-t26_1-p1	5.26898	32820.2	IHILGSFENIK;YAIENATR	1;1	2	2	0.0644	386043
TGGT1_218520-t26_1-p1	8.72962	36632.9	SGSGGGEEIEYER;TPLEESQEPEGSTPDSQQSR	1;1	2	2	0.0946	553332
TGGT1_219200-t26_1-p1	4.76134	107327	DLLANAQTGSGK;TAAFLLPTLER	1;1	2	2	0.0239	268042
TGGT1_235402-t26_1-p1	4.99708	127583	ATRGVATVSLPR;GVATVSLPR	1;1	2	3	0.0101	1.48764e+07
TGGT1_319560-t26_1-p1	6.9731	40501.4	GESGSEGSLSEK;MNIVFK	1;1	2	3	0.047	4.00684e+06
TGGT1_309810-t26_1-p1	8.72962	11760.8	TPHELIAAGMEK;VPSGGVAAAAAPAAGAADAGAGAAAK	1;1	2	3	0.3363	942454
TGGT1_242680-t26_1-p1	7.04797	23443	NEEKDYSELEK;VTQAEAAATLLDEEDEDAEMEEQKPALR	1;1	2	2	0.199	0
TGGT1_230118-t26_1-p1	8.72962	20880.3	AQLQQLTQALELLGTAPK;KAQLQQLTQALELLGTAPK	1;1	2	4	0.1073	773769
TGGT1_208030-t26_1-p1	6.53705	62979.9	TGVTGVTVGPR;YLGDMTGSR	1;1	2	2	0.0345	746586
TGGT1_232230-t26_1-p1	4.76909	11654	KSEIEYYAMLSK;LQLVMK	1;1	2	2	0.1667	764160
TGGT1_297060-t26_1-p1	6.98626	38082.1	HYGALQGLNK;VLVAAHGNSLR	1;1	2	4	0.0619	4.20564e+06
TGGT1_246600-t26_1-p1	4.22692	205193	TPLFWR;VQHADVETLLSHDMQNLK	1;1	2	2	0.0126	64928.9
TGGT1_312260-t26_1-p1	4.40646	96507.7	IAEFPGFVFSGK;LGLHQLR	1;1	2	2	0.021	1.96972e+07
TGGT1_214080-t26_1-p1	4.21771	27115.3	AALLDEILR;ATQNLDLR	1;1	2	2	0.0694	579257
TGGT1_216010-t26_1-p1	7.04797	47989.7	DTPAEVAVER;IPGLIHVSNVMLIDQAIDLPTR	1;1	2	2	0.0731	650770
TGGT1_311410-t26_1-p1	6.98626	97050.4	LSEYIENVVR;NALLDIGPLDLPLLGASVK	1;1	2	2	0.0335	83037.1
TGGT1_267060-t26_1-p1	7.11361	17866.7	ALEKDDVIAK;IALTDQYLK	1;1	2	3	0.121	1.39284e+06
TGGT1_270770-t26_1-p1	5.03857	87126.2	ELEWITR;GVWWEGLQEPR	1;1	2	2	0.023	252282
TGGT1_317720-t26_1-p1	5.37603	68724.5	LNRPAALGFEAVK;QPINIITR	1;1	2	2	0.0345	552824
TGGT1_291690-t26_1-p1	8.72962	90108.7	GDVESVESPPGVSLESAGETHADPSR;SADVEALDDVLR	1;1	2	2	0.0477	216818
TGGT1_240400-t26_1-p1	7.18464	44103.3	ASDDPDAFLQQLLDPLHAIR;NAQFDEEPGDAER	1;1	2	2	0.0851	245107
TGGT1_316660-t26_1-p1	5.12102	91524.1	FLNQDVESSR;LILPPIAETLR	1;1	2	2	0.026	885196
TGGT1_260260-t26_1-p1	5.30115	18790.3	LVVASGNTVEPYMPTLFAR;MDVTAENIQK	1;1	2	2	0.162	1.35603e+06
TGGT1_223910-t26_1-p1	7.04797	44033.8	TGLGGFFLLPWR;VLGADGQAGPAR	1;1	2	2	0.0619	301178
TGGT1_297430-t26_1-p1	8.72962	25321.5	LDNDLENYFSR;SGGVGGAPAPGSGAAGPAGDDASR	1;1	2	2	0.1411	524866
TGGT1_208560-t26_1-p1	5.2429	72285.6	ALYEIAEQR;TLQSGIVAR	1;1	2	2	0.0269	1.33017e+06
TGGT1_268370-t26_1-p1	5.38573	903634	GPTAGVAHAGGVEER;SALFSVVLQR	1;1	2	3	0.003	140599
TGGT1_256050-t26_1-p1	6.62007	18908.8	LNADDLRPSQR;VLADNNVFLEELGR	1;1	2	2	0.1453	1.13574e+06
TGGT1_249970-t26_1-p1	5.44128	24666.4	DGEEVQWFK;VLVITVNNPQPTTYNFTFK	1;1	2	2	0.1223	255162
TGGT1_262730-t26_1-p1	5.06499	76088	AVLQEAVLSEQR;EAILALAK	1;1	2	2	0.0283	1.28616e+06
TGGT1_241240-t26_1-p1	7.04797	52802.3	HLQHTAPSPTDDTPAPER;LHQLEQEAEQVR	1;1	2	2	0.0633	182846
TGGT1_203620-t26_1-p1	5.29145	63774.9	LLDILGPER;VILNAEQVATK	1;1	2	2	0.0342	572055
TGGT1_275690-t26_1-p1	5.75059	114525	AHPDVFNVLLQILDDGR;TAIVEGLAQR	1;1	2	3	0.0264	1.05078e+06
TGGT1_225320-t26_1-p1	5.12102	54380.2	AAGLASGDSPASR;MVNVQVAVHR	1;1	2	2	0.0456	372228
TGGT1_247195-t26_1-p1	6.9731	319958	LESQNDAIQTEK;VTFSEFK	1;1	2	2	0.0065	241552
TGGT1_297760-t26_1-p1	6.99909	28058.9	IGATLDQSFSGLSK;VQASVASLLR	1;1	2	2	0.0945	453261
TGGT1_238010-t26_1-p1	6.9731	18550.2	LTSDYDALDVANK;VNTLIRPDGLK	1;1	2	2	0.1437	3.21352e+06
TGGT1_313520-t26_1-p1	7.2995	25635.3	EGPAKPQHADTPQELR;ENWVVVGSTQR	1;1	2	2	0.12	260282
TGGT1_201840-t26_1-p1	5.21657	66889.4	GLGTAFFFGK;NFLLAEAVDLK	1;1	2	2	0.0339	2.14883e+06
TGGT1_263440-t26_1-p1	6.42547	66489.1	FVEPPPAVALPDDLSGGSLR;VLLDADGALR	1;1	2	2	0.05	1.26719e+06
TGGT1_312990-t26_1-p1	7.04797	63807.3	ELSLQIFDVAAELAK;NGTGVIVISPTR	1;1	2	2	0.0475	3.31177e+06
TGGT1_308890-t26_1-p1	6.44915	349557	FDGLAVR;TLQDPLAELAGLWSEGR	1;1	2	2	0.0077	246193
TGGT1_235990-t26_1-p1	6.9731	139441	EAQQDGEGSFGHEQELAETLKK;GSVLSALSAK	1;1	2	2	0.0254	125154
TGGT1_312110-t26_1-p1	5.06499	86851.7	ALEEAMQALQSQK;ALLQEALNVR	1;1	2	2	0.0291	2.26742e+06
TGGT1_219150-t26_1-p1	4.36481	95994.9	YTSVKPESYGLTVEDILSK	1	1	1	0.0225	182338
TGGT1_247590-t26_1-p1	2.62145	95887.1	SPATVVSSLLR	1	1	1	0.0125	112460
TGGT1_297960B-t26_1-p1	2.33428	77480.6	LLPVHQATR	1	1	1	0.0125	0
TGGT1_235730-t26_1-p1	2.63429	37922.8	TPGGGPEALQR	1	1	1	0.0321	47969.5
TGGT1_256900-t26_1-p1	2.12011	224739	ALLSLK	1	1	1	0.0029	169690
TGGT1_218610-t26_1-p1	2.51274	136240	SFFVIIGDR	1	1	1	0.0072	66864.6
TGGT1_319910-t26_1-p1	2.12011	57307	GGMNVFGSGGSLR	1	1	1	0.0243	0
TGGT1_204120-t26_1-p1	2.60829	68300.5	IQEANPLLR	1	1	1	0.015	332524
TGGT1_312230-t26_1-p1	2.51274	185767	EIQNILK	1	1	1	0.0042	0
TGGT1_232410-t26_1-p1	2.60829	24893.6	IEIIFVSLDR	1	1	1	0.0455	0
TGGT1_283850-t26_1-p1	2.51274	55510.3	VVFALYNDTVPKTAENFR	1	1	1	0.0358	0
TGGT1_218600-t26_1-p1	2.62145	84098.5	EELDELFR	1	1	1	0.0106	0
TGGT1_291850-t26_1-p1	2.10388	6595.74	FTTSVGR	1	1	1	0.1186	4.1325e+06
TGGT1_294190-t26_1-p1	2.1512	80186.7	LVQEALQLELR	1	1	1	0.0154	0
TGGT1_275440-t26_1-p1	4.36481	23338.5	SPQEPSGDGGGNDAGNNAGNGGNEGR	1	1	2	0.1166	0
TGGT1_300100-t26_1-p1	2.7488	166341	VVADPTAYGEIFER	1	1	1	0.0095	958996
TGGT1_289690-t26_1-p1	4.36481	53305	LTGMAFR;YDSVHGHYPGEVSHK	0;1	1	1	0.045	359800
TGGT1_292320-t26_1-p1	2.57278	98086.8	LSLASLPR	1	1	1	0.0087	7.74357e+06
TGGT1_277940-t26_1-p1	2.57278	311599	TLQEKVQR	1	1	1	0.0028	11308.6
TGGT1_270240-t26_1-p1	2.1512	49179.2	LVDLIK	1	1	1	0.0133	30171.9
TGGT1_294800B-t26_1-p1	2.68316	33680.4	IGGIGTVPVGR;QTVAVGVIK;SGDAAMVNMEPSKPMVVEAFTDYPPLGR;STNMSWYK;SVEMHHEVMEQAVPGDNVGFNVK;TLEEAPK;TLVEALDTMEAPK;VGYNPEK;VPFVAISGFVGDNMVEK	0;1;0;0;0;0;0;0;0	1	1	0.3968	2.46106e+06
TGGT1_210980-t26_1-p1	2.13029	64490.3	LNEEVALLQR	1	1	1	0.0181	623575
TGGT1_239740-t26_1-p1	2.69287	44725.1	LPLDVALER	1	1	1	0.0221	548992
TGGT1_258970-t26_1-p1	2.06066	326803	LSSATETGLR	1	1	1	0.0033	116463
TGGT1_281500-t26_1-p1	2.10388	80054.3	KILVWR	1	1	1	0.0081	86956.7
TGGT1_208540-t26_1-p1	2.60829	114415	GGFYLDLQR	1	1	1	0.0086	84528
TGGT1_222360-t26_1-p1	2.68316	83297.1	YSLPAEFLR	1	1	1	0.0116	665715
TGGT1_231120-t26_1-p1	2.31701	43369.8	LADSGLK	1	1	1	0.0178	228317
TGGT1_223050-t26_1-p1	2.68316	25813.6	LIDLHSPSDVVK	1	1	2	0.0515	3.22786e+06
TGGT1_318510-t26_1-p1	2.25526	83414.2	SAASYAFQR	1	1	1	0.012	898411
TGGT1_222160-t26_1-p1	2.60829	53695.5	VTLELGGK	1	1	1	0.0161	463892
TGGT1_262520-t26_1-p1	2.7488	34555.8	VFMDFALGGR	1	1	1	0.0322	0
TGGT1_258110-t26_1-p1	2.62145	43425.5	FLLELLNR	1	1	1	0.0209	293140
TGGT1_208790-t26_1-p1	2.07622	33566.4	TQDLPIGIK	1	1	1	0.029	2.4658e+06
TGGT1_228400-t26_1-p1	2.51274	69958.1	IVHVNDANGR	1	1	1	0.0158	119559
TGGT1_225150-t26_1-p1	2.81983	76801.8	YGIVLFYK	1	1	1	0.0116	0
TGGT1_234440-t26_1-p1	2.40896	45602.2	IVELAVK	1	1	1	0.017	899843
TGGT1_209430-t26_1-p1	4.36481	21532.4	EQEDLIGWSQGSSIQR	1	1	1	0.0874	0
TGGT1_215590-t26_1-p1	4.36481	72687.4	LGANSLLDLVVFGR	1	1	1	0.0209	0
TGGT1_261250-t26_1-p1	4.36481	19533.5	AGLQFPVGR;FLGGVTIASGGVMPNVHSVLLPK;HIQLAVR	0;1;0	1	4	0.2167	303361
TGGT1_308093-t26_1-p1	2.93469	45656.9	GPVSSVPVTYAPR	1	1	1	0.0323	318717
TGGT1_221590-t26_1-p1	4.36481	38848.9	LESNHHTVTASFQNSSNSPSR	1	1	1	0.059	0
TGGT1_258060-t26_1-p1	2.62145	23319	AVLLDLVEGK	1	1	1	0.0481	0
TGGT1_235970-t26_1-p1	2.60829	50476.4	LTPLSPDVISR	1	1	1	0.0237	294582
TGGT1_249320-t26_1-p1	2.0261	112878	AALALSRGQALQEK	1	1	1	0.0136	0
TGGT1_205010-t26_1-p1	2.06651	150678	LQEDAELQR	1	1	1	0.0065	673173
TGGT1_218260-t26_1-p1	2.17224	15403.6	STDLLIR	1	1	1	0.0515	1.49627e+06
TGGT1_320480-t26_1-p1	2.62145	24841.7	AVGALLVYDVTR	1	1	1	0.0531	0
TGGT1_234380-t26_1-p1	2.62145	38629.8	SVYDTYQSLK	1	1	1	0.0288	714848
TGGT1_267030-t26_1-p1	2.00912	498211	IDAVVEGR	1	1	1	0.0018	854390
TGGT1_270720-t26_1-p1	2.06066	464539	QAEALACEWRELVR	1	1	1	0.0032	128335
TGGT1_214575-t26_1-p1	2.7488	10275.1	IVQGIGANFHIHGLEAGK	1	1	1	0.1957	709334
TGGT1_209860-t26_1-p1	4.36481	47502	VALAGAADAPEAAGER	1	1	1	0.0377	707202
TGGT1_224900-t26_1-p1	2.68316	28542.9	GFILDGFPR	1	1	1	0.035	1.32135e+06
TGGT1_219218-t26_1-p1	2.45655	175377	EDAESASLLEQSILTDTTIAR	1	1	1	0.0129	833175
TGGT1_263320-t26_1-p1	2.0261	42111.5	LPTGLPR	1	1	1	0.0174	161457
TGGT1_310160-t26_1-p1	2.1122	105112	QAVAVWK	1	1	1	0.0074	5.48144e+06
TGGT1_223490-t26_1-p1	4.36481	34587.1	GASLPSAGAEPSDGASQR	1	1	1	0.0579	68537.1
TGGT1_305340-t26_1-p1	2.37255	207187	SLYFFLK	1	1	1	0.0037	0
TGGT1_302050-t26_1-p1	4.36481	3902.22	TIGAGIITDIIK	1	1	1	0.3333	0
TGGT1_254440-t26_1-p1	4.36481	17809.5	QVGGEVGASSVLAPK	1	1	1	0.0909	887000
TGGT1_298040-t26_1-p1	4.36481	57004.5	IPELFFHLVDTK	1	1	1	0.023	57023.8
TGGT1_214870-t26_1-p1	2.62145	53819.4	AQFLVNTEDTDPTR	1	1	1	0.0285	620392
TGGT1_254410-t26_1-p1	4.36481	67351.1	AAAEIAELAFK	1	1	1	0.0176	88507.4
TGGT1_278205-t26_1-p1	2.04315	611443	ECSSLADGQEAPLPLAFVQR	1	1	1	0.0036	3.93017e+07
TGGT1_249000-t26_1-p1	2.00089	76809	FVLLPR	1	1	1	0.0083	76329
TGGT1_285240-t26_1-p1	2.45655	40075.9	ELETLFVHR	1	1	1	0.0259	0
TGGT1_277790-t26_1-p1	2.57278	159139	LLSDLLIR	1	1	1	0.0055	0
TGGT1_256770-t26_1-p1	2.40896	45097	QFFVAVER	1	1	1	0.0203	927030
TGGT1_250820-t26_1-p1	2.62145	120834	AALAVELER	1	1	1	0.0078	1.0156e+06
TGGT1_205380-t26_1-p1	2.62145	42205.7	YIGSLVADFHR	1	1	1	0.0284	0
TGGT1_211300-t26_1-p1	4.36481	39722.9	GSYGGNPPNPSGGSAGR	1	1	1	0.0456	243024
TGGT1_211670-t26_1-p1	2.13998	42191.4	TPELDSIHQGTVR	1	1	1	0.0344	980310
TGGT1_312590-t26_1-p1	2.00089	156177	LGVEVTK	1	1	1	0.0047	0
TGGT1_277850-t26_1-p1	4.36481	81012.5	LGDSVIDEAAVK	1	1	1	0.0162	99697.6
TGGT1_218820-t26_1-p1	2.69287	15381.9	TPEFAEQIK	1	1	1	0.0608	653467
TGGT1_290160-t26_1-p1	2.69287	113515	LPVEIEER	1	1	1	0.0077	6.70479e+06
TGGT1_222000-t26_1-p1	2.68316	57398.2	IPHGPTLIFR	1	1	1	0.0197	110858
TGGT1_221250-t26_1-p1	2.12011	114337	LNSIANYR	1	1	1	0.0076	0
TGGT1_275802-t26_1-p1	4.36481	79858.5	GGAQGAVAPGTAEATTGFR	1	1	1	0.026	0
TGGT1_202610-t26_1-p1	2.60829	94047.9	VDNMLAVAR	1	1	1	0.0106	0
TGGT1_226050-t26_1-p1	2.93469	83824.7	TIEAYADSAGDVVR	1	1	1	0.0181	0
TGGT1_301380-t26_1-p1	4.36481	139859	NVAIIAHVDHGK	1	1	1	0.009	0
TGGT1_316250-t26_1-p1	2.62145	44751.8	ESLVDLGAK	1	1	1	0.0228	1.09323e+06
TGGT1_246570-t26_1-p1	3.32342	25988.5	IVSSGSTIQGFETK	1	1	1	0.0619	1.91253e+07
TGGT1_259520-t26_1-p1	2.07622	48208.1	LDQEFAR	1	1	1	0.0161	90163.9
TGGT1_313560-t26_1-p1	2.38879	19239.3	LIQLAADR	1	1	1	0.0462	1.82767e+07
TGGT1_256070-t26_1-p1	2.62145	100941	APELLLGR	1	1	1	0.0087	341015
TGGT1_258800-t26_1-p1	2.62145	59126.4	AIAELNIFK	1	1	1	0.0169	56281.2
TGGT1_223440-t26_1-p1	4.36481	193434	ALISAASLPR	1	1	1	0.0056	42247.2
TGGT1_411470-t26_1-p1	2.37255	40295.4	AQPPQEPEPPTRPR;HSSESLFPR;IPLTATELSAESQEIQER;NVIFFDPSGR;NVQAPAGVADASQEAGDVVEER	0;0;0;1;0	1	1	0.1989	11483
TGGT1_307810-t26_1-p1	2.68316	45223.5	EAMTVEELQAAVHEAR	1	1	1	0.037	53447.5
TGGT1_259200B-t26_1-p1	2.38879	156771	LAVPLVIPAR	1	1	1	0.0069	0
TGGT1_222110-t26_1-p1	2.07622	41012.8	ALFHIR	1	1	1	0.0169	0
TGGT1_254290-t26_1-p1	2.06066	201127	TVNSLLR	1	1	1	0.0038	1.19164e+06
TGGT1_215260-t26_1-p1	2.12011	186982	SVGEVMAIGR	1	1	1	0.0059	368889
TGGT1_258840-t26_1-p1	2.28424	65185	FLAPLLIGR	1	1	1	0.0154	16342
TGGT1_289780-t26_1-p1	2.06066	101714	DAIVADLESIIR	1	1	1	0.0128	0
TGGT1_222300-t26_1-p1	3.05773	158964	EGLNDEFSLPSK	1	1	1	0.0082	869112
TGGT1_260820-t26_1-p1	4.36481	19401	ASHAASAPQVTAADIEDLHR	1	1	2	0.1136	0
TGGT1_264670-t26_1-p1	2.40896	456349	TVQLAALLLQGR	1	1	1	0.0028	0
TGGT1_294200-t26_1-p1	2.68316	62697	IDHYLGK	1	1	1	0.0125	604043
TGGT1_294610-t26_1-p1	2.68316	189668	LGTAGKPDPPLDPLVRSICSGAIFPQVVGPEEQEK	1	1	2	0.0201	0
TGGT1_264610-t26_1-p1	2.51274	45004.8	GFGFVIFR	1	1	1	0.0186	0
TGGT1_254620-t26_1-p1	2.69287	8269.61	QNRPIPPWIR	1	1	5	0.1471	588488
TGGT1_217740-t26_1-p1	2.5368	38985.9	VALVTGASR	1	1	2	0.0239	185641
TGGT1_304955-t26_1-p1	2.51274	303450	HVGQSDERPLLQR	1	1	1	0.0045	21751.9
TGGT1_285830-t26_1-p1	2.33428	360078	TLELIVSVR	1	1	1	0.0027	4.73119e+06
TGGT1_256100-t26_1-p1	2.33428	181896	QEKLTSLGK	1	1	1	0.0054	6.84106e+06
TGGT1_243280B-t26_1-p1	2.17224	23195.3	MFCLSFDIPFTFLSTSPPS	1	1	1	0.0896	0
TGGT1_214840-t26_1-p1	2.29961	183916	QAWVAEIK	1	1	1	0.0043	844955
TGGT1_248860-t26_1-p1	2.62145	50171.2	VDWAAVAQLR	1	1	1	0.0218	8189.36
TGGT1_213050-t26_1-p1	2.93469	21178	EGVQSAAANITEK	1	1	1	0.0677	315998
TGGT1_227620-t26_1-p1	3.32342	19830.3	QQEPEEPVSQR	1	1	1	0.0595	265876
TGGT1_239820-t26_1-p1	2.7488	65152.9	LVDEPVETLHLK	1	1	1	0.0199	0
TGGT1_260440-t26_1-p1	2.68316	34078.7	TPLATLGQK	1	1	1	0.0288	266542
TGGT1_297880-t26_1-p1	2.68316	24137.8	GLLQLFTEK	1	1	1	0.0411	0
TGGT1_313400-t26_1-p1	2.1512	31946.5	NFHFADAQR	1	1	1	0.0307	589451
TGGT1_243280A-t26_1-p1	2.33428	81428.6	ITAEVPR	1	1	1	0.0095	118031
TGGT1_305850-t26_1-p1	4.36481	39144.1	AAPAPVVSPVAYGSSHGPSLVGK	1	1	1	0.0618	0
TGGT1_215060-t26_1-p1	2.51274	22124.5	ILFLGLDNAGK	1	1	1	0.0573	250884
TGGT1_223560-t26_1-p1	2.06651	51481.5	IPEELR	1	1	1	0.0128	587087
TGGT1_286470-t26_1-p1	2.51274	57197.1	ITDFGFAK	1	1	1	0.0156	0
TGGT1_271050-t26_1-p1	2.33428	18968.7	LTTVLPGAVLTAK	1	1	1	0.0699	60198.5
TGGT1_203110-t26_1-p1	2.51274	56554.2	LMGFGHR	1	1	1	0.0138	1.50833e+06
TGGT1_254390-t26_1-p1	2.06066	75988	QFAPGETALLQSR	1	1	1	0.019	60092.9
TGGT1_226250-t26_1-p1	2.62145	78543.6	LGLVQFFVLDEADR	1	1	1	0.0191	87160.3
TGGT1_263300-t26_1-p1	2.69287	31332	YAVGASYTGVASK	1	1	1	0.0448	853985
TGGT1_270865-t26_1-p1	2.38879	222560	LNAVLQQR	1	1	1	0.0039	3.92029e+06
TGGT1_221570-t26_1-p1	4.36481	39288.7	LHIQDESGAGDHR	1	1	1	0.0375	0
TGGT1_255260-t26_1-p1	2.37255	62980.4	YPFVYDSK	1	1	1	0.0141	1.99159e+06
TGGT1_313130-t26_1-p1	4.36481	134200	GVAQASLGAAFADER	1	1	1	0.0124	0
TGGT1_297780-t26_1-p1	2.37255	148150	AGEVSADLDGLR	1	1	1	0.0087	1.07726e+06
TGGT1_268570-t26_1-p1	2.93469	47063.3	FSVEEIAALR	1	1	1	0.0223	376844
TGGT1_207120-t26_1-p1	2.12011	360127	QSGEEGR	1	1	1	0.0021	13512
TGGT1_301270-t26_1-p1	2.09363	385933	VALSDFALK	1	1	1	0.0025	1.0277e+06
TGGT1_286630-t26_1-p1	4.36481	31100.7	DDAEDDPFVASDVASVLK	1	1	1	0.0616	0
TGGT1_218940-t26_1-p1	2.04315	35231.3	IALSFSAQR	1	1	1	0.0276	0
TGGT1_280610-t26_1-p1	4.36481	60776.5	TASFTSVHQTVR	1	1	2	0.0216	92435.6
TGGT1_249850-t26_1-p1	2.31701	43053.3	GNLLYNHQHIIGVALLPILCLVCGESR	1	1	1	0.0701	0
TGGT1_293590-t26_1-p1	2.60829	58357.7	QLLISSTK	1	1	1	0.0145	263079
TGGT1_258080-t26_1-p1	2.45655	185027	DMQIDALR	1	1	1	0.0047	1.26336e+06
TGGT1_214320-t26_1-p1	2.60829	61648	DNVDVEIQR	1	1	1	0.0158	1.88792e+06
TGGT1_260190-t26_1-p1	4.36481	51367.3	YGPGAGDQTSQFR	1	1	1	0.0278	298165
TGGT1_253890-t26_1-p1	2.10388	176072	TLLQDQLK	1	1	1	0.005	0
TGGT1_221660-t26_1-p1	2.37255	201904	QLLEALAVR	1	1	1	0.0049	376579
TGGT1_235420-t26_1-p1	2.5368	423266	HLENAVNQSVR	1	1	1	0.0027	0
TGGT1_229790-t26_1-p1	2.38879	112526	IRLNIGNADLLSR	1	1	1	0.012	610322
TGGT1_209520-t26_1-p1	2.51274	254283	VSMENPSDVVVRNDVDALR	1	1	1	0.0081	0
TGGT1_306220-t26_1-p1	2.93469	77189.9	ELFEDAVDNLKEEYQR	1	1	1	0.0237	572970
TGGT1_227600-t26_1-p1	4.36481	15373.4	ALPGIPAVAPHR	1	1	2	0.0896	2.89135e+06
TGGT1_247280-t26_1-p1	2.62145	269398	EALALLQR	1	1	1	0.0032	1.10099e+06
TGGT1_229740-t26_1-p1	2.1512	60196.7	IQETAVPNR	1	1	1	0.0163	451112
TGGT1_217540-t26_1-p1	2.69287	38092.7	GIGDVGFAEVR	1	1	1	0.0313	574704
TGGT1_269365-t26_1-p1	2.04315	113054	LNLQVLR	1	1	1	0.0066	751856
TGGT1_245470-t26_1-p1	2.60829	36551.4	YHVPTNLVYTAGWDGIVK	1	1	1	0.0542	402830
TGGT1_216750-t26_1-p1	2.62145	42528.7	LGELLNFR	1	1	1	0.0212	0

## Sheet: PP6R-6HA_1
Accessions	Score	Molecular weight	PeptideSeqs	PepIsUnique	Unique_Peptide_Num	Unique_Spectra_Num	Coverage	Abundance (Normalized)
TGGT1_305270-t26_1-p1	106.647	82289.3	ATLPATK;DADLALGQLSSMLVK;DEPLLLSPK;DGQPWWR;ELDESVLLSEIAAK;ELDESVLLSEIAAKDEPLLLSPK;FTPAYTAIVTDPSGSLYHVPLGR;GIPAYPEQQLK;GSGYDYSADFYSTTESLNK;HLLAISEVIK;HLLAISEVIKDR;IEHVQEPPSPPVPPESTEGR;IYQHLPR;KIEHVQEPPSPPVPPESTEGR;LGQPFPVYAGR;LHPPHPTHGTGQPLPPPAIGDLHAFYPRPPPTVPAYYVGEFVAPAPPLATGATPGDVEAFQR;LQPVFGGTSLR;LTELGPQVEAR;MAIELLQDTLR;QIVPSYVPLGGFR;QSPCFVGYAR;RDADLALGQLSSMLVK;RIYQHLPR;SEAIAVHR;TEPNDAFAR;TESDCL…	1;1;1;1;1;1;1;1;1;1;1;1;1;1;1;1;1;1;1;1;1;1;1;1;1;1;1;1;1;1;1;1;1	33	70	0.6057	2.81773e+08
TGGT1_311720-t26_1-p1	90.7031	73208	AKFEELNSDLFQK;ALSSQHQAK;DAGAIAGLNVIR;DFFNGK;DFFNGKEPNR;DKDLLPYEIINK;DLLPYEIINK;ETAEQFLGK;FEELNSDLFQK;GVPQIEVTFDVDR;IINEPTAAAIAYGLDK;IINEPTAAAIAYGLDKK;IQQLIK;ITITNDK;ITPSYVAFTDDDR;KTQTFSTYSDNQSAVLIQVYEGERPMTK;LTPEEIER;MKETAEQFLGK;NALEGYLHSMK;NAVVTVPAYFNDAQR;NEATINPTNTLFDVK;NGILSVSAVDK;QVLEDADLQK;SQVDEIVLVGGSTR;TQTFSTYSDNQSAVLIQVYEGERPMTK;TTVEDKDK;VDIIPNDQGNR;VEVENLMEGVDFSETLTR;VLAPEEVSAMVLTK;VMDHF…	1;1;1;1;1;1;1;1;1;1;0;0;1;1;1;1;1;1;1;1;1;1;1;1;1;1;1;1;1;1;1;1	30	49	0.5135	1.18113e+08
TGGT1_269920-t26_1-p1	86.9781	108006	ASIMAPADSLIQNIYTIRPDFK;AVLLTLK;ENPPSEGAEVLLNLLAAR;EPSSTLAIR;GIDATWILLPER;GLLYGFALSHYLLK;GNFESPFHFWK;KPVNGVFEQDPTVVLLQLWR;LFVSILYLAPSDYHR;LNNIDLEEAFSMSDKDR;LSWEEEPLGASMR;LTQTGMNVLEK;NLEAGDLLHR;QISMYASGAELEK;QNINGSDSVIR;QNTLAPR;QVPPLQLQSPSNR;QVYTPTTSQLALFLPSK;RNLEAGDLLHR;SGILSSIAANTR;STPLYQVAK;STSFNLR;SVQEFFTRPINYHVYR;TALIGHWDPEK;TFASSLK;TFASSLKEPSSTLAIR;VWAEVLR;WATENGNLGELVLGQPEVLR;YTESYEK	1;1;1;1;1;1;1;1;1;1;1;1;1;1;1;1;1;1;1;1;1;1;1;1;1;1;1;1;1	29	36	0.3481	8.02688e+07
TGGT1_205250-t26_1-p1	91.9215	62303.2	EMDSVVK;EPTDETMLDLQR;FMVPSDVVMLEGQPASTEVVIGLTTR;FVSVTTGETR;GAAQNFEQQEHLHTE;GAPLGSGGFATVYEATDVETNEELAVK;ILAHMQEQIGQPQALENSER;ILTVAAWPPDVPK;ILTVAAWPPDVPKR;LDSKPTSLDSQQHVADK;LDSKPTSLDSQQHVADKR;LFLGDFGTYR;LVANVQAQGIVHTDIKPANFLLLK;MLPLQALETAAFK;MLPLQALETAAFKEMDSVVK;MYLSSQAIK;RFVSVTTGETR;RILAHMQEQIGQPQALENSER;RMLPLQALETAAFK;RSELVFEK;SEFGLVVR;SELVFEK;SLLNRDPQK;VFMSEKEPTDETMLDLQR;VISWVFGDASVNK;VISWVFGDAS…	1;1;1;1;1;1;1;1;1;1;1;1;1;1;1;1;1;1;1;1;1;1;1;1;1;1;1;1	28	85	0.4892	6.06906e+08
TGGT1_258580-t26_1-p1	92.8	69011	AFDEYTFR;AQGDLEEAAALLADMDR;EMIVGFLR;FHAFGLVHGDVK;FHAFGLVHGDVKLQNFLVDK;FMVPLLK;FMVPLLKLR;FWDQGLPPVVPPLIGNEPGQASVALVAER;GFLGGGGFGLVYHVEHPTTGQPFALK;GPSPASDTASESEPVSTEEAALLQK;GPSPASDTASESEPVSTEEAALLQKE;IFSVCALFPK;IGDLFVGHLMPQLR;KIGDLFVGHLMPQLR;LSPQQALEQFSLLNWK;LSPVLGVQER;MSSTIQMVK;NAIPYTAEIDSWMLGISLYR;NPTEAQQAVGTYLINSAENTWFISIPGGR;SGLLLLSDFTQILR;SSASSLDFASCHDIPEQFR;TLTEKNPTEAQQAVGTYLINSAENTWFISIPGGR;…	1;1;1;1;1;1;1;1;1;1;1;1;1;1;1;1;1;1;1;1;1;1;1;1;1;1;1	27	74	0.5789	5.03382e+08
TGGT1_202200-t26_1-p1	84.9283	87106.9	AKGDAGAFLMSTYVYHNTR;CFSPSGLERPQGTGFLDR;DGEVITATITSMMK;DLPSGTGPLR;DSVLDGLNAISITPTWTLSGVR;EAGFSSVNVCYR;EASLSFVPLSR;EELGQDFTVALR;EELWLVANGLTPTSER;EELWLVANGLTPTSEREETLVK;FFTPNTQAIMWFAR;GDAGAFLMSTYVYHNTR;GGFSYPWSK;IPSDITKEELWLVANGLTPTSER;ISHFFYSR;QPSVASTTASEAGLEDVDAIR;SDHIPFSFVVHLFGSR;SSALETAAFVPR;TSEEVLTGVSGLIPFTNYLDSEGGSISGK;VLIAGIHVTHK;VLIAGIHVTHKR;VPDVTPTASGGLMESDETPLLQTSQDTAESLLAAVHAEYHSR;VVPVLFM…	1;1;1;1;1;1;1;1;1;1;1;1;1;1;1;1;1;1;1;1;1;1;1;1;1	25	54	0.4338	1.08307e+08
TGGT1_363030-t26_1-p1	72.6051	63992	AAAAIPAAASR;ALLEGFLR;DDGSYICLEATDQETGEPLEVHVPYFTERPPSNAIK;DGASAVSPIGR;DMWVLSR;FIFPIDLVK;FIFPIDLVKDPK;GFAPPETTAER;GGVFLTGFEHLVR;GTDPGDVVIEELFNR;GTDPGDVVIEELFNRIPETSVWNENER;HFHSPIEPVAFIDGEHVEDK;HGGSWLEQEAAEEVTPLLNSHTETPTQSPSAFR;HWQNSEAAVSVRPPGGASPR;IPETSVWNENER;LAASLQHYGLVHADFQVR;LFQHLR;LLPLQAMETSEYEQLR;LQLTLQLIR;MQSNLHILGDVLLSHSSTHK;RVQEPVFPPDEFPEDVDTNPMYFR;SLVHHAR;TELSAVLPLYQTDGEPA;TGGSDGGGEPPQTP…	1;1;1;1;1;1;1;1;0;0;1;1;1;1;1;1;1;1;1;1;1;0;0;1;0;1;1	22	83	0.6631	8.57274e+08
TGGT1_305940-t26_1-p1	66.7084	68787.9	ALQLPYK;DALDATASHPAR;EGQEVDVGVK;GSGETGEQAPQAAPQSEPQK;HSNLSEFFITFK;ILAEAGEKEEER;LENAMKPWFNNR;LIPNMHANKEEGDTDAGQGEGGHPK;LVHQGIGVLSMANDGK;LYLVQSEYAADWGGYK;MAAGFTSTVVQGSATQEFR;MQAPTPPK;MQPIYAR;NPFEDAR;NPVNGKPLSAGDLVPLK;NWNDLLTGEPFSHSDLIHIQNPADAK;SISGFPGGAPFEDEFDNR;VFNQHTHIVANR;VVGGLDVLR;YFDDTIFHR;YLPPSVLPGK	1;1;1;1;1;1;1;1;1;1;1;1;1;1;1;1;1;1;1;1;1	21	29	0.4641	1.75414e+07
TGGT1_320490-t26_1-p1	67.1446	126144	AEAAVGVHWGTLR;DPDVGSVSAGAK;EDGAGVFSSLPAWR;FGSPSSSEFGEGQPMK;FGSPSSSEFGEGQPMKR;IDHNTSLWGGFAVAGPEHK;IGHILGPFHLAALPIGAYEPNADLR;LENLMIPQAHPYR;LQDAGLLADDDAWKEFLLTEGAR;LTADQVR;LVAEVLHK;MHGQFLYPWK;REEDEDHVTYGISER;SIWYVPEGVTGFLR;SSGLEHVWPEAPEEHYTFPTK;SVLDAFLPVLRPQFADK;SVLDQAVR;YGGPGSPDEGR;YQHVKPWETVQMFK;YTWLGHATGLVNVDGLK;YVAAHALLTQLPK	1;1;1;1;1;1;1;1;1;1;1;1;1;1;1;1;1;1;1;1;1	21	26	0.2566	5.74289e+07
TGGT1_294560-t26_1-p1	64.2104	83533	ASPPITDVSTDPPELGVSPQR;DLADLVGGSPPQTTPTIQK;ESNGNELLR;EVASMEGASPAAFQAAQQR;FSAESPWEMAAEK;GFVASLGTYK;HMPPEYSVLPDQFSAPLFTSGGNAR;ILPPQHISQQVK;LLLDPTHETR;LPWALGQVFAR;LQLISIVK;LVDEHPFFQVVEDA;MVPPQASYSVAAPDGTVR;QVGSDTPPATTHTSQTPSK;RPQAVGVQPGSAATR;SELTLGQR;SGLVHGNIR;SPQPDSVPYNLR;SYAPQPLGTSSPTFPGSSPLVSK;YLFHTLVTVVGSLHK	1;1;1;1;1;1;1;1;1;1;1;1;1;1;1;1;1;1;1;1	20	26	0.3737	2.14516e+07
TGGT1_228170-t26_1-p1	56.1842	182222	ADAVLGLGDFLGIPGPLSAR;AELVLAQESLLSEK;ATGFAALR;DKPNWLLQGFVTEAALFR;DYLVAEFIDSR;EIVAVENDIK;FVHETFKPVGAR;GLQTLLYR;GTQEELAAMQQR;ILVNQVEK;LLLIGNTGIGEYK;LQYVDDLYK;SIEELMR;TLNDLLLK;TLVLWDPVQR;VIQPVHLYLR;VPSVHVFR;WDQNQAYR;WYDIFVK;YPDDSLEAR	1;1;1;1;1;1;1;1;1;1;1;1;1;1;1;1;1;1;1;1	20	20	0.1316	2.77568e+07
TGGT1_227810-t26_1-p1	68.0999	58170.8	AALVSSAAGTEGNFDSEWGFALPFR;AILNFVTVSPAMMCDLHTLR;DGQLFLGGFQHVR;FQFIIQSLLDVNPYK;FQFIIQSLLDVNPYKR;GAPSAQLTAYFPVTG;ILGAGAASIVIQAVQETVPQEPAR;KQQELPEVPEAELLSQLAEEQLR;LPSVTFTDPR;LQLTHLDITDENVLVGR;LSNEGLVLAMDGSGK;QQELPEVPEAELLSQLAEEQLR;RPQPVQVAR;STLPQTPFVIETLR;TPAMDEFVVMR;VFATPEGDTSLPYTMER;VLQLAANLER;VTPEELATMVEPSLK;WFCGDVFFNR	1;1;1;1;1;1;1;1;1;1;1;1;1;1;1;1;1;1;1	19	41	0.5019	1.37587e+08
TGGT1_239100-t26_1-p1	61.7946	22573.4	AFVVFVPHAVYQK;AFVVFVPHAVYQKTVK;CLFDIETSSQSDLK;DAVFSFPQHVY;DNIEDKLETFAAVYK;HLVISSVK;HLVISSVKEVEVPQGR;HVVLVAQR;IVKPQGVEPTEIENEVAK;KAFVVFVPHAVYQK;KIVKPQGVEPTEIENEVAK;LETFAAVYK;LETFAAVYKK;LTNKDAVFSFPQHVY;LVQELEK;TLTAVQDGMLEDIVSPTEIVGK;TLTAVQDGMLEDIVSPTEIVGKR;TMLPLDFK;TMLPLDFKR	1;1;1;1;1;1;1;1;1;1;1;1;1;1;1;1;1;1;1	19	45	0.7347	4.53954e+08
TGGT1_262920-t26_1-p1	60.9525	104446	AFGQGGSEAGPSR;ALPGSSSISSFPAQEALSEK;ASEAVEEGPR;DASGSGFVVEGK;DRHALLTSSLSSVVK;EAVADEAAADSGEER;EGSGFPKPWSAFR;HALLTSSLSSVVK;ILTNGHVVGETTR;ISGISALPIVLDR;LGPGIYSQIPEGDR;LTEFPAEFFTK;SEEELLLPNPYFHQQDAEENEIGFK;TLAAAAASQK;VLVSPENVPGSIQK;VPAHTWDQKPK;VSIDYTIMK;YFVFGGLVFTTLTR;YTGFPSLGVK	1;1;1;1;1;1;1;1;1;1;1;1;1;1;1;1;1;1;1	19	22	0.249	1.79982e+07
TGGT1_268370-t26_1-p1	52.1761	903634	DDITAFHIQR;EAVEVVASSLTFLHPANLR;FALLPPLLVSSPLQLR;GPTAGVAHAGGVEER;HLAFIAAAR;HTALEFLHAR;LAQQLFVLVPR;LEGDTALVGAR;LGVLPSVIFSFVR;LLELQEQR;LLGLLGPPFLFK;LLGTDAATLLAK;LTETPFSLR;SLGVWAEPR;TAASLPLPAPPIR;TTLNTWR;VPDLPQLLAK;YQAPVGVHTPAAGAADQR	1;1;1;1;1;1;1;1;1;1;1;1;1;1;1;1;1;1	18	19	0.0252	2.44359e+07
TGGT1_211290-t26_1-p1	56.9405	36566.1	DKHDASLLGLVSSVPDSSILKPEFVGAGAALVAVTR;DQQEFPQTSAR;EDTVDLLLTVDR;GLSHLVR;HDASLLGLVSSVPDSSILKPEFVGAGAALVAVTR;HGENRPHSSPF;ILPTSDREPLIAGPQK;LADDDTFEDDR;LADDDTFEDDRLYR;MSAPQAAITKPLTILLAGIPGAHISK;NTDFKDQQEFPQTSAR;QSLEALVDTGVK;QVVLTTK;RPFEAAIPHFILQK;SLTDIHK;SSGTEIPSTLACPSSSPLK;VTEEDLQVLLFEIAHDCK;YHVGYMSFNLEVNGR	1;1;1;1;1;1;1;1;1;1;1;1;1;1;1;1;1;1	18	26	0.6907	5.02438e+07
TGGT1_262050-t26_1-p1	56.9103	65061.2	AFVIKSWFFR;APIDWIGCDNPR;DGFVAALPR;EPQMVSLR;FAVPLFSGR;GAAILPLR;IMLVFPEDVTPQVLVSR;ITLSAVEPR;LDVLSFYMHSDFFNEGR;LDWQFLQQWQTDGDK;LGHWLQSLGR;LLDVDPENR;MGGASDCQVTNEMQAAEVVQK;QSQILEDCNMEMVSLLDR;REPQMVSLR;SALLGQSR;SVAGTGGYNIVVK;VESEIKDLISR	1;1;1;1;1;1;1;1;1;1;1;1;1;1;1;1;1;1	18	34	0.3486	2.34491e+08
TGGT1_203490-t26_1-p1	52.5962	76170.7	AEAATDLEPSAESSASASSSNATAK;ANLLVGVVGYPNVGK;ASETLDAGR;DGDMDAPELLPVNPLAR;GGIPDLDAAAK;GVAPALAFK;HIQLIDSPGVLFSPSK;KGGIPDLDAAAK;LILVMNK;LLDHAEENQAR;LLNALAHTATR;LPEAAGGTGENR;LQNWTDVEPLEASESFR;QRPHMLLR;TEPPAASAGAASGEVSR;TLQYVR;VLQEADVIIEVLDAR	1;1;1;1;1;1;1;1;1;1;1;1;1;1;1;1;1	17	23	0.2953	1.46656e+07
TGGT1_210690-t26_1-p1	53.1691	28938.3	AYKDVLSAYK;DVLSAYK;DVLSAYKHELR;GPETIPGLTDAERPR;GSIVGPDLAVLNLVLVK;GSIVGPDLAVLNLVLVKK;KGPETIPGLTDAERPR;KLFNLSK;KLLPFFEK;LLPFFEKR;LNLANPQAGMQK;MGAEVAGDSIGDEFK;MGAEVAGDSIGDEFKGYIFR;MKLNLANPQAGMQK;QGFPMMQGVLVNHR;RMGAEVAGDSIGDEFK;TVEVDDEK	1;1;1;1;1;1;1;1;1;1;1;1;1;1;1;1;1	17	33	0.4648	1.04592e+08
TGGT1_291960-t26_1-p1	58.3968	57868.4	AEVHLLME;AHGYPPQNAFQTLGSHEFK;EQPLGPPSGIPR;ERVEPEDAVVR;GPMLMTDFFALTVDHQPFNMR;GQQVISLGPSLK;LAAQQQGTALVAQAAQLHITLQLIK;LMEVVDPVMPPGRPLQMSSPSSK;LSLENFLLR;LVAITTSK;MPSVVFLYPSASATLGQVAEAIK;QQTPALTDEMHK;RLSLENFLLR;SSWTPSPPFFQPGEGSSK;VEPEDAVVR;VLSIFGVADGKK;VSNAYHCYLPVEEVFFGK	1;1;1;1;1;1;1;1;1;1;1;1;1;1;1;1;1	17	43	0.4419	9.63062e+07
TGGT1_249900-t26_1-p1	47.6047	35233	AAPTVSAGGK;AMLFGPNNDANLFYK;DFLAGGISAGVSK;EFTGLVDCLGK;GAGGALVLVFYDELK;GAGGALVLVFYDELKK;GAWANVLR;GAYFGLFDTAK;GNADSQLMNTAK;GNMANVIR;KGNADSQLMNTAK;MLIQTQDSIPEIK;VSAEQGVASLWR;VYQQEGFK;WAVAQTVTAAAGVASYPFDTVR;YFPTQAFNFAFK	1;1;1;1;1;1;1;1;1;1;1;1;1;1;1;1	16	21	0.5409	9.12914e+07
TGGT1_207440-t26_1-p1	45.6118	35484	ERHLGGFDIIHLR;EVMMIVMQR;FEAGNMAMVTGGHNVGR;FVPHPIREEEASYK;GVPALITHDGR;HLGGFDIIHLR;IAAPHHWMLDK;ISNVFVIGK;ISNVFVIGKGEK;IVDTLKFEAGNMAMVTGGHNVGR;LSIMENR;MLFDTK;NNEFATR;TDQCYPAGFMDVISIEK;VGVIVHR;YPHPSIK	1;1;1;1;1;1;1;1;1;1;1;1;1;1;1;1	16	40	0.4615	1.56808e+08
TGGT1_286720-t26_1-p1	54.449	31015.7	ASLTNGVLQVHVPK;DHGEEDFVR;DTGSEFVVHADVPGMDR;DTGSEFVVHADVPGMDRENLR;ETPTQPPAIR;FYHQHFNSAAPFMR;GNPLLMSTMMPQLSTMDR;GSLSAGSMPK;MYAEMMDDMSR;NAAQTPMAIEGGSSR;NPEVHELTGGQMVPMPGR;QGPSPASPWDVMPFAWGGR;RDHGEEDFVR;SFVLPDK;SSSSGSAADSGNTLEGQR;VDVHDGVLR	1;1;1;1;1;1;1;1;1;1;1;1;1;1;1;1	16	37	0.7029	1.09314e+08
TGGT1_232710-t26_1-p1	51.976	29352.4	APTLFNVR;FIPESIGK;GIFPLQNVFIR;IGDPFLKK;KEWYDLK;KFIPESIGK;KIGDPFLK;KVQAESGEAQNTLTAETK;LCCEDIQGR;LMELHGEAEDVGR;LMELHGEAEDVGRK;MMTIMSAEASK;VQAESGEAQNTLTAETK;VQAESGEAQNTLTAETKA;VYEVNLADLNNDEDQGFR;VYEVNLADLNNDEDQGFRK	1;1;1;1;1;1;1;1;1;1;1;1;1;1;1;1	16	34	0.4402	1.44536e+08
TGGT1_203150-t26_1-p1	44.0123	187624	AEGPSPLEGGSR;AFDEGQEGLQGDK;APSDADELVYVHLNPVTGER;AVEGSFFYDR;EASEEPGENLSPTNR;EATGGSGTSALTR;EFSAVYFR;FGSSPSSDTGEQETSQGGR;FQGEHGETEVR;GGGETAVEALLR;GTWVASFGTDHLQR;GVLVLPEAAISFK;LFSLTDEAGR;MQGDEGGGSAWLEHER;STLSPTPPGSPTR	1;1;1;1;1;1;1;1;1;1;1;1;1;1;1	15	16	0.1107	7.01547e+06
TGGT1_241170-t26_1-p1	48.8209	139549	AAALAAGEAPPETYDFR;AFLEVVYPPEVLEQQR;ALQGVSVQDELVK;DPPVVLGIDNR;DYMNVQYVAYSQER;EPSMPSATVPGLQFQR;GILDPTTPQMHGPAYAK;GPLGPMGQIR;IMDPESPGILER;KLEMPDWVEGVIHR;LLIDNGLANALIGEDSANIQK;LSAVSDLYPQTER;SAAITFLVPDAAMSSVEVPDGER;TTTLEDLRK;VGGDEAAQAALKK	1;1;1;1;1;1;1;1;1;1;1;1;1;1;1	15	21	0.1718	2.53779e+07
TGGT1_251780-t26_1-p1	49.6788	78206.2	ASNGDAWVEAQGK;EKEILPYK;ETAEAYIGRPVK;GVNPDEAVAMGAAIQAGVLK;IINEPTAAALAFGMDKDDGK;ILQHLIDEFKK;ISQQAYNQAGSTDSSAGSEGTGSESGDKK;MKETAEAYIGRPVK;NEAETLIYSVEK;QAVTNPENTVFATK;SDLSDVILVGGMTR;STLGQEDPEPIR;SYSPSQISAFILTK;TTPSIVAFTSDGQR;VQTEVNLPFITADQTGPK	1;1;1;1;1;1;1;1;1;1;1;1;1;1;1	15	17	0.2926	1.87346e+07
TGGT1_215775-t26_1-p1	53.0671	65366.8	ALLAGFLR;AVDIVLDQR;DAPLGGSDWIFR;FIFPFDLVK;GFEPPELEAR;GGVFLTGFEHLVR;GTDPGDVVIEELFNR;GTLLGQEDPYAYVEATDQETGESFEVHVPLSK;GVTGGSDAGEEAPQTPRPPLR;LLAGLHHYGLVHTFFR;LLPLQAMETPEYEQLR;LQLTLQVIR;MIQGVSDEGAGWIVNGFFLYPR;MQTNLQTLGEVLLSHSSTHK;QPVFPPDEFPEDVDTNPIYFR;RGVTGGSDAGEEAPQTPRPPLR;SLVHHAR;TELSAVLPLYQTDGEPA;TTSDYMQSAADSLVSTSLWNIGQPFR;VESELGERPR	1;1;1;1;1;0;0;1;1;1;1;1;1;1;1;1;0;0;1;0	15	28	0.5113	5.36901e+07
TGGT1_266970-t26_1-p1	44.8372	35104.6	APIDFDDSFFK;APIDFDDSFFKDIIK;AQAEDRVPPDDSDGVHVVEVK;IQDHFLLDDLK;KLQTHEQIMK;KYGIPAGELWLR;LGPSSLTGLNADNILMYIR;LNGISINSK;LQTHEQIMK;QEQPGRPLEGLQIR;QILVTR;QTVTVESWETVK;TEEEFNIR;VINLEDDSK;VPPDDSDGVHVVEVK	1;1;1;1;1;1;1;1;1;1;1;1;1;1;1	15	18	0.4771	3.0746e+07
TGGT1_248480-t26_1-p1	41.619	21670.9	ELLTLEEK;ELLTLEEKDPR;ERLDQEMK;HIVDIPSFMVR;HVDYAITSPFGGGRPGR;LDQEMK;LDYVLGLTVAK;LDYVLGLTVAKFLER;LGLLGESEQK;LGLLGESEQKLDYVLGLTVAK;LLGEYGLK;RVFQGTALLR;VFQGTALLR;VFQGTALLRR;VQYALAKIR	1;1;1;1;1;1;1;1;1;1;1;1;1;1;1	15	28	0.5319	4.45164e+08
TGGT1_308090-t26_1-p1	50.8967	60737.8	DVERLEDFALK;EEALKEPAAMVEAVTATVWPQNAETTVDSLLSQGER;EEELIGYCR;EFLNASTATFTHALDAWQLGLSIYR;EPAAMVEAVTATVWPQNAETTVDSLLSQGER;FLNFDR;FLNFDRR;GDTEAQSGTGDDSDFPQAVAEEVADMSGGR;GLVHGHFTPDNLFIMPDGR;GPASSVPVTYAPR;GRGTADGAGVADETHQEPRPPLR;GRQRPLLDPSFHGLEAGDSFMR;GTADGAGVADETHQEPRPPLR;GTADGAGVADETHQEPRPPLRK;LAANLQSK;LAANLQSKGLVHGHFTPDNLFIMPDGR;LAQHFR;LEDFALK;LEDFALKVFTMGAENSR;LHEATFAAAR;LHEATFAAARLLGESPEEAR;LLGESPEE…	1;0;1;1;0;0;0;1;1;0;0;0;0;0;0;1;0;1;1;0;0;0;1;1;0;1;0;1;1;1;0;0;0;0;0;1;0	15	94	0.6995	1.08389e+08
TGGT1_258390-t26_1-p1	50.5076	44590.5	DDVTFDGQTMTLYNK;DGDEIVFDGVGEHK;EISFAYEILNNAEK;FMVSYPAALDEK;IGDDLEMSIR;ISLLEALVGFER;KDDVTFDGQTMTLYNK;KGNTSQFGNLR;LGHEPGDLVLVIQELPHK;LGHEPGDLVLVIQELPHKR;LNVSLEQLYK;LQSGGQQASHPFGDIFSDFFGGGFGGR;QNLYSVLGVK;QVYDEYGEEGLER;SFIHLDNTPVR	1;1;1;1;1;1;1;1;1;1;1;1;1;1;1	15	26	0.4509	4.05981e+07
TGGT1_225080-t26_1-p1	45.9124	17711.6	AGELTADEISK;AGELTADEISKVVAIASTPQQFK;EKVVVALTAIR;HKHVVANGLDTVWR;HVVANGLDTVWR;HVVANGLDTVWREDLER;HYWGLK;HYWGLKVR;ILNTNVDGR;IPTWFLNR;RAGELTADEISK;SIQVSNNQDFQHILR;VVAIASTPQQFK;VVAIASTPQQFKIPTWFLNR;VVVALTAIR	1;1;1;1;1;1;1;1;1;1;1;1;1;1;1	15	50	0.6026	4.36747e+08
TGGT1_245460-t26_1-p1	47.657	23447.5	ADGYILEGEELMFYK;ADGYILEGEELMFYKR;FELGRPPAMTK;KFELGRPPAMTK;LDPLLEEQFNTGR;LDTGNYSWSSQK;LDTGNYSWSSQKIAK;LLGVVYNASNNELVR;NSIVAIDATPFK;NSIVAIDATPFKAWFR;QQGVPKLDPLLEEQFNTGR;SFYGLDLGK;SFYGLDLGKK;TNTLVKNSIVAIDATPFK	1;1;1;1;1;1;1;1;1;1;1;1;1;1	14	48	0.5317	1.90582e+08
TGGT1_273760-t26_1-p1	44.8788	72247.2	AIQEALDWLDK;ATAGDTHLGGEDFDNR;DAGTIAGLSVLR;EAVITVPAYFNDSQR;EIAEAYLGK;FDDPSVQSDMK;IINEPTAAAIAYGLDK;IINEPTAAAIAYGLDKK;IQQLITDFFNGK;NPENTIFDAK;NQLAEKEEFEAK;SINPDEAVAYGAAVQAAILK;SVSEVVLVGGSTR;TFHPEEVSAMVLGK;TTPSYVAFTDTER;VIAGPGDKPLIEVTYQGEK	1;1;1;1;1;1;0;0;1;1;1;1;1;1;1;1	14	20	0.3058	1.37373e+07
TGGT1_244560-t26_1-p1	43.1867	97493.5	AAAPLTAEEQEAVQK;ALLYIPK;EDATEFLNEWK;ELISNAVDALEK;FTALSHPEVLEPK;FYDEFSR;GDVQLDQTEEEK;ILNVISK;NVEDDQHIWESSADAK;QDLINNLGTVAK;SQESHQYQTEVSR;SVTLESFVAK;TLSIIDSGIGMTK;VLVADQFDDLLPK	1;1;1;1;1;1;1;1;1;1;1;1;1;1	14	14	0.1887	5.73274e+08
TGGT1_411430-t26_1-p1	46.8893	51475.3	DVERLEYFALK;EEALKEPAAMVEAVTATVWPQNAETTVDSLLSQGER;EFLNANTATFTHALNAWQLGLSIYR;EPAAMVEAVTATVWPQNAETTVDSLLSQGER;FLNFDR;FLNFDRR;FTPDNLFLMPYGPVMLGDVSALWK;GPASSVPVTYAPR;GRGTADGAGVADETHQEPRPPLR;GRQRPLLDPSFHGLEAGDSFMR;GTADGAGVADETHQEPRPPLR;GTADGAGVADETHQEPRPPLRK;HILTAQLIR;LAANLQSK;LAANLQSKGLVHGR;LAQHFR;LEYFALK;LEYFALKVFTMGAENSR;LHEATFAAAR;LHEATFAAARLLGESPEEAR;LKLVQPLR;LLGESPEEAR;LLPLEAMETPEFLQLQNEISR;LSTGQ…	1;0;1;0;0;0;1;0;0;0;0;0;1;0;1;0;1;1;0;0;1;0;1;1;0;1;1;1;1;0;0;0;0;0;0;0	14	30	0.7115	2.32878e+08
TGGT1_314750-t26_1-p1	42.6638	49965.9	ALAGLTAYVMK;ANMPPEQLLANAK;GREEGSVSSGLR;HGAGAGNASVLAAK;HYVSTSPPAAPPPAK;IADKLTPVLGK;KFPTFK;KGEDAVNSAAAVQAK;KLPLPVK;KQPVQIVLPHPLFDVSK;NTIHAVSVQATDAPALPIYSDSSYTEAAR;QPVQIVLPHPLFDVSK;VPPALSASSSASASSR;WKDLIAPEK	1;1;1;1;1;1;1;1;1;1;1;1;1;1	14	23	0.3731	1.88491e+07
TGGT1_243920-t26_1-p1	37.0124	88156.6	AGINTVLNSR;ETDQPHSSYLHVLGLQK;GDINVLLLGDPGVAK;GPVQVQINLMDTSATHTPIR;GSSAAGLTAAVLR;HSLVFEGLSPAEQK;IAPISVYTSGK;LAQSQNILDK;LQELPEDVPTGDMPR;NFYVQTR;SLAPALYGMEEVK;VSFMSLAR;VYQHHVSEADLK	1;1;1;1;1;1;1;1;1;1;1;1;1	13	13	0.2078	5.71817e+07
TGGT1_304740-t26_1-p1	38.9786	71228.3	ADVADYVR;AVYMILPR;DPEERPTLK;DQGVPFR;ELWALTK;GDFSIDDPDAGGK;KLPISWR;LAAAEMVYSNYILHTHGFLHR;QVMEDPYFDGIDFER;SDVFALGQTLK;VPHVSEALADFIGLDEETR;VPHVSEALADFIGLDEETRR;YLNNLPVLDER	1;1;1;1;1;1;1;1;1;1;1;1;1	13	20	0.2141	1.80064e+07
TGGT1_248390-t26_1-p1	38.8132	16298.9	AHFSAPSSVR;AHFSAPSSVRR;ANGETVTIGIHPSK;ANGETVTIGIHPSKVVITK;DDEVMVVR;DKANGETVTIGIHPSK;FSSQVSSSR;KAHFSAPSSVR;KDDEVMVVR;KWVIHIER;MKFSSQVSSSR;WVIHIER;YTEKDVAMSQVD	1;1;1;1;1;1;1;1;1;1;1;1;1	13	43	0.5177	4.08341e+08
TGGT1_262960-t26_1-p1	42.1126	44748.3	ALDDDIDEK;ALDDDIDEKLR;AQLAALMESIK;AQVQLPPPPPQPPAPAVNTVAVSAPPAVPASTNEER;IHVGFQK;KVDVLTEQGDHDAAANLGEVVASLQVK;LDEHFQGR;LRPCDVCGALLSVFDTDKR;QLIEEAER;RYGYEELSIQIVK;SDEGHIAPPEHVR;VDPAAIAAIAR;VDVLTEQGDHDAAANLGEVVASLQVK	1;1;1;1;1;1;1;1;1;1;1;1;1	13	19	0.4162	5.5702e+07
TGGT1_229670-t26_1-p1	39.4861	15791.8	ANPFGGSSHAK;DGSLNYIDENDEVLVAGFGR;GIVVEKLGIEAK;ITAFVPR;KITAFVPR;LGIEAKQPNSAIR;QPNSAIR;SGHAVGDIPGVR;VAGASLLALFK;VAGASLLALFKEK;VQLIKNGK;VVKVAGASLLALFK;WKANPFGGSSHAK	1;1;1;1;1;1;1;1;1;1;1;1;1	13	30	0.6713	4.48778e+08
TGGT1_309590-t26_1-p1	37.1811	49511.9	AREGVVGGVR;DAFGAGLTR;ERFVAAGGR;GEQPEGQQPQGPVR;GPDQVPAR;GRTNGEEGRPLLGEGR;GSFLMSVKPHANADDFASDDNYEPLPSFVEAPVR;LQVPGEHGPQGPPYDDQQLLLEPTEEQQEGPQEPLPPPPPPTR;LTSGASLGLR;RLTSGASLGLR;TNGEEGRPLLGEGR;TNGEEGRPLLGEGREQDDGSQ;VRDAFGAGLTR	1;1;1;1;1;1;1;1;1;1;1;1;1	13	60	0.3575	4.54098e+08
TGGT1_229010-t26_1-p1	39.7181	107274	AHAQLIER;ASGDVATRPFDSGTAK;ATTDVLFR;EQFFQFLQHLSADYPK;GIYPNLDELR;HSSPQEVLYVGGIPSTVKPQQVHVLGPTVSDESR;ITLLILQQIR;LSSVSFFHQHVDGASVLVR;QANVAAQVLHPLPAK;SEEDSEAAETPTPLR;SLYGGIANTLETPFADSEAVAK;SYDETTGESDHQQWK;VVTPIPASK	1;1;1;1;1;1;1;1;1;1;1;1;1	13	13	0.2002	5.39158e+06
TGGT1_288650-t26_1-p1	38.9053	47882.3	AATVAAGNELFK;ASETGSGLAASFLNTVEVR;ATYIPVSMYLSTDPTLTHEYEAAK;GLDCMLGSR;HVGGFSGPFPMTLR;IGDFWER;LMLSTSAFSFQAK;NLVVDPLPR;TEFIEGIITK;TSWLNLWR;VDEVLSMVPADPFR;VTGMDFFNHAAPVFK;YAYNLFDK	1;1;1;1;1;1;1;1;1;1;1;1;1	13	20	0.3716	1.9341e+07
TGGT1_268640-t26_1-p1	33.7373	64461	ATSSPSTSTSFQR;DAWSTPKPR;DDREQAFSALDR;DVQILHNHTMWAAAQK;DYMVTSGIDGSWK;EIHSLLEK;EQAFSALDR;EREIHSLLEK;LQPDMITVDK;TYKPLHSFQYFGSPPSSAR;VGAIDSAPR;VTSVDVYR	1;1;1;1;1;1;1;1;1;1;1;1	12	14	0.2095	1.10222e+07
TGGT1_201130-t26_1-p1	39.3125	80094.2	AVPTAVLSGAR;EGFLHR;GLQILTDIASSTWNAIK;GYLAPEIDPHDQVILNTAK;HPAPFPGDFQNR;MVMLVETPSK;NAFILPAYGAWISDLGDWKPR;TADVDKLQDLSDK;VDVNAVPEFR;VGLEVNGQLWAAPK;VRPGITHATDPSPGDDANAQMLEEPLVVK;VSLPSPLEVQGR	1;1;1;1;1;1;1;1;1;1;1;1	12	19	0.2332	1.17681e+08
TGGT1_252430-t26_1-p1	33.7413	83774	AFSYVLLLEHQIDHR;ASLEEVLER;ETLLAFANR;IEDFVQQQK;IQDDEGWIR;IQSADLVFLLYPIAEGR;IVTFVVK;KAEEGDDALSALRPSSLLPSSLLLK;QTTLELYGR;SPPENATEFLGHPVPEK;VQNNPAFYSWMR;YLDLAYR	1;1;1;1;1;1;1;1;1;1;1;1	12	14	0.189	2.0173e+07
TGGT1_207840-t26_1-p1	37.3685	15219.2	ALDINLPNVVVPSAGRPSNNQNR;ISEEVAVIPSK;ISEEVAVIPSKR;KISEEVAVIPSK;LTLDFQINK;LTLDFQINKK;MDFVPER;QIVEKYYAK;RMDFVPER;SEVDVATITVDQDTADMLR;VAGFVTHLMK;VAGFVTHLMKR	1;1;1;1;1;1;1;1;1;1;1;1	12	34	0.697	2.33768e+08
TGGT1_209030-t26_1-p1	36.8859	41880.9	AAEDSSDIEK;AGVAGDDAPR;AVFPSIVGKPK;DLTEYMMK;EEYDESGPSIVHR;ELTSLAPSTMK;GYGFTTSAEK;IWHHTFYNELR;NPGIMVGMEEK;TTGIVLDSGDGVSHTVPIYEGYALPHAIMR;VAPEEHPVLLTEAPLNPK;VVAPPER;YPIEHGIVTNWDDMEK	1;1;1;1;1;1;1;0;1;1;1;1;1	12	19	0.4415	6.42276e+07
TGGT1_204480-t26_1-p1	34.3732	72116.5	AFGEGLEYQR;AHEVLSNEEQR;EAQHYPTLLFFPADK;LTELAEK;LTQFPQLVGK;NHVNQELLTLTFSR;NQVAMGVVFK;QLKDEFVK;QYHPDVNPGNEEK;VFSLSSDQEIVFLAYRPK;VVLFTDK;VVLFTDKR	1;1;1;1;1;1;1;1;1;1;1;1	12	17	0.1882	1.83417e+07
TGGT1_202460-t26_1-p1	32.7902	72975.9	ADPDGVPTAGEDQR;AFDNDREETHANEAELELMR;DSTLPDGPILK;EGISGNKPGFR;GLRPFDGAMK;IAFGVIPYGTGNDFANAFGWK;ISVLTAEHLGR;MTYGIEGVK;QVLQDSTGR;TLTIDNIVDGLLESPGEPDER;VVLKDDGEFTK	1;1;1;1;1;1;1;1;1;1;1	11	18	0.218	2.14276e+07
TGGT1_228630-t26_1-p1	39.6593	34722.2	AAAANMLWIVSAPPSGMR;ASAGLMVNK;EGEGLFDDLGFDHDEL;EGRPVTYGSAVSLVHVLSGFK;GTLQATGASSPISSQK;ISWGSGSGQQAVTATPSGDK;QPLDSPVMEAQMAGSK;RQPLDSPVMEAQMAGSK;SEMWLTGDIVTFEHVR;SSASSEPAPALVTPGAAGEPVR;SSWGWSTPPDQWK	1;1;1;1;1;1;1;1;1;1;1	11	19	0.5122	1.23219e+07
TGGT1_269885A-t26_1-p1	31.3893	142211	APSVVVSPIER;AVEGLNYYTPEEVIAGDR;ESLDVLESHVR;FLVPDNVR;IAQALRPVGEAAAVR;IGHALFTFLR;ILTALYVQSLR;LAFDQLR;LIYHFDPDIIQQYVQK;MEGMALPAPNR;STPAADDLPTSR;TPVSSLGIR;TPYPDDLPIR;VLTLSAAGFSDK;VTAPSNVLASVQSSR	0;1;1;1;0;1;1;1;1;1;0;1;0;1;1	11	11	0.1363	4.05016e+07
TGGT1_207990-t26_1-p1	33.6977	109419	AELAALLK;AIDLLEK;EAEALAAGPK;EVFEDEAPAGLR;GQFAELVR;IEEVPPPPAFQRPTDPEEIAHIQALGSLMVQK;MDLLDGAYNR;QATDGIVGPDFDDDDDKTGLR;SQVAAVAESTEFTEASK;VTIDEFFR;YAFNDDALPEWFAEDEEAHTRPELPVTK	1;1;1;1;1;1;1;1;1;1;1	11	12	0.1641	5.86486e+06
TGGT1_312950-t26_1-p1	34.8489	53558.7	DTGELGLAVASFLYTDPAAMTELSAK;EGEQMETPPPR;FQAFPQPHDATGEQK;GVPQAAAIK;LLLAFELLAR;LTAGAETPQR;NWFSWWR;VIAGYADTPDTVFNENK;VIHILGPLVAETLVSSFPEAFTDVSQGPR;WFEGYLK;YASWFVENPMK	1;1;1;1;1;1;1;1;1;1;1	11	15	0.3234	1.03976e+07
TGGT1_309820-t26_1-p1	36.9957	20186.7	AEDILEK;EDSIKWFQQTYDGIVLNH;KAEDILEK;KNFSDSGNFGFGIQEHIDLGIK;LTLNICVGESGDR;NFSDSGNFGFGIQEHIDLGIK;VKEYELK;VLEQLTGQRPQFSK;VLEQLTGQRPQFSKAR;WFQQTYDGIVLNH;YDPSTGIYGMDFYVQLTRPGNR	1;1;1;1;1;1;1;1;1;1;1	11	25	0.6057	1.63646e+08
TGGT1_223920-t26_1-p1	32.6543	222889	ANIIAFVEALR;ATLLVAYPASIR;ELLVSQIMQIKPR;ETVGAYSYEELER;FDQEGADNLR;GFLETAELYR;LEEYAAAYR;TSWASFLNFK;VADLFADMYLR;YLPLSEPVNVVDAVDK;YSTLDFQQK	1;1;1;1;1;1;1;1;1;1;1	11	11	0.0633	1.85772e+06
TGGT1_212300-t26_1-p1	32.1154	75629.6	AETEAAVAEVR;AVFQALGHTPQASAVVIR;ELETGDFK;FGFEFLR;GIAGVDISQLDESASFER;IGGLPLTDVTEFNK;LQTLAESNQK;QALDALLQHVDDEKEQTK;QMTDVVLPNIDPEDSTSR;SVVIAFVGNR;TQTTLESLQR	1;1;1;1;1;1;1;1;1;1;1	11	12	0.2079	8.30151e+06
TGGT1_311240-t26_1-p1	32.148	47418.8	AYEVLSDPEKR;FVLTHLDGR;FYEILEVDR;GEDIVSAMK;GNDLFMTK;ILEIYIEK;KGEDIVSAMK;KILEIYIEK;QLLIQSPPGTVTKPDAVQIIK;TASVADIKK;VTLEQMYSGATK	1;1;1;1;1;1;1;1;1;1;1	11	15	0.23	1.08705e+07
TGGT1_310490-t26_1-p1	29.259	16333.8	AAVIDVTK;AAVIDVTKSGYFK;AGGMHHMR;DKAAVIDVTK;HYHLLK;INYDKYHPGYFGK;IPVIVKAR;LWSLVSPATLEK;VLGKGDLPK;YHPGYFGK;YHPGYFGKVGMR	1;1;1;1;1;1;1;1;1;1;1	11	18	0.5102	3.12605e+08
TGGT1_210370-t26_1-p1	38.1894	52447.7	AASGVAQVGVVVDLLLLKR;EVLLHIASTAATDTPGTGPAHDAR;EVTEEFFER;FDDVAYELLLLHR;GSAGLESPIAAELEEGEEKPSPEK;GSAGLESPIAAELEEGEEKPSPEKR;RFDDVAYELLLLHR;SAAELGSR;SLLVSHAATVGVSSYGSVLLR;TPHALLTSLGTPPAELANAVGLLLPVQHPVPMK;VSLTEQVHK	1;1;1;1;1;1;1;1;1;1;1	11	14	0.3382	2.17554e+07
TGGT1_280560-t26_1-p1	31.6262	137788	AAGVSVHTQWK;AFFDDAFVLGR;ASVLGVDR;GLLPGLLAGAYTR;ILAAVAAADK;LADLHAHWR;LTLVSADTDTPYK;RTDGDDAGETLSR;SQRPESDSHLGVEGDIHTSR;TDGDDAGETLSR;YQVSPSGLLRPSLLSSK	1;1;1;1;1;1;1;1;1;1;1	11	12	0.0963	1.00228e+07
TGGT1_261570-t26_1-p1	31.3716	31012.1	AMFNDNSEVR;KLPAAPLAGK;LGQLVHQK;LINIELK;LKVPPAINQFTHTLDK;LPAAPLAGK;NQTSQLMR;VGGNIQPR;VPPAINQFTHTLDK;WGGGINGIK;YGINHVTDLIEIK	1;1;1;1;1;1;1;1;1;1;1	11	12	0.3225	1.89998e+07
TGGT1_275480-t26_1-p1	34.6168	99212	AAGLITSLRPHK;ADAIDMQDDEKEMLQEAR;LFPTQWR;LHLPAPALQAHELEEIVR;LLDQAQGNDEEDEGRPK;LQEENLPAYLQQLEEK;LRPGEIDPHPETKPSR;VASLLVR;WYEWLDPSVK;YGINNWSR;YSVLTK	1;1;1;1;1;1;1;1;1;1;1	11	17	0.152	2.65464e+07
TGGT1_309600-t26_1-p1	27.9436	106509	AALAQALSTLFSQR;AASAVFVLKPR;ASGLLWNQEADTAR;FFMAIER;IDSYGFEFR;LAHAGQESFLTTAAAIIK;NEADALLWGEK;TASVDEVAAR;VNIVDEVAGPTNLGR;YNDQSLPEIQQLSTR	1;1;1;1;1;1;1;1;1;1	10	10	0.1292	5.53275e+06
TGGT1_203310-t26_1-p1	35.9205	25841.9	ASVESQLPR;GTDDHLTTSMDK;LALPAVGMGASYFAADR;LVPELTEEQQR;NSDFFDGQAPVDSLRPTNAGVDSK;QPALEQEVPESGEDGEDAR;QPALEQEVPESGEDGEDARQ;REPLETEPDEQEEVHFR;SDAEVTDDNIYEEHTDR;SFKDLLK	1;1;1;1;1;1;1;1;1;1	10	14	0.5678	6.94473e+07
TGGT1_247550-t26_1-p1	31.5852	60875.2	DGTITVSEGK;GYISPYFITNSK;LADAVGVTLGPK;NVVIEQPYGSPK;QVASTTNDIAGDGTTTATLLAR;TLTHELELVEGLK;VELEKPFVLLYDKR;VGGASEVEVGEAK;VGVGIVR;VSMEQTHSDYEK	1;1;1;1;1;1;1;1;1;1	10	11	0.2209	2.97056e+07
TGGT1_277910-t26_1-p1	32.1733	133260	EFLSDASALR;FHSYGHVVR;FNIFEAK;LREFLSDASALR;QTLEALGGK;SQESAADAVEEAR;SSADSSSSHPSSSSSSPLSSSPDSSPEEVNGLR;TFVEYTGPR;VFSAQAVR;VSTATAGGETVSAK	1;1;1;1;1;1;1;1;1;1	10	10	0.0936	2.78312e+07
TGGT1_263050-t26_1-p1	29.3814	39657.5	GFTLEELK;GLAGIPADTPK;ISTAMPIPK;KGLAGIPADTPK;LGVVPSGLLRPIVHPPTQR;NNVLPNVHLHK;NNVLPNVHLHKWWQR;SAESLNANVTR;VALSIGVAVDHR;VALSIGVAVDHRR	1;1;1;1;1;1;1;1;1;1	10	21	0.2451	1.17079e+08
TGGT1_211680-t26_1-p1	32.4351	52768.9	EAPIAFVAELASK;FVLPEATTSLK;GHAENALGITEFPGLVFQSK;LFEEVANESR;MTGPAVTEVEGSAEDK;SEPVPEKQDEAVK;SFVWLDTDQFK;TAEAIVEWIEK;TVEGLTEFVNK;YEEGTEAFTGK	1;1;1;1;1;1;1;1;1;1	10	11	0.2696	8.35898e+06
TGGT1_227560-t26_1-p1	32.3734	54297.1	ADAGDEGDALR;AFEANDADIQQK;ALQAARPPADDPEEAR;DPEAAIHEAEDER;IPVNSGHNFIIQPK;LGGQNSGFLDDDDETLGGFIER;LLHVLMK;LPISSQELMNNDLGR;VLVLLWHHPDESDENR;WTRPMLGLGSSHR	1;1;1;1;1;1;1;1;1;1	10	13	0.292	5.15573e+06
TGGT1_320760-t26_1-p1	29.1307	39365.2	ADLRPQIVAVGQTAK;AEGYLGVVQPK;ATDSFFSAGTPYR;DNAVAIMQHLK;DTGVHPLGR;HGNEWGPSESPVAQQEGAR;LVEDRDQLSR;SVLIAVTFLR;VQEYLK;YLDAATLVHR	1;1;1;1;1;1;1;1;1;1	10	12	0.3193	8.44044e+06
TGGT1_319930-t26_1-p1	34.9145	121269	AHPEEAVNYLASLGDAPDALAR;EGGLGASSEGDASDVSTADEK;EGGLGASSEGDASDVSTADEKR;FLSSPVVISELVR;LLTVLPGEDASFAQK;LVPLLVTHFQR;SLSAAAENAAPTNR;SVHTLSGEQECEESDSR;TLEDGFGGSGVYTPK;TTPEFSFPVEDETLAASVVAK	1;1;1;1;1;1;1;1;1;1	10	13	0.1323	1.29193e+07
TGGT1_240060-t26_1-p1	29.3031	88732.2	AAIGGETPAGMSGPDGNVVR;AVPSGDQPPPQPPPPHSPPR;GASTASLHSEPGAASMPGPSPK;GPLGEPSHGIAK;GSQLLQEGHGGK;SALQTFR;SPPLPLQEQGR;STGTAPETPMPR;TALDVFR;VSLSLPPR	1;1;1;1;1;1;1;1;1;1	10	12	0.1552	3.96033e+07
TGGT1_252360-t26_1-p1	37.3212	60814.5	ALASYHSQGFVHGDLKPQK;ERVADADEPTTSTGNR;LHMTAQVVK;QDVSESPGGFLAR;SGDVFTESYLPPEHLDR;SQEEEESVHGSPAGTLSR;TNAHLEDTVTR;VADADEPTTSTGNR;VMDVDENQEYALK;YDGEILASGPWSLVLR	1;1;1;1;1;1;1;1;1;1	10	32	0.2467	1.59224e+08
TGGT1_300000-t26_1-p1	31.2646	21156.7	AGGECLTFDQLALR;EADKHFGAAPGTPGSK;EDHIAVLVGSVTDDIR;FNAVVLK;FNAVVLKR;GKEDHIAVLVGSVTDDIR;HFGAAPGTPGSK;LKAPMSLSK;LLVKLYQFLAR;SQNPYLR	1;1;1;1;1;1;1;1;1;1	10	14	0.4439	2.26971e+07
TGGT1_235470-t26_1-p1	27.4065	93274.2	ALDNLHAVNK;ELIFTSNAEVIK;FIDLSASENPNLDPK;FMQLDVGR;LPSEEYQLGK;NFVDIVFDR;QLGYSYR;SQTIIVSGESGAGK;VLTQDEQER;VSYAGNQEIR	1;1;1;1;1;1;1;1;1;1	10	10	0.1252	1.41794e+07
TGGT1_276210-t26_1-p1	29.7195	91792.8	ASSSSQGLASAAGEENTAQLR;DQLESEGR;DYSTHMQDMVR;HAESEFNEWR;LQMALK;LTVDDHAQETLR;QAPPETEPETVR;SHLESLK;VVVIVGHSIAFR;WYEPHEEQHR	1;1;1;1;1;1;1;1;1;1	10	13	0.1321	3.45674e+06
TGGT1_242330-t26_1-p1	33.4104	21599.3	ACVFVPHTAGR;ESSNAYAIK;HAFEIIHLMTDK;HAFEIIHLMTDKNPIQVFVNAVENGGPR;LVNSMMMHGR;NPIQVFVNAVENGGPR;QAVDVSPLR;QAVDVSPLRR;VNQAIYLICTGAR;WSYDDVNVSDLSLVDYIAVK	1;1;1;1;1;1;1;1;1;1	10	32	0.526	9.71178e+07
TGGT1_311470-t26_1-p1	27.1251	186851	AAQTDAQPLPK;AEMVTYAMAK;GGPDVDASAVILGSR;GSSAAGQAAQTDAQPLPK;HGEFTLDTVR;IAIPDYK;NLVSGVHSTGDSVEVR;TVPIIVGTTPTAPLR;VFSAVSSIK;YTFLLPGVVR	1;1;1;1;1;1;1;1;1;1	10	10	0.0647	9.09062e+06
TGGT1_270380-t26_1-p1	28.4231	17165.6	DSFGVPQVK;GMSASALPWR;IKPSDVEEHIAK;KGQTPSQIGVTLR;KPPTWLK;LILVESR;LQGLAPELPEDLYYLIK;LQGLAPELPEDLYYLIKK;YQSATASALVA	1;1;1;1;1;1;1;1;1	9	19	0.5762	8.92172e+07
TGGT1_249270-t26_1-p1	24.7312	59842.6	ALAPTWEEVATALK;APISELPK;DAASLIEFAVMHAGK;ETSDVIELTDGNFNQLVMK;FAPEFEK;TFDYNQGR;TTEALLK;VLASTYGIR;VLSGQQFK	1;1;1;1;1;1;1;1;1	9	9	0.1737	4.59535e+06
TGGT1_278870-t26_1-p1	27.1231	216258	DYILLAAASK;EHIGPSVSVHSR;FWHVDTGDMLK;LGDEVHLEQLR;QGGLSANFFDSIR;TGLLEQFLVK;VAAATAIEAR;WIDLLLLGPAGVGK;YGGVLQAVQVSR	1;1;1;1;1;1;1;1;1	9	9	0.0527	1.88585e+07
TGGT1_234610-t26_1-p1	26.5205	76388.9	AEDASSFLVTQK;EAFIYEWDLR;KVESVFLQDFPVLAAR;LFSVDGK;LIHLPSLTVYQNWPTER;LLNVFSMNANVAALAFHPTK;RAEDASSFLVTQK;SLAEYDLETGSVNK;TGALVEATR	1;1;1;1;1;1;1;1;1	9	10	0.151	1.23837e+08
TGGT1_227360-t26_1-p1	27.0433	44028.2	AHVMEIQVNGGSIAEK;ALEPVNLK;AVFTEGEMIDVIGVTK;DDPSKPPHLTAFMGYK;HGSLGFLPR;ITPMGGFPHYGTVNNDFLLLK;MFETAVPVK;NATTESDLTEK;NATTESDLTEKR	1;1;1;1;1;1;1;1;1	9	11	0.2751	1.30811e+07
TGGT1_301010-t26_1-p1	26.0865	97318.8	AHQLAMEGFR;ASVSEEPGSSPAPR;DSSSHSSTSAFTEGAIR;FNHLNGLELIAR;GAGWLFGDK;GLGGEEPEPAGELR;HITLLR;NPPEILSEADLWR;TSDAGDLDVWIAGFHR	1;1;1;1;1;1;1;1;1	9	10	0.1236	6.16192e+06
TGGT1_228250-t26_1-p1	25.3147	122324	AIEEFGVAAALSHK;EVTLAEFSQPLGR;GVLYTVLIK;IPVVHGGIGPVVPR;LADEFDLPLLIVINK;LAGTLVAPFEAGGITQNLSAVTVR;SIEMVSSTYTSPR;SLAAPDVSPFSAPR;TVLLPPYVAPK	1;1;1;1;1;1;1;1;1	9	11	0.1136	4.90018e+06
TGGT1_299780-t26_1-p1	26.3601	59155	AGILFVVLH;FQPILISVPPTSMAIPK;GPFDEPVEVVR;GVGLWNFIR;HHGSVDTAFR;IPSVYDMFDTK;KGPFDEPVEVVR;NTPVAAHVMR;SLQPDTFVLEATLPIR	1;1;1;1;1;1;1;1;1	9	11	0.1725	5.4784e+06
TGGT1_205540-t26_1-p1	26.0181	116067	AFVSFVR;ALFILVATPGR;EHQLSFLLPFQNLDLGR;GLSIAAYANAER;IGAVLLAPTR;ISNFTQSAADPLK;LASSASAQQVQQR;LPFLVDFIK;LSEVEYER	1;1;1;1;1;1;1;1;1	9	9	0.094	3.40128e+07
TGGT1_288720-t26_1-p1	27.0877	24785	DNFHLR;ESNVATAVTALR;ESNVATAVTALRR;GAFGKPMGLVAR;GPLANTFPSAADITLPVA;IVSDGVGAK;TRESNVATAVTALR;VDIGQILMSIR;VHPFHVLR	1;1;1;1;1;1;1;1;1	9	12	0.3575	7.61911e+07
TGGT1_216435-t26_1-p1	32.5747	38304.6	DHVNAGPSTALSFAEK;EFIEGFAK;EYSSESVIGHTSASAGK;HVAELEEAR;KDHVNAGPSTALSFAEK;KEYSSESVIGHTSASAGK;LFHSVVQFLPSASLSGDAR;QELLMK;VNASAESEAADAVEFQSYSASDYGR	1;1;1;1;1;1;1;1;1	9	13	0.2914	1.3677e+07
TGGT1_295110-t26_1-p1	28.643	63373.7	DKVPGEVIIR;EMEEQLSAASR;FLAPFDLVTIPGKPLVQK;FVEELYELPTEDRPLADAAR;HQALAIGLFQK;LINPSVEAR;LLALQATETPEYR;LVAHLQDEGVVHGK;LYLTVQAVR;NPYLANR;SSEAALSVSPAGDIVDK;VKNPYLANR;VPGEVIIR;VVAENAQGFSPPEVR;VWPERPQPVFTEGDPPDLETNSLYYR	1;0;0;1;1;0;1;0;0;1;0;1;1;1;1	9	16	0.3165	5.32308e+07
TGGT1_218410-t26_1-p1	27.3108	34135.8	AGTMNVAALSR;ASVLDITDEVILEK;EGDKVTASAATLLQK;GQIEIQNEVHLIK;LFALLEK;LNIKPFEYGLAIQHVYDDGSVYK;MSEMPQLEK;VLVVEADHVGSK;VTASAATLLQK	1;1;1;1;1;1;1;1;1	9	11	0.3312	1.03035e+07
TGGT1_266960-t26_1-p1	27.1231	50041	AGPFGQLFRPDNFVFGQTGAGNNWAK;ALSVPELTQQMFDAK;EVDEQMLNVQNK;IMETFSVFPSPK;INVFYNEATGGR;LAVNLIPFPR;LHFFLIGFAPLTSR;NSSYFVEWIPNNMK;YLTASAMFR	1;1;1;1;1;1;1;1;1	9	9	0.2762	2.55937e+06
TGGT1_299050-t26_1-p1	27.4974	22254.8	EQEQAVEKPSVEGVK;FLEDVMEKK;FVLDLLR;INPYMSQPCHIEVILR;KFLEDVMEK;NAESNAEMK;NLDVDNLVIEHIQVNR;NTHATVQAIK;VHFKNTHATVQAIK	1;1;1;1;1;1;1;1;1	9	24	0.4462	1.87918e+08
TGGT1_315690-t26_1-p1	24.0014	34289.7	AADLEELK;AADLEELKSEATR;FDGDLTHFFEYIPFSDKEHLPR;MESLILAIQSNR;TLYELLR;VFPEFNSADIDSYR;YAALVEK;YDETGSTGDDAAESFEEAYEYYR	1;1;1;1;1;1;1;1	8	8	0.3333	1.95773e+07
TGGT1_236650-t26_1-p1	21.7013	59900.1	DMIGIAETGSGK;GDGPIVLILAPTR;IHHAVAYGGVPK;ILIFAETK;LIDFLESR;MLDMGFEPQIR;QEVMVVQEYEK;QTLMWSATWPK	1;1;1;1;1;1;1;1	8	8	0.1564	8.96269e+06
TGGT1_212290-t26_1-p1	22.9634	34945.8	ADAFIALYANHLK;ADAFIALYANHLKK;DVKADAFIALYANHLK;ELAPYDPDWLYIR;HLYIRPDCGVGGFR;WIDYVK;YILQQFEEMGLVESDPEKPGR;YILQQFEEMGLVESDPEKPGRR	1;1;1;1;1;1;1;1	8	20	0.23	1.26235e+08
TGGT1_225150-t26_1-p1	22.3382	76801.8	AADFITR;EGEVLVSTGK;IGNLLQR;LEHWLLQK;LPLTQTALVGLYSDEGDDELYK;VMLVAWSELIK;WLINFLGNHK;YGIVLFYK	1;1;1;1;1;1;1;1	8	9	0.1201	5.19532e+06
TGGT1_262380-t26_1-p1	21.9629	59634.6	ADLPLIIPVESVLSIPGK;AQIAALEMFR;GITINATHVEYETSKR;GMVLGAPGYLK;LVVYLNK;TTLTAAITK;TVASGIVTKPMPEK;VLADMGQADFK	1;1;1;1;1;1;1;1	8	8	0.1739	2.36155e+06
TGGT1_226970-t26_1-p1	22.1975	18665	ATADVQTER;CPFTGNVSIR;DVGLGFQTPR;LHLTGQK;NQVFGNVR;NYLHFVPK;QDGVSSLGR;RNYLHFVPK	1;1;1;1;1;1;1;1	8	10	0.3851	1.83648e+08
TGGT1_240090-t26_1-p1	23.1765	61563.5	AIPYDAFDFYESVAEPYIHR;ELPETVDEEAR;FPYVVPVLAALR;HLAFMLEGLGVQVPHR;KFPYVVPVLAALR;LPGADLLAER;TDVYSLGVAFR;VLYLVLPLYR	1;1;1;1;1;1;1;1	8	8	0.1646	3.7873e+06
TGGT1_267400-t26_1-p1	24.7585	15607.5	ADQLNVLVLNR;DIELLLMHNTK;DIELLLMHNTKFAAEIAHNISSR;FAAEIAHNISSR;FLVSSPK;GTNTMPNIGYGSNK;GTNTMPNIGYGSNKK;HMLPNGFFK	1;1;1;1;1;1;1;1	8	29	0.4851	1.53143e+08
TGGT1_209985-t26_1-p1	25.9049	29647.8	ASSSLVDVINVLR;DPVDAMHR;GDGDSGEQSEGRPVVLVPK;IVLLGATVQLIHLLAALHTR;IVSLKDPVDAMHR;LENSHPATLYQTVR;LLAPIETLVYR;SFLLFSHGLLYLSDLGR;YGAPEVLEHPETPYTYSR	1;1;1;1;1;1;0;1;1	8	14	0.4735	1.69096e+07
TGGT1_278990-t26_1-p1	24.4489	53057.9	DTYGNLMGEEFTAK;FGLYEYFK;FPFGSVVPLWSR;FYFFEK;MQTSPAGTWPTSFSPALTK;SFGTMINEMGYK;TVVAEEGAAGLR;VVQLFYDNIFTKPK	1;1;1;1;1;1;1;1	8	9	0.2025	8.64998e+06
TGGT1_308920-t26_1-p1	30.3711	83127.4	GASSFSSTPSGWK;GFEHESKPEFQQQQER;ILLAEEAIQQEVIAPFFK;IVEAHYFSEVK;LLQQHMGAAPTVAGTTLLPTVAPSAAFSGPASSLALDAAATK;QEVTEQTAGEEDAGEK;QLVETFGPVNAFHLLK;STDGHYAFVEFR	1;1;1;1;1;1;1;1	8	14	0.187	2.19177e+07
TGGT1_306195-t26_1-p1	27.0667	25567.1	EIDDLFADVMQAGK;EQGTASAQDSSSAVSTVSR;GGLPGVTNAR;KEIDDLFADVMQAGK;LAAPHTQAAEGPADQK;RPLTFDEDMGLNQR;SASVFLPSASK;YREQGTASAQDSSSAVSTVSR	1;1;1;1;1;1;1;1	8	13	0.3686	9.0642e+07
TGGT1_207620-t26_1-p1	22.8103	71204.2	DGAIVTDPLLR;LDNILLRPLK;LEGNAPDVK;NSQDVLAIAK;NVTVIGQETVPFER;TATDLGAVEEFQR;VAALNMLGR;VVAQIPDEIPVR	1;1;1;1;1;1;1;1	8	9	0.1325	4.86298e+07
TGGT1_309120-t26_1-p1	25.5851	45719.6	ALMSNADLSR;GPLVVYAEDNGVTR;HAVASAVAATGLPALVMAR;IDEVPELPLVVSEK;KAEEAGAIAQASAEEE;LQLLFGR;MAAELEAAAR;QPYGVAPNAGYQTSAESWGTGR	1;1;1;1;1;1;1;1	8	8	0.2692	1.21003e+07
TGGT1_313390-t26_1-p1	25.586	36333.6	ALLASLSK;DKLLTQYLK;QDEGMFVQQSDSK;QLAPSGLLLVTGPFK;VDISGVDVSSIK;VDISGVDVSSIKDEQFGASK;VNGVPLR;YVIATTTK	1;1;1;1;1;1;1;1	8	12	0.2484	1.05825e+07
TGGT1_226380-t26_1-p1	26.3375	42636.5	ADVAQALVDGLLTER;ANSVAVANTIIPR;EALEDFDLLLEK;QLPHIVGMDPDYAEEHILYTQLPLR;QNAEAQWSDLATAAAEIGNK;VNILINR;VVSTVDDQLER;YGEASVDDTQR	1;1;1;1;1;1;1;1	8	9	0.3016	2.90987e+06
TGGT1_230940-t26_1-p1	23.8831	155128	AQPTQALR;GHEQGSWEVVLTK;LQQNALLSGR;QGEAVPGVER;QNAFAGSASSSSSR;VQQAVAEIVEEK;VSPAPEDVAAPEK;WVEDVHPLLEFFNYSK	1;1;1;1;1;1;1;1	8	8	0.063	1.1834e+07
TGGT1_201520-t26_1-p1	22.8673	26351.3	DNPSPSPITAKPDVR;IQETGDEVK;IQETGDEVKVER;KDNPSPSPITAKPDVR;LEIVSMTR;LHVVNVGDSR;LTPDTADFSLPMF;SFGDFGK	1;1;1;1;1;1;1;1	8	9	0.2845	7.6359e+06
TGGT1_312960-t26_1-p1	23.2613	26684.1	EHLLPQLTMAPTPAHETLLQQHQAAAEK;KLNEQQLIIINK;LADDEELLRPSEEK;LNEQQLIIINK;QQVEAHIQDQLR;SATMAKPQLTQK;TDVGASMLSESGK	1;1;1;1;1;1;1	7	12	0.4009	6.2253e+06
TGGT1_235540-t26_1-p1	22.3267	26216.4	ETEQAQEEAPIIDGTGELFK;EYSYQEMLQR;HIEALLR;KETEQAQEEAPIIDGTGELFK;QPEGEEEAPQQFDFGER;REEAAASEPQVEAEAK;VAWINFK	1;1;1;1;1;1;1	7	9	0.3377	5.45124e+06
TGGT1_204400-t26_1-p1	20.4654	62107.4	EAYPGDVFYLHSR;FESLFIDYINANHQDILK;GTALTELLK;IVDVPIGPGLLGR;QMSLLLR;TAVAVDAIINQK;VVDALGNPIDGK	1;1;1;1;1;1;1	7	8	0.1456	6.77715e+06
TGGT1_247470-t26_1-p1	21.676	59902	IDAFADEETPESADGIR;LISHAGALVNLAK;QLGELPIEK;TLQEYLSTK;YGLLFHSSFIGR;YLADGIVPR;YPASTIQILGAEK	1;1;1;1;1;1;1	7	7	0.153	3.5312e+07
TGGT1_314810-t26_1-p1	21.1237	30102.5	AVQPFITYGYPTLK;GDWGNREEMINELVQR;GGFYKEPEAK;LLRPMEGVPVPER;LQANDIVSQHLGK;QANNFLWPFK;QLHNAVFIK	1;1;1;1;1;1;1	7	15	0.3295	2.03915e+07
TGGT1_219320-t26_1-p1	21.8423	46576.4	FVGLGNWGSGSYGQK;GDSMLQYYLQPLLK;ILDYIIVVADR;LVSGTTGETLYTHK;MPFFTVLGVDDWSR;TELTYAVTSEQIK;TLELAPK	1;1;1;1;1;1;1	7	9	0.2042	5.81287e+06
TGGT1_319560-t26_1-p1	23.4298	40501.4	AEESCVEGVEVTLAEK;EFGISASSCK;EVVSESLAPSFAVTETHSSVQSPSK;GESGSEGSLSEK;MNIVFK;NAECVENLDAGGGVHCK;QLHTDNGYFIGASCPK	1;1;1;1;1;1;1	7	11	0.2663	2.8496e+07
TGGT1_263700-t26_1-p1	23.8285	16291.5	AATGEEGEAQGSGLGPATR;ADRDESSPYAAMMAAADVAAR;DESSPYAAMMAAADVAAR;ELGISAVHVK;IEDVTPIPTDSTR;SKTPGPGAQSALR;TPGPGAQSALR	1;1;1;1;1;1;1	7	28	0.4872	2.22783e+08
TGGT1_274060-t26_1-p1	23.4732	35049.2	AASSSAVSGASSSPGSVK;AVAGLAAGGLGSFFGNPADLALIR;EEGLFGLWR;ELLEPTFGK;IAPHAMITLISMEYLNK;NYTGVLNAISR;QLTYSTAR	1;1;1;1;1;1;1	7	8	0.2972	5.88226e+06
TGGT1_320050-t26_1-p1	20.8294	35319.6	FPGYSKPEGEGEGSYDPEAHR;GAADGGLHVPHGIK;ILGLHVADYMR;NKIEADDIEAMYK;VLATAESTELPR;VLLDVGIVR;YSAQFSQYIK	1;1;1;1;1;1;1	7	9	0.2903	1.54599e+07
TGGT1_288500-t26_1-p1	19.9993	60298.1	FGPTALPLPMLER;LGANIDEK;LNTVLFANDVK;LPFAAVHGDPDLVAVGK;NFLFEVPK;QVDIQTSTELLDLK;YNMSSIGDFLR	1;1;1;1;1;1;1	7	8	0.1491	3.20205e+07
TGGT1_293630-t26_1-p1	17.8414	89520	APIFVFK;AVVSEEEER;DVDPAISK;LDLQITYLR;LEGLLNTTK;TAFVLFPDEDTK;WLTQLDAR	1;1;1;1;1;1;1	7	7	0.0764	4.70718e+06
TGGT1_261950-t26_1-p1	24.3761	59879.1	AAPLFADQSTEPGLLQTGIK;IPSAVGYQPTLATDLGQLQER;LVLEVAQHLGENTVR;TIAMDATEGLVR;TVLIMELINNVANK;VVDLLAPYAK;VVDTGAPIQVPVGVETLGR	1;1;1;1;1;1;1	7	10	0.1982	2.40455e+06
TGGT1_263040-t26_1-p1	20.0603	23986.1	AFEPLLLLGK;AVVAFNQK;DILVAYDR;ERFQDVDIR;FQDVDIR;NAVAVALCTQGK;VSGGGYVAQIYAIR	1;1;1;1;1;1;1	7	9	0.2891	6.14988e+07
TGGT1_203280-t26_1-p1	19.9629	22521.6	DSRPTWEELR;DSRPTWEELRK;EESANEFLER;KEESANEFLER;LSNFFNEAR;QHLELLR;VVSSGPSLMEK	1;1;1;1;1;1;1	7	8	0.2552	1.38031e+07
TGGT1_291890-t26_1-p1	19.8617	48641.5	FQTGSNSAFDVVEVEEPAGPAVLTIGLGHK;GGNIDLPEK;HYTEEEGIR;LAVVLDYTR;LVEEGVQR;TGGGPPSQPPEMQQPADR;YIQQMLDQR	1;1;1;1;1;1;1	7	8	0.2018	5.17095e+06
TGGT1_295125-t26_1-p1	20.4038	40113.2	EMEEQLSAASR;FLAPFDLVTIPGKPLVQK;FPQEDRPLADAAR;GGSWLEQEGVELR;LINPSVEAR;LLALQAIETPEYR;LVAHLQDEGVVHGK;LYLTVQAVR;LYSGDGTLTGGDDDMPPLET;NEVGWVK;SRNEVGWVK;SSEAALSVSPAGDIVDK;VVVPAEYDEYTPPEGR	0;0;1;1;0;1;0;0;1;1;1;0;1	7	12	0.4438	3.68414e+07
TGGT1_226240-t26_1-p1	23.5668	23201.1	DIDQVHADLK;DIDQVHADLKK;GHVNLPVDEDLPGK;GKDIDQVHADLK;LVVAQETPWTHEDAEEAAK;RLVVAQETPWTHEDAEEAAK;YFINDSALQIHMQTK	1;1;1;1;1;1;1	7	12	0.3131	4.07023e+07
TGGT1_312050-t26_1-p1	15.7164	24194.3	DTFLHLTR;EVSFDEGAAFAR;GAAGALLVYDITR;KIYENIQR;TAQNVDEAFILTAR;YIIIGDTGVGK	1;1;1;1;1;1	6	6	0.3084	4.37076e+06
TGGT1_204020-t26_1-p1	20.9233	28237.1	GAPLAEVSFR;GVAMNPVEHPHGGGNHQHIGHPSTVSR;LRPLDFAER;MPEGTVVSNVEEK;NAALTIGNILPLNK;TSGTYATIVGHSDDGSK	1;1;1;1;1;1	6	13	0.3462	5.96001e+07
TGGT1_215470-t26_1-p1	16.7146	24587.4	AIGEILEGSR;ELGLEFMDVEAMK;FPTLITHNDKLEDK;KYDAFLASQVLIPQIPR;LLGPGLNK;STMGKPQQIYG	1;1;1;1;1;1	6	7	0.3364	8.26022e+06
TGGT1_275810-t26_1-p1	20.6862	17387	EGVIVVQK;FNWQHNYYFLTNEGIEFLR;GAGEGMGEGGDMNGDWRPR;HPEVPVPNLHVMMTLR;KAIYEYLFK;TYLHLPPTVFPSTLTK	1;1;1;1;1;1	6	24	0.5724	1.44495e+07
TGGT1_255340-t26_1-p1	16.2335	185257	AAGVSALSASVPSAQR;EAQALLESLLR;EGEVEDDDKLDR;EIAATLPLK;EIAATLPLKR;VLDQLSSASR	1;1;1;1;1;1	6	7	0.0348	2.46438e+07
TGGT1_280380-t26_1-p1	18.056	61796.6	GDPYELIVSGSR;LGWSLWK;NVAIVGIDAVQFHEPNK;QYSPVMVNR;SVDGLGLVISK;TPVEEDWGK	1;1;1;1;1;1	6	6	0.1175	3.07683e+06
TGGT1_232300-t26_1-p1	18.5436	28619.1	FGFAPDSVELFAER;FKDGYLISTGEPSK;GCEVVVSGK;GLCAMAQAESLR;IMLPHDPEGK;MFVDQAIR	1;1;1;1;1;1	6	10	0.2627	3.37977e+07
TGGT1_216670-t26_1-p1	16.4173	99989.4	EVAALQKPLSK;IQTQSGVESIR;MDGTEGVAAIR;SIGSVIGAGGANLR;VTVQQLQQQIR;YVVHLR	1;1;1;1;1;1	6	7	0.068	2.32602e+06
TGGT1_215460-t26_1-p1	19.1618	30356.1	KQFGVDILHPSR;LGYVEAKPTK;QFGVDILHPSR;SSGFAMIYDNPNAAK;TNPLLQR;VSDSQSIVVFGLK	1;1;1;1;1;1	6	13	0.2135	7.18404e+07
TGGT1_289550-t26_1-p1	17.9173	57251.7	AALNPTSYVLASQELSELR;AANAALVWSLR;DLMVTSGIDGVAK;KPDSVMYAPLK;SQILASGSADETVR;WHPVEEAVLLSASYDR	1;1;1;1;1;1	6	7	0.1585	1.1373e+07
TGGT1_229480-t26_1-p1	18.4983	38253.1	FPEDYSGIEFPFK;IEIEEILNAQDK;ILMDPGKDEGLMK;MEFQAIDKDNDGK;TVDKDNDGLLDLSEIR;VSLSELEATYVDSLDQK	1;1;1;1;1;1	6	8	0.2507	2.7212e+06
TGGT1_249990-t26_1-p1	18.4983	92658.3	EFLEPSAFPGAGAHR;HELEDLVQER;LGLLTEALEK;LNESFDDQTEETLR;SGPVFQHYAVVR;TLSTILEDLR	1;1;1;1;1;1	6	6	0.0847	4.12293e+06
TGGT1_259830-t26_1-p1	15.6891	69547.4	FVFLFVNR;IELIAFHGR;ITDGETGLHAR;SGFQFLR;SVLVDYDAAGR;VLIYDLLANR	1;1;1;1;1;1	6	6	0.0892	2.88821e+08
TGGT1_251870-t26_1-p1	18.462	12566.8	KSMMIMTSFIADTFDK;LVLPGELAK;QVHPETGISK;RAESYSSYIFK;SMMIMTSFIADTFDK;VLKQVHPETGISK	1;1;1;1;1;1	6	9	0.4261	4.01124e+07
TGGT1_209950-t26_1-p1	16.5392	47655.7	AMATHVQVPK;AVGPLIPSSVIIPTDMK;AVGPLIPSSVIIPTDMKDFEK;DLFAMESYPSVVVFNPHLK;ESIASLLDK;FQVIPELTK	1;1;1;1;1;1	6	6	0.1604	3.24486e+06
TGGT1_238010-t26_1-p1	19.1115	18550.2	ELYDVDTQR;IEETNTLVFLVDPR;KIEETNTLVFLVDPR;QPLTTESAMK;TNVHFFRPHTLR;VNTLIRPDGLK	1;1;1;1;1;1	6	7	0.3413	2.31858e+07
TGGT1_227280-t26_1-p1	15.7922	24226.7	AVILSLATSAAIGGR;QPFMSSVK;RAVILSLATSAAIGGR;RELYDR;RQPFMSSVK;VEEELSLLR	1;1;1;1;1;1	6	9	0.1802	1.43435e+07
TGGT1_312270-t26_1-p1	20.2667	44701.3	EADFQTEGVPLDSAPQELVDHLK;LSFPVLDATDLR;QAANVAAQVVYANSLR;QEEWEQR;RQEEWEQR;SALTPSAPDPDGDGDPATSLPSQR	1;1;1;1;1;1	6	9	0.2075	1.62889e+07
TGGT1_262690-t26_1-p1	16.4752	16320.1	GVVVNTWEGSK;KGVVVNTWEGSK;TMVPEDAMR;VVVVLNGR;YINVNHLMPTR;YTVSSDMDVK	1;1;1;1;1;1	6	13	0.3521	2.40822e+07
TGGT1_258070-t26_1-p1	18.1385	75666.6	AEALEAERPEGAFR;AWSYAMQLK;GENAASAVVNLR;KPQAEEGHALLR;LSILAALEQEQENWEAAR;VLLLVLTQAER	1;1;1;1;1;1	6	6	0.1121	7.83522e+06
TGGT1_262620-t26_1-p1	18.4802	31740.2	ADVFEDFQGR;AVEMFNEYMLDGRPISVR;ELTDTELFDR;GVGTVLFSTPEGAQR;PADEQQQQLPR;QVFISNLPWR	1;1;1;1;1;1	6	6	0.2526	4.76961e+06
TGGT1_316400B-t26_1-p1	16.0604	47818.3	EDLAALEK;EIVDLSLDR;HLFHPEQLISGK;IHFMLSSYAPIISAEK;LIAQVISSLTASLR;LSVDYGK	1;1;1;1;1;1	6	6	0.1528	3.35076e+06
TGGT1_239760-t26_1-p1	17.1318	15064	DTVYELR;FLQTHIK;FTVDCQKPVDDNIIEAK;VFVTAELPFSK;VFVTAELPFSKR;YFQMPQEDETAA	1;1;1;1;1;1	6	9	0.4135	7.80491e+07
TGGT1_233460-t26_1-p1	20.6226	34806.5	ASSVVNNVAR;LEFAGAAGSAK;LTENPWQGNASSDK;LTVPIEK;STAAVILTPTENHFTLK;TALTEPPTLAYSPNR	1;1;1;1;1;1	6	7	0.2202	1.00242e+07
TGGT1_311430-t26_1-p1	16.7989	31911.7	AGGWFVISIK;DHAVVIGQYR;EQLTLEPYHR;LEVAEESGEK;LGATIVGGVANMPIKPGSK;QNIVPIVEDAR	1;1;1;1;1;1	6	7	0.231	5.35368e+06
TGGT1_201630B-t26_1-p1	17.3875	29100.9	AMLVTGESYAALTR;DHVPDDPEEWRR;EIVPSMDGHFDTIQELNSR;LLLEENWSFK;SFGDFVAK;TPSPITAKPDIR	1;1;1;1;1;1	6	10	0.293	7.74173e+06
TGGT1_411760-t26_1-p1	17.0517	32038	AGFAGDDAPR;AVFPSIVGRPR;DLTDYLMK;DSYVGDEAQSK;GYSFTTTAER;IWHHTFYNELR;SYELPDGQVITIGNER	1;1;1;1;1;0;1	6	6	0.2683	4.00537e+06
TGGT1_234450-t26_1-p1	18.1795	26571.7	FDIQVDK;GYIGDFEIVDDHR;IVIELLGR;QFGHLVLTTAYGIMDHEEAR;QFGHLVLTTAYGIMDHEEARR;QVLIRPSSK	1;1;1;1;1;1	6	11	0.2511	4.1889e+07
TGGT1_269885B-t26_1-p1	16.0494	62329	APSVVVSPIER;FFITSTYDPAEVADR;IAQALRPVGEAAAVR;IPTQEEFATLK;IVEFINAER;NIFEEFR;QAQPDTEGKPSTVFVFR;STPAADDLPTSR;TPYPDDLPIR	0;1;0;1;1;1;1;0;0	5	5	0.1918	6.22481e+06
TGGT1_294980-t26_1-p1	16.8238	29226.1	GPGLVTGVPGR;HPPLHQPSTAPTTAATGTSTVPR;RPPAAVSLPMGVTQASSSPSSASAAR;SAGIQTGPNEGALR;SSSPTPPASTASNR	1;1;1;1;1	5	6	0.3259	6.09566e+06
TGGT1_230190-t26_1-p1	16.6166	31220.2	AAVKPPTLTEER;DYLASQLTGYPFLR;SGGPQFEMAGTSHR;SPTGPGAPELGTQEATAGTR;VTVPSTALPSDSHR	1;1;1;1;1	5	8	0.2552	5.38935e+06
TGGT1_269190-t26_1-p1	15.5931	105066	AAAGNIIPSATGAAK;DPEEIPWADK;HAIISAPAK;LVDLIAVMAAK;VSPTGLFGLLGSSSEK	1;1;1;1;1	5	5	0.0613	730738
TGGT1_255320-t26_1-p1	14.1912	25835.9	AGFVATESIQLK;EGFDALAQFPHSLEQR;EQWMDTIR;GEPVTPEQAQVLK;SLGLPTLLK	1;1;1;1;1	5	6	0.2544	2.58227e+06
TGGT1_267710-t26_1-p1	14.0436	222859	GAEETNELLGR;LAVLQDAVTK;LVSHALEVSR;QILLLLR;VVDPVSLSLLK	1;1;1;1;1	5	6	0.0236	1.91349e+06
TGGT1_225550-t26_1-p1	14.3807	48364.3	FNDIFSVNER;FVVLHLKPK;LDQAVTAALGPNGR;QPFEYSVGQHVGEFR;TLASVGGIDTEEIRYPLR	1;1;1;1;1	5	6	0.1546	3.9476e+06
TGGT1_268870-t26_1-p1	13.3329	113991	AGSQAAAEDSLATR;FTYLLLR;LVWHAVESAR;VEEAFLEAR;VVIVEIGGGHGR	1;1;1;1;1	5	5	0.0504	4.10071e+06
TGGT1_292130-t26_1-p1	15.8551	32728.5	DQVAFLQQYGHA;LGDLSSQVGWSHGDLVAR;LQVFEGVPTMVER;MVVPSALR;SFAQTTLPK	1;1;1;1;1	5	7	0.2098	9.72559e+06
TGGT1_242800-t26_1-p1	15.1835	30133.6	AMTEDEMFK;NPQSHLYTSLGVITK;PQNEYIELHQK;SAEPEQAPDGAVPAYLLDR;TTFHLDIVGVK	1;1;1;1;1	5	7	0.25	4.00201e+06
TGGT1_213350-t26_1-p1	16.8419	17146.2	ADAGDAAANQPK;DLVVVPEMIGSVVGVYNGK;GVELDKLLDMK;LLDMKMEDLLELFR;NCAFGEKPEPVNTHLR	1;1;1;1;1	5	13	0.4467	2.69915e+07
TGGT1_248340-t26_1-p1	17.8661	25981.4	APEIQIDPNLVQEAER;LILVGDGGVGK;LTNQPALSFVGEHAK;NLQYYDISAR;SNYNFEKPFLWLAR	1;1;1;1;1	5	7	0.2882	1.10932e+07
TGGT1_277850-t26_1-p1	13.7813	81012.5	GDILLEIGGK;HLAELVENSTEK;LGDSVIDEAAVK;LNLLVPANSDLR;VSDADFWK	1;1;1;1;1	5	5	0.0729	1.21733e+06
TGGT1_241240-t26_1-p1	14.983	52802.3	AAYTAEHGFR;HLQHTAPSPTDDTPAPER;LGITVDETAATKPWQAR;LHQLEQEAEQVR;VMQLIALVTK	1;1;1;1;1	5	5	0.1414	279165
TGGT1_262400-t26_1-p1	14.2766	155746	AINSMLESEGVTDTR;DAIWLAYQHR;LPADVEDK;MVTLNLEDLYK;SDYVWPWVK	1;1;1;1;1	5	5	0.0376	2.0811e+06
TGGT1_270710-t26_1-p1	16.3726	61034.6	AVNPSDTYR;EGDEHPLSPGEQR;FDDEFILK;KAELQMEEPFGEEAAAEK;LQQLWDIAVQSVEAER	1;1;1;1;1	5	7	0.1141	876319
TGGT1_262670-t26_1-p1	14.6036	21316.6	AHMQQLFDSK;ALPSNIQIIR;KQPTEAEPNPSLFR;NFGVWLR;STGEILAVNEIR	1;1;1;1;1	5	5	0.2896	1.06347e+07
TGGT1_266070-t26_1-p1	14.7323	14346.8	DYTIHLHK;FIWSGGIR;FYTLVQHVPVASFENLK;LIHGIQFK;LNKFIWSGGIR	1;1;1;1;1	5	6	0.3667	4.3726e+07
TGGT1_226580-t26_1-p1	11.2565	42712.1	ILNVWALK;NIDVTDTER;NVEENISFTK;NWENLSSFLQK	1;1;1;1	4	5	0.1	1.15216e+06
TGGT1_213730-t26_1-p1	11.2111	46357.7	AADFALK;LATIQTGDQK;LLSPDVVEAGVEQAR;TGASPLLYSWHDR	1;1;1;1	4	5	0.1061	2.49567e+06
TGGT1_261620-t26_1-p1	12.7061	29665.3	QLTHESTDHWQPDK;SFKEDEGLR;SGGTSLSGFDMHAGER;TEKPWINPYEVMAR	1;1;1;1	4	7	0.2087	2.38522e+06
TGGT1_255260-t26_1-p1	10.9264	62980.4	HIELQQPDRPPYR;ISPFPMELLEK;QSGNPLPGGFNLNFVTPSGQR;YPFVYDSK	1;1;1;1	4	4	0.0931	2.87192e+06
TGGT1_248810-t26_1-p1	11.5677	54219	FVGPAAEEVER;SVQDLEPTSK;VDLPSSISQADWER;VELYLYR	1;1;1;1	4	4	0.0845	2.71022e+06
TGGT1_204050-t26_1-p1	12.7243	85044	DNMEVNQAER;GADIVNHSWGGSWPSEALR;LWGMDALNVK;TANNGLIHIFAAGNDGVDIDQR	1;1;1;1	4	5	0.0767	1.28956e+06
TGGT1_289530-t26_1-p1	12.1571	22146.2	ALQEQLEAR;LAASILK;VLIEAIHNEK;VWMDPNEASDISMANSR	1;1;1;1	4	5	0.2299	7.1907e+06
TGGT1_218520-t26_1-p1	12.7424	36632.9	KPPFEFGK;RTPLEESQEPEGSTPDSQQSR;SGSGGGEEIEYER;TPLEESQEPEGSTPDSQQSR	1;1;1;1	4	4	0.1203	1.29267e+06
TGGT1_234380-t26_1-p1	10.3434	38629.8	DSWENLDR;DTTLDNLLK;LGDMAAAVAAATK;SLLRPQVGLSFIEGFMQPIK	1;1;1;1	4	4	0.1441	858275
TGGT1_294430-t26_1-p1	11.4936	100452	EAAEASLAADPSK;EAAEASLAADPSKR;ILTPEEFHALR;LLLFNFYPFIQK	1;1;1;1	4	4	0.0415	2.33068e+06
TGGT1_284560-t26_1-p1	12.601	21410.3	ATNVKDEIALTGTDVELVSR;HLPVDIQK;NMFTGVMK;SAALIHQSTLVR	1;1;1;1	4	6	0.2526	1.09479e+07
TGGT1_245680-t26_1-p1	11.4936	17882.5	GMPYSYYHGR;HGMPAVSR;KGDYVDIVCDPSVQK;TGIVFNVTQR	1;1;1;1	4	8	0.2739	4.13928e+07
TGGT1_269980-t26_1-p1	12.2501	52130.9	DSSLVQVLNR;GQQGSYPIK;IIQVDQSLKEDR;SADPFYWMR	1;1;1;1	4	5	0.0846	4.99982e+06
TGGT1_275650-t26_1-p1	12.5353	101108	AHPGPLAATLADPEGWALYR;DASPTSWAVWR;VLADPLGWVLFK;YEDWVSHPTVR	1;1;1;1	4	4	0.0616	770417
TGGT1_228470-t26_1-p1	12.1263	24310.4	QGFVIYR;VLNSYWVGQDAVYK;YLEELWK;YYEVILVDPAHNAIR	1;1;1;1	4	4	0.2098	1.15889e+07
TGGT1_250730-t26_1-p1	15.1674	30784.7	EGGSPEVQAGLK;INDKETTSLTDNAK;LLDPFVFYGYPTIQTLR;SAVDTSALQHEGGAK	1;1;1;1	4	4	0.2172	683942
TGGT1_216860-t26_1-p1	11.1929	49083	DFFLKPELLR;GNYVSIHASGFR;GVEDVVVGR;TTPHILIGTPGR	1;1;1;1	4	6	0.0991	8.4751e+06
TGGT1_231080-t26_1-p1	10.9553	9577.39	KFLLTAR;LEGSLPPSLEK;YLYTFVVEDR;YLYTFVVEDREK	1;1;1;1	4	11	0.3571	1.48172e+07
TGGT1_297880-t26_1-p1	12.3904	24137.8	GLLQLFTEK;GVGEHIGGTPVDLVLNDLYPLIVK;QGLGGVLGK;SWTDAAHLQIMQLSSSSAR	1;1;1;1	4	4	0.2785	835265
TGGT1_205580-t26_1-p1	11.95	51189.8	ASVLSGPR;EKPVPVYLTDLQTGAIR;ETEEPEFDSAAMR;LTSEGFIHELQHGHR	1;1;1;1	4	6	0.1066	2.05174e+06
TGGT1_316660-t26_1-p1	10.7945	91524.1	EFTTQLFALK;EPLLDLVR;FLNQDVESSR;LILPPIAETLR	1;1;1;1	4	4	0.0483	1.01923e+06
TGGT1_305520-t26_1-p1	12.5054	29317.4	GTHIVGAPTTK;IGEPHTVPMK;ISSIEEIYLFSLPIK;SPYQEWSDYLAR	1;1;1;1	4	4	0.1784	939054
TGGT1_257990-t26_1-p1	11.2565	104247	FFRPELLNR;LDDIVIFK;NNPVLIGEPGVGK;VGDLDLVAELR	1;1;1;1	4	4	0.0442	2.35861e+06
TGGT1_286730-t26_1-p1	12.4989	24000.2	DWLLSHGR;STPTGPVASAASSTK;VQLSIAVEDPK;WQIVYPAYINK	1;1;1;1	4	4	0.2027	2.15711e+07
TGGT1_238250-t26_1-p1	12.7424	11400.6	EELQNVVSAQR;QVAGFAPYER;REELQNVVSAQR;SGIAVGLK	1;1;1;1	4	5	0.297	2.60989e+07
TGGT1_219820-t26_1-p1	10.3271	34428.5	ESTLHLVLR;IQDKEGIPPDQQR;MQIFVK;TLSDYNIQK	1;1;1;1	4	5	0.1205	7.61099e+06
TGGT1_233410-t26_1-p1	11.3563	67897	LSAPLMIHR;NFDPQMHPFER;TEAAAQLGPR;VFQAHDGFVR	1;1;1;1	4	5	0.0664	1.18038e+06
TGGT1_257390-t26_1-p1	12.1389	164778	GLEASQNGSSHGSVAVK;LAELEAFR;NYTWEEAMR;QLLEEQMQMVER	1;1;1;1	4	5	0.0307	681776
TGGT1_289970-t26_1-p1	14.9602	24473.9	GGVFNNEVNFASAAASPAHFATATTTR;HRPAEVGSVTPAIAAAK;LVIQNKPSTNVSVDR;STGFFGWLR	1;1;1;1	4	7	0.2931	4.24245e+06
TGGT1_252270-t26_1-p1	11.4936	65389.5	FLGDTEPLFSATK;QDFEASQLLENIK;SGTVVTNLSEAVR;VFQAFLPLAPK	1;1;1;1	4	4	0.0824	1.51875e+06
TGGT1_221380-t26_1-p1	11.9499	27241.7	AVTLAEVLK;DKEPIGSNEIR;DPGYQAPIDESLVK;VMNYVAYAAR	1;1;1;1	4	5	0.1781	8.77048e+06
TGGT1_231140-t26_1-p1	12.9135	18655.1	DKLNHSVLFDK;EQIAAAAAAGSR;IVGEHHHSQYIYTR;TKEQIAAAAAAGSR	1;1;1;1	4	8	0.2422	9.39983e+06
TGGT1_297760-t26_1-p1	11.2111	28058.9	AQPLFNFEAIR;IGATLDQSFSGLSK;SADAGATAGAVSAPER;VQASVASLLR	1;1;1;1	4	4	0.2008	1.25331e+06
TGGT1_229250A-t26_1-p1	10.5056	8339.29	FNGITLSAER;KFNGITLSAER;VSSELLWQCVR;YSGIAHKQPLGLNR	1;1;1;1	4	9	0.4865	5.77531e+06
TGGT1_273060-t26_1-p1	11.8617	14048.3	FMYVMR;LPNNEMIGYVINDK;NKLPNNEMIGYVINDK;VWAHDEESEAR	1;1;1;1	4	5	0.2845	5.9388e+07
TGGT1_270960-t26_1-p1	10.6004	138595	AFTLLQIPDGK;ILILLPFR;LDVEDLYYAR;VLPTLQGEFDR	1;1;1;1	4	4	0.0322	2.30887e+06
TGGT1_258850-t26_1-p1	10.9743	32815.8	ELTDFNDEAR;SQVETLYR;YGLLQESDMWK;YYNLELFEAK	1;1;1;1	4	4	0.1413	2.64665e+06
TGGT1_239260-t26_1-p1	11.2865	11432.4	DNIQGITKPAIR;DSVTYTEHAR;ISGLIYEEIR;VFLENIIK	1;1;1;1	4	5	0.3883	5.41867e+06
TGGT1_250810-t26_1-p1	11.0739	20056.3	KELAQLR;KFIPNDLR;VLTVYTQK;VLTVYTQKQR	1;1;1;1	4	7	0.1404	1.64024e+08
TGGT1_254720-t26_1-p1	11.2865	28508.9	IPYGGAAPPR;MFPNLHYR;MGPSDISTHVR;QRPVFMEGVR	1;1;1;1	4	15	0.1461	1.16503e+07
TGGT1_239740-t26_1-p1	10.6257	44725.1	EIPTVAGFVQK;NEEGFITDLLK;RLPLDVALER;SAPEVQEVLSR	1;1;1;1	4	4	0.1054	4.07095e+06
TGGT1_286420A-t26_1-p1	13.9549	49474.3	EHALLAFTLGVK;IGGIGTVPVGR;LPLQDVYK;QMIVGINK;SGDAAMVNMEPSKPMVVEAFTDYPPLGR;STNMSWYK;STTTGHLIYK;SVEMHHEVMEQAVPGDNVGFNVK;THINLVVIGHVDSGK;TLEEAPK;TLVEALDTMEAPK;VPFVAISGFVGDNMVEK;YHYTVIDAPGHR	1;0;0;0;0;0;1;0;1;0;0;0;1	4	8	0.3839	5.80756e+06
TGGT1_313690-t26_1-p1	7.4045	111529	AALQGNPAALR;EAQLLEAGK;FSPQEAGEALER	1;1;1	3	3	0.0316	1.21079e+06
TGGT1_301120-t26_1-p1	8.60656	43864.8	ADQDAYAVESYK;TVLGLEISR;VLNLDIKPLAR	1;1;1	3	3	0.0775	614485
TGGT1_208830-t26_1-p1	9.8554	54862.9	FDLLQFVNLTR;LVQNAPLFLK;TTSPGSLGGFGATVGR	1;1;1	3	3	0.0733	1.59921e+07
TGGT1_311830-t26_1-p1	9.8372	16344.5	HDAELQALGLGK;RHDAELQALGLGK;SLHSVDPEETMAVDD	1;1;1	3	5	0.1931	2.67932e+06
TGGT1_263070-t26_1-p1	9.8372	59830.7	DVKPHNVMIDHSK;TPALVFEHINNQDFK;YYADVNLHKPR	1;1;1	3	3	0.0724	321627
TGGT1_288400-t26_1-p1	8.60656	120342	DRQDVNPFLSVK;LFKEEFVLEK;QDVNPFLSVK	1;1;1	3	3	0.02	635097
TGGT1_251540-t26_1-p1	9.53652	35287.7	EGYLPDNALER;GADGFGPSLLGDSPGFHFPR;VLAGDFEGFSR	1;1;1	3	3	0.1321	450368
TGGT1_219150-t26_1-p1	11.086	95994.9	TDKELNAHISLK;TLADDVAYAPLAEDEER;YTSVKPESYGLTVEDILSK	1;1;1	3	3	0.0569	1.27454e+06
TGGT1_300190-t26_1-p1	9.64827	10397.6	IELQQHAK;QAVGIWK;VMTGGAWTLQTAAAATVR	1;1;1	3	5	0.3438	1.24421e+07
TGGT1_305750-t26_1-p1	8.58133	71013	EPQPTAPAR;LPLSLLAPSAPGR;TEHFDEGGQEMSTVPQTR	1;1;1	3	3	0.0624	0
TGGT1_260440-t26_1-p1	8.30587	34078.7	SALVDFLK;TPLATLGQK;TYVQVIQEGK	1;1;1	3	3	0.0865	664630
TGGT1_266470-t26_1-p1	7.78166	14128	ENAQYYDFMK;KELDVEFDAK;VMWNSPK	1;1;1	3	5	0.225	766388
TGGT1_410610-t26_1-p1	11.0679	26756.2	ASSSLVDVINFLR;FTTGMAGVTDR;SGDASAFDDR;SVLLFSHGLLYLSDLGR	1;0;1;1	3	4	0.2056	3.22017e+06
TGGT1_249970-t26_1-p1	9.8554	24666.4	DGEEVQWFK;ESWQEQIQSLMK;VLVITVNNPQPTTYNFTFK	1;1;1	3	3	0.1747	750201
TGGT1_300200-t26_1-p1	9.60012	15909.8	AGLQFPVGR;ATIAGGGVIPHIHK;GDEELDTLIK;HLQLAIR	0;1;1;1	3	4	0.2581	9.96e+06
TGGT1_277270-t26_1-p1	9.8736	95721.5	HLINNPSPAHGYK;SDFSGDVEELAEAAR;VVLEEWLDTYAGK	1;1;1	3	3	0.0476	608969
TGGT1_294200-t26_1-p1	7.64584	62697	IDFAGVPGFR;IDHYLGK;LLNQFEQR	1;1;1	3	3	0.0446	1.56663e+06
TGGT1_258870B-t26_1-p1	9.06296	52078.7	EVDEGEELLHFADVEYPTSISR;GFVVPVADMVAAVK;GIQELLVPQPALHLLSYFDAMHPENLR;GMDDGAFVR;GTVVSVPASWLIVK;WMDWASGR	0;0;1;0;1;1	3	5	0.1992	653489
TGGT1_258870A-t26_1-p1	9.8554	60616.8	ASQDTMDNINHTTQR;EVDEGEELLHFADVEYPTSISR;GFVVPVADMVAAVK;GMDDGAFVR;ILPTFTVQDIPSGDADVHK;TVVAEVVEDDSK	1;0;0;0;1;1	3	4	0.1634	1.81308e+06
TGGT1_306210-t26_1-p1	7.7204	77551.5	DALASLVFAR;TQTLLVLDPTLPIK;YINVLER	1;1;1	3	3	0.0431	3.68641e+06
TGGT1_310380-t26_1-p1	8.1736	35449.4	KGHLELVEVGPR;LLIPNSQR;SNNVTDLIIIHEHR	1;1;1	3	3	0.1083	3.97905e+06
TGGT1_263440-t26_1-p1	9.13176	66489.1	DPEVLEELLLAK;FVEPPPAVALPDDLSGGSLR;VLLDADGALR	1;1;1	3	3	0.07	880989
TGGT1_230160-t26_1-p1	8.60656	15835	FPGWAWVGYHHR;SAEVVYATGLK;VQVYTYQPATVR	1;1;1	3	3	0.2465	1.07684e+06
TGGT1_239820-t26_1-p1	7.96825	65152.9	FLGTPIYLQMPSR;KIPQADASVSR;LVDEPVETLHLK	1;1;1	3	3	0.0596	297682
TGGT1_242070-t26_1-p1	9.60012	42769.6	AATVIAADDMLLWALDR;DSFTNIVR;LLGPVEQILMR	1;1;1	3	3	0.0935	1.34203e+06
TGGT1_215980-t26_1-p1	9.77558	24450.4	ALISILEGMR;LYESVLAFR;QLRPEALQLPHMWHVR	1;1;1	3	7	0.1667	2.76564e+08
TGGT1_260610-t26_1-p1	9.8554	41474.8	MQAIQTQLTDR;SRPEYEAPADVFYNALEAK;TLVAPSQIGDAK	1;1;1	3	3	0.1097	2.36752e+06
TGGT1_263090-t26_1-p1	8.62475	37150.5	ATETAEAELPSTHPIR;YDEMAEAMK;YISEFSGEEGKK	1;1;1	3	3	0.1146	529850
TGGT1_263300-t26_1-p1	9.8554	31332	AGEFTLSLK;NPEIVNTASVSPAGAFDASSK;YAVGASYTGVASK	1;1;1	3	3	0.1483	1.40206e+06
TGGT1_288840-t26_1-p1	7.63525	70769	GTQELTLILEQK;LGEVMFAR;LQEVVNPTK	1;1;1	3	3	0.0448	2.04836e+06
TGGT1_290700-t26_1-p1	12.2985	34453.6	KGETQNEESNATLANSSTGK;NAEQKPEVPVAPVADEDAGSEEESSSHYGVK;WIQTFYSHNALQQDR	1;1;1	3	5	0.2115	730207
TGGT1_313910-t26_1-p1	11.0679	99562.7	AILNHYFNSAVVQAQDASWRPVVLK;QVMDEVDIK;SSSGDGGAPDMPGVSGSGSGR	1;1;1	3	4	0.0609	668453
TGGT1_315610-t26_1-p1	12.2985	15961.3	AAGSVVLVRPK;DVHVGSAETSNDVAVASTGSGTKPSK;DVHVGSAETSNDVAVASTGSGTKPSKK	1;1;1	3	19	0.2405	9.55376e+07
TGGT1_235750-t26_1-p1	7.71392	41197.9	ELSIINPENLELAR;SEVNILK;YVDFFEDR	1;1;1	3	3	0.0799	1.5067e+06
TGGT1_312990-t26_1-p1	7.8553	63807.3	DIFNVHALDLQR;GVNILVATPGR;NGTGVIVISPTR	1;1;1	3	4	0.0615	5.14983e+06
TGGT1_282170-t26_1-p1	9.8554	61219.2	EPGSPLLGFVNSAHWQR;GNPSSAHAIEAALASNK;TISTAATSEPYIVQR	1;1;1	3	4	0.0852	1.8418e+06
TGGT1_319950-t26_1-p1	8.28311	23007.4	IPGVPIIYVK;KIPGVPIIYVK;LALALAK	1;1;1	3	3	0.0896	7.96209e+06
TGGT1_214320-t26_1-p1	7.81411	61648	AQQLTVWK;DNVDVEIQR;GLSIEESPYFK	1;1;1	3	3	0.0493	3.67358e+06
TGGT1_243950-t26_1-p1	9.10298	30202.8	LLTTIGR;LPIIHQTLGPDYDER;YDAESLLTQR	1;1;1	3	4	0.1181	3.59548e+06
TGGT1_237180-t26_1-p1	9.8372	29165.1	ASAAFVDMWR;LLELIELNEAPADLASALR;RQEEVTLHLK	1;1;1	3	3	0.1529	853155
TGGT1_220100-t26_1-p1	9.8554	61001.5	ESLNDLFNVK;VPISAADVAR;VPVDNLEAQIIGLEYFHHK	1;1;1	3	4	0.07	2.69135e+06
TGGT1_258800-t26_1-p1	7.53685	59126.4	AIAELNIFK;LLVPSDVLR;MATQFSQVR	1;1;1	3	3	0.0508	2.32232e+06
TGGT1_317720-t26_1-p1	8.60656	68724.5	FSPPPFVEAGDNPASIAYR;QPINIITR;YSWHLHLTK	1;1;1	3	3	0.0591	494691
TGGT1_312090-t26_1-p1	9.5385	14808.8	KVHMAIIVR;NLYIIAVK;RAEGYFIYFEDNAGVVANNK	1;1;1	3	4	0.2662	3.32022e+06
TGGT1_291690-t26_1-p1	11.0679	90108.7	GDVESVESPPGVSLESAGETHADPSR;TSGASTPYDVHSPFMR;VATQGNVMADAEKPELR	1;1;1	3	3	0.074	1.59353e+06
TGGT1_279330-t26_1-p1	8.30587	51685.8	DIIALAETGSGK;VLVLDEADR;YDVASHLQQHFLLVPFK	1;1;1	3	3	0.0793	4.6267e+06
TGGT1_306030-t26_1-p1	6.38726	37806.5	GALAVLGTASLLAPR;IPSELPK	1;1	2	2	0.0661	1.72345e+06
TGGT1_203630-t26_1-p1	5.7559	12054.8	GFGGQTKPIFR;GKDSLVVQGK	1;1	2	3	0.2	9.55784e+06
TGGT1_243570-t26_1-p1	5.69428	12717.6	EASVYNTYTLPK;NIVDASSQR	1;1	2	5	0.1875	8.27461e+07
TGGT1_305850-t26_1-p1	6.10061	39144.1	AAPAPVVSPVAYGSSHGPSLVGK;NLPLDVPER	1;1	2	2	0.086	1.78981e+06
TGGT1_239330-t26_1-p1	5.00348	11213.9	AYHTQK;TYNWSEK	1;1	2	2	0.1327	3.80251e+06
TGGT1_208560-t26_1-p1	5.61865	72285.6	ALYEIAEQR;TLQSGIVAR	1;1	2	2	0.0269	545968
TGGT1_227850-t26_1-p1	4.91999	66197.7	FFNNVAFHR;FSDAPPR	1;1	2	2	0.027	105794
TGGT1_247195-t26_1-p1	5.43702	319958	LESQNDAIQTEK;VTFSEFK	1;1	2	2	0.0065	313384
TGGT1_213050-t26_1-p1	5.7559	21178	EGVQSAAANITEK;SMQAQQSVDLAR	1;1	2	2	0.1302	3.75539e+06
TGGT1_235420-t26_1-p1	5.7741	423266	ESLATGAFAPLVDKPPSR;HLENAVNQSVR	1;1	2	2	0.007	1.44251e+06
TGGT1_209430-t26_1-p1	6.96835	21532.4	EQEDLIGWSQGSSIQR;LAVVLVQLK	1;1	2	2	0.1366	102162
TGGT1_289690-t26_1-p1	5.28193	53305	LVELAHYMSVQDGA;SAGVNIIPASTGAAK	1;1	2	2	0.0593	213447
TGGT1_208540-t26_1-p1	5.7559	114415	AQSLSLLQEDR;LQANVMSSGPQR	1;1	2	2	0.0221	3.142e+06
TGGT1_246730-t26_1-p1	5.10889	39964.9	ASLPGASQDLAR;FSRPPDFLAEMLK	1;1	2	2	0.0716	243542
TGGT1_220490-t26_1-p1	4.61935	32820.2	AFLLGFEVR;YAIENATR	1;1	2	2	0.0576	617007
TGGT1_297430-t26_1-p1	6.98655	25321.5	LDNDLENYFSR;SGGVGGAPAPGSGAAGPAGDDASR	1;1	2	2	0.1411	1.02951e+06
TGGT1_215060-t26_1-p1	5.7377	22124.5	IDKPQAASEEELR;ILFLGLDNAGK	1;1	2	2	0.125	9.90284e+07
TGGT1_220950-t26_1-p1	5.54877	35598	ANAEGTSLAITR;FFGPSHHFGGFTPLYDPAPDKR;LTPEQLSQHSQR;LVELDTGVASPVFAR;TLLEEAEK	1;0;1;0;0	2	2	0.2066	3.01612e+06
TGGT1_252290-t26_1-p1	5.7377	59323.2	IVSVALEALENILR;TVGNIVTGDDR	1;1	2	2	0.0459	1.07924e+06
TGGT1_216680-t26_1-p1	6.66767	44560.4	AGFTAEELR;YLDDAFFDLSSAMLK	1;1	2	2	0.0605	378676
TGGT1_356400-t26_1-p1	5.69428	31998.1	FTTGMAGVTDR;GADSLPDSR;SSFEFR;VMSWFTSAQNAIR	0;1;0;1	2	3	0.1275	1.3906e+06
TGGT1_210095-t26_1-p1	6.98655	38568.8	DGDSADQSEGRPVVLVPK;FTTGMAGVTDR;LLAPIETLVYR;SSFEFR;TTESMSVAETEASILK	1;0;0;0;1	2	3	0.1699	492732
TGGT1_230210-t26_1-p1	6.16739	61136.7	FVQQENTVQQAQTDAR;VPEFVK	1;1	2	2	0.0393	412992
TGGT1_253800-t26_1-p1	4.94526	70659.8	KPVFPIEAR;VLEPLNLAK	1;1	2	2	0.0282	407761
TGGT1_320480-t26_1-p1	5.01407	24841.7	AQIWDTAGQER;AVGALLVYDVTR	1;1	2	2	0.1018	899656
TGGT1_310750-t26_1-p1	6.98655	64935.7	QAPAASQQQRPVQTGGANQGAGTPR;TGQPAPAAAAPGYQTQR	1;1	2	2	0.0699	0
TGGT1_223910-t26_1-p1	5.7741	44033.8	TGLGGFFLLPWR;VLGADGQAGPAR	1;1	2	2	0.0619	520215
TGGT1_316250-t26_1-p1	6.73127	44751.8	ESLVDLGAK;VTYSHVQHQGVLDYVESR	1;1	2	3	0.0685	1.69151e+06
TGGT1_261580-t26_1-p1	5.32809	14501	FLGGVTIANGGVMPHVHAVLLPK;HGVSQEF;HIQLAVR;HIQLAVRNDEELSK	1;1;0;0	2	3	0.3259	762601
TGGT1_264670-t26_1-p1	4.7028	456349	LAQLLAK;TVQLAALLLQGR	1;1	2	2	0.0045	920398
TGGT1_410360-t26_1-p1	5.7559	38055.5	FFGPSHHFGGFTPLYDPAPDKR;HSSESLFPR;LTPEELSQHSQR;LVELDTGVASPVFAR;NVQAPAGVADASQEAGDVVEER;RHSSESLFPR;TEEQAFALGPPR;TLLEEAEK	0;0;1;0;0;0;1;0	2	2	0.2853	3.56843e+06
TGGT1_224850-t26_1-p1	5.67608	82645.3	GKPLYVGLAER;GYGFVHYENEESAR	1;1	2	2	0.0325	103264
TGGT1_292190-t26_1-p1	5.7559	57476.8	AVPGVPLIFLYK;VLVDGTFLTAALK	1;1	2	2	0.0484	58918.6
TGGT1_227620-t26_1-p1	5.7377	19830.3	GEHTPPLPDER;QQEPEEPVSQR	1;1	2	2	0.1189	2.11631e+06
TGGT1_201840-t26_1-p1	5.3754	66889.4	GLGTAFFFGK;NFLLAEAVDLK	1;1	2	2	0.0339	1.33358e+06
TGGT1_223050-t26_1-p1	6.96835	25813.6	LIDLHSPSDVVK;VCTELINGAK	1;1	2	3	0.0944	6.90608e+06
TGGT1_308870-t26_1-p1	6.98655	75030.6	DVVAPAGAEAEGEEGR;TQTIQSEIMQR	1;1	2	2	0.039	1.40975e+06
TGGT1_209910-t26_1-p1	5.7377	13723.5	LLLPGELSK;TESFALYIYK	1;1	2	2	0.1545	2.70202e+06
TGGT1_205510-t26_1-p1	6.46897	54300.8	EQLSNLLDGLSAK;TVQLVGFR	1;1	2	2	0.0429	5.61487e+06
TGGT1_249260-t26_1-p1	5.43702	212088	DPVFDGSGVDR;NQIGDEGWDLLR	1;1	2	2	0.012	588370
TGGT1_260820-t26_1-p1	6.49048	19401	ASHAASAPQVTAADIEDLHR;VIPLSDIK	1;1	2	3	0.1591	1.82478e+06
TGGT1_312110-t26_1-p1	5.67608	86851.7	ALEEAMQALQSQK;ALLQEALNVR	1;1	2	2	0.0291	3.17888e+06
TGGT1_240400-t26_1-p1	6.66767	44103.3	ASDDPDAFLQQLLDPLHAIR;NAQFDEEPGDAER	1;1	2	2	0.0851	456051
TGGT1_315770-t26_1-p1	5.32809	62558.9	ELVVLNDVR;ILAAEDSVTR	1;1	2	2	0.0344	3.5025e+06
TGGT1_312260-t26_1-p1	5.23662	96507.7	APLLLSSIAAVAMDPHK;LGLHQLR	1;1	2	2	0.0265	2.95307e+07
TGGT1_297460-t26_1-p1	6.49048	47757.9	VQGEALSAIDFLPLSGGR;VWAPSGELLASVDTK	1;1	2	2	0.0747	718516
TGGT1_271390-t26_1-p1	5.7559	39710.2	TLTHAAVLAGQADPR;TWLESLEQDTLHAR	1;1	2	3	0.0824	442987
TGGT1_223040-t26_1-p1	4.4552	27443.2	FSSNWER;LLAYHHGLYSPEK	1;1	2	2	0.0837	2.27353e+06
TGGT1_308020-t26_1-p1	5.17051	41746.5	DANFIEIR;FTVPWIFLPPAK	1;1	2	2	0.0519	1.58061e+06
TGGT1_321680-t26_1-p1	4.92004	40664.7	DAPDIQDER;QNLPNFIK	1;1	2	2	0.0457	2.4918e+06
TGGT1_286630-t26_1-p1	6.98655	31100.7	DDAEDDPFVASDVASVLK;HLPDFDKEYDAIR	1;1	2	2	0.1062	334747
TGGT1_249570-t26_1-p1	6.98655	30233.7	AREEDAEDDDDDVEER;AREETEDDDDDVEER	1;1	2	3	0.1183	0
TGGT1_235930-t26_1-p1	5.7559	64225.9	LEDYSYALGQR;LLIFGWNAEAR	1;1	2	2	0.0386	377737
TGGT1_260520-t26_1-p1	5.7559	77015.8	GGGLSSASYAGGGER;VDTGAQSPVGYHQAR	1;1	2	2	0.0404	4.0156e+07
TGGT1_276140-t26_1-p1	5.7377	61704.9	DAVLLIFANK;HYFSNTHGLIFVIDSNDRDR	1;1	2	2	0.0544	4.7191e+06
TGGT1_224740-t26_1-p1	6.40116	48155.2	FLDTELEGLFSNLDDK;TLSSLSLR	1;1	2	2	0.0566	453451
TGGT1_266060-t26_1-p1	5.7741	31491.9	FSQYVGAQAIAGR;STSEGIHLINLAK	1;1	2	2	0.0906	1.63596e+06
TGGT1_271888-t26_1-p1	5.69428	37461.7	IWEAAYLPR;QTEQDLQAAVPALR	1;1	2	2	0.0673	1.01956e+06
TGGT1_202680-t26_1-p1	6.96835	62121.4	KPPTVVAYGDVSTVPHYEEVR;SLGHYNPDVIR	1;1	2	2	0.0568	459434
TGGT1_262730-t26_1-p1	5.08797	76088	AVLQEAVLSEQR;EAILALAK	1;1	2	2	0.0283	2.05287e+06
TGGT1_252500-t26_1-p1	5.04058	76941.1	LLPHTVPAVVYR;LLPTEILR	1;1	2	2	0.0287	455850
TGGT1_258110-t26_1-p1	5.7377	43425.5	HPNHISVFR;VADVVEEFIEK	1;1	2	2	0.0522	3.22247e+06
TGGT1_245490-t26_1-p1	5.7377	74483.6	AGFDLTTLPDGVSQK;AGYTEVFVNGK	1;1	2	3	0.038	4.25848e+06
TGGT1_247350-t26_1-p1	5.7559	33654.3	AFAEGGWK;LDATSNSITAK	1;1	2	2	0.0609	994658
TGGT1_275690-t26_1-p1	5.7559	114525	AHPDVFNVLLQILDDGR;TAIVEGLAQR	1;1	2	3	0.0264	1.42936e+06
TGGT1_288830-t26_1-p1	5.15661	72079	AGAAEPTPQWLGR;LADAAQELFSK	1;1	2	2	0.0365	1.00825e+06
TGGT1_280610-t26_1-p1	4.94601	60776.5	TASFTSVHQTVR;TVDGIILTK	1;1	2	3	0.0378	1.43219e+06
TGGT1_257380-t26_1-p1	5.0812	23845	TVTFTDPPHDK;VYTATVNVSSIPAHLK	1;1	2	2	0.1239	1.71941e+06
TGGT1_271050-t26_1-p1	5.63684	18968.7	LTISPSGEGDVFYGK;LTTVLPGAVLTAK	1;1	2	2	0.1505	833407
TGGT1_267060-t26_1-p1	5.7377	17866.7	ALEKDDVIAK;IALTDQYLK	1;1	2	3	0.121	1.62824e+06
TGGT1_214840-t26_1-p1	5.7559	183916	QAWVAEIK;QMWLDAIQNGR	1;1	2	2	0.0102	2.45211e+06
TGGT1_205470-t26_1-p1	2.43589	93029.6	FNLTDVTMHADAIHRGAGQIMPTCR	1	1	1	0.03	0
TGGT1_260260-t26_1-p1	4.0995	18790.3	LVVASGNTVEPYMPTLFAR	1	1	1	0.1061	0
TGGT1_235990-t26_1-p1	2.74979	139441	GSVLSALSAK	1	1	1	0.0079	178600
TGGT1_230520-t26_1-p1	2.02576	26207.1	VEFELFK	1	1	1	0.0295	22721.7
TGGT1_273065-t26_1-p1	2.20093	18115.7	HHAELQEMLALFMTKVLEDKPNNILK	1	1	1	0.1595	0
TGGT1_313080-t26_1-p1	2.86885	49496.1	LLAPVAPTLEK	1	1	1	0.0242	0
TGGT1_262720-t26_1-p1	2.86885	17924.7	EDGQEYGQVLR	1	1	1	0.0692	0
TGGT1_217740-t26_1-p1	2.14521	38985.9	VALVTGASR	1	1	1	0.0239	175321
TGGT1_221210-t26_1-p1	2.66173	19626.1	NFIGLFDK	1	1	1	0.0447	2.09518e+07
TGGT1_297780-t26_1-p1	2.50902	148150	AGEVSADLDGLR	1	1	3	0.0087	2.61072e+06
TGGT1_364790-t26_1-p1	2.15353	18866.6	QLLGFSK	1	1	1	0.0414	1.32622e+06
TGGT1_201700-t26_1-p1	2.56817	67369.5	TATFLQELR	1	1	1	0.0138	302510
TGGT1_222220-t26_1-p1	4.0995	46754.8	STITHADGSESEIAR	1	1	1	0.035	124808
TGGT1_247590-t26_1-p1	2.39098	95887.1	VLRPGGILLLFEHGGLHPAVER	1	1	1	0.0249	26901.7
TGGT1_216180-t26_1-p1	2.88705	16430	MQASTEASVSTR	1	1	1	0.0816	0
TGGT1_298040-t26_1-p1	2.50902	57004.5	LAQGWLQR	1	1	1	0.0154	526014
TGGT1_229990-t26_1-p1	2.80723	59179	VALLDFNLR	1	1	1	0.0164	0
TGGT1_209720-t26_1-p1	4.0995	23401.1	ELEEQLGIDTADTAVNAAEVAR	1	1	1	0.1009	0
TGGT1_235140-t26_1-p1	2.88705	36598.1	GVVAPVTTSLDSQR	1	1	1	0.0409	0
TGGT1_292010-t26_1-p1	2.63177	48540.1	LIGEAFALR	1	1	1	0.0197	2.14301e+06
TGGT1_240640-t26_1-p1	2.86885	37935.6	HPQLLYESK	1	1	1	0.0278	461723
TGGT1_227600-t26_1-p1	2.86885	15373.4	ALPGIPAVAPHR	1	1	2	0.0896	3.53856e+06
TGGT1_211300-t26_1-p1	2.86885	39722.9	GSYGGNPPNPSGGSAGR	1	1	1	0.0456	308220
TGGT1_300100-t26_1-p1	2.88705	166341	ALEPHEQQDSLR	1	1	1	0.0081	0
TGGT1_286470-t26_1-p1	2.50902	57197.1	ITDFGFAK	1	1	1	0.0156	211071
TGGT1_319860-t26_1-p1	2.80723	334146	QALENGHELSLFSHVLLCLEDPR	1	1	1	0.0077	0
TGGT1_208790-t26_1-p1	2.69872	33566.4	TQDLPIGIK	1	1	1	0.029	2.96344e+06
TGGT1_205700-t26_1-p1	2.86885	38168.9	FADENFSYK	1	1	1	0.0259	0
TGGT1_275860-t26_1-p1	2.86885	43220.6	ESWMPFVGSR	1	1	1	0.0261	89134.6
TGGT1_218820-t26_1-p1	2.86885	15381.9	TPEFAEQIK	1	1	1	0.0608	1.2753e+06
TGGT1_313400-t26_1-p1	2.63177	31946.5	NFHFADAQR	1	1	1	0.0307	507472
TGGT1_217570-t26_1-p1	2.88705	16938.6	LIPNPNSFFMDVK	1	1	2	0.0861	195394
TGGT1_302050-t26_1-p1	2.86885	3902.22	TIGAGIITDIIK	1	1	1	0.3333	0
TGGT1_203600-t26_1-p1	2.86885	47345.9	SYFIFSDIYTK	1	1	1	0.0251	87029.3
TGGT1_316240-t26_1-p1	2.02576	74809.6	RNWQTLDILTK	1	1	1	0.016	0
TGGT1_226030-t26_1-p1	2.63177	39385.3	LLTPDLAQR	1	1	1	0.0262	476844
TGGT1_229740-t26_1-p1	2.53498	60196.7	IQETAVPNR	1	1	1	0.0163	252492
TGGT1_203960-t26_1-p1	2.14521	90626.4	EAPYVEALSDFCLSWR	1	1	1	0.0198	0
TGGT1_211260-t26_1-p1	2.20093	47795.6	LLYLVNFGAAR	1	1	1	0.0253	288951
TGGT1_319370-t26_1-p1	2.15353	346810	AFSALWRPGLGYASR	1	1	1	0.0046	229219
TGGT1_206510-t26_1-p1	2.56817	256664	AALASTVAQSR	1	1	1	0.0045	526511
TGGT1_264440-t26_1-p1	2.86885	37445.3	TSLFLLLR	1	1	1	0.0231	0
TGGT1_234470-t26_1-p1	2.20093	63954.2	TSPELHTSVNFAGSVAGDGR	1	1	1	0.0341	0
TGGT1_290670-t26_1-p1	2.88705	83136.7	TVEVGNTDAEGR	1	1	1	0.0154	0
TGGT1_232440-t26_1-p1	2.14521	54010.7	YFALVK	1	1	1	0.0128	99391.4
TGGT1_245620-t26_1-p1	2.86885	17310.1	ETCGAGVFMAAHK	1	1	2	0.0844	1.23463e+07
TGGT1_221570-t26_1-p1	2.86885	39288.7	LHIQDESGAGDHR	1	1	1	0.0375	7114.97
TGGT1_318410-t26_1-p1	2.07641	58628.5	DGILALR	1	1	1	0.013	448719
TGGT1_201770-t26_1-p1	2.86885	103764	FEAFYLGR	1	1	1	0.0086	2.55967e+06
TGGT1_259630-t26_1-p1	2.45923	18271.8	YAGTEVIR	1	1	1	0.05	1.21771e+06
TGGT1_313520-t26_1-p1	4.0995	25635.3	EGPAKPQHADTPQELR	1	1	1	0.0711	206089
TGGT1_253910-t26_1-p1	2.14521	92708.4	FLQPDR	1	1	1	0.0068	1.06371e+06
TGGT1_214575-t26_1-p1	2.88705	10275.1	IVQGIGANFHIHGLEAGK	1	1	1	0.1957	914925
TGGT1_242360-t26_1-p1	2.50902	80154.2	AEQILSR	1	1	1	0.0097	0
TGGT1_255420-t26_1-p1	2.86885	30166.4	DATSSAEIVHVPVESHK	1	1	1	0.0612	0
TGGT1_203620-t26_1-p1	2.88705	63774.9	VILNAEQVATK	1	1	1	0.0188	954885
TGGT1_207710-t26_1-p1	2.86885	27791.4	TLTNLLQGLYGAR	1	1	1	0.0504	121554
TGGT1_277070-t26_1-p1	2.66173	133105	TVSLPR	1	1	1	0.0049	5.87991e+07
TGGT1_268890-t26_1-p1	2.88705	60398.6	AAVEAALDALAEK	1	1	1	0.0232	2.12543e+06
TGGT1_218260-t26_1-p1	2.05118	15403.6	STDLLIR	1	1	1	0.0515	2.81405e+06
TGGT1_320450-t26_1-p1	2.86885	35683.7	AQTSTASFGQFDR	1	1	1	0.0408	226718
TGGT1_275802-t26_1-p1	2.88705	79858.5	GGAQGAVAPGTAEATTGFR	1	1	1	0.026	167036
TGGT1_263520-t26_1-p1	2.80723	38713.3	QPPAAGDVPAR	1	1	1	0.0313	102917
TGGT1_223880-t26_1-p1	2.86885	407083	LSLGSHEASLPER	1	1	1	0.0033	122725
TGGT1_205558-t26_1-p1	2.88705	20494.2	SLASDTYVIFGEAK	1	1	1	0.0741	277031
TGGT1_214940-t26_1-p1	2.56817	34551.5	NFSGEDSSEIDEK	1	1	1	0.0394	372300
TGGT1_272340-t26_1-p1	2.66173	74414.5	AALNFDMSR	1	1	1	0.0132	114406
TGGT1_208030-t26_1-p1	2.86885	62979.9	TGVTGVTVGPR	1	1	1	0.019	516046
TGGT1_256770-t26_1-p1	2.63177	45097	QFFVAVER	1	1	1	0.0203	686657
TGGT1_306660-t26_1-p1	2.28776	675782	FIDGGLR	1	1	1	0.0011	414584
TGGT1_249320-t26_1-p1	2.88705	112878	IYVQDLLEEAR	1	1	1	0.0107	357063
TGGT1_260840-t26_1-p1	2.07641	162160	KEELIK	1	1	1	0.004	135279
TGGT1_272155-t26_1-p1	2.07641	493510	RPPPLR	1	1	1	0.0013	27648.7
TGGT1_316900-t26_1-p1	2.88705	90480.8	AEAPYREEDLDAFDELLETQK	1	1	1	0.0262	1.25127e+06
TGGT1_288380-t26_1-p1	2.88705	81881.5	ELISNASDALDK	1	1	1	0.0169	2.64226e+06
TGGT1_210408-t26_1-p1	2.86885	10674.9	RPLSAFIFFSK	1	1	1	0.117	0
TGGT1_216620-t26_1-p1	2.74979	411685	GYVTFVLFR	1	1	1	0.0024	3.22035e+06
TGGT1_275440-t26_1-p1	4.0995	23338.5	SPQEPSGDGGGNDAGNNAGNGGNEGR	1	1	2	0.1166	41284.3
TGGT1_270770-t26_1-p1	2.86885	87126.2	GVWWEGLQEPR	1	1	1	0.0141	410443
TGGT1_215590-t26_1-p1	4.0995	72687.4	LGANSLLDLVVFGR	1	1	1	0.0209	0
TGGT1_258060-t26_1-p1	2.86885	23319	AVLLDLVEGK	1	1	1	0.0481	48679.2
TGGT1_223490-t26_1-p1	2.88705	34587.1	STDMSGDAEGQLGQK	1	1	1	0.0482	0
TGGT1_230118-t26_1-p1	4.0995	20880.3	KAQLQQLTQALELLGTAPK	1	1	2	0.1073	1.19493e+06
TGGT1_267810-t26_1-p1	2.63177	26487	FEIWDTAGQER	1	1	1	0.0456	858848
TGGT1_200250-t26_1-p1	2.86885	38781.4	YAGETVATFPK	1	1	1	0.0313	486800
TGGT1_308890-t26_1-p1	4.0995	349557	TLQDPLAELAGLWSEGR	1	1	1	0.0054	12433.6
TGGT1_261250-t26_1-p1	4.0995	19533.5	AGLQFPVGR;FLGGVTIASGGVMPNVHSVLLPK;HIQLAVR;HIQLAVRNDEELSK	0;1;0;0	1	3	0.2556	54390.4
TGGT1_242680-t26_1-p1	2.86885	23443	NEEKDYSELEK	1	1	2	0.0561	0
TGGT1_313130-t26_1-p1	2.86885	134200	GVAQASLGAAFADER	1	1	1	0.0124	276959
TGGT1_272660-t26_1-p1	2.30166	28019.4	GLDFPLSFR	1	1	1	0.0349	35564.1
TGGT1_274050-t26_1-p1	2.86885	34799.3	LGLLFQFR	1	1	1	0.0263	0
TGGT1_270250-t26_1-p1	2.86885	20136.9	VERPTGNPDLLK	1	1	2	0.0632	322292
TGGT1_310010-t26_1-p1	2.88705	127462	IEELDKPIDIIDAIDKR	1	1	2	0.0147	49916.7
TGGT1_313640-t26_1-p1	2.86885	22287.8	DANLTPFYVPADDR	1	1	1	0.0697	1.06324e+06
TGGT1_268570-t26_1-p1	2.88705	47063.3	FSVEEIAALR	1	1	1	0.0223	527830
TGGT1_262935-t26_1-p1	2.86885	76581.1	AAPAIATIGSR	1	1	1	0.0162	848789
TGGT1_221590-t26_1-p1	2.86885	38848.9	LESNHHTVTASFQNSSNSPSR	1	1	1	0.059	0
TGGT1_205380-t26_1-p1	2.88705	42205.7	YIGSLVADFHR	1	1	1	0.0284	390928
TGGT1_250710-t26_1-p1	4.0995	23098.8	IDEQQANYEQR	1	1	1	0.0556	0
TGGT1_410370-t26_1-p1	2.56817	47709.4	ATMLGIVGAVSEYNK;HSSESLFPR;IPLTATELSAESQEIQER;LPLLGAGHFR;NVQAPAGVADASQEAGDVVEER;RHSSESLFPR;RPGTLVEIDSGR;TPWGEVKPVEAIR;VELQFMYEPTDAAFR	0;0;0;0;0;0;1;0;0	1	1	0.2644	1.02215e+06
TGGT1_220370-t26_1-p1	2.24059	134107	QQIVSAFYAQK	1	1	1	0.0091	1.50316e+06
TGGT1_226960-t26_1-p1	2.88705	131279	TLGEIVTFVADAVK	1	1	1	0.0114	0
TGGT1_256980-t26_1-p1	2.15353	110185	ATIHIGEPIPISR	1	1	1	0.013	171519
TGGT1_209290-t26_1-p1	2.86885	13206	VTFMADETDLAGR	1	1	1	0.1102	819668
TGGT1_246600-t26_1-p1	2.28776	205193	TPLFWR	1	1	1	0.0032	148974
TGGT1_202980-t26_1-p1	2.07641	210573	VEPFAYIR	1	1	1	0.0042	94417
TGGT1_264610-t26_1-p1	2.88705	45004.8	HTVDGTQVEVR	1	1	1	0.0256	0
TGGT1_217540-t26_1-p1	2.30166	38092.7	GIGDVGFAEVR	1	1	1	0.0313	440374
TGGT1_213030-t26_1-p1	4.0995	35205.6	AGSSAAGAATSASATASSK	1	1	1	0.0586	0
TGGT1_293600-t26_1-p1	2.86885	43495.3	SGYVDFLPVYK	1	1	1	0.0278	589456
TGGT1_232410-t26_1-p1	2.86885	24893.6	EYEVPTYGYGSR	1	1	1	0.0545	0
TGGT1_254620-t26_1-p1	2.80723	8269.61	QNRPIPPWIR	1	1	7	0.1471	9.57339e+06
TGGT1_238180-t26_1-p1	2.28776	47533.8	VNAVVESNRPDER	1	1	1	0.0312	137867
TGGT1_201780-t26_1-p1	2.88705	82566.7	LVIGMTDGESDSDFR	1	1	1	0.0195	319774
TGGT1_249250-t26_1-p1	2.80723	12839.1	DTQFYLGK	1	1	1	0.0714	175303
TGGT1_315080-t26_1-p1	2.86885	165441	FLAEQNVVTR	1	1	1	0.0066	0
TGGT1_257070-t26_1-p1	2.80723	49876.7	FSSFEVNK	1	1	1	0.0165	170004
TGGT1_293510-t26_1-p1	2.80723	43810	RPTGTHQGVEATLK	1	1	1	0.0357	0
TGGT1_309752-t26_1-p1	2.86885	53355.3	GAGGPILIGSAR	1	1	1	0.0241	0
TGGT1_224970-t26_1-p1	2.86885	117028	TGFLVASGASR	1	1	1	0.01	0
TGGT1_230420-t26_1-p1	2.45923	118849	IQSAVQEAGADDEDQTPLQQK	1	1	1	0.0192	0
TGGT1_223485-t26_1-p1	2.86885	10300.3	LASDGQTALQDFLR	1	1	1	0.1505	493834
TGGT1_216970-t26_1-p1	2.28776	68399.5	ELSAQSAMAVPSTSEDPQLKMR	1	1	1	0.0354	0
TGGT1_255660-t26_1-p1	2.36947	16138.8	DASPSTANLQPR	1	1	1	0.0805	3.40617e+06
TGGT1_270240-t26_1-p1	2.74979	49179.2	LEADELESER	1	1	1	0.0221	0
TGGT1_306060-t26_1-p1	2.86885	328829	VPNELLQPLLR	1	1	1	0.0037	0
TGGT1_306460-t26_1-p1	2.05896	109504	VGQVLTDALNR	1	1	1	0.0104	1.1797e+06
TGGT1_211670-t26_1-p1	2.86885	42191.4	TPELDSIHQGTVR	1	1	1	0.0344	963349
TGGT1_215260-t26_1-p1	2.86885	186982	SVGEVMAIGR	1	1	1	0.0059	470133
TGGT1_311290-t26_1-p1	2.56817	30543	SGVMTTLTQVFSR	1	1	1	0.0474	0
TGGT1_214790-t26_1-p1	2.34957	31424.2	EYLAWLK	1	1	1	0.0247	64455.5
TGGT1_216750-t26_1-p1	2.86885	42528.7	LGELLNFR	1	1	1	0.0212	0
TGGT1_319920-t26_1-p1	2.07641	70245.8	AAPVVPQRPQR	1	1	1	0.0164	0
TGGT1_203110-t26_1-p1	2.07641	56554.2	LMGFGHR	1	1	1	0.0138	1.74646e+06
TGGT1_265400-t26_1-p1	2.00111	90154.1	AVIVLLR	1	1	1	0.0085	143326
TGGT1_209860-t26_1-p1	2.86885	47502	VALAGAADAPEAAGER	1	1	1	0.0377	1.0844e+06
TGGT1_318510-t26_1-p1	2.88705	83414.2	FSNAVLQALVVLVK	1	1	1	0.0186	89064.4
TGGT1_232050-t26_1-p1	2.56817	96097.9	LFDSSTPLR	1	1	1	0.0104	457550
TGGT1_254440-t26_1-p1	4.0995	17809.5	QVGGEVGASSVLAPK	1	1	1	0.0909	1.79785e+06
TGGT1_230180-t26_1-p1	2.45923	57268.2	GVSELPPLR	1	1	1	0.0166	242213
TGGT1_235660-t26_1-p1	2.86885	51639.3	YFVLHPLFR	1	1	1	0.0195	54132.8
TGGT1_257680-t26_1-p1	2.86885	24108.3	SGDNLDYASFQK	1	1	1	0.0563	0
TGGT1_313010-t26_1-p1	2.86885	53427.3	YIQGLILVPTR	1	1	1	0.0232	85991.1
TGGT1_263320-t26_1-p1	2.30166	42111.5	TGFSGPPR	1	1	1	0.0199	220944
TGGT1_288360-t26_1-p1	2.63177	76954.9	LGPEEIPSR	1	1	1	0.0131	564242
TGGT1_228000-t26_1-p1	2.30166	27840.4	LALETVDLNKDPYFMK	1	1	1	0.0661	1.08546e+06
TGGT1_285240-t26_1-p1	2.86885	40075.9	ELETLFVHR	1	1	1	0.0259	0
TGGT1_311410-t26_1-p1	2.86885	97050.4	IDENLFDDVVR	1	1	1	0.0127	0
TGGT1_232670-t26_1-p1	2.45923	79325.7	GAWVQQLLATIQK	1	1	1	0.0181	183610
TGGT1_215400-t26_1-p1	2.86885	41339.7	QSPGGPDTSDHTHDLGK	1	1	2	0.0458	0
TGGT1_221675A-t26_1-p1	2.88705	62175.2	KSEKPESHLTHGDQENVMNR	1	1	1	0.0359	0
TGGT1_290950-t26_1-p1	2.63177	194354	EVAFAALSK	1	1	1	0.0052	245286
TGGT1_235402-t26_1-p1	2.80723	127583	GVATVSLPR	1	1	2	0.0076	3.07501e+06
TGGT1_309810-t26_1-p1	2.88705	11760.8	VPSGGVAAAAAPAAGAADAGAGAAAK	1	1	1	0.2301	650682
TGGT1_304955-t26_1-p1	2.80723	303450	HVGQSDERPLLQR	1	1	1	0.0045	158644
TGGT1_256050-t26_1-p1	4.0995	18908.8	VLADNNVFLEELGR	1	1	1	0.0814	200172
TGGT1_238040B-t26_1-p1	4.0995	22602.6	WTGFPTIWFIK	1	1	1	0.0542	0
TGGT1_201630A-t26_1-p1	2.86885	12433.4	YFEDACVVTAAVPGQPNVR	1	1	1	0.1652	0
TGGT1_307810-t26_1-p1	2.88705	45223.5	EAMTVEELQAAVHEAR	1	1	1	0.037	0
TGGT1_293590-t26_1-p1	2.45923	58357.7	QLLISSTK	1	1	1	0.0145	179484
TGGT1_318160-t26_1-p1	2.88705	25959.4	TSGSSGDHVGGAGMSAAEGSGSSSR	1	1	1	0.1046	0
TGGT1_286580-t26_1-p1	2.88705	107150	WILPVLGDLEER	1	1	1	0.0126	14449.9
TGGT1_244580-t26_1-p1	2.88705	100576	APPSVTAASAHAAVEAAHEAVR	1	1	1	0.0236	464210
TGGT1_226050-t26_1-p1	2.86885	83824.7	TIEAYADSAGDVVR	1	1	1	0.0181	45029.5
TGGT1_297060-t26_1-p1	2.88705	38082.1	VLVAAHGNSLR	1	1	2	0.0324	2.78808e+06
TGGT1_320100-t26_1-p1	2.86885	128843	STGPEAFQLDR	1	1	1	0.009	1.68768e+06
TGGT1_243280A-t26_1-p1	2.14521	81428.6	ITAEVPR	1	1	1	0.0095	186075
TGGT1_225160-t26_1-p1	2.50902	45387.6	IVEMLETQR	1	1	1	0.0224	5.85661e+06
TGGT1_265110-t26_1-p1	2.86885	117775	AQLSQILQQLR	1	1	1	0.0104	35300
TGGT1_264040-t26_1-p1	4.0995	24531.6	ASTVSSSQTGTAGSESISDK	1	1	1	0.0909	0
TGGT1_297940-t26_1-p1	2.88705	58802.5	VVVYDESLVDLVDK	1	1	1	0.0252	176780
TGGT1_229030-t26_1-p1	2.86885	25382	VSNLYSEMELLR	1	1	1	0.0526	217457
TGGT1_324600-t26_1-p1	2.86885	20253.4	IAEIQAPAEIR	1	1	1	0.0595	758773
TGGT1_224900-t26_1-p1	2.30166	28542.9	GFILDGFPR	1	1	1	0.035	109448
TGGT1_319500-t26_1-p1	2.56817	111693	VQQQQLQK	1	1	1	0.0079	0
TGGT1_251500-t26_1-p1	2.88705	65615.8	YHEFEQDVSK	1	1	1	0.0167	0
TGGT1_238400-t26_1-p1	2.24059	287514	VRLQVR	1	1	1	0.0022	732716
TGGT1_240600-t26_1-p1	2.86885	72178.4	YEDSINAVR	1	1	1	0.0135	271661
TGGT1_222160-t26_1-p1	2.56817	53695.5	VTLELGGK	1	1	1	0.0161	430880
TGGT1_279390-t26_1-p1	2.86885	50260.5	FTLLLLPTGTK	1	1	1	0.0238	18691.7
TGGT1_235970-t26_1-p1	2.80723	50476.4	VGDDIEVRPGIISK	1	1	1	0.0301	0
TGGT1_297810-t26_1-p1	2.63177	29550.1	DIITDYLVGGK	1	1	1	0.0414	68653.9
TGGT1_239610-t26_1-p1	2.88705	65621.9	FAAETAEQYAGVR	1	1	1	0.0212	0
TGGT1_219850-t26_1-p1	2.88705	93385	LAAAPAGGANKPNAPAGK	1	1	1	0.0217	0
TGGT1_216010-t26_1-p1	2.14521	47989.7	DTPAEVAVER	1	1	1	0.0228	1.2373e+06
TGGT1_218280-t26_1-p1	2.30166	50480.4	VGWQYLFR	1	1	1	0.0172	77294.9
TGGT1_305485-t26_1-p1	2.30166	15846.2	TALHLR	1	1	1	0.0435	104601
TGGT1_273730-t26_1-p1	2.86885	72011.6	ANDSWQPLK	1	1	1	0.0137	0
TGGT1_214080-t26_1-p1	2.63177	27115.3	AALLDEILR	1	1	1	0.0367	38003.3
TGGT1_218600-t26_1-p1	2.66173	84098.5	EELDELFR	1	1	1	0.0106	0
TGGT1_256840-t26_1-p1	2.86885	82699.2	DHSFLLFDMK	1	1	1	0.0131	0
TGGT1_258780-t26_1-p1	2.24059	40646.4	EYAESLPR	1	1	1	0.022	465751
TGGT1_268850-t26_1-p1	4.0995	52080.4	AAVPSGASTGIYEALELR	1	1	1	0.0379	0
TGGT1_205340-t26_1-p1	2.15353	15388.8	NALIHDGLVR	1	1	1	0.0704	0
TGGT1_305340-t26_1-p1	2.15353	207187	DKHEELAETPGPGR	1	1	1	0.0073	14492.3
TGGT1_310870-t26_1-p1	2.56817	21928.2	YSPSSPADEER	1	1	1	0.0547	0
TGGT1_279100-t26_1-p1	2.50902	47964.5	ATMLGIVGAVSEYNK;HSSESLFPR;IPLTATELSAESQEIQER;LPLLGAGHFR;NVIFFGPSGR;NVQAPAGVADASQEAGDVVEER;RHSSESLFPR;TPWGEVKPVEAIR;VELQFMYEPTDAAFR	0;0;0;0;1;0;0;0;0	1	1	0.2598	180195
TGGT1_297350-t26_1-p1	2.05118	49530.8	CRPAVTASAPPA	1	1	1	0.0273	0
TGGT1_321400-t26_1-p1	2.05896	14196.1	LAALFTQHQTQEETPQK	1	1	1	0.1328	240543
TGGT1_222000-t26_1-p1	2.86885	57398.2	IPHGPTLIFR	1	1	1	0.0197	163214
TGGT1_226250-t26_1-p1	2.02576	78543.6	LVDLLER	1	1	1	0.0095	821120
TGGT1_247440-t26_1-p1	4.0995	40104.9	ATEGVTVSEVVEDETPSHVSAPTEPGR	1	1	1	0.0714	747879
TGGT1_310030-t26_1-p1	2.86885	22469.2	TGAEQLELHGDTWR	1	1	1	0.069	583989
TGGT1_244840-t26_1-p1	2.88705	24142.4	DKAQELLVLAR	1	1	1	0.0502	8.87971e+06
TGGT1_210980-t26_1-p1	2.80723	64490.3	LNEEVALLQR	1	1	1	0.0181	840442
TGGT1_294800B-t26_1-p1	2.86885	33680.4	IGGIGTVPVGR;LPLQDVYK;QMIVGINK;QTVAVGVIK;SGDAAMVNMEPSKPMVVEAFTDYPPLGR;STNMSWYK;SVEMHHEVMEQAVPGDNVGFNVK;TLEEAPK;TLVEALDTMEAPK;VPFVAISGFVGDNMVEK	0;0;0;1;0;0;0;0;0;0	1	1	0.4258	3.77089e+06
TGGT1_271280-t26_1-p1	2.86885	20447.7	LQVTALDLIAR	1	1	1	0.0608	40274.2
TGGT1_267040-t26_1-p1	2.66173	54971.7	STLALFLQR	1	1	1	0.0189	48759.9
TGGT1_243382-t26_1-p1	2.34957	51998	ELTALVLK	1	1	1	0.0168	49073

## Sheet: PP6S-6HA_1
Accessions	Score	Molecular weight	PeptideSeqs	PepIsUnique	Unique_Peptide_Num	Unique_Spectra_Num	Coverage	Abundance (Normalized)
TGGT1_311720-t26_1-p1	201.298	73208	AKFEELNSDLFQK;ALSSQHQAK;DAGAIAGLNVIR;DFFNGK;DFFNGKEPNR;DKDLLPYEIINK;DLLPYEIINK;DVEAVCNPIISK;ETAEQFLGK;EVKNAVVTVPAYFNDAQR;FEELNSDLFQK;FELTGIPPAPR;FNEKEVQK;GVPQIEVTFDVDR;IGEAAKNEATINPTNTLFDVK;IINEPTAAAIAYGLDK;IINEPTAAAIAYGLDKK;IINKNTVIPTK;IQQLIK;ITITNDK;ITITNDKGR;ITPSYVAFTDDDR;ITPSYVAFTDDDRK;KTQTFSTYSDNQSAVLIQVYEGERPMTK;LADKIEEDDK;LKDVEAVCNPIISK;LTPEEIER;MISEAEK;MKETAEQFLGK;NALEGYLHSMK;NAVVTVPAYFND…	1;1;1;1;1;1;1;1;1;1;1;1;1;1;1;0;0;1;1;1;1;1;1;1;1;1;1;1;1;1;1;1;1;1;1;1;1;1;1;1;1;1;1;1;1;1;1	45	136	0.6377	7.94149e+08
TGGT1_258580-t26_1-p1	137.001	69011	AFDEYTFR;AQGDLEEAAALLADMDR;EMIVGFLR;FHAFGLVHGDVK;FHAFGLVHGDVKLQNFLVDK;FMVPLLK;FMVPLLKLR;FWDQGLPPVVPPLIGNEPGQASVALVAER;GFLGGGGFGLVYHVEHPTTGQPFALK;GPSPASDTASESEPVSTEEAALLQK;GPSPASDTASESEPVSTEEAALLQKE;IFSVCALFPK;IGDLFVGHLMPQLR;KIGDLFVGHLMPQLR;LQNFLVDK;LSPQQALEQFSLLNWK;LWTSAR;MSSTIQMVK;MSSTIQMVKLLAR;NAIPYTAEIDSWMLGISLYR;NPTEAQQAVGTYLINSAENTWFISIPGGR;RLWTSAR;SGLLLLSDFTQILR;SSASSLDFASCHDIPEQFR;SVHSYHEE…	1;1;1;1;1;1;1;1;1;1;1;1;1;1;1;1;1;1;1;1;1;1;1;1;1;1;1;1;1;1;1	31	87	0.6069	6.27975e+08
TGGT1_228170-t26_1-p1	137.983	182222	ADAVLGLGDFLGIPGPLSAR;AELVLAQESLLSEK;ATGFAALR;DAAFDAGLEASR;DIQFMDPVAEGR;DKPNWLLQGFVTEAALFR;FVHETFKPVGAR;FYQTEINDLVSK;GEALEASEHEAITVSSTDAGER;GLPYNVLR;GLQTLLYR;GTQEELAAMQQR;LDIPWLMTLGEEEALVNPSASVR;LLDKDVGR;LLLIGNTGIGEYK;LQEELFHR;LQYVDDLYK;LQYVDDLYKNGQPR;LRYDELEAAR;LVGPVQDLPQK;NAVETITVEK;TLNDLLLK;TLVLWDPVQR;VIQPVHLYLR;VLNIEVYTYLAGAK;VPSVHVFR;WDQNQAYR;WYDIFVK;YAQLFQLEK;YDELEAAR;YPDDSLEAR	1;1;1;1;1;1;1;1;1;1;1;1;1;1;1;1;1;1;1;1;1;1;1;1;1;1;1;1;1;1;1	31	34	0.2118	2.67284e+07
TGGT1_205250-t26_1-p1	128.889	62303.2	DVSLLEER;EMDSVVK;EPTDETMLDLQR;FMVPSDVVMLEGQPASTEVVIGLTTR;FVSVTTGETR;GAAQNFEQQEHLHTE;GAPLGSGGFATVYEATDVETNEELAVK;ILAHMQEQIGQPQALENSER;ILTVAAWPPDVPK;ILTVAAWPPDVPKR;LDSKPTSLDSQQHVADKR;LFLGDFGTYR;LLNLLR;LVANVQAQGIVHTDIKPANFLLLK;MLPLQALETAAFK;MLPLQALETAAFKEMDSVVK;MYLSSQAIK;RFVSVTTGETR;RILAHMQEQIGQPQALENSER;RMLPLQALETAAFK;RYFPQGR;SEFGLVVR;SELVFEK;SLLNRDPQK;VFMSEKEPTDETMLDLQR;VISWVFGDASVNK;VISWVFGDASVNK…	1;1;1;1;1;1;1;1;1;1;1;1;1;1;1;1;1;1;1;1;1;1;1;1;1;1;1;1;1;1	30	109	0.5253	5.90216e+08
TGGT1_216680-t26_1-p1	139.554	44560.4	AATLEAMER;ADVNIVDQVQGWTPIVHCLCASGGDTSILR;AGFTAEELR;CNLNVTDLDGNSALHWAAMLNQPDAVK;EDYLAK;EGLDGFVEK;EGLDGFVEKLVAR;EGNEETVEMLIEENVDVNAK;EKAATLEAMER;ETPLHVALK;ETPLHVALKEGNEETVEMLIEENVDVNAK;FGLSNDDR;FGLSNDDREK;GLVLEGADVNALDK;GLVLEGADVNALDKR;GVNALHVAAEMNDLDLLDALLESPK;KFGLSNDDR;LDLDANVDAEGNTPIHLAVK;LEQAREDYLAK;LLQSEKLDLDANVDAEGNTPIHLAVK;NEDGKTALHVALSLR;NYGLADSVAEILYK;NYGLADSVAEILYKK;QAEQEMNLSEVTR;RGVNALHV…	1;1;1;1;1;1;1;1;1;1;1;1;1;1;1;1;1;1;1;1;1;1;1;1;1;1;1;1;1;1	30	143	0.6851	1.3507e+09
TGGT1_223920-t26_1-p1	132.02	222889	AIDAVQQHLGQVR;ANIIAFVEALR;APHTLELEAILK;ATLLVAYPASIR;DLLLSQVIETDPAK;DQIIASLDR;ELLVSQIMQIKPR;ETVGAYSYEELER;FDQEGADNLR;FFNSQALIVR;GFLETAELYR;GGGFQNISR;HILPFGSLFPGGILGK;ILVDDLVR;IWGSLGEFSSGTR;LEEYAAAYR;MEPITDLDVLEQLR;MKEDLTQLIK;NVVVHAFENGLK;QMSDIVMQMR;QQAWAFATLAHNSLNSATR;SIQQDPQAIK;SSLTVILGR;TLDADTLR;TLVMQHFLR;TSWASFLNFK;TYLNGFVEYLDR;VADLFADMYLR;YLPLSEPVNVVDAVDK;YSTLDFQQK	1;1;1;1;1;1;1;1;1;1;1;1;1;1;1;1;1;1;1;1;1;1;1;1;1;1;1;1;1;1	30	32	0.1742	2.06243e+07
TGGT1_269920-t26_1-p1	117.738	108006	ALNNATLGDVQTSLTR;ASIMAPADSLIQNIYTIRPDFK;AVLLTLK;GEISHPIIPQVK;GIDATWILLPER;GLLYGFALSHYLLK;GNFESPFHFWK;KPVNGVFEQDPTVVLLQLWR;LFVSILYLAPSDYHR;LNNIDLEEAFSMSDK;LNNIDLEEAFSMSDKDR;LSWEEEPLGASMR;LTQTGMNVLEK;MAGWLASR;NLEAGDLLHR;QISMYASGAELEK;QNINGSDSVIR;QNTLAPR;QVPPLQLQSPSNR;QVYTPTTSQLALFLPSK;SGILSSIAANTR;SVQEFFTRPINYHVYR;TALIGHWDPEK;TFASSLK;TFASSLKEPSSTLAIR;WATENGNLGELVLGQPEVLR;YTESYEK	1;1;1;1;1;1;1;1;1;1;1;1;1;1;1;1;1;1;1;1;1;1;1;1;1;1;1	27	33	0.3419	7.44182e+07
TGGT1_305270-t26_1-p1	117.355	82289.3	ATLPATK;DEPLLLSPK;DGQPWWR;DLNVPLRK;ELDESVLLSEIAAK;ELDESVLLSEIAAKDEPLLLSPK;FTPAYTAIVTDPSGSLYHVPLGR;GIPAYPEQQLK;GSGYDYSADFYSTTESLNK;HLLAISEVIK;HLLAISEVIKDR;IYQHLPR;KIEHVQEPPSPPVPPESTEGR;LGQPFPVYAGR;LQPVFGGTSLR;LTELGPQVEAR;MAIELLQDTLR;QIVPSYVPLGGFR;RIYQHLPR;SEAIAVHR;TEPNDAFAR;TSVLTHIDIR;VLNMGQVWR;VSDALLAIRPFIR;VVIIYK;YHTMYPPTGLATHEAEPDHAANTAGQQQPAAELFSR;YYQAQETPFDVPPAEPVAIPVAVPPR	1;1;1;1;1;1;1;1;1;1;1;1;1;1;1;1;1;1;1;1;1;1;1;1;1;1;1	27	48	0.4241	2.02586e+08
TGGT1_202200-t26_1-p1	122.777	87106.9	AKGDAGAFLMSTYVYHNTR;DGEVITATITSMMK;DLPSGTGPLR;DSVLDGLNAISITPTWTLSGVR;EAGFSSVNVCYR;EASLSFVPLSR;EELGQDFTVALR;EELWLVANGLTPTSER;EELWLVANGLTPTSEREETLVK;FFTPNTQAIMWFAR;GDAGAFLMSTYVYHNTR;GGFSYPWSK;GKPVIDLDNIDMFFVTVQENNR;IPSDITK;IPSDITKEELWLVANGLTPTSER;ISHFFYSR;QPSVASTTASEAGLEDVDAIR;SDHIPFSFVVHLFGSR;SLQESYETK;SSALETAAFVPR;TSEEVLTGVSGLIPFTNYLDSEGGSISGK;VLIAGIHVTHK;VLIAGIHVTHKR;VPDVTPTASGGLMESDETPLLQTSQDTA…	1;1;1;1;1;1;1;1;1;1;1;1;1;1;1;1;1;1;1;1;1;1;1;1;1;1;1	27	48	0.4502	1.33031e+08
TGGT1_244560-t26_1-p1	114.539	97493.5	AAAPLTAEEQEAVQK;AFEPLLSWWK;ALLYIPK;APEMQIFLK;APSDIYSNYFDK;EDATEFLNEWK;ELEQEEDEAK;ELISNAVDALEK;EYNEFYK;FSQFMSYPIYVR;FTALSHPEVLEPK;FYDEFSR;GDVQLDQTEEEK;ILNVISK;LASGFEVEDPK;LASGFEVEDPKDVAASLYK;LMDIIINSLYTQR;LPENQPNIYYAAGESAEQLMK;LSVDALK;MIQYLLAQVQK;NVEDDQHIWESSADAK;RAPSDIYSNYFDK;SVTLESFVAK;TLSIIDSGIGMTK;VFEINPHHR;VLVADQFDDLLPK	1;1;1;1;1;1;1;1;1;1;1;1;1;1;1;1;1;1;1;1;1;1;1;1;1;1	26	30	0.3247	5.45886e+08
TGGT1_363030-t26_1-p1	105.081	63992	AAAAIPAAASR;ALLEGFLR;DDGSYICLEATDQETGEPLEVHVPYFTERPPSNAIK;DGASAVSPIGR;FFLYPR;FIFPIDLVK;FIFPIDLVKDPK;GFAPPETTAER;GGVFLTGFEHLVR;GTDPGDVVIEELFNR;GTDPGDVVIEELFNRIPETSVWNENER;HGGSWLEQEAAEEVTPLLNSHTETPTQSPSAFR;IPETSVWNENER;LAASLQHYGLVHADFQVR;LDERDMWVLSR;LFQHLR;LFQHLRR;LLPLQAMETSEYEQLR;LQLTLQLIR;MQSNLHILGDVLLSHSSTHK;NILLDQR;NILLDQRGGVFLTGFEHLVR;RAAAAIPAAASR;RVQEPVFPPDEFPEDVDTNPMYFR;SLVHHAR;TELSAVLPLYQTD…	1;1;1;1;1;1;1;1;0;0;1;1;1;1;1;1;1;1;1;1;1;1;1;1;0;0;1;0;1;1;1	26	100	0.6346	1.11952e+09
TGGT1_235470-t26_1-p1	95.0396	93274.2	ALDNLHAVNK;DLGNTTLDWIVR;EFLFQFK;ELIFTSNAEVIK;FGSVVAFLLEK;FHILPLSEYK;FIDLSASENPNLDPK;FMQLDVGR;HLVDNNVSPATVQPAF;IQNAIMAANPVLEAFGNAK;IREELTVK;KPLDWVPSK;LAPHVFYTAR;LPSEEYQLGK;NFVDIVFDR;NLEVFK;NQIYTTADPLVVAINPFR;QLGYSYR;SQTIIVSGESGAGK;TMVFLK;VLTQDEQER;VSYAGNQEIR;WKQEDGDMLK;YRDTFDLSK	1;1;1;1;1;1;1;1;1;1;1;1;1;1;1;1;1;1;1;1;1;1;1;1	24	25	0.3069	6.19081e+07
TGGT1_311470-t26_1-p1	103.43	186851	AAQTDAQPLPK;AEMVTYAMAK;AFFQLGAR;ATGESTTFTIR;AVQEAYEEARPLQEATIDK;AYQGALLVIK;DLWDFSLR;DVLLFASETWK;GGPDVDASAVILGSR;GGVDPTEIHEIVQSR;IAIPDYK;LVEAVAANPPGPGTVIPLEELR;LVGWMDVMAR;NLVSGVHSTGDSVEVR;NYVLVK;QNHFTTFASSSTNAER;RGSSAAGQAAQTDAQPLPK;SVTSSTGEVVEAGSNILK;TGGHLGADYIIHLR;TPQATGGQSSRPPNPTVSPSK;TVPIIVGTTPTAPLR;VTASGPQLTSVADLDTQFK;YTFLLPGVVR	1;1;1;1;1;1;1;1;1;1;1;1;1;1;1;1;1;1;1;1;1;1;1	23	26	0.1766	2.82195e+07
TGGT1_300100-t26_1-p1	82.2551	166341	AAIFLALNSR;ALEPHEQQDSLR;EVLHEEYESR;LNSPHHVNAFR;LYDFITDGWLELVK;MYEVANSYVQQR;SEYAVWFGVK;TFFLSLLR;TFLTNQYHK;TGVEPLVDPATNSAR;TLWFDDR;TLWFDDRELMAK;TVDEELPEDLK;VAMTDAVPSGIR;VATQDFLK;VLLQFEMALK;VPGFDTISAANEQLR;VVADPTAYGEIFER;WLEAYNAYLR;WTPAVLK	1;1;1;1;1;1;1;1;1;1;1;1;1;1;1;1;1;1;1;1	20	24	0.142	3.23334e+07
TGGT1_291960-t26_1-p1	89.4841	57868.4	AEVHLLME;AHGYPPQNAFQTLGSHEFK;AVEYFVK;EQPLGPPSGIPR;ERVEPEDAVVR;GPMLMTDFFALTVDHQPFNMR;GQQVISLGPSLK;IFPLPGGFEGEQK;LAAQQQGTALVAQAAQLHITLQLIK;LMEVVDPVMPPGRPLQMSSPSSK;LSLENFLLR;LVAITTSK;QQTPALTDEMHK;SSWTPSPPFFQPGEGSSK;VEPEDAVVR;VLDVETIEGTPSQLDR;VLSIFGVADGK;VLSIFGVADGKK;VMLNEQK;VSNAYHCYLPVEEVFFGK	1;1;1;1;1;1;1;1;1;1;1;1;1;1;1;1;1;1;1;1	20	41	0.4781	1.56322e+08
TGGT1_290950-t26_1-p1	85.9181	194354	ALELYTDIADIKR;DAESFLK;DAIESFLK;DSGNTQLVGDLLR;EEAFTIYK;ESILEYDNFDQLALAQTLENHPR;FGLFGEAADTLLK;IVLHNSDFSNNK;LAALLFK;LADAVQIISYAVDK;LEADYAGLLR;LEDFAASVDAAR;LHNYDGAAIAQVAMEYGLR;QAPELWAYVLR;QQIATSLAK;SAEEGSEADLER;TAQVIQQFK;TNAYYDSLVVGK;VSNSDVFYR;WVAPTLLALVTDR	1;1;1;1;1;1;1;1;1;1;1;1;1;1;1;1;1;1;1;1	20	20	0.1352	1.44004e+07
TGGT1_320490-t26_1-p1	91.2906	126144	AEAAVGVHWGTLR;DPDVGSVSAGAK;EDGAGVFSSLPAWR;FGSPSSSEFGEGQPMK;FGSPSSSEFGEGQPMKR;IDHNTSLWGGFAVAGPEHK;IGHILGPFHLAALPIGAYEPNADLR;LENLMIPQAHPYR;LQDAGLLADDDAWK;LVAEVLHK;MHGQFLYPWK;NGGEVGAQPTR;REEDEDHVTYGISER;SSGLEHVWPEAPEEHYTFPTK;SVLDAFLPVLRPQFADK;TETPRDPDVGSVSAGAK;TVGSWGEGRPDSSDGGSTEYR;YGGPGSPDEGR;YTWLGHATGLVNVDGLK;YVAAHALLTQLPK	1;1;1;1;1;1;1;1;1;1;1;1;1;1;1;1;1;1;1;1	20	24	0.2434	2.65059e+07
TGGT1_273760-t26_1-p1	87.735	72247.2	AIQEALDWLDK;ATAGDTHLGGEDFDNR;DAGTIAGLSVLR;EIAEAYLGK;FDDPSVQSDMK;IINEPTAAAIAYGLDK;IINEPTAAAIAYGLDKK;IQQLITDFFNGK;KFDDPSVQSDMK;KTFHPEEVSAMVLGK;MKEIAEAYLGK;NQLAEKEEFEAK;NSLLPVEK;SINPDEAVAYGAAVQAAILK;SNQITITNDK;SNQITITNDKGR;SQTFTTYADNQPGVLIQVYEGER;SVSEVVLVGGSTR;TFHPEEVSAMVLGK;TTPSYVAFTDTER;VIAGPGDKPLIEVTYQGEK	1;1;1;1;1;0;0;1;1;1;1;1;1;1;1;1;1;1;1;1;1	19	23	0.3388	1.936e+07
TGGT1_227810-t26_1-p1	88.7397	58170.8	AALVSSAAGTEGNFDSEWGFALPFR;AILNFVTVSPAMMCDLHTLR;DGQLFLGGFQHVR;FPVVDVR;FQFIIQSLLDVNPYK;FQFIIQSLLDVNPYKR;GAPSAQLTAYFPVTG;ILGAGAASIVIQAVQETVPQEPAR;KQQELPEVPEAELLSQLAEEQLR;LPSVTFTDPR;LQLTHLDITDENVLVGR;LSNEGLVLAMDGSGK;QQELPEVPEAELLSQLAEEQLR;STLPQTPFVIETLR;TPAMDEFVVMR;VFATPEGDTSLPYTMER;VLQLAANLER;VTPEELATMVEPSLK;WFCGDVFFNR	1;1;1;1;1;1;1;1;1;1;1;1;1;1;1;1;1;1;1	19	36	0.4981	1.75526e+08
TGGT1_229010-t26_1-p1	81.1494	107274	ATTDVLFR;EQFFQFLQHLSADYPK;ESSSEDENQPPTTASRPSNGEGESQPPTAAPR;EWIPWPK;GIYPNLDELR;HSSPQEVLYVGGIPSTVKPQQVHVLGPTVSDESR;ITLLILQQIR;LSSVSFFHQHVDGASVLVR;QANVAAQVLHPLPAK;QSDTLIEESTSK;SAEGTSESPPVPQLGTPPRPAPR;SELHIDLK;SLYGGIANTLETPFADSEAVAK;SVDTGSGSDASTEQQAGEQK;SYDETTGESDHQQWK;TASQSSLAPTGDNNSK;VESIIAGSDTTPR;VVTPIPASK	1;1;1;1;1;1;1;1;1;1;1;1;1;1;1;1;1;1	18	25	0.2937	4.34173e+07
TGGT1_262050-t26_1-p1	78.2184	65061.2	APIDWIGCDNPR;DGFVAALPR;EPQMVSLR;EPSVGSPGHFSFLQAVGGVGGPPYAGDGSPLLASR;FAVPLFSGR;FRFAVPLFSGR;GAAILPLR;IMLVFPEDVTPQVLVSR;ITLSAVEPR;LDVLSFYMHSDFFNEGR;LDWQFLQQWQTDGDK;LDWQFLQQWQTDGDKNAR;LGHWLQSLGR;QSQILEDCNMEMVSLLDR;REPQMVSLR;SALLGQSR;SVAGTGGYNIVVK;VESEIKDLISR	1;1;1;1;1;1;1;1;1;1;1;1;1;1;1;1;1;1	18	31	0.3486	2.69222e+08
TGGT1_305940-t26_1-p1	81.769	68787.9	ALQLPYK;DALDATASHPAR;GSGETGEQAPQAAPQSEPQK;ILAEAGEKEEER;LIPNMHANKEEGDTDAGQGEGGHPK;LYLVQSEYAADWGGYK;MAAGFTSTVVQGSATQEFR;MQAPTPPK;MQPIYAR;NPFEDAR;NPVNGKPLSAGDLVPLK;NWNDLLTGEPFSHSDLIHIQNPADAK;SISGFPGGAPFEDEFDNR;VEEIIVFK;VFNQHTHIVANR;YFDDTIFHR;YIEGFYHVR;YLPPSVLPGK	1;1;1;1;1;1;1;1;1;1;1;1;1;1;1;1;1;1	18	22	0.3954	7.71406e+06
TGGT1_251780-t26_1-p1	77.2591	78206.2	ASNGDAWVEAQGK;EKEILPYK;ETAEAYIGRPVK;GVNPDEAVAMGAAIQAGVLK;ILQHLIDEFKK;ISQQAYNQAGSTDSSAGSEGTGSESGDKK;MKETAEAYIGRPVK;MLGQFDLVGIPPAPR;NEAETLIYSVEK;QAVITVPAYFNDSQR;QAVTNPENTVFATK;RQEITIQSSGGLSDSQIEQMVK;SDLSDVILVGGMTR;SQVFSTAADNQTQVGIK;STLGQEDPEPIR;TLQEASWK;TTPSIVAFTSDGQR	1;1;1;1;1;1;1;1;1;1;1;1;1;1;1;1;1	17	20	0.3269	1.15677e+07
TGGT1_239100-t26_1-p1	73.7469	22573.4	AFVVFVPHAVYQK;DAVFSFPQHVY;DNIEDKLETFAAVYK;EVEVPQGR;HLVISSVK;HVVLVAQR;IVKPQGVEPTEIENEVAK;KAFVVFVPHAVYQK;KIVKPQGVEPTEIENEVAK;LETFAAVYK;LETFAAVYKK;LVQELEK;LVQELEKK;TLTAVQDGMLEDIVSPTEIVGK;TLTAVQDGMLEDIVSPTEIVGKR;TMLPLDFK;TMLPLDFKR	1;1;1;1;1;1;1;1;1;1;1;1;1;1;1;1;1	17	38	0.6327	2.30688e+08
TGGT1_232710-t26_1-p1	68.7243	29352.4	APTLFNVR;EWYDLK;FIPESIGK;GIFPLQNVFIR;IGDPFLKK;KFIPESIGK;KIGDPFLK;KVQAESGEAQNTLTAETK;LMELHGEAEDVGR;LMELHGEAEDVGRK;MFCIAFTK;MMTIMSAEASK;STCYAQTSQIR;VQAESGEAQNTLTAETK;VQAESGEAQNTLTAETKA;VYEVNLADLNNDEDQGFR;VYEVNLADLNNDEDQGFRK	1;1;1;1;1;1;1;1;1;1;1;1;1;1;1;1;1	17	37	0.4788	1.13533e+08
TGGT1_258390-t26_1-p1	79.4722	44590.5	DDVTFDGQTMTLYNK;DGDEIVFDGVGEHK;EISFAYEILNNAEK;FKEISFAYEILNNAEK;FMVSYPAALDEK;IGDDLEMSIR;ISLLEALVGFER;KDDVTFDGQTMTLYNK;KGNTSQFGNLR;LGHEPGDLVLVIQELPHK;LGHEPGDLVLVIQELPHKR;LNVSLEQLYK;LQSGGQQASHPFGDIFSDFFGGGFGGR;QNLYSVLGVK;QVYDEYGEEGLER;RQVYDEYGEEGLER;SFIHLDNTPVR	1;1;1;1;1;1;1;1;1;1;1;1;1;1;1;1;1	17	24	0.4584	3.04596e+07
TGGT1_309600-t26_1-p1	76.9623	106509	AAEPNVDIR;AALAQALSTLFSQR;AASAVFVLKPR;ASGLLWNQEADTAR;GAQYSLENGSIVSTAER;IDSYGFEFR;IMQTVLAHLQK;IPPDVEQILHLPPINMGVYR;LAHAGQESFLTTAAAIIK;LLYHVSR;NEADALLWGEK;QVELQLLGNAMK;SAVGLLR;STHGGDVMFSR;TASVDEVAAR;VNIVDEVAGPTNLGR;YNDQSLPEIQQLSTR	1;1;1;1;1;1;1;1;1;1;1;1;1;1;1;1;1	17	20	0.2198	2.80999e+07
TGGT1_309590-t26_1-p1	68.1971	49511.9	AREGVVGGVR;DAFGAGLTR;DAFGAGLTRLR;EGVVGGVR;ERFVAAGGR;GEQPEGQQPQGPVR;GPDQVPAR;GRTNGEEGRPLLGEGR;GSFLMSVKPHANADDFASDDNYEPLPSFVEAPVR;HVSGVFR;LQVPGEHGPQGPPYDDQQLLLEPTEEQQEGPQEPLPPPPPPTR;LTSGASLGLR;LTSGASLGLRR;RLTSGASLGLR;TNGEEGRPLLGEGR;TNGEEGRPLLGEGREQDDGSQ;VRDAFGAGLTR	1;1;1;1;1;1;1;1;1;1;1;1;1;1;1;1;1	17	68	0.3794	4.74543e+08
TGGT1_248480-t26_1-p1	64.9532	21670.9	ELLTLEEK;ELLTLEEKDPR;ERLDQEMK;HIVDIPSFMVR;HVDYAITSPFGGGRPGR;LDYVLGLTVAK;LDYVLGLTVAKFLER;LGLLGESEQK;LGLLGESEQKLDYVLGLTVAK;LLGEYGLK;SIHHAR;VDSEKHVDYAITSPFGGGRPGR;VFQGTALLR;VFQGTALLRR;VQYALAK;VQYALAKIR	1;1;1;1;1;1;1;1;1;1;1;1;1;1;1;1	16	26	0.5851	3.5806e+08
TGGT1_230420-t26_1-p1	75.0114	118849	AHVLDAEEVVR;ASPNSESGTVSSSPDLLSSLQDVNIHTK;EAADMVLADDNFSTIVAAVEEGR;EFEGLSLEEK;ELGETTAMTGDGVNDAPALK;EVLSQDGVVFSR;FHHIEETDQNLQWLAR;HFSDPVHGGFLR;IQNDVDTMAADALR;IQSAVQEAGADDEDQTPLQQK;KEVLSQDGVVFSR;KLLEDAANFAK;LDEFGEILSK;LGEPTEAALLVLVEK;LLPSANLVPGDIIDVR;VEQSQLTGESVTVNK	1;1;1;1;1;1;1;1;1;1;1;1;1;1;1;1	16	23	0.215	1.43983e+07
TGGT1_241170-t26_1-p1	69.4466	139549	AFLEVVYPPEVLEQQR;DPPVVLGIDNR;DYMNVQYVAYSQER;EPSMPSATVPGLQFQR;GILDPTTPQMHGPAYAK;GPLGPMGQIR;IMDPESPGILER;LIEATFK;LLIDNGLANALIGEDSANIQK;LSAVSDLYPQTER;SAAITFLVPDAAMSSVEVPDGER;SPSPLPTIPR;SSVMSVESLASK;TTTLEDLR;VGGDEAAQAALKK;VLVLSGEPSDVDK	1;1;1;1;1;1;1;1;1;1;1;1;1;1;1;1	16	20	0.1694	2.36195e+07
TGGT1_286580-t26_1-p1	69.7721	107150	DSSHPLGGLMGFR;EAAEGFVGVEEVQWVK;EITPEEMR;ELVWQEMNR;GAVVLLHDQGTHTMFEWLK;HLPPLSIEER;LHELAAAQEAEK;QQMEEDTEATEVEKK;QVQGVIVDESGR;RFDTEDIQR;RVPVEEVER;TQKPEDYMR;VDLVEAK;WILPVLGDLEER;WLLTPVER;YTWTTTTGPAR	1;1;1;1;1;1;1;1;1;1;1;1;1;1;1;1	16	16	0.1874	1.77931e+07
TGGT1_276210-t26_1-p1	57.7538	91792.8	ASSSSQGLASAAGEENTAQLR;DKLQMALK;DQLESEGR;DYSTHMQDMVR;HAESEFNEWR;LQMALK;LTVDDHAQETLR;QAPPETEPETVR;QQFWAQR;RLTVDDHAQETLR;SFVTNVAHAVQSMWR;VPLESER;VVGTWLK;VVVIVGHSIAFR;WYEPHEEQHR;WYEPHEEQHRR	1;1;1;1;1;1;1;1;1;1;1;1;1;1;1;1	16	20	0.1709	6.74099e+06
TGGT1_203490-t26_1-p1	69.1918	76170.7	AEAATDLEPSAESSASASSSNATAK;ANLLVGVVGYPNVGK;ASETLDAGR;DGDMDAPELLPVNPLAR;EAAVAWLK;GGIPDLDAAAK;GVAPALAFK;HIQLIDSPGVLFSPSK;LLDHAEENQAR;LLNALAHTATR;LPEAAGGTGENR;LQNWTDVEPLEASESFR;NAQDDAVLLPPPSAR;QRPHMLLR;TLQYVR;VLQEADVIIEVLDAR	1;1;1;1;1;1;1;1;1;1;1;1;1;1;1;1	16	21	0.2924	1.12003e+07
TGGT1_211680-t26_1-p1	73.6444	52768.9	EYPTLTLFR;FVDTESFPLLGPINAENFR;FVLPEATTSLK;GHAENALGITEFPGLVFQSK;ISQFFDDVEAGK;ISQFFDDVEAGKIDR;LFEEVANESR;MTGPAVTEVEGSAEDK;NFEEMVIQK;SEPVPEKQDEAVK;SFEPIYK;TAEAIVEWIEK;TVEGLTEFVNK;VDATSETDIADK;YEEGTEAFTGK;YKDVDHLVVAK	1;1;1;1;1;1;1;1;1;1;1;1;1;1;1;1	16	20	0.3928	9.32301e+07
TGGT1_207440-t26_1-p1	65.0271	35484	AWISLPK;ERHLGGFDIIHLR;EVMMIVMQR;FEAGNMAMVTGGHNVGR;FVPHPIREEEASYK;GVPALITHDGR;HLGGFDIIHLR;IAAPHHWMLDK;ISNVFVIGK;ISNVFVIGKGEK;IVDTLKFEAGNMAMVTGGHNVGR;LSIMENR;MLFDTK;NNEFATR;VGVIVHR;YPHPSIK	1;1;1;1;1;1;1;1;1;1;1;1;1;1;1;1	16	39	0.4295	1.37675e+08
TGGT1_278660-t26_1-p1	62.6962	144571	DMSTGLTEEQVLENR;FASLPIEELAK;GFDPNGGIFDYNALDEK;GLVFATGMETQVGR;HPNVTVQTPGLAK;IAIVEALK;IAIVEALKR;MAVTLTEQSHPTSGK;MEQVLGALAGK;QSDPEAFR;SNLMLQYR;VGSQPVAAGAEEK;VIMITGDQRPTAVAIAK;VLALTFRPLTDADVAALR;VQELEVPFNSSR;VTQDYTGWVTHIDFWNPK	1;1;1;1;1;1;1;1;1;1;1;1;1;1;1;1	16	16	0.1487	9.21424e+06
TGGT1_262920-t26_1-p1	72.7155	104446	ALPGSSSISSFPAQEALSEK;ASEAVEEGPR;DASGSGFVVEGK;EAVADEAAADSGEER;EVLLPITNLNLK;GLVETQGAR;HALLTSSLSSVVK;ILTNGHVVGETTR;ISGISALPIVLDR;IVEQSTDNFLEFTVK;SEEELLLPNPYFHQQDAEENEIGFK;TLAAAAASQK;VLVSPENVPGSIQK;VPAHTWDQKPK;VSIDYTIMK;YTGFPSLGVK	1;1;1;1;1;1;1;1;1;1;1;1;1;1;1;1	16	17	0.2171	9.11775e+06
TGGT1_314750-t26_1-p1	67.4249	49965.9	ALAAAFTFFAEDAK;ALAGLTAYVMK;ANMPPEQLLANAK;GREEGSVSSGLR;GTQDLLEETGAATVSLMLALKNIPQAFR;HGAGAGNASVLAAK;HYVSTSPPAAPPPAK;IADKLTPVLGK;KFPTFK;KGEDAVNSAAAVQAK;KLPLPVK;KQPVQIVLPHPLFDVSK;NTIHAVSVQATDAPALPIYSDSSYTEAAR;QPVQIVLPHPLFDVSK;VPPALSASSSASASSR;WKDLIAPEK	1;1;1;1;1;1;1;1;1;1;1;1;1;1;1;1	16	22	0.4627	1.63446e+07
TGGT1_249900-t26_1-p1	68.7547	35233	AAPTVSAGGK;AMLFGPNNDANLFYK;DFLAGGISAGVSK;GAGGALVLVFYDELK;GAGGALVLVFYDELKK;GAYFGLFDTAK;GNADSQLMNTAK;GNMANVIR;KGNADSQLMNTAK;MLIQTQDSIPEIK;MMMMAGR;VSAEQGVASLWR;VYQQEGFK;WAVAQTVTAAAGVASYPFDTVR;YFPTQAFNFAFK	1;1;1;1;1;1;1;1;1;1;1;1;1;1;1	15	21	0.5031	9.02575e+07
TGGT1_229670-t26_1-p1	58.3395	15791.8	ANPFGGSSHAK;ANPFGGSSHAKGIVVEK;DGSLNYIDENDEVLVAGFGR;GIVVEKLGIEAK;ITAFVPR;KITAFVPR;LGIEAKQPNSAIR;QPNSAIR;SGHAVGDIPGVR;VAGASLLALFK;VAGASLLALFKEK;VQLIKNGK;VVKVAGASLLALFK;WADKTYK;WKANPFGGSSHAK	1;1;1;1;1;1;1;1;1;1;1;1;1;1;1	15	29	0.7203	3.08845e+08
TGGT1_248390-t26_1-p1	62.7222	16298.9	AHFSAPSSVR;AHFSAPSSVRR;ANGETVTIGIHPSK;ANGETVTIGIHPSKVVITK;DDEVMVVR;DKANGETVTIGIHPSK;FSSQVSSSR;GHHHDREGK;IMTAPLCK;KAHFSAPSSVR;KDDEVMVVR;KWVIHIER;MKFSSQVSSSR;WVIHIER;YTEKDVAMSQVD	1;1;1;1;1;1;1;1;1;1;1;1;1;1;1	15	44	0.6383	1.90546e+08
TGGT1_261950-t26_1-p1	65.3158	59879.1	AAPLFADQSTEPGLLQTGIK;EGNDLYHEMMTTGVIK;FDFTGSK;FLSQPFTVAEVFTGKPGR;HGGFSVFAGVGER;IGLFGGAGVGK;IPSAVGYQPTLATDLGQLQER;LLQDYK;LVLEVAQHLGENTVR;MLAPEIVGQEHYDTAR;QIAELGIYPAVDPLDSTSR;TIAMDATEGLVR;VALTALSVAEYFR;VVDLLAPYAK;VVDTGAPIQVPVGVETLGR	1;1;1;1;1;1;1;1;1;1;1;1;1;1;1	15	18	0.3857	2.78631e+07
TGGT1_215775-t26_1-p1	66.8231	65366.8	ALLAGFLR;DAPLGGSDWIFR;FIFPFDLVK;GFEPPELEAR;GGVFLTGFEHLVR;GTDPGDVVIEELFNR;GTLLGQEDPYAYVEATDQETGESFEVHVPLSK;GVTGGSDAGEEAPQTPRPPLR;LLAGLHHYGLVHTFFR;LLPLQAMETPEYEQLR;LQLTLQVIR;MIQGVSDEGAGWIVNGFFLYPR;MQTNLQTLGEVLLSHSSTHK;QPVFPPDEFPEDVDTNPIYFR;RGVTGGSDAGEEAPQTPRPPLR;SLVHHAR;TELSAVLPLYQTDGEPA;TTSDYMQSAADSLVSTSLWNIGQPFR;VESELGERPR;VGTFFR	1;1;1;1;0;0;1;1;1;1;1;1;1;1;1;0;0;1;0;1	15	33	0.5061	7.11682e+07
TGGT1_225080-t26_1-p1	69.8991	17711.6	AGELTADEISK;AGELTADEISKVVAIASTPQQFK;EKVVVALTAIR;HKHVVANGLDTVWR;HVVANGLDTVWR;HVVANGLDTVWREDLER;HYWGLK;HYWGLKVR;ILNTNVDGR;IPTWFLNR;RAGELTADEISK;SIQVSNNQDFQHILR;VVAIASTPQQFK;VVAIASTPQQFKIPTWFLNR;VVVALTAIR	1;1;1;1;1;1;1;1;1;1;1;1;1;1;1	15	49	0.6026	4.5762e+08
TGGT1_411430-t26_1-p1	60.1684	51475.3	DVERLEYFALK;EEALKEPAAMVEAVTATVWPQNAETTVDSLLSQGER;EFLNANTATFTHALNAWQLGLSIYR;EKELIGYCR;EPAAMVEAVTATVWPQNAETTVDSLLSQGER;FLNFDR;FLNFDRR;GPASSVPVTYAPR;GRGTADGAGVADETHQEPRPPLR;GRQRPLLDPSFHGLEAGDSFMR;GTADGAGVADETHQEPRPPLR;GTADGAGVADETHQEPRPPLRK;HILTAQLIR;HILTAQLIRLAANLQSK;LAANLQSK;LAANLQSKGLVHGR;LEYFALK;LEYFALKVFTMGAENSR;LHEATFAAAR;LKLVQPLR;LLGESPEEAR;LLGESPEEARDR;LLPLEAMETPEFLQLQNEISR;LSTGQPTAAPSVA;QRP…	1;0;1;1;0;0;0;0;0;0;0;0;1;1;0;1;1;1;0;1;0;0;1;1;0;1;1;1;1;0;0;0;0;0;0;0;0;0	15	29	0.6941	2.45458e+08
TGGT1_308090-t26_1-p1	67.7655	60737.8	DVERLEDFALK;EEALKEPAAMVEAVTATVWPQNAETTVDSLLSQGER;EFLNASTATFTHALDAWQLGLSIYR;EPAAMVEAVTATVWPQNAETTVDSLLSQGER;FLNFDR;FLNFDRR;GDTEAQSGTGDDSDFPQAVAEEVADMSGGR;GLVHGHFTPDNLFIMPDGR;GLVHGHFTPDNLFIMPDGRLMLGDVSVLR;GPASSVPVTYAPR;GRGTADGAGVADETHQEPRPPLR;GRQRPLLDPSFHGLEAGDSFMR;GTADGAGVADETHQEPRPPLR;GTADGAGVADETHQEPRPPLRK;LAANLQSK;LAANLQSKGLVHGHFTPDNLFIMPDGR;LEDFALK;LEDFALKVFTMGAENSR;LHEATFAAAR;LLGESPEEAR;LLGES…	1;0;1;0;0;0;1;1;1;0;0;0;0;0;0;1;1;1;0;0;0;1;1;0;1;1;0;0;1;1;0;0;0;0;0;0;1;0	15	77	0.6958	5.12727e+08
TGGT1_216620-t26_1-p1	66.1437	411685	AALAATAAASLGSLR;APQPGQSYSYAIVAVPR;FQGHPAVVAGDLLDSGDQRPYLELGAK;GDDSSFSSEASPTVR;GITVPDLLK;GPEGEANWSLAR;GYVTFVLFR;IGTSAASGVADDDR;ILWDDLPK;LAIPVFDK;LLNQSLELSR;SAFIADASHTVQR;TQLVFDYFNK;VTFQIQHR;WSAPEGLSPFVR	1;1;1;1;1;1;1;1;1;1;1;1;1;1;1	15	17	0.0505	8.2972e+06
TGGT1_230350-t26_1-p1	62.8096	138992	DNPNALSLLWSLEHR;EAAGEAQGPSELSEEK;EAAGEAQGPSELSEEKAEPK;EDSAPTTEKPLSK;EFAPPYK;EVMETAFR;FLTSQGLPIK;HVPHYLVMR;IDEEEDIPLIAR;LAESGPQLTEEQTK;LSLWAALDEEHQGEISR;QMLMEPLDR;TAELIDALR;YGIPWTSPVGIDLANLSK;YLLDFIGGK	1;1;1;1;1;1;1;1;1;1;1;1;1;1;1	15	17	0.1356	1.00566e+07
TGGT1_266970-t26_1-p1	67.9552	35104.6	APIDFDDSFFK;APIDFDDSFFKDIIK;AQAEDRVPPDDSDGVHVVEVK;FKLNGISINSK;IQDHFLLDDLK;IQDHFLLDDLKQILVTR;KYGIPAGELWLR;LGPSSLTGLNADNILMYIR;QEQPGRPLEGLQIR;QILVTR;QTVTVESWETVK;TEEEFNIR;TGILESEQHYYLGVQLIEDSMPADQLR;VPPDDSDGVHVVEVK;YGIPAGELWLR	1;1;1;1;1;1;1;1;1;1;1;1;1;1;1	15	21	0.5098	3.45007e+07
TGGT1_210690-t26_1-p1	65.7678	28938.3	AYKDVLSAYK;DVLSAYK;DVLSAYKHELR;GSIVGPDLAVLNLVLVK;KGPETIPGLTDAERPR;KLLPFFEK;LLPFFEK;LLPFFEKR;LNLANPQAGMQK;MGAEVAGDSIGDEFK;MGAEVAGDSIGDEFKGYIFR;MKLNLANPQAGMQK;QGFPMMQGVLVNHR;RMGAEVAGDSIGDEFK;TVEVDDEK	1;1;1;1;1;1;1;1;1;1;1;1;1;1;1	15	28	0.4375	6.20734e+07
TGGT1_314970-t26_1-p1	63.8022	98037.9	ALAEYLEHASR;DAQLLQQGR;DSIANAFLDK;FQTFFSYDDEDQPR;GQMDEAAFSQWLR;LTSSFTAAAGDATR;NFFSELLDDLHTQAIHQK;QVLVAALSAVDGASASPPR;QWEALSSEQLHK;SLRPPSYSR;TLLLFAVR;TVAVPLAK;TVMEVNLDLFAQER;YATSIWEVIK	1;1;1;1;1;1;1;1;1;1;1;1;1;1	14	16	0.1892	1.57813e+08
TGGT1_211290-t26_1-p1	60.461	36566.1	DKHDASLLGLVSSVPDSSILKPEFVGAGAALVAVTR;DQQEFPQTSAR;GLSHLVR;HDASLLGLVSSVPDSSILKPEFVGAGAALVAVTR;HGENRPHSSPF;ILPTSDREPLIAGPQK;LADDDTFEDDR;LADDDTFEDDRLYR;MSAPQAAITKPLTILLAGIPGAHISK;NTDFKDQQEFPQTSAR;QVVLTTK;RPFEAAIPHFILQK;SLTDIHK;YHVGYMSFNLEVNGR	1;1;1;1;1;1;1;1;1;1;1;1;1;1	14	19	0.5075	3.37719e+07
TGGT1_245460-t26_1-p1	63.653	23447.5	ADGYILEGEELMFYK;ADGYILEGEELMFYKR;AGQEEEGSGK;ALRLDTGNYSWSSQK;FELGRPPAMTK;KFELGRPPAMTK;LDPLLEEQFNTGR;LDTGNYSWSSQK;LLGVVYNASNNELVR;NSIVAIDATPFK;NSIVAIDATPFKAWFR;QQGVPKLDPLLEEQFNTGR;SFYGLDLGK;TNTLVKNSIVAIDATPFK	1;1;1;1;1;1;1;1;1;1;1;1;1;1	14	37	0.5756	2.89025e+08
TGGT1_290160-t26_1-p1	61.6436	113515	DEANTYLSR;DGGVSWIEAHK;GDTGNVYISDAK;GGVWSYLK;LGNTDHIFFTQHR;NHFISEDSAATFR;NVDLMYTPDFGATITR;QTVSLLVSTDGGK;SSEAATGTVAVDSIIVSPVDKR;STSTENEPIPR;SWTEITDLLK;TVISFDK;VLSLEGVYLANFK;YSLSLPNNIR	1;1;1;1;1;1;1;1;1;1;1;1;1;1	14	19	0.1626	1.49014e+07
TGGT1_226960-t26_1-p1	63.5394	131279	ANVPVIK;ELFTSLPVTFQHK;GFQGTFLAQSHYLGYEGR;LEFEPLLNPLLLQK;LLMQMTESELQK;NMGGFDMIR;NQPGFVLLGR;SLFEVLK;SVFEELPESTR;TEREEAELFTK;TFLSFFK;TLGEIVTFVADAVK;VALLGGTVK;VASEMIANLLTDSNSAAK	1;1;1;1;1;1;1;1;1;1;1;1;1;1	14	15	0.1306	4.91567e+06
TGGT1_216670-t26_1-p1	63.2776	99989.4	AAEEGLLLLDR;AMLTTLLK;ATGMASHYAEQEAPLRR;DMVAAIIGR;EFADEKDEGVLER;GENELTVVGPSEEIDAAVK;GGSEGLLLVQQATPENAAAAAK;GSAATPEEGETPPAGQVAQK;IQTQSGVESIR;KLSQDVEAVLR;MDGTEGVAAIR;SPAQSSGDLVLSFLGTK;VTVQQLQQQIR;YVVHLR	1;1;1;1;1;1;1;1;1;1;1;1;1;1	14	14	0.1977	3.69057e+06
TGGT1_222360-t26_1-p1	63.5392	83297.1	AAQAGGDVENLLR;AGADLIDSLQGAAEDSHILLR;ANAFVPFSLAK;EFVTLETLAQEIR;GLEALGILDDAK;GQLTIAELSQK;HPLVVHLFK;IQLVTTTNGK;LGTVIHGELK;LQSGIFTPAR;LWETVQAR;SSLALADVQPLWLAVSGGEAGK;VSLEELQR;YSLPAEFLR	1;1;1;1;1;1;1;1;1;1;1;1;1;1	14	17	0.2158	1.13523e+07
TGGT1_304740-t26_1-p1	51.7681	71228.3	ADVADYVR;ARPYDVDVR;AVYMILPR;DPEERPTLK;DQGVPFR;ELWALTK;GYFAPELSR;LAAAEMVYSNYILHTHGFLHR;MTAKDPEERPTLK;QVMEDPYFDGIDFER;SDVFALGQTLK;SDVFALGQTLKR;VPHVSEALADFIGLDEETR;VPHVSEALADFIGLDEETRR	1;1;1;1;1;1;1;1;1;1;1;1;1;1	14	17	0.2016	3.79077e+07
TGGT1_209030-t26_1-p1	61.5246	41880.9	AAEDSSDIEK;AGVAGDDAPR;AVFPSIVGKPK;DLTEYMMK;EEYDESGPSIVHR;ELTSLAPSTMK;GYGFTTSAEK;IWHHTFYNELR;NPGIMVGMEEK;SYELPDGNIITVGNER;TTFDSIMK;TTGIVLDSGDGVSHTVPIYEGYALPHAIMR;VAPEEHPVLLTEAPLNPK;VVAPPER;YPIEHGIVTNWDDMEK	1;1;1;1;1;1;1;0;1;1;1;1;1;1;1	14	29	0.5053	4.84107e+07
TGGT1_251630-t26_1-p1	62.7381	97156.4	EALNVLMEGTPVGIDAR;ELASFPEVDEHWPHR;GNAGVHER;GNPSMSFGYHR;KYAILHTTIQTDFSSDK;LAWDPEVSPSGR;LEEDMDSER;LGQEGLER;NLQASSSSPEKPEESPASR;NYENMNLR;RPFSASSAGSTAASGDIYVR;VPPSDASTPR;VVASPDLAEEEGVSPSR;YAILHTTIQTDFSSDKR	1;1;1;1;1;1;1;1;1;1;1;1;1;1	14	21	0.192	4.07854e+07
TGGT1_236650-t26_1-p1	54.4918	59900.1	DMIGIAETGSGK;GDGPIVLILAPTR;GQLMSLLR;HVINYDMPNQIEDYIHR;IHHAVAYGGVPK;ILIFAETK;LIDFLESR;MLDMGFEPQIR;NFYVEHPAVANMSAEEAER;NPIMVATDVASR;QEVMVVQEYEK;QTLMWSATWPK;TWVLDEFK	1;1;1;1;1;1;1;1;1;1;1;1;1	13	14	0.2727	9.57716e+06
TGGT1_229480-t26_1-p1	62.2251	38253.1	DNDGLLDLSEIR;IEIEEILNAQDK;IEIEEILNAQDKNGDR;ILMDPGKDEGLMK;ITVTEFIETEGTGSLNDVEK;LAELMQMDVK;MEFQAIDKDNDGK;MLALFDLIDTNQDNTIDTEEAK;MLLEEFTK;SYDLNADGAIDVEELQQIIKDPHSHEIR;TAVPQVDVDDEDKHDEL;TVDKDNDGLLDLSEIR;VSLSELEATYVDSLDQK	1;1;1;1;1;1;1;1;1;1;1;1;1	13	17	0.5373	2.03512e+07
TGGT1_247550-t26_1-p1	62.2251	60875.2	AVDAGMNPMDLLR;DGTITVSEGK;DTTLVIEGGGEK;GYISPYFITNSK;NVVIEQPYGSPK;QVASTTNDIAGDGTTTATLLAR;TALSDAASVASLMTTTEAAVVEAK;TIETTNYDQK;TLTHELELVEGLK;VELEKPFVLLYDKR;VGGASEVEVGEAK;VLAHLNSVTK;VSMEQTHSDYEK	1;1;1;1;1;1;1;1;1;1;1;1;1	13	17	0.3078	9.39225e+06
TGGT1_203310-t26_1-p1	62.2251	25841.9	ASVESQLPR;EPLETEPDEQEEVHFR;GTDDHLTTSMDK;KLALPAVGMGASYFAADR;LALPAVGMGASYFAADR;LVPELTEEQQR;NSDFFDGQAPVDSLRPTNAGVDSK;QPALEQEVPESGEDGEDAR;QPALEQEVPESGEDGEDARQ;REPLETEPDEQEEVHFR;SDAEVTDDNIYEEHTDR;SDAEVTDDNIYEEHTDRK;SRQPALEQEVPESGEDGEDAR	1;1;1;1;1;1;1;1;1;1;1;1;1	13	28	0.5551	9.38131e+07
TGGT1_262960-t26_1-p1	58.1215	44748.3	ALDDDIDEK;ALDDDIDEKLR;AQLAALMESIK;AQVQLPPPPPQPPAPAVNTVAVSAPPAVPASTNEER;IHVGFQK;KVDVLTEQGDHDAAANLGEVVASLQVK;QLIEEAER;RLDEHFQGR;RYGYEELSIQIVK;SDEGHIAPPEHVR;VDPAAIAAIAR;VDVLTEQGDHDAAANLGEVVASLQVK;YGYEELSIQIVK	1;1;1;1;1;1;1;1;1;1;1;1;1	13	23	0.3706	4.79621e+07
TGGT1_252430-t26_1-p1	54.5925	83774	AFSYVLLLEHQIDHR;ASLEEVLER;ETLLAFANR;GMFVAIAR;IEDFVQQQK;IQDDEGWIR;IQSADLVFLLYPIAEGR;IVTFVVK;KAEEGDDALSALRPSSLLPSSLLLK;QTTLELYGR;SPPENATEFLGHPVPEK;VQNNPAFYSWMR;YLDLAYR	1;1;1;1;1;1;1;1;1;1;1;1;1	13	14	0.1995	1.28815e+07
TGGT1_249990-t26_1-p1	59.6217	92658.3	AGESAASSSLPGGESEDFKDR;ALFASLNLGPPGWAGSEDK;APSLGAYFHFEQFK;EFLEPSAFPGAGAHR;GATYIDLSSYFSSSK;HELEDLVQER;LGLLTEALEK;LNESFDDQTEETLR;LTAQIDILR;MDVEVSDIDTR;SGPVFQHYAVVR;TLSTILEDLR;VDGLLAEAYTVPYLQPLHFDYAK	1;1;1;1;1;1;1;1;1;1;1;1;1	13	15	0.2184	4.84179e+06
TGGT1_286720-t26_1-p1	58.3605	31015.7	ASLTNGVLQVHVPK;DHGEEDFVR;DTGSEFVVHADVPGMDRENLR;FYHQHFNSAAPFMR;GSLSAGSMPK;MYAEMMDDMSR;NAAQTPMAIEGGSSR;NPEVHELTGGQMVPMPGR;QGPSPASPWDVMPFAWGGR;RDHGEEDFVR;SFVLPDK;SSSSGSAADSGNTLEGQR;VDVHDGVLR	1;1;1;1;1;1;1;1;1;1;1;1;1	13	18	0.6014	2.96073e+07
TGGT1_201130-t26_1-p1	55.9684	80094.2	AVPTAVLSGAR;EGFLHR;GLQILTDIASSTWNAIK;GYLAPEIDPHDQVILNTAK;HPAPFPGDFQNR;MVMLVETPSK;NAFILPAYGAWISDLGDWKPR;TADVDKLQDLSDK;VGLEVNGQLWAAPK;VRPGITHATDPSPGDDANAQMLEEPLVVK;VSLPSPLEVQGR;YAAAEMLYAVQK	1;1;1;1;1;1;1;1;1;1;1;1	12	22	0.2359	9.50709e+07
TGGT1_312050-t26_1-p1	46.1919	24194.3	DTFLHLTR;EVSFDEGAAFAR;GAAGALLVYDITR;GIYDLSNEAHGIK;KIYENIQR;LQIWDTAGQESFR;LVSIAGR;QHGLIFLETSAK;RDTFLHLTR;SPYQYLFK;TAQNVDEAFILTAR;YIIIGDTGVGK	1;1;1;1;1;1;1;1;1;1;1;1	12	12	0.5607	6.82564e+06
TGGT1_297650-t26_1-p1	52.6505	72540	EADWIFIAGHHPVVNYSVR;EEAFLFPSLVTGER;EELHHGFVSADGK;HKIPLYPAIR;HLEFLEDTLK;IPLYPAIR;LGNEHLNFTEK;LPNFWYFTR;MHGLDGPR;NAKPSDFAVR;VAFFPVLGNHDYHLDPYAQIDR;VDTFLSGHEHALSFFQEPDANTTHIISGTGSK	1;1;1;1;1;1;1;1;1;1;1;1	12	16	0.2427	6.23404e+06
TGGT1_212300-t26_1-p1	45.2281	75629.6	AETEAAVAEVR;DAQEHANFMQQQLNDMK;DRFGFEFLR;ELETGDFK;FGFEFLR;GIAGVDISQLDESASFER;LDHLLLLQAVSSAETQLNER;LQTLAESNQK;NAFTLIR;QALDALLQHVDDEKEQTK;SVVIAFVGNR;VAFMNTYLVPSK	1;1;1;1;1;1;1;1;1;1;1;1	12	13	0.205	8.90707e+06
TGGT1_232300-t26_1-p1	46.7138	28619.1	ELTSVVQK;ELTSVVQKR;FGFAPDSVELFAER;FKDGYLISTGEPSK;GLCAMAQAESLR;IMLPHDPEGK;IRELTSVVQK;MFVDQAIR;QGVLGVR;RFGFAPDSVELFAER;RGPANPLPDTIIVMDPKPEIPVVQPEEMDEGVLGPM;VTPIRTEIIIR	1;1;1;1;1;1;1;1;1;1;1;1	12	16	0.4824	3.23728e+07
TGGT1_277910-t26_1-p1	52.97	133260	EFLSDASALR;FHSYGHVVR;FNIFEAK;IPVTGASSSTDK;LREFLSDASALR;QTLEALGGK;SALLAAQLSR;SQESAADAVEEAR;SSADSSSSHPSSSSSSPLSSSPDSSPEEVNGLR;TFVEYTGPR;VFSAQAVR;VSTATAGGETVSAK	1;1;1;1;1;1;1;1;1;1;1;1	12	15	0.1117	3.57304e+07
TGGT1_280560-t26_1-p1	49.7684	137788	AAGVSVHTQWK;AFFDDAFVLGR;GLLPGLLAGAYTR;ILAAVAAADK;LADLHAHWR;LTLVSADTDTPYK;MDIDWIQK;RTDGDDAGETLSR;SQRPESDSHLGVEGDIHTSR;TDGDDAGETLSR;YQVSPSGLLRPSLLSSK	1;1;1;1;1;1;1;1;1;1;1	11	12	0.0963	7.1547e+06
TGGT1_311240-t26_1-p1	49.137	47418.8	AYEVLSDPEKR;FVLTHLDGR;FYEILEVDR;GDADERPNEIPGDVIFILEQQEHAVFK;GNDLFMTK;ILEIYIEK;KGEDIVSAMK;KILEIYIEK;MYFGSFPFGDDMR;QLLIQSPPGTVTKPDAVQIIK;VTLEQMYSGATK	1;1;1;1;1;1;1;1;1;1;1	11	16	0.3028	9.42538e+06
TGGT1_257990-t26_1-p1	46.5342	104247	AHSQVWNVLLQVLDDGR;FFRPELLNR;HVVSDLSLK;IVEHDVPSNLR;LQEEQEEYER;LQMQEVR;LTAVLQEVK;NNPVLIGEPGVGK;TEGALDAANLLKPMLAR;VGDLDLVAELR;YGTDFTDLAEK	1;1;1;1;1;1;1;1;1;1;1	11	12	0.1338	5.54965e+07
TGGT1_234610-t26_1-p1	46.3388	76388.9	EAFIYEWDLR;EAIFTADR;GNALLYQIR;KVESVFLQDFPVLAAR;LFSVDGK;LIHLPSLTVYQNWPTER;LLNVFSMNANVAALAFHPTK;RAEDASSFLVTQK;SLAEYDLETGSVNK;TGALVEATR;TSLLMTAGR	1;1;1;1;1;1;1;1;1;1;1	11	12	0.188	1.23342e+07
TGGT1_274060-t26_1-p1	50.0187	35049.2	AASSSAVSGASSSPGSVK;AMALNMGMLASNDQAK;AVAGLAAGGLGSFFGNPADLALIR;EEGLFGLWR;EGIMSLYTGYPTYYVR;IAPHAMITLISMEYLNK;IISDEMR;IVKEEGLFGLWR;LQADATLPPDQR;NEGISGLYK;NYTGVLNAISR	1;1;1;1;1;1;1;1;1;1;1	11	14	0.4396	1.13919e+07
TGGT1_278990-t26_1-p1	48.6205	53057.9	DTYGNLMGEEFTAK;FGLYEYFK;FPFGSVVPLWSR;FYFFEK;KPHAMPHTMSYYAK;LGWTPTLLGYSMQGLFK;MQTSPAGTWPTSFSPALTK;SFGTMINEMGYK;TFMGMGTTGGGSAK;TVVAEEGAAGLR;VVQLFYDNIFTKPK	1;1;1;1;1;1;1;1;1;1;1	11	14	0.2965	1.63473e+07
TGGT1_299780-t26_1-p1	49.7116	59155	AGILFVVLH;EALSQMGIDR;GENDNGIVTTSTDDVR;GGGLHGAAATSIVAGLIGIYYGIR;GPFDEPVEVVR;GVGLWNFIR;HHGSVDTAFR;IPSVYDMFDTK;KGPFDEPVEVVR;NTPVAAHVMR;SLQPDTFVLEATLPIR	1;1;1;1;1;1;1;1;1;1;1	11	14	0.233	5.77416e+06
TGGT1_288720-t26_1-p1	43.0987	24785	ADVDEFPGVAHLVSDEYEQISSEALEAAR;DNFHLR;ESNVATAVTALR;ESNVATAVTALRR;GAFGKPMGLVAR;GPLANTFPSAADITLPVA;IVSDGVGAK;LQTGMR;TRESNVATAVTALR;VDIGQILMSIR;VHPFHVLR	1;1;1;1;1;1;1;1;1;1;1	11	17	0.5158	2.45478e+07
TGGT1_242330-t26_1-p1	46.9816	21599.3	ACVFVPHTAGR;AMCPIVER;ESSNAYAIK;HAFEIIHLMTDK;HAFEIIHLMTDKNPIQVFVNAVENGGPR;LVNSMMMHGR;NPIQVFVNAVENGGPR;QAVDVSPLR;QAVDVSPLRR;VNQAIYLICTGAR;WSYDDVNVSDLSLVDYIAVK	1;1;1;1;1;1;1;1;1;1;1	11	30	0.5677	1.0115e+08
TGGT1_288650-t26_1-p1	50.3882	47882.3	AATVAAGNELFK;ASETGSGLAASFLNTVEVR;ATYIPVSMYLSTDPTLTHEYEAAK;HVGGFSGPFPMTLR;LMLSTSAFSFQAK;LQSHFASAPGTAVQEVFLLLAPAPTFNQPVEK;TEFIEGIITKR;TSWLNLWR;VDEVLSMVPADPFR;VTGMDFFNHAAPVFK;YAYNLFDK	1;1;1;1;1;1;1;1;1;1;1	11	20	0.3899	3.47e+07
TGGT1_263050-t26_1-p1	42.5421	39657.5	FMAYATLR;GFTLEELK;GLAGIPADTPK;ISTAMPIPK;KGLAGIPADTPK;LGVVPSGLLRPIVHPPTQR;NNVLPNVHLHK;SAESLNANVTR;VALSIGVAVDHR;VALSIGVAVDHRR;YNLKVR	1;1;1;1;1;1;1;1;1;1;1	11	21	0.2732	7.39554e+07
TGGT1_313390-t26_1-p1	44.352	36333.6	ALLASLSK;DKLLTQYLK;LLTQYLK;QALPAQFK;QDEGMFVQQSDSK;QLAPSGLLLVTGPFK;SSITPGTVLILLSGGHR;VDISGVDVSSIK;VDISGVDVSSIKDEQFGASK;VNGVPLR;YVIATTTK	1;1;1;1;1;1;1;1;1;1;1	11	14	0.3261	1.04104e+07
TGGT1_205510-t26_1-p1	50.7529	54300.8	AVAPNLTYMVGEVIGAR;EQLSNLLDGLSAK;FGIDVVFTPTTHEIIR;IVTDNLIYAK;LMAHSGSLLNLSK;QPASTIQILGAEK;SVHLEAFAK;SYDASTDVVQEK;TVQLVGFR;VDALTEAAEAAATAAGGK;VEELVEYR	1;1;1;1;1;1;1;1;1;1;1	11	11	0.2796	9.61653e+06
TGGT1_294430-t26_1-p1	47.5693	100452	EAAEASLAADPSK;EAAEASLAADPSKR;HIADVFINETR;HYSAELAASIQR;ILTPEEFHALR;LIFLNLLSR;LLSLLAK;LMNLYR;QSLLLSLLLLR;QTLFSFVTR;VSVQLLQANDK	1;1;1;1;1;1;1;1;1;1;1	11	13	0.1132	3.79368e+06
TGGT1_228630-t26_1-p1	45.3966	34722.2	AAAANMLWIVSAPPSGMR;ASAGLMVNK;EGEGLFDDLGFDHDEL;EGRPVTYGSAVSLVHVLSGFK;EVSVGAGR;GTLQATGASSPISSQK;ISWGSGSGQQAVTATPSGDK;RQPLDSPVMEAQMAGSK;SEMWLTGDIVTFEHVR;SSASSEPAPALVTPGAAGEPVR	1;1;1;1;1;1;1;1;1;1	10	18	0.497	1.07425e+07
TGGT1_309820-t26_1-p1	42.9184	20186.7	AEDILEK;EDSIKWFQQTYDGIVLNH;GEENPMR;KAEDILEK;KNFSDSGNFGFGIQEHIDLGIK;NFSDSGNFGFGIQEHIDLGIK;VKEYELK;VLEQLTGQRPQFSK;WFQQTYDGIVLNH;YDPSTGIYGMDFYVQLTRPGNR	1;1;1;1;1;1;1;1;1;1	10	24	0.56	1.3576e+08
TGGT1_291890-t26_1-p1	41.3701	48641.5	ATLEEGQQLTLTFISTK;FQTGSNSAFDVVEVEEPAGPAVLTIGLGHK;GFGNNVEVAWR;GGNIDLPEK;HYTEEEGIR;LAVVLDYTR;LVEEGVQR;NAVGITHQNTLQWR;TGGGPPSQPPEMQQPADR;YIQQMLDQR	1;1;1;1;1;1;1;1;1;1	10	12	0.2939	6.62515e+06
TGGT1_260630-t26_1-p1	40.8942	76710.3	AYQALTDPVAK;DALDELLK;ELGDFLK;NFPEYLSASGESR;NYYLILGHMQR;SSTLLQVPHFTPEAVR;TFDPFEILQVEPSASNR;TNLNEGEAAGAVHAPLLPMAK;VLNAPIIVR;YGNPDGPGNMK	1;1;1;1;1;1;1;1;1;1	10	11	0.1837	5.43522e+06
TGGT1_280380-t26_1-p1	41.528	61796.6	FYTFSNK;GDPYELIVSGSR;GLLNYLEENPGK;GTSASVSIDDIAK;HFSVQGVVPLDSLGR;IDELFPSGLQYITPENPQVHLR;LDMFYR;LGWSLWK;SVDGLGLVISK;TPVEEDWGK	1;1;1;1;1;1;1;1;1;1	10	11	0.2061	1.50255e+08
TGGT1_310630-t26_1-p1	44.9818	56967.7	ALLDDVHELHAFLYQR;ETLDLLQLR;FVAAHGNAPATVALK;GNLHILDMSR;HLNDNIPVLQR;LLVAEGPAIIEMYR;LTEQQGEIKEEQNK;LVSLFSLTR;QVADNWAQLLK;YGIRPGSGPAEEGR	1;1;1;1;1;1;1;1;1;1	10	12	0.2388	6.29934e+06
TGGT1_295110-t26_1-p1	43.2053	63373.7	DKVPGEVIIR;EGGLYLR;EMEEQLSAASR;FLAPFDLVTIPGKPLVQK;FVEELYELPTEDRPLADAAR;HQALAIGLFQK;LINPSVEAR;LLALQATETPEYR;LLALQATETPEYREMEEQLSAASR;LVAHLQDEGVVHGK;LYLTVQAVR;NPYLANR;SSEAALSVSPAGDIVDK;VKNPYLANR;VPGEVIIR;VVAENAQGFSPPEVR;VWPERPQPVFTEGDPPDLETNSLYYR	1;0;0;0;1;1;0;1;1;0;0;1;0;1;1;1;1	10	18	0.3287	7.98946e+07
TGGT1_295125-t26_1-p1	41.6404	40113.2	EGGLYLR;EMEEQLSAASR;FLAPFDLVTIPGKPLVQK;FPQEDRPLADAAR;GGSWLEQEGVELR;LINPSVEAR;LLALQAIETPEYR;LLALQAIETPEYREMEEQLSAASR;LVAHLQDEGVVHGK;LYLTVQAVR;LYSGDGTLTGGDDDMPPLET;NEVGWVK;NLLFLLPPTHVDMETFVDEIGR;NLLFLLPPTHVDMETFVDEIGRFPQEDRPLADAAR;SRNEVGWVK;SSEAALSVSPAGDIVDK;VVVPAEYDEYTPPEGR	0;0;0;1;1;0;1;1;0;0;1;1;1;1;1;0;1	10	18	0.5233	6.15577e+07
TGGT1_225150-t26_1-p1	40.9907	76801.8	AADFITR;IGNLLQR;LAMPLAAR;LEHWLLQK;LPLTQTALVGLYSDEGDDELYK;LVGQLVR;QMWGLDTDIK;VMLVAWSELIK;WLINFLGNHK;YGIVLFYK	1;1;1;1;1;1;1;1;1;1	10	12	0.1418	7.69417e+06
TGGT1_216860-t26_1-p1	44.0874	49083	DFFLKPELLR;DVQNIFMATPK;GNYVSIHASGFR;GVEDVVVGR;IMVATDLFGR;LTLHGLLQYYVK;NIDMLK;QVMFFSATMNK;TTPHILIGTPGR;VNIVINYDMPDSSDSYLHR	1;1;1;1;1;1;1;1;1;1	10	15	0.2581	3.14136e+07
TGGT1_264440-t26_1-p1	44.5722	37445.3	AASSPENSAGAAGTQR;ATETVSSLQENIDMVSVFPAK;AVLLGSSGSGK;ETSLPVSPLSWTR;IELVDFPGHSR;QTPLLLVVNK;SAWHTLVGSPAAQLR;SQDGMVEQASHQAHEATADR;TDLPDSRPQASVVEDIER;TSLFLLLR	1;1;1;1;1;1;1;1;1;1	10	12	0.4121	4.84806e+06
TGGT1_261570-t26_1-p1	40.7097	31012.1	AMFNDNSEVR;KLPAAPLAGK;LGQLVHQK;LINIELK;LKVPPAINQFTHTLDK;NQTSQLMR;VGGNIQPR;VPPAINQFTHTLDK;WGGGINGIK;YGINHVTDLIEIK	1;1;1;1;1;1;1;1;1;1	10	13	0.3225	1.41666e+07
TGGT1_209950-t26_1-p1	44.2115	47655.7	AEPSPETQPWK;ALSTAFK;AVGPLIPSSVIIPTDMK;AVGPLIPSSVIIPTDMKDFEK;DLFAMESYPSVVVFNPHLK;ELTAEETDMLEALK;ESIASLLDK;FEGTPTYASLSK;MPSFVDR;VLVFSDKPK	1;1;1;1;1;1;1;1;1;1	10	10	0.2571	7.25852e+06
TGGT1_208560-t26_1-p1	43.6904	72285.6	AADALVPR;AASPQEALTTVLR;ALYEIAEQR;DLLAHGMQGPVDAMR;DSPQSSLKPSEGK;EQADITAEQTGTYR;GFYAQVLR;LAIQSLLYPIDVVR;LTSTVVTR;TLQSGIVAR	1;1;1;1;1;1;1;1;1;1	10	12	0.1657	1.39775e+07
TGGT1_249270-t26_1-p1	40.1371	59842.6	ALAPTWEEVATALK;APISELPK;DAASLIEFAVMHAGK;ETSDVIELTDGNFNQLVMK;NEYLATLNR;RNEYLATLNR;TFDYNQGR;TTEALLK;VLASTYGIR;VLSGQQFK	1;1;1;1;1;1;1;1;1;1	10	11	0.1792	1.16784e+07
TGGT1_320760-t26_1-p1	47.8655	39365.2	ADLRPQIVAVGQTAK;AEGYLGVVQPK;ATDSFFSAGTPYR;DNAVAIMQHLK;DTGVHPLGR;HGNEWGPSESPVAQQEGAR;LNAMTNQFK;LVEDRDQLSR;SVLIAVTFLR;YLDAATLVHR	1;1;1;1;1;1;1;1;1;1	10	12	0.3277	7.82526e+06
TGGT1_204050-t26_1-p1	42.5685	85044	AFYPAAFSTEADGLITVANVK;DNMEVNQAER;ENDPADDHSHGTHVAGTIGAHGNNGIGVAGVAWAPR;FLAYTGR;GADIVNHSWGGSWPSEALR;GAWDIITTGEPNMGSR;GYSSDAVR;LWGMDALNVK;TANNGLIHIFAAGNDGVDIDQR;TPPSAPSPSPR	1;1;1;1;1;1;1;1;1;1	10	13	0.2013	7.38849e+06
TGGT1_270380-t26_1-p1	36.8158	17165.6	DSFGVPQVK;GMSASALPWR;GQTPSQIGVTLR;IKPSDVEEHIAK;KGQTPSQIGVTLR;KPPTWLK;LILVESR;LQGLAPELPEDLYYLIK;QLPATWK	1;1;1;1;1;1;1;1;1	9	14	0.543	1.28948e+08
TGGT1_312950-t26_1-p1	38.0331	53558.7	EGEQMETPPPR;GVPQAAAIK;LLLAFELLAR;LSNMLDSAVR;LTAGAETPQR;SLPLTTVK;VIHILGPLVAETLVSSFPEAFTDVSQGPR;WFEGYLK;YASWFVENPMK	1;1;1;1;1;1;1;1;1	9	14	0.2234	1.02638e+07
TGGT1_234420-t26_1-p1	37.1298	66721.3	ENVDIHLR;FDPTALER;HMLLYGAPGTGK;IVLEEELAER;LAHFDQDIDTVER;LFSWANK;LQWTTNSLIASK;SFFSPLR;VNVPGKDDDITGK	1;1;1;1;1;1;1;1;1	9	10	0.1531	2.0452e+07
TGGT1_226380-t26_1-p1	40.1385	42636.5	ADVAQALVDGLLTER;DRDLPSLSMLYEQLK;EALEDFDLLLEK;HKVNILINR;QLPHIVGMDPDYAEEHILYTQLPLR;QNAEAQWSDLATAAAEIGNK;VNILINR;VVSTVDDQLER;YGEASVDDTQRR	1;1;1;1;1;1;1;1;1	9	11	0.3148	6.88967e+06
TGGT1_239740-t26_1-p1	39.7203	44725.1	DGGGDSGDFGEEGR;EIPTVAGFVQK;EPPPPYSPPMYPFADPEHR;LPLDVALER;MLQSGTSETTK;NEEGFITDLLK;SAPEVQEVLSR;VQPTAPPAPASMLYPSLHR;WAGTYGTSHGGYR	1;1;1;1;1;1;1;1;1	9	9	0.2892	3.57609e+07
TGGT1_240090-t26_1-p1	43.0789	61563.5	AIPYDAFDFYESVAEPYIHR;EGTGLEEGFNKEDAQES;ELPETVDEEAR;FPYVVPVLAALR;HLAFMLEGLGVQVPHR;KFPYVVPVLAALR;LPGADLLAER;TDVYSLGVAFR;VLYLVLPLYR	1;1;1;1;1;1;1;1;1	9	10	0.1953	5.29277e+06
TGGT1_227360-t26_1-p1	32.8762	44028.2	ALEPVNLK;DDPSKPPHLTAFMGYK;FIDTSAK;HGSLGFLPR;ITPMGGFPHYGTVNNDFLLLK;MFETAVPVK;NATTESDLTEK;NATTESDLTEKR;VQFQVPR	1;1;1;1;1;1;1;1;1	9	12	0.2288	2.36806e+07
TGGT1_235540-t26_1-p1	37.1547	26216.4	EEAAASEPQVEAEAK;ETEQAQEEAPIIDGTGELFK;EYSYQEMLQR;HIEALLR;IQTLIEK;KETEQAQEEAPIIDGTGELFK;QPEGEEEAPQQFDFGER;VAWINFK;YTIKPPQVVR	1;1;1;1;1;1;1;1;1	9	9	0.4069	1.04184e+07
TGGT1_263300-t26_1-p1	39.2417	31332	AGEFTLSLK;AWDLEYK;DSLDIVAEYK;FDASAMK;NPEIVNTASVSPAGAFDASSK;TAPSGDAMFGR;TNIQFGGLWYLNDKK;VSVALTHK;YAVGASYTGVASK	1;1;1;1;1;1;1;1;1	9	10	0.3483	5.88508e+06
TGGT1_225550-t26_1-p1	39.2097	48364.3	AFLGLMPK;EIEDIGTQSLASPADGVVTALGDVSSER;EVIAATDNVAEIQSPSK;FDVNVLR;FNDIFSVNER;FVVLHLKPK;LDQAVTAALGPNGR;QPFEYSVGQHVGEFR;TLASVGGIDTEEIRYPLR	1;1;1;1;1;1;1;1;1	9	10	0.2951	6.35819e+06
TGGT1_242070-t26_1-p1	43.0789	42769.6	AATVIAADDMLLWALDR;AEIVNEVSLAAPVVTK;EIFEESLK;FVAPVYPK;ILEDMDPYER;LLGPVEQILMR;LLGPVEQILMRNQDNYR;MHPGDAFGELALMYNAPR;SHVQVAYMDR	1;1;1;1;1;1;1;1;1	9	10	0.2701	7.03573e+06
TGGT1_227560-t26_1-p1	41.7686	54297.1	ADAGDEGDALR;AFEANDADIQQK;ALQAARPPADDPEEAR;DPEAAIHEAEDER;IPVNSGHNFIIQPK;LGGQNSGFLDDDDETLGGFIER;LLHVLMK;LPISSQELMNNDLGR;VLVLLWHHPDESDENR	1;1;1;1;1;1;1;1;1	9	12	0.2647	6.13872e+06
TGGT1_240060-t26_1-p1	37.2377	88732.2	AAIGGETPAGMSGPDGNVVR;EVYAEMR;GASTASLHSEPGAASMPGPSPK;GPLGEPSHGIAK;REPQPFAVMFPFATVAHR;SPPLPLQEQGR;STGTAPETPMPR;TALDVFR;VSLSLPPR	1;1;1;1;1;1;1;1;1	9	10	0.1386	1.02641e+07
TGGT1_202460-t26_1-p1	38.8703	72975.9	ADPDGVPTAGEDQR;AFDNDREETHANEAELELMR;DSTLPDGPILK;EGISGNKPGFR;GEIQDDNVIR;GLRPFDGAMK;QVLQDSTGR;TLTIDNIVDGLLESPGEPDER;VVLKDDGEFTK	1;1;1;1;1;1;1;1;1	9	11	0.1723	1.65839e+07
TGGT1_299050-t26_1-p1	35.9309	22254.8	EQEQAVEKPSVEGVK;FLEDVMEK;FLEDVMEKK;FVLDLLR;INPYMSQPCHIEVILR;KFLEDVMEK;NAESNAEMK;NLDVDNLVIEHIQVNR;VHFKNTHATVQAIK	1;1;1;1;1;1;1;1;1	9	19	0.4462	7.71493e+07
TGGT1_294200-t26_1-p1	37.9314	62697	APGLGATLGR;ESNYDFPGNSLILEVQPHPSVR;FTNFFLEPLMNR;GEFFNAYGIIR;IDFAGVPGFR;IDHYLGK;IFTPMLHALEDLQVQPR;LLNQFEQR;SEDGSAGSYLETDGVPSHSR;SVLLEEETYR	1;1;1;1;1;0;1;1;1;1	9	9	0.2268	4.26299e+06
TGGT1_233460-t26_1-p1	37.6363	34806.5	ASSVVNNVAR;AVTLSSLIPEAEDSWWTGDSASLDTAGIK;EAFPAESK;GATLTIK;LEFAGAAGSAK;LTENPWQGNASSDK;LTVPIEK;STAAVILTPTENHFTLK;TALTEPPTLAYSPNR	1;1;1;1;1;1;1;1;1	9	10	0.3512	3.85859e+07
TGGT1_310490-t26_1-p1	37.1937	16333.8	AAVIDVTK;AAVIDVTKSGYFK;DKAAVIDVTK;HYHLLK;INYDKYHPGYFGK;IPVIVKAR;LWSLVSPATLEK;VLGKGDLPK;YHPGYFGK	1;1;1;1;1;1;1;1;1	9	14	0.4286	1.74568e+08
TGGT1_255980-t26_1-p1	37.7534	75238.6	APPISLAFVK;EASTSFVFLTFLR;EVPVDLSWHIR;GAVDAFR;QASGVPLNDVFLAAFAGAIR;SPISYLVYK;VAFSMVYDPDVIK;VDHSIGDGVSLVQAASK;WEVHLVENR	1;1;1;1;1;1;1;1;1	9	9	0.1627	5.33528e+06
TGGT1_294560-t26_1-p1	39.0476	83533	FSAESPWEMAAEK;GFVASLGTYK;LPWALGQVFAR;LQLISIVK;QVGSDTPPATTHTSQTPSK;RPQAVGVQPGSAATR;SELTLGQR;SYAPQPLGTSSPTFPGSSPLVSK;TTNVLINK	1;1;1;1;1;1;1;1;1	9	9	0.1482	6.18027e+06
TGGT1_230940-t26_1-p1	35.613	155128	AAQAETLPLSGR;DVYALVQR;KGHEQGSWEVVLTK;LQQNALLSGR;MPGLQR;QGEAVPGVER;QNAFAGSASSSSSR;VQQAVAEIVEEK;VSPAPEDVAAPEK	1;1;1;1;1;1;1;1;1	9	10	0.065	3.55781e+07
TGGT1_316400B-t26_1-p1	39.9322	47818.3	AFVHWYVGEGMEEGEFSEAR;EDLAALEK;EIVDLSLDR;FDGALNVDVTEFQTNLVPYPR;FDLMYAK;HLFHPEQLISGK;IHFMLSSYAPIISAEK;LIAQVISSLTASLR;NLDIERPTYTNLNR	1;1;1;1;1;1;1;1;1	9	11	0.2801	6.43931e+06
TGGT1_207840-t26_1-p1	38.8839	15219.2	ALDINLPNVVVPSAGRPSNNQNR;ALDINLPNVVVPSAGRPSNNQNRR;ISEEVAVIPSKR;KISEEVAVIPSK;LTLDFQINKK;MDFVPER;RMDFVPER;SEVDVATITVDQDTADMLR;VAGFVTHLMK	1;1;1;1;1;1;1;1;1	9	28	0.6288	1.28111e+08
TGGT1_278870-t26_1-p1	38.6869	216258	AGAVHVLEASDTVNIR;DYILLAAASK;EHIGPSVSVHSR;EQLGALMETVDK;FWHVDTGDMLK;IQTYLLEK;QGGLSANFFDSIR;VNVLDFPGLSR;WIDLLLLGPAGVGK	1;1;1;1;1;1;1;1;1	9	9	0.0548	2.79658e+06
TGGT1_243920-t26_1-p1	33.4818	88156.6	AGINTVLNSR;HSLVFEGLSPAEQK;IAPISVYTSGK;KIPITLR;LAQSQNILDK;LQELPEDVPTGDMPR;QLVTGLR;VSFMSLAR;VYQHHVSEADLK	1;1;1;1;1;1;1;1;1	9	9	0.1184	1.38996e+07
TGGT1_218410-t26_1-p1	37.545	34135.8	AGTMNVAALSR;ASVLDITDEVILEK;AVVLMGK;EGDKVTASAATLLQK;EVGFPTTASAPHSILEAFK;GQIEIQNEVHLIK;IVAENKVPAPAR;LNIKPFEYGLAIQHVYDDGSVYK;VLVVEADHVGSK	1;1;1;1;1;1;1;1;1	9	12	0.4013	7.73014e+07
TGGT1_315690-t26_1-p1	38.731	34289.7	AADLEELKSEATR;FDGDLTHFFEYIPFSDKEHLPR;HFQELQAAYEVLKDPK;KTLYELLR;TLYELLR;VFPEFNSADIDSYR;VSPSASQSEITK;YAALVEK;YDETGSTGDDAAESFEEAYEYYR	1;1;1;1;1;1;1;1;1	9	9	0.3912	4.9601e+06
TGGT1_280610-t26_1-p1	35.8815	60776.5	FNQALVDLTALGGRPPR;LLTNADIAEVLPAFR;MQDNEPLMR;NVLLEER;SPHGELPNGDDAVAR;TASFTSVHQTVR;TVDGIILTK;VPSSPFDHLIK	1;1;1;1;1;1;1;1	8	10	0.1709	4.45088e+06
TGGT1_300000-t26_1-p1	34.3983	21156.7	EDHIAVLVGSVTDDIR;FNAVVLK;FNAVVLKR;GKEDHIAVLVGSVTDDIR;HFGAAPGTPGSK;LKAPMSLSK;LLVKLYQFLAR;LYQFLAR	1;1;1;1;1;1;1;1	8	12	0.3102	1.32907e+07
TGGT1_293630-t26_1-p1	36.3932	89520	FDIHDELAK;LDLQITYLR;LEGLLNTTK;NAGLSNSQAFYAGGDNSR;NSMGDEGGAYAR;QLSQDYENYVEQYR;TAFVLFPDEDTK;WLTQLDAR	1;1;1;1;1;1;1;1	8	8	0.1122	8.71729e+06
TGGT1_269980-t26_1-p1	32.9092	52130.9	AFSPTTIK;ALFQGAQK;DQQMVMK;EREQGNSIF;GQQGSYPIK;GTLMELGISPIVTSGMVMQLLAGSR;IIQVDQSLKEDR;SADPFYWMR	1;1;1;1;1;1;1;1	8	8	0.1839	1.56034e+07
TGGT1_306030-t26_1-p1	33.5132	37806.5	AAGGALMFPYLEDPNTDIR;DPNTDTEIGSSAAIVQYLLETYQR;GALAVLGTASLLAPR;GAPPQETWMMYGK;HLIASFFQFLQTR;IPSELPK;LHTTAIGSGR;RPQIPLR	1;1;1;1;1;1;1;1	8	12	0.3243	6.13587e+06
TGGT1_210370-t26_1-p1	36.5567	52447.7	DAQQKPGSDAVASFVK;EVLLHIASTAATDTPGTGPAHDAR;EVTEEFFER;FDDVAYELLLLHR;GSAGLESPIAAELEEGEEKPSPEK;GSAGLESPIAAELEEGEEKPSPEKR;INIDTFFVTLDGIVHLQPVSLVESPPVHR;RFDDVAYELLLLHR	1;1;1;1;1;1;1;1	8	10	0.2443	1.33084e+07
TGGT1_216435-t26_1-p1	38.2924	38304.6	DHVNAGPSTALSFAEK;EFIEGFAK;EYSSESVIGHTSASAGK;HVAELEEAR;LFHSVVQFLPSASLSGDAR;LPGDNAGSEK;SAPQETQDGNVVGAAR;VNASAESEAADAVEFQSYSASDYGR	1;1;1;1;1;1;1;1	8	10	0.3429	1.93182e+07
TGGT1_248340-t26_1-p1	31.7061	25981.4	APEIQIDPNLVQEAER;HLTGEFEK;LILVGDGGVGK;LTNQPALSFVGEHAK;NLQYYDISAR;QIQFHR;SNYNFEKPFLWLAR;YIPTLGVEVHPLK	1;1;1;1;1;1;1;1	8	11	0.4061	1.50004e+07
TGGT1_318510-t26_1-p1	38.2924	83414.2	DLSKPTDVETIK;GSNPSSAGVNDSIVNQLLSK;IDGVEALNNILLIGMTNR;LGNDVDLAVLAAETK;NFSGAEIEGLVR;SAASYAFQR;TQVLFVGADDGR;YVGQSEENIR	1;1;1;1;1;1;1;1	8	8	0.1438	1.01876e+07
TGGT1_248810-t26_1-p1	36.719	54219	ANVSPETMAGIEAR;FVGPAAEEVER;GPHVAVGLSGGER;LVDQQMELPDVEGTPLLIR;SVQDLEPTSK;TVATLFPK;VDLPSSISQADWER;VELYLYR	1;1;1;1;1;1;1;1	8	8	0.1932	4.36841e+06
TGGT1_269190-t26_1-p1	35.9487	105066	AAAGNIIPSATGAAK;ALADAVAAGDLR;DGVVSPGTGLDR;DPEEIPWADK;EEQTLATEYAQR;HAIISAPAK;LTGMAFR;LVDLIAVMAAK;VIDENFGLVEGLMTTVHAATGTQK	1;1;1;1;1;1;0;1;1	8	8	0.1126	4.24014e+06
TGGT1_212290-t26_1-p1	33.3951	34945.8	ADAFIALYANHLK;ADAFIALYANHLKK;DVKADAFIALYANHLK;ELAPYDPDWLYIR;ELDVIAR;WIDYVK;YILQQFEEMGLVESDPEKPGR;YILQQFEEMGLVESDPEKPGRR	1;1;1;1;1;1;1;1	8	16	0.2077	1.64856e+08
TGGT1_204480-t26_1-p1	32.5931	72116.5	AFGEGLEYQR;AHEVLSNEEQR;NHVNQELLTLTFSR;NQVAMGVVFK;QLKDEFVK;VFSLSSDQEIVFLAYRPK;VVLFTDK;YLSYQMR	1;1;1;1;1;1;1;1	8	9	0.129	6.29448e+07
TGGT1_203240-t26_1-p1	35.2488	80212.5	DFTVSSLAPSR;GEAQAGEAANLSHAER;KPPAAALDSDAQTEK;LPNTIFNER;LVSPEATAQLLQTK;QIFDAETSSR;RKPPAAALDSDAQTEK;VTAAILYAHEK	1;1;1;1;1;1;1;1	8	11	0.1177	5.81807e+06
TGGT1_220100-t26_1-p1	32.7335	61001.5	ESLNDLFNVK;FADGEVNIQFADSLR;IEASPLEEVVVTDSIK;KFQEGLIAR;MIEAMGVDR;VFAFATHGLFSGPAIER;VPISAADVAR;VPVDNLEAQIIGLEYFHHK	1;1;1;1;1;1;1;1	8	9	0.1885	6.89674e+06
TGGT1_219320-t26_1-p1	36.6325	46576.4	AWADLEK;GDSMLQYYLQPLLK;ILDYIIVVADR;LAPADATEAAAAENHGYPK;LVSGTTGETLYTHK;MPFFTVLGVDDWSR;TELTYAVTSEQIK;TLELAPK	1;1;1;1;1;1;1;1	8	10	0.2297	9.37757e+06
TGGT1_252360-t26_1-p1	38.2924	60814.5	ALASYHSQGFVHGDLKPQK;QDVSESPGGFLAR;SGDVFTESYLPPEHLDR;SQEEEESVHGSPAGTLSR;TNAHLEDTVTR;VADADEPTTSTGNR;VMDVDENQEYALK;YDGEILASGPWSLVLR	1;1;1;1;1;1;1;1	8	27	0.2262	8.77843e+07
TGGT1_262670-t26_1-p1	33.875	21316.6	AHMQQLFDSK;ALPSNIQIIR;DISQNGAVSQLYAEMAGR;FWYLLK;ISQYQVVGR;KQPTEAEPNPSLFR;QPTEAEPNPSLFR;STGEILAVNEIR	1;1;1;1;1;1;1;1	8	9	0.4317	1.08855e+07
TGGT1_204400-t26_1-p1	34.7015	62107.4	EAYPGDVFYLHSR;GIRPAINVGLSVSR;GTALTELLK;IVDVPIGPGLLGR;STVAQIVK;SVLEGDSVK;TAVAVDAIINQK;VVDALGNPIDGK	1;1;1;1;1;1;1;1	8	9	0.156	1.23855e+07
TGGT1_312960-t26_1-p1	36.3932	26684.1	EHLLPQLTMAPTPAHETLLQQHQAAAEK;FTEPTMK;KLNEQQLIIINK;KQQVEAHIQDQLR;LADDEELLRPSEEK;LNEQQLIIINK;QQVEAHIQDQLR;TDVGASMLSESGK	1;1;1;1;1;1;1;1	8	16	0.3833	9.96957e+06
TGGT1_312270-t26_1-p1	32.1158	44701.3	EADFQTEGVPLDSAPQELVDHLK;FMGLTPER;LSFPVLDATDLR;QAANVAAQVVYANSLR;QEEWEQR;RQAANVAAQVVYANSLR;RQEEWEQR;SALTPSAPDPDGDGDPATSLPSQR	1;1;1;1;1;1;1;1	8	13	0.23	3.09484e+07
TGGT1_258870A-t26_1-p1	36.719	60616.8	AAGDVDTSTTTTAVDEDAVGMPTEGDIPK;ASQDTMDNINHTTQR;EVDEGEELLHFADVEYPTSISR;FLNDDQHNHVEEGDGEVGGR;GFVVPVADMVAAVK;GMDDGAFVR;ILPTFTVQDIPSGDADVHK;KEVDEGEELLHFADVEYPTSISR;LIEALEAMK;QVYEAFGR;SLAEEPLDGQQAAAR;TVVAEVVEDDSK;TVVAEVVEDDSKDSR	1;1;0;1;0;0;1;0;1;1;0;1;1	8	10	0.316	1.23282e+07
TGGT1_209985-t26_1-p1	36.719	29647.8	ASSSLVDVINVLR;DPVDAMHR;GDGDSGEQSEGRPVVLVPK;IVLLGATVQLIHLLAALHTR;IVSLKDPVDAMHR;LENSHPATLYQTVR;LLAPIETLVYR;TMQLLQETVQGNGETQL;YGAPEVLEHPETPYTYSR	1;1;1;1;1;1;0;1;1	8	14	0.4735	1.20843e+07
TGGT1_232350-t26_1-p1	35.9965	35525.1	ALDLSHVTSVVDTNVSVR;APALVQR;DMFIGLPAVIGGAGIER;ELADVVLYDVVK;NDLLPFNSK;QLEEIAEHTK;SVDDVMALNK;VIELELNEEEKK	1;1;1;1;1;1;1;1	8	11	0.2888	9.64259e+06
TGGT1_306195-t26_1-p1	36.3932	25567.1	EIDDLFADVMQAGK;EQGTASAQDSSSAVSTVSR;GGLPGVTNAR;LAAPHTQAAEGPADQK;RPLTFDEDMGLNQR;RRPLTFDEDMGLNQR;SASVFLPSASK;YREQGTASAQDSSSAVSTVSR	1;1;1;1;1;1;1;1	8	13	0.3686	8.26422e+07
TGGT1_207990-t26_1-p1	34.5143	109419	AELAALLK;GQFAELVR;MDLLDGAYNR;QATDGIVGPDFDDDDDKTGLR;SQVAAVAESTEFTEASK;VTGEWVNELQAFR;VTIDEFFR;YAFNDDALPEWFAEDEEAHTRPELPVTK	1;1;1;1;1;1;1;1	8	10	0.1152	5.87654e+06
TGGT1_247470-t26_1-p1	30.1077	59902	EAASELSQAAVSEK;FADQVLR;LISHAGALVNLAK;MDFVSPNLK;QLGELPIEK;SNVYGVK;TLQEYLSTK;YGLLFHSSFIGR	1;1;1;1;1;1;1;1	8	9	0.1493	1.28608e+07
TGGT1_275480-t26_1-p1	33.204	99212	AAGLITSLRPHK;ADAIDMQDDEKEMLQEAR;LFPTQWR;LLDQAQGNDEEDEGRPK;LQEENLPAYLQQLEEK;LRPGEIDPHPETKPSR;VASLLVR;WYEWLDPSVK	1;1;1;1;1;1;1;1	8	14	0.116	1.11421e+07
TGGT1_267400-t26_1-p1	36.719	15607.5	ADQLNVLVLNR;DIELLLMHNTK;DIELLLMHNTKFAAEIAHNISSR;FAAEIAHNISSR;FLVSSPK;GTNTMPNIGYGSNK;GTNTMPNIGYGSNKK;HMLPNGFFK	1;1;1;1;1;1;1;1	8	21	0.4851	9.52664e+07
TGGT1_312700-t26_1-p1	30.8063	321727	ADASIAAPGTVGYGR;AGHLLPDAGLEASR;ALKPAVASSVR;DAAALADLLK;DHPGLTQFADILR;GVSVLLFNYR;QLLLFLSPHLPAR;VSLSVGDGGSAR	1;1;1;1;1;1;1;1	8	8	0.033	2.2615e+06
TGGT1_263700-t26_1-p1	36.1304	16291.5	AATGEEGEAQGSGLGPATR;ADRDESSPYAAMMAAADVAAR;DESSPYAAMMAAADVAAR;DGEIVFGVAHIYASFNDTFIHVTDLSGR;ELGISAVHVK;IEDVTPIPTDSTR;SKTPGPGAQSALR;TPGPGAQSALR	1;1;1;1;1;1;1;1	8	19	0.6667	1.8234e+08
TGGT1_314810-t26_1-p1	36.6325	30102.5	AVQPFITYGYPTLK;EEMINELVQR;GDWGNREEMINELVQR;GGFYKEPEAK;LLRPMEGVPVPER;LQANDIVSQHLGK;QANNFLWPFK;QLHNAVFIK	1;1;1;1;1;1;1;1	8	14	0.3295	1.84072e+07
TGGT1_225850-t26_1-p1	38.2924	167581	AGEDSASSSGSPPDSSSPATK;EAFSTGTAPNPEAGR;ETLVQTTGPHGTR;QIAYAVNLESAGR;SFLNAFTSGVR;SSSFFADVLGR;VGELVLSLSR;YLVASAEAANILR	1;1;1;1;1;1;1;1	8	8	0.0688	1.76558e+06
TGGT1_263180-t26_1-p1	31.4575	90994.3	LIETLLGK;LQQVEPTADSQELTVQAK;NFTDIVFEK;SYHIFYQFLK;TFEEFAAQFR;VLPGSTQQTLK;VVAFLLEK	1;1;1;1;1;1;1	7	7	0.09	3.14998e+07
TGGT1_234450-t26_1-p1	26.9982	26571.7	FDIQVDK;GYIGDFEIVDDHR;IVIELLGR;QFGHLVLTTAYGIMDHEEAR;QFGHLVLTTAYGIMDHEEARR;QVLIRPSSK;TLVNAEK	1;1;1;1;1;1;1	7	12	0.2814	4.81691e+07
TGGT1_320050-t26_1-p1	32.1955	35319.6	GAADGGLHVPHGIK;IEADDIEAMYK;ILGLHVADYMR;NKIEADDIEAMYK;VLATAESTELPR;VLLDVGIVR;YSAQFSQYIK	1;1;1;1;1;1;1	7	8	0.2226	8.6643e+06
TGGT1_275650-t26_1-p1	33.5058	101108	DASPTSWAVWR;EVLADPEGWR;GQPVPDTYEEWR;IHSSYAEWLEAYR;LSDVLADPEGWK;VLADPQGWTLYK;YEDWVSHPTVR	1;1;1;1;1;1;1	7	8	0.0924	5.09863e+06
TGGT1_256840-t26_1-p1	29.863	82699.2	AFYSDPSFLGR;ASLLLPSLRPVK;DHSFLLFDMK;DLVQALLWMK;EHSSAENTLSSLASDER;FSQAGPEGSWK;TNPEAYSQVLR	1;1;1;1;1;1;1	7	8	0.1073	2.39259e+06
TGGT1_288500-t26_1-p1	30.7958	60298.1	FGPTALPLPMLER;LLLGEGK;LNTVLFANDVK;LPFAAVHGDPDLVAVGK;QVDIQTSTELLDLKHDGDTFSIK;VYLDLLGTSHMR;YNMSSIGDFLR	1;1;1;1;1;1;1	7	9	0.1709	4.80626e+06
TGGT1_226580-t26_1-p1	32.0356	42712.1	AYLDLNFGFR;EPTQTEQVSDAPSEDPER;ILNVWALK;NIDVTDTER;NVEENISFTK;NWENLSSFLQK;VPEILDNHR	1;1;1;1;1;1;1	7	7	0.1974	3.48517e+06
TGGT1_204020-t26_1-p1	30.8009	28237.1	GAPLAEVSFR;GMVGIVAGGGR;GVAMNPVEHPHGGGNHQHIGHPSTVSR;LRPLDFAER;MPEGTVVSNVEEK;NAALTIGNILPLNK;TSGTYATIVGHSDDGSK	1;1;1;1;1;1;1	7	17	0.3885	5.63925e+07
TGGT1_313080-t26_1-p1	27.9	49496.1	EAADLAAR;EVAALKNGLSQK;FTPAGAAAASAQSSFK;GTLLSIGR;LLAPVAPTLEK;QAAASEATSEKLER;SSDHIFTIEEMR	1;1;1;1;1;1;1	7	8	0.178	4.91982e+06
TGGT1_263090-t26_1-p1	29.3776	37150.5	ATETAEAELPSTHPIR;DELSVEER;IISSVEQK;NLLSVAYK;YDEMAEAMK;YISEFSGEEGK;YISEFSGEEGKK	1;1;1;1;1;1;1	7	7	0.1889	2.18771e+07
TGGT1_278830-t26_1-p1	31.6067	98208.6	EVEGDAEQVGR;FANVAFMPLFHR;GIFDLSERPK;HLALASADHEPGR;IDHYLGK;IFTPLLHEIEEK;ISETVLGQFTK;WSGVPFIFK	1;1;1;1;0;1;1;1	7	7	0.0968	5.40034e+06
TGGT1_234380-t26_1-p1	31.4575	38629.8	DTTLDNLLK;ERVPDLTTEK;FQEVWNSASTK;LGDMAAAVAAATK;SLLRPQVGLSFIEGFMQPIK;SVYDTYQSLK;TFGYPFYDTSLGR	1;1;1;1;1;1;1	7	7	0.2478	3.88374e+06
TGGT1_215980-t26_1-p1	31.5229	24450.4	ALISILEGMR;EAEELVEREEEEYNIEVE;LTTSATVR;LYESVLAFR;LYESVLAFRR;QLRPEALQLPHMWHVR;SPSYWNDPWPETGEDWAEVVAQVK	1;1;1;1;1;1;1	7	10	0.4095	1.18253e+08
TGGT1_251540-t26_1-p1	28.1704	35287.7	EGYLPDNALER;GADGFGPSLLGDSPGFHFPR;HVDLFGEDWK;LAGWTDNTHTATAGTPK;QFGGSGFGDFSK;VILHLQR;VLAGDFEGFSR	1;1;1;1;1;1;1	7	7	0.2767	8.5361e+06
TGGT1_207620-t26_1-p1	29.7162	71204.2	AVGVDLK;LDNILLRPLK;LEGNAPDVK;NSQDVLAIAK;NVTVIGQETVPFER;TATDLGAVEEFQR;VVAQIPDEIPVR	1;1;1;1;1;1;1	7	8	0.113	3.14227e+06
TGGT1_205540-t26_1-p1	29.6406	116067	APHSPEYVVFLNQVLER;GLSIAAYANAER;IGAVLLAPTR;ISNFTQSAADPLK;LAGLSDALEQR;LPFLVDFIK;LSEVEYER	1;1;1;1;1;1;1	7	8	0.0752	9.07023e+07
TGGT1_255260-t26_1-p1	32.0356	62980.4	HIELQQPDRPPYR;ISPFPMELLEK;NYGFYYVDTTGEGK;QSGNPLPGGFNLNFVTPSGQR;SVTENHHLIYGSAYVGENPDAFLSK;TFENDGVASDQPHTYPLTSQASWNDWWPLHQSDQPHSGGVGR;YPFVYDSK	1;1;1;1;1;1;1	7	9	0.2355	5.31961e+06
TGGT1_227280-t26_1-p1	27.7421	24226.7	AVILSLATSAAIGGR;KVEEELSLLR;QPFMSSVK;RAVILSLATSAAIGGR;RELYDR;RQPFMSSVK;VEEELSLLR	1;1;1;1;1;1;1	7	16	0.1847	3.86059e+07
TGGT1_309120-t26_1-p1	31.3011	45719.6	ALMSNADLSR;GPLVVYAEDNGVTR;LQLLFGR;MAAELEAAAR;QPYGVAPNAGYQTSAESWGTGR;RGPLVVYAEDNGVTR;VDSLNLLQLAPGGALGR	1;1;1;1;1;1;1	7	9	0.1947	6.00658e+06
TGGT1_269885A-t26_1-p1	33.5058	142211	APSVVVSPIER;ESLDVLESHVR;IAQALRPVGEAAAVR;IGHALFTFLR;ILTALYVQSLR;LADLFSAPLLK;LIYHFDPDIIQQYVQK;STPAADDLPTSR;TPYPDDLPIR;VLTLSAAGFSDK;VTAPSNVLASVQSSR	0;1;0;1;1;1;1;0;0;1;1	7	7	0.1038	8.96115e+06
TGGT1_205470-t26_1-p1	28.5911	93029.6	FYAFGR;IRPVLHVNK;LWGNNFYNAK;NMSVIAHVDHGK;SGTLTTLDTAHNIADMK;STLTDSLVSK;TDLYIK	1;1;1;1;1;1;1	7	7	0.0841	2.29481e+06
TGGT1_293590-t26_1-p1	26.4758	58357.7	AFFTDPK;AMAQGFNDDPKR;APNVDPER;DIGYINAHGTSTPMNDR;LAMEDAGLSPR;QLLISSTK;VFGDEQAR	1;1;1;1;1;1;1	7	8	0.1289	3.47806e+06
TGGT1_320480-t26_1-p1	27.1459	24841.7	AGGSEDYDHLYK;AQIWDTAGQER;ATIGVEFATR;AVGALLVYDVTR;HIFEHLLQEIYNHR;LDLVEKDPTAR;VILVGDATVGK	1;0;1;1;1;1;1	6	6	0.3584	1.60867e+06
TGGT1_262690-t26_1-p1	24.4014	16320.1	FTNPVNEK;GVVVNTWEGSK;TMVPEDAMR;VVVVLNGR;YINVNHLMPTR;YTVSSDMDVK	1;1;1;1;1;1	6	11	0.4014	8.57835e+06
TGGT1_263040-t26_1-p1	19.2644	23986.1	AFEPLLLLGK;AVVAFNQK;DILVAYDR;FQDVDIR;VQTFGR;VSGGGYVAQIYAIR	1;1;1;1;1;1	6	8	0.2512	3.21989e+07
TGGT1_258070-t26_1-p1	25.08	75666.6	AWSYAMQLK;GENAASAVVNLR;KLPVVIR;KPQAEEGHALLR;LSILAALEQEQENWEAAR;VLLLVLTQAER	1;1;1;1;1;1	6	7	0.1018	1.05734e+07
TGGT1_235930-t26_1-p1	26.6709	64225.9	AEEETGTFIFLDGSR;ASGAILEYVGR;LAIFGELR;LEDYSYALGQR;LLIFGWNAEAR;LYIGFVMQQR	1;1;1;1;1;1	6	6	0.1158	2.45108e+06
TGGT1_310010-t26_1-p1	25.5726	127462	ELYTQQAEVFGVEQLK;EYILALER;HDEFLADAVIDKLDSMR;IEELDKPIDIIDAIDKR;LDAERPSGEAER;SVQVSGALLR	1;1;1;1;1;1	6	8	0.0691	364353
TGGT1_270240-t26_1-p1	28.7193	49179.2	AASLSSLLGVDAVEK;AFGEMVSQK;KLEEIDDLLQLTR;LEADELESER;QLVGTAAGEIEEGVK;SQLALVEAFK	1;1;1;1;1;1	6	7	0.1593	3.5332e+06
TGGT1_202680-t26_1-p1	23.7008	62121.4	GNVYEGIPLDQSILEPADLR;KPPTVVAYGDVSTVPHYEEVR;SLGHYNPDVIR;TVASPVYTGGDVR;VMAEQFGK;VVDAMYK	1;1;1;1;1;1	6	6	0.1421	3.55535e+06
TGGT1_288400-t26_1-p1	24.5905	120342	LFKEEFVLEK;LFPNMLPSTFFEK;LLGIQPYGLR;QVDNAYLSR;QWLAISSHK;VSYQLLK	1;1;1;1;1;1	6	6	0.0527	6.28566e+06
TGGT1_288830-t26_1-p1	26.5146	72079	AGAAEPTPQWLGR;EVEHAMAIR;GLPVDAQLR;LADAAQELFSK;TLTEELHVK;VMNNFELAALPQTSEK	1;1;1;1;1;1	6	7	0.102	3.23674e+06
TGGT1_266060-t26_1-p1	24.4725	31491.9	DPEEFER;ESIALMYWLLAR;LLIVTDPR;LSLQEDSIAK;STSEGIHLINLAK;WTPGMLTNQITQK	1;1;1;1;1;1	6	6	0.2195	5.17894e+06
TGGT1_308020-t26_1-p1	27.1459	41746.5	ANEEVVGHVTLNK;DANFIEIR;FTVPWIFLPPAK;GFLTDYIPGAK;ITYFGTLTQK;VENNGEQSVLYK	1;1;1;1;1;1	6	6	0.1714	5.19967e+06
TGGT1_288380-t26_1-p1	24.6666	81881.5	ALLFLPK;DIYYITGESR;EDQTEYLEDR;GVVDSEDLPLNISR;SGDDVVSLK;YEAITDPEK	1;1;1;1;1;1	6	6	0.0833	1.81004e+07
TGGT1_250810-t26_1-p1	20.7065	20056.3	KELAQLR;KFIPNDLR;QLEDLKK;VLTVYTQK;VLTVYTQKQR;VTGSAASK	1;1;1;1;1;1	6	9	0.2191	7.46746e+07
TGGT1_306060-t26_1-p1	26.0253	328829	EGSITAVVEDFQGGR;FGFGFR;GISPDQLFR;LLDLASPVTIVGDLTR;VTTPVGTPSHAR;WGFVESR	1;1;1;1;1;1	6	6	0.0218	1.56514e+06
TGGT1_247440-t26_1-p1	24.921	40104.9	AAAGVISAEIPAEEGGEAAANPTSER;AFNGESSGELAK;ATEGVTVSEVVEDETPSHVSAPTEPGR;DEIPGVEMPAK;TGPDGVPSTR;YYHQVEEESR	1;1;1;1;1;1	6	9	0.254	3.07732e+06
TGGT1_263070-t26_1-p1	26.5146	59830.7	AANLSASSVK;LIDWGLAEFYHPGR;LLDVVKDPASR;TLYPTLTDYDIR;TPALVFEHINNQDFK;YYADVNLHKPR	1;1;1;1;1;1	6	8	0.1354	2.61182e+06
TGGT1_254720-t26_1-p1	27.2491	28508.9	APPVPPR;IPYGGAAPPR;MFPNLHYR;MGPSDISTHVR;QRPVFMEGVR;TAVVAAMAAALITLFR	1;1;1;1;1;1	6	21	0.2322	2.93692e+07
TGGT1_232180-t26_1-p1	27.2491	206725	EQLLAPVAEK;FLGLALALAR;RPETPASPWLLDLASQHK;SPIPALSSFPTAER;SPVPLVLK;VASQLAEGSQGR	1;1;1;1;1;1	6	6	0.0386	1.59385e+06
TGGT1_259830-t26_1-p1	24.2347	69547.4	FVFLFVNR;IELIAFHGR;ITDGETGLHAR;LVQMWQNAVVAR;SMIGGIPLWR;VLFTTNTEK	1;1;1;1;1;1	6	7	0.0939	8.08862e+07
TGGT1_203280-t26_1-p1	27.1459	22521.6	DSRPTWEELR;DSRPTWEELRK;EESANEFLER;LSNFFNEAR;QHLELLR;YENEQFSGQLESFR	1;1;1;1;1;1	6	7	0.2656	7.01018e+06
TGGT1_271740-t26_1-p1	23.9365	216023	FFTAFENR;FWLPDTR;GLLGPDVFGK;LGDFPLTPAR;TALQAVGFLK;VFVPVELR	1;1;1;1;1;1	6	6	0.0266	5.44386e+06
TGGT1_255340-t26_1-p1	24.3654	185257	EAQALLESLLR;EGEVEDDDKLDR;EIAATLPLKR;SEAAAGLPEASR;VLDQLSSASR;WPNDLR	1;1;1;1;1;1	6	8	0.036	2.13382e+07
TGGT1_243730-t26_1-p1	19.8869	37678.2	FQAQHLTGR;IAAGPLVEATLK;ILLLDDDR;LLGEELTR;NIPIYFVTFSDK;RDDLSVLGALTPDFK	1;1;1;1;1;1	6	6	0.1813	4.59098e+07
TGGT1_215460-t26_1-p1	26.5146	30356.1	KQFGVDILHPSR;LGYVEAKPTK;QFGVDILHPSR;SSGFAMIYDNPNAAK;TNPLLQR;VSDSQSIVVFGLK	1;1;1;1;1;1	6	13	0.2135	6.13455e+07
TGGT1_312110-t26_1-p1	23.8904	86851.7	AFEEYFK;ALEEAMQALQSQK;ALLQEALNVR;EGLQRPPTPFTDLLGHVLLK;GVEEMLQTR;SLPTLVWLSK	1;1;1;1;1;1	6	6	0.0873	2.90021e+06
TGGT1_201780-t26_1-p1	26.0721	82566.7	ADWGQLATAIKPMLK;ELGGIVTVLAVGHYVK;LVIGMTDGESDSDFR;LWPGTDLR;QLAAHAVLEMPYK;QLAAHAVLEMPYKK	1;1;1;1;1;1	6	6	0.0884	3.70692e+06
TGGT1_313010-t26_1-p1	24.9532	53427.3	ELALQTSAVVK;ELLMGIFEK;GTDFEEYFLR;ILDLANK;LLSAEFQPIVEELIK;YIQGLILVPTR	1;1;1;1;1;1	6	6	0.1326	751104
TGGT1_221380-t26_1-p1	23.6886	27241.7	AVTLAEVLK;AVTLAEVLKR;DKEPIGSNEIR;GLYQITK;LLTEQNMR;VMNYVAYAAR	1;1;1;1;1;1	6	7	0.1862	9.02317e+06
TGGT1_215060-t26_1-p1	27.2491	22124.5	EELSHLLETQELAMVPFLVLGNK;IDKPQAASEEELR;ILFLGLDNAGK;MGYADGFR;QQLGLYSHVTFGK;TTLLHMLK	1;1;1;1;1;1	6	7	0.3958	1.45648e+06
TGGT1_297810-t26_1-p1	28.7193	29550.1	AILTQENVDAIR;AREDVLAAPR;DIITDYLVGGK;EYDEELANK;LLEMDYLTEHR;STAEVPDVLVTFGTQTEK	1;1;1;1;1;1	6	7	0.2669	1.72495e+06
TGGT1_226970-t26_1-p1	24.8362	18665	ATADVQTER;DVGLGFQTPR;LHLTGQK;NYLHFVPK;QDGVSSLGR;RNYLHFVPK	1;1;1;1;1;1	6	8	0.2733	2.49227e+07
TGGT1_213730-t26_1-p1	23.4005	46357.7	DPIWLDR;GSTVYVGSPGIAYAFLK;LATIQTGDQK;LLSPDVVEAGVEQAR;MLESGEAYGR;TGASPLLYSWHDR	1;1;1;1;1;1	6	7	0.1698	4.27066e+06
TGGT1_315770-t26_1-p1	24.9412	62558.9	DEVLWGQDANVFNPDR;ELVVLNDVR;FYALPILSR;ILAAEDSVTR;LPLQFSLASLTK;QFLTPDKPVMLR	1;1;1;1;1;1	6	6	0.123	3.61886e+06
TGGT1_248550-t26_1-p1	27.2491	95834.9	EAAVDAFDSR;FLLDIDPK;HTLLAYLPIYR;LQAVEAELK;LRDETVQEGGEER;VVLSILDTLEK	1;1;1;1;1;1	6	6	0.0726	1.25009e+06
TGGT1_318460-t26_1-p1	25.4861	162728	ASSSSGGYADFVASK;ELILVALK;LGDASIASPFTFK;RPEQIFFFYR;SGSWIPLR;VLALAYK	1;1;1;1;1;1	6	6	0.0411	2.05814e+06
TGGT1_310750-t26_1-p1	28.7193	64935.7	HVQTAGEMADTLQNQLR;QAPAASQQQRPVQTGGANQGAGTPR;QGQQPQRPAPAGQVPQAGQPAPAR;QSPPPPQQTPQQTQQR;SDEYFYEHIEANDGAVHLR;SEGLFYFTAK	1;1;1;1;1;1	6	7	0.1847	197939
TGGT1_411760-t26_1-p1	26.0093	32038	AGFAGDDAPR;AVFPSIVGRPR;DLTDYLMK;DSYVGDEAQSK;GYSFTTTAER;IWHHTFYNELR;SYELPDGQVITIGNER	1;1;1;1;1;0;1	6	7	0.2683	7.21893e+06
TGGT1_305520-t26_1-p1	24.6562	29317.4	DWVPITK;GTHIVGAPTTK;IGEPHTVPMK;ISSIEEIYLFSLPIK;LSLVPVR;SPYQEWSDYLAR	1;1;1;1;1;1	6	7	0.2305	3.92364e+06
TGGT1_313440-t26_1-p1	28.7193	35467.7	EVATEEWISPQSTR;KADLESTAEHDFLR;LLTAEYFPLR;QAEEAVQEYLK;STWATQDDSEMR;VPQQAEQTLSSGSPVGR	1;1;1;1;1;1	6	6	0.2524	2.83097e+06
TGGT1_255320-t26_1-p1	23.1559	25835.9	AGFVATESIQLK;EGFDALAQFPHSLEQR;EQWMDTIR;GEPVTPEQAQVLK;LLAEWHK;SLGLPTLLK	1;1;1;1;1;1	6	7	0.2851	2.1588e+06
TGGT1_201520-t26_1-p1	19.465	26351.3	DNPSPSPITAKPDVR;IQETGDEVK;LEIVSMTR;LHVVNVGDSR;LTPDTADFSLPMF;SFGDFGK	1;1;1;1;1;1	6	7	0.2672	2.97897e+06
TGGT1_257350-t26_1-p1	20.1991	90139.6	AVLDSWFGR;FDTITEK;ILGFPIVR;IQAEYEAMPR;LRPPAGAPPVGPGASSGANPVR;SVPTEGTDIENFR	1;1;1;1;1;1	6	6	0.0837	1.74149e+06
TGGT1_308920-t26_1-p1	28.7193	83127.4	GASSFSSTPSGWK;GFEHESKPEFQQQQER;ILLAEEAIQQEVIAPFFK;LLQQHMGAAPTVAGTTLLPTVAPSAAFSGPASSLALDAAATK;QLVETFGPVNAFHLLK;STDGHYAFVEFR	1;1;1;1;1;1	6	9	0.1519	4.72551e+06
TGGT1_219630-t26_1-p1	20.0788	104062	ELHASSSSSLLR;GFFEWLQR;IADPTALQEEPMR;SPLLSLR;VLVLATHGEGEPTDNAR	1;1;1;1;1	5	6	0.0601	2.48076e+06
TGGT1_240810-t26_1-p1	18.3391	61223.3	DASGVYVPDLR;GWLAQLLPR;SGNSPLLNMDVK;TPFNLNR;VADVVGIIR	1;1;1;1;1	5	5	0.0848	4.67743e+06
TGGT1_240600-t26_1-p1	21.5089	72178.4	DIAVATNAQLISR;DLGLPLEDATATHVGNAASIVVR;GYSSPYFLVGEDR;IAALSGGIAR;IETAQSILPILEHFVR	1;1;1;1;1	5	5	0.1124	6.72104e+06
TGGT1_268640-t26_1-p1	21.7068	64461	ATSSPSTSTSFQR;DYMVTSGIDGSWK;EREIHSLLEK;LQPDMITVDK;VTSVDVYR	1;1;1;1;1	5	5	0.0951	2.48986e+06
TGGT1_275810-t26_1-p1	22.3594	17387	EGVIVVQK;FNWQHNYYFLTNEGIEFLR;GAGEGMGEGGDMNGDWRPR;HPEVPVPNLHVMMTLR;TYLHLPPTVFPSTLTK	1;1;1;1;1	5	24	0.5132	1.14568e+07
TGGT1_226240-t26_1-p1	23.9327	23201.1	DIDQVHADLK;DIDQVHADLKK;GHVNLPVDEDLPGK;GKDIDQVHADLK;LVVAQETPWTHEDAEEAAK	1;1;1;1;1	5	9	0.2323	1.56462e+08
TGGT1_262380-t26_1-p1	21.8844	59634.6	AQIAALEMFR;LVVYLNK;TTLTAAITK;VEQGTAKPNEAIEIVGGR;VLADMGQADFK	1;1;1;1;1	5	7	0.0996	4.13845e+06
TGGT1_319300-t26_1-p1	16.6535	113609	ATGSGEGSGAASTLR;LADALER;NAIQEAAQEEAR;NTWEYVFR;SQSFFPR	1;1;1;1;1	5	5	0.0485	2.9832e+06
TGGT1_286420A-t26_1-p1	23.9327	49474.3	EHALLAFTLGVK;GCATFLAQVIVLNHPGEIK;IGGIGTVPVGR;LPLQDVYK;NMITGTSQADVALLVVPAEAGGFEGAFSK;QMIVGINK;SGDAAMVNMEPSKPMVVEAFTDYPPLGR;STTTGHLIYK;SVEMHHEVMEQAVPGDNVGFNVK;THINLVVIGHVDSGK;TLVEALDTMEAPK;VPFVAISGFVGDNMVEK;YHYTVIDAPGHR	1;0;0;0;1;0;0;1;0;1;0;0;1	5	9	0.4576	1.03757e+07
TGGT1_229490-t26_1-p1	20.4602	90594.9	DDVQNWGEGGAPR;GEGISGVGPAPR;LTAEYIEEVAGPQR;NYGLAAVNYR;SYNEAVVMPLHEK	1;1;1;1;1	5	6	0.0753	1.52093e+08
TGGT1_317720-t26_1-p1	22.6224	68724.5	AIVDMVMEKPDGR;DLGMQIGLKPDNAWGIVR;FSPPPFVEAGDNPASIAYR;LNRPAALGFEAVK;YSWHLHLTK	1;1;1;1;1	5	5	0.1182	1.76292e+06
TGGT1_231140-t26_1-p1	23.9327	18655.1	DKLNHSVLFDK;EQIAAAAAAGSR;IVGEHHHSQYIYTR;LNHSVLFDK;TKEQIAAAAAAGSR	1;1;1;1;1	5	8	0.2422	1.36895e+07
TGGT1_252340-t26_1-p1	19.9591	138787	EATGNSIAVSR;EREPTAVPLR;QTAFPWWVLLGHNEHIAPSTASR;SFNLYLIR;YLPVNALVTQLR	1;1;1;1;1	5	5	0.0515	637113
TGGT1_214320-t26_1-p1	22.6224	61648	AIVHPTYR;ALGSPSAFR;DNVDVEIQR;GLSIEESPYFK;MELNSSPSVPLTR	1;1;1;1;1	5	6	0.088	8.40793e+06
TGGT1_312100-t26_1-p1	22.0336	198860	AQLIDIVHAYVTR;LAYDAEPTPLQR;LFSTEDDYKLEWLR;LYLGEDEVELIAR;VVAVTGDGTNDAPALK	1;1;1;1;1	5	5	0.0373	405946
TGGT1_226830-t26_1-p1	20.786	104872	ALVDLVSR;FAPVQLPSK;GLLAEETVER;LAVTGVAEAAK;TNNAVSFADEEKR	1;1;1;1;1	5	5	0.0536	2.07284e+06
TGGT1_215470-t26_1-p1	15.2495	24587.4	AIGEILEGSR;KYDAFLASQVLIPQIPR;LLGPGLNK;LPNVPRPR;STMGKPQQIYG	1;1;1;1;1	5	7	0.2488	8.16222e+06
TGGT1_201840-t26_1-p1	17.9904	66889.4	DLQLEIEGQDYPIK;FIGDINFSPVVDSR;GLGTAFFFGK;NFLLAEAVDLK;YWMINTK	1;1;1;1;1	5	5	0.0905	2.35836e+06
TGGT1_270250-t26_1-p1	21.2174	20136.9	ASDGSYSEVGNVNVEEVIDTMK;DDIGFLTGER;DDIGFLTGERE;DEDIFLR;VERPTGNPDLLK	1;1;1;1;1	5	6	0.2737	5.87486e+06
TGGT1_229250A-t26_1-p1	20.2795	8339.29	FNGITLSAER;KFNGITLSAER;QPLGLNR;VSSELLWQCVR;YSGIAHKQPLGLNR	1;1;1;1;1	5	10	0.4865	1.01427e+07
TGGT1_324600-t26_1-p1	22.0336	20253.4	AVMTNGLLEVK;IAEIQAPAEIR;SFQLPPNAVEDSVR;VEVLLPGAAQGEK;YGANLVLSIHERPTGFFFR	1;1;1;1;1	5	7	0.3676	6.65431e+06
TGGT1_240860-t26_1-p1	23.9327	31830.5	AAEVLDSGSALVVFPEGTR;EQPLTHMASHR;LAVEQPDVEIFPVGIHGTHK;LVDAGTAYVK;YGEPIHAQGMTVETLK	1;1;1;1;1	5	7	0.2705	2.84761e+07
TGGT1_311430-t26_1-p1	18.2667	31911.7	DHAVVIGQYR;EQLTLEPYHR;FEGIFMSK;QNIVPIVEDAR;VLVVPHR	1;1;1;1;1	5	6	0.1518	5.2436e+06
TGGT1_228250-t26_1-p1	23.9327	122324	EIALDAGQAEDGETER;EVTLAEFSQPLGR;GVLYTVLIK;LADEFDLPLLIVINK;SIEMVSSTYTSPR	1;1;1;1;1	5	5	0.059	1.61215e+06
TGGT1_266070-t26_1-p1	21.5218	14346.8	DYTIHLHK;FIWSGGIR;FYTLVQHVPVASFENLK;LIHGIQFK;LNKFIWSGGIR	1;1;1;1;1	5	8	0.3667	4.48013e+07
TGGT1_215160-t26_1-p1	14.8056	31156.1	FVQNFR;GLQLMNAWTK;IIPHYYASFTHR;ILTSLLR;VQVAAISENR	1;1;1;1;1	5	5	0.1673	3.39383e+07
TGGT1_259260-t26_1-p1	17.9279	136854	GSALGFVEQVPLEDR;IVVLAATNR;LGPLSYK;LVVQLK;YGHGVAQLEAR	1;1;1;1;1	5	6	0.0384	915137
TGGT1_247195-t26_1-p1	20.8892	319958	DLESIYSDASVR;GAEAGTSLLQK;LDWITAFR;LESQNDAIQTEK;VTFSEFK	1;1;1;1;1	5	5	0.0171	1.3797e+07
TGGT1_223910-t26_1-p1	21.9498	44033.8	ANAFAEIVR;FQTDEER;TGLGGFFLLPWR;VKPYTNWDVLTAEEK;VLGADGQAGPAR	1;1;1;1;1	5	6	0.1418	3.84401e+06
TGGT1_238040A-t26_1-p1	18.0011	126119	FPIIDLDR;GFYDFVVK;MDGTQNTLDNPDFK;SIVEPFVFK;WTGFPTIWFIK	1;1;1;1;1	5	5	0.0439	1.06677e+06
TGGT1_247300-t26_1-p1	23.9327	95516.4	GPMAPAPDQRPK;LEVEQQHAALR;LVFEAFEGAQAYR;TGGWLLGNLLQLPR;VAPEIVSLLIR	1;1;1;1;1	5	5	0.0676	499822
TGGT1_273060-t26_1-p1	16.5552	14048.3	FMYVMR;IQPLGYR;LPNNEMIGYVINDK;NTAGYLR;VWAHDEESEAR	1;1;1;1;1	5	5	0.3879	6.52379e+07
TGGT1_231080-t26_1-p1	20.0788	9577.39	KFLLTAR;LEGSLPPSLEK;VSIPGKK;YLYTFVVEDR;YLYTFVVEDREK	1;1;1;1;1	5	12	0.4405	2.18879e+07
TGGT1_214080-t26_1-p1	19.0488	27115.3	AALLDEILR;ALLIENQR;DLSQLSPETK;FESGDEGTSTMSPSVAAR;QQELGLLRPEER	1;1;1;1;1	5	6	0.2327	5.31205e+06
TGGT1_284560-t26_1-p1	21.3778	21410.3	ATNVKDEIALTGTDVELVSR;HLPVDIQK;NFLGEK;NMFTGVMK;SAALIHQSTLVR	1;1;1;1;1	5	7	0.2842	1.05028e+07
TGGT1_250710-t26_1-p1	23.9327	23098.8	DMDSAMEER;IDEQQANYEQR;KQEAVIQELK;QQELQNQSPEEVEEAKR;RIDEQQANYEQR	1;1;1;1;1	5	6	0.2424	183986
TGGT1_290670-t26_1-p1	22.1971	83136.7	AAAAFASMLLR;DYAEALDSK;LTLFTDDVEAVNR;MEAVDISEAEK;TVEVGNTDAEGR	1;1;1;1;1	5	5	0.0717	2.63259e+06
TGGT1_255420-t26_1-p1	19.0415	30166.4	AWVTFLK;DATSSAEIVHVPVESHK;DTNSVYVQWSR;GSGEGAAELLESLNA;VPVDGALAWLKPLVQVPGHK	1;1;1;1;1	5	6	0.2518	1.21369e+06
TGGT1_243950-t26_1-p1	16.6937	30202.8	DLQMVSVGLR;LPIIHQTLGPDYDER;NVMYLPSGVNMLLSQQ;QHGTGLIEVR;YDAESLLTQR	1;1;1;1;1	5	6	0.2251	7.89584e+06
TGGT1_294980-t26_1-p1	23.9327	29226.1	GPGLVTGVPGR;HPPLHQPSTAPTTAATGTSTVPR;LLQQISLHQYLLQHYR;RPPAAVSLPMGVTQASSSPSSASAAR;SAGIQTGPNEGALR	1;1;1;1;1	5	6	0.3333	3.3545e+06
TGGT1_211260-t26_1-p1	14.2142	47795.6	FDANERPTPLEIVR;LLYLVNFGAAR;LPSEEDLNLLR;VAALRPNVVYGQAR	1;1;1;1	4	4	0.1149	3.78017e+06
TGGT1_213030-t26_1-p1	14.2664	35205.6	AGSSAAGAATSASATASSK;QAAEAMQEQLR;VIQLIDADDR;VIQLIDADDRVR	1;1;1;1	4	4	0.1296	1.69885e+06
TGGT1_235990-t26_1-p1	13.2081	139441	EAQQDGEGSFGHEQELAETLKK;LEAFLIR;LLQLVPR;VIWFMK	1;1;1;1	4	4	0.0333	303392
TGGT1_270710-t26_1-p1	19.1462	61034.6	AVNPSDTYR;EGDEHPLSPGEQR;FDDEFILK;LQQLWDIAVQSVEAER	1;1;1;1	4	5	0.082	1.21424e+06
TGGT1_232410-t26_1-p1	16.8823	24893.6	EYEVPTYGYGSR;IEIIFVSLDR;NSNNTVIPQSHLK;SQPVFASPLNVEK	1;1;1;1	4	4	0.2182	379370
TGGT1_236210-t26_1-p1	16.4848	56879.7	EHILEYINR;EQTVYYAK;MPLAEFLK;TQLLGHLDSTTAVAEDIGR	1;1;1;1	4	5	0.0864	1.26146e+06
TGGT1_230160-t26_1-p1	19.1462	15835	FPGWAWVGYHHR;SAEVVYATGLK;VDTDPEALGPLPEK;VQVYTYQPATVR	1;1;1;1	4	4	0.3451	2.66167e+06
TGGT1_208830-t26_1-p1	15.1419	54862.9	FDLLQFVNLTR;LVQNAPLFLK;TRPQYSQTDGDGLQGNR;TTSPGSLGGFGATVGR	1;1;1;1	4	4	0.1069	1.212e+07
TGGT1_235160-t26_1-p1	11.7172	168006	ALPLFVR;APLLEFESK;LTAPIQVLR;VATALMSVILR	1;1;1;1	4	4	0.0233	1.02429e+06
TGGT1_289530-t26_1-p1	16.1026	22146.2	ALQEQLEAR;LAASILK;VLIEAIHNEK;VWMDPNEASDISMANSR	1;1;1;1	4	6	0.2299	7.88782e+06
TGGT1_320020-t26_1-p1	14.4654	62940.7	AAAQETAMVVPNGSGLELQNR;AEFYTK;EPADEDPRAPSPEVAV;SSVSPNSAVDTAPLAGSSQGSRPATAVDGVVPNK	1;1;1;1	4	5	0.131	1.39701e+06
TGGT1_248670-t26_1-p1	19.1462	85226.4	DVPEEASVAASR;KYIESGALGADHGK;TDALDAAGNTTAAVGK;YIESGALGADHGK	1;1;1;1	4	5	0.0515	1.94502e+06
TGGT1_205350-t26_1-p1	16.2058	37769.2	ETSSMELDR;IETEYNALPWLQWTVER;RPLGMPSTYPDK;VVPHLFEILR	1;1;1;1	4	5	0.1509	205358
TGGT1_291690-t26_1-p1	19.1462	90108.7	EVEAVVAGQLLR;GDVESVESPPGVSLESAGETHADPSR;SADVEALDDVLR;VATQGNVMADAEKPELR	1;1;1;1	4	4	0.0841	6.30592e+06
TGGT1_244370-t26_1-p1	16.3852	64289.3	LADEEFAELEEEIR;QLTLLR;VTFLGLVWK;YGGVAQFEQFVLK	1;1;1;1	4	4	0.0719	445420
TGGT1_250770-t26_1-p1	19.1462	46643.8	GIYSYGFEKPSAIQQR;NDELTLEGIR;VLITTDLLAR;VVLALGDYLQVR	1;1;1;1	4	4	0.1165	913680
TGGT1_218520-t26_1-p1	19.1462	36632.9	KPPFEFGK;RTPLEESQEPEGSTPDSQQSR;SGSGGGEEIEYER;TPLEESQEPEGSTPDSQQSR	1;1;1;1	4	4	0.1203	2.71133e+06
TGGT1_252270-t26_1-p1	14.4298	65389.5	FLGDTEPLFSATK;SFVWPPLHFVER;SGTVVTNLSEAVR;VFQAFLPLAPK	1;1;1;1	4	4	0.0807	884704
TGGT1_239260-t26_1-p1	17.8359	11432.4	DNIQGITKPAIR;DSVTYTEHAR;ISGLIYEEIR;VFLENIIK	1;1;1;1	4	6	0.3883	1.73281e+07
TGGT1_271888-t26_1-p1	15.0554	37461.7	AAVAAIENGSLR;IWEAAYLPR;QTEQDLQAAVPALR;TNLMTPSTEK	1;1;1;1	4	4	0.1316	7.20712e+06
TGGT1_276140-t26_1-p1	17.8359	61704.9	DAVLLIFANK;HYFSNTHGLIFVIDSNDRDR;ILMVGLDAAGK;TTILYK	1;1;1;1	4	5	0.0853	1.11172e+07
TGGT1_262620-t26_1-p1	19.1462	31740.2	ADVFEDFQGR;AVEMFNEYMLDGRPISVR;GVGTVLFSTPEGAQR;QVFISNLPWR	1;1;1;1	4	5	0.1809	5.81026e+06
TGGT1_201630B-t26_1-p1	19.1462	29100.9	AMLVTGESYAALTR;EIVPSMDGHFDTIQELNSR;LYVVNVGDSR;TPSPITAKPDIR	1;1;1;1	4	8	0.2148	1.71163e+06
TGGT1_308870-t26_1-p1	17.247	75030.6	DVVAPAGAEAEGEEGR;KDVVAPAGAEAEGEEGR;SEDISLSR;TQTIQSEIMQR	1;1;1;1	4	5	0.0519	2.38586e+06
TGGT1_238010-t26_1-p1	19.1462	18550.2	LTSDYDALDVANK;QPLTTESAMK;TNVHFFRPHTLR;VNTLIRPDGLK	1;1;1;1	4	6	0.2754	2.37259e+07
TGGT1_289690-t26_1-p1	19.1462	53305	LTGMAFR;LVELAHYMSVQDGA;SAGVNIIPASTGAAK;YDSVHGHYPGEVSHK;YEDIVAAVK	0;1;1;1;1	4	4	0.1227	3.1746e+06
TGGT1_244840-t26_1-p1	19.1462	24142.4	AQELLVLAR;DKAQELLVLAR;DTVGHDPYAPTGSESTAAADAALR;NMLTGSTDAPDDAQLAFR	1;1;1;1	4	5	0.242	6.15982e+06
TGGT1_229030-t26_1-p1	17.0978	25382	GYLLIDTLYEELTK;SLHLSTASNVGR;SSNELVLAIR;VSNLYSEMELLR	1;1;1;1	4	4	0.2105	2.1429e+06
TGGT1_241240-t26_1-p1	19.1462	52802.3	HLQHTAPSPTDDTPAPER;LHQLEQEAEQVR;TASSQGAESVSTSQPPGGAGPTR;VMQLIALVTK	1;1;1;1	4	4	0.1329	419318
TGGT1_258970-t26_1-p1	19.1462	326803	FLDLHLDAR;SLSATPPER;SPLQAPLFGGGSK;TQDTNLADSVAAASR	1;1;1;1	4	4	0.0151	2.80486e+06
TGGT1_309265-t26_1-p1	19.1462	99163	EFAAFFSTR;LANIWFTK;LFFAPVAR;VVVTGGNAGIGR	1;1;1;1	4	4	0.0399	790403
TGGT1_289970-t26_1-p1	17.4863	24473.9	GGVFNNEVNFASAAASPAHFATATTTR;HRPAEVGSVTPAIAAAK;LVIQNKPSTNVSVDR;STGFFGWLR	1;1;1;1	4	7	0.2931	1.70107e+07
TGGT1_262400-t26_1-p1	17.0978	155746	AINSMLESEGVTDTR;DAIWLAYQHR;LPADVEDK;LTSFTWGLVQR	1;1;1;1	4	4	0.0312	7.74985e+06
TGGT1_254810-t26_1-p1	16.8503	171267	ALALTPSLYPK;FSDAALLEALGDTLSTR;LHHLALTANSDSHR;NPFEFEK	1;1;1;1	4	5	0.0312	3.59849e+06
TGGT1_214940-t26_1-p1	15.2168	34551.5	DIDGVPSDK;EVSLPIK;NFSGEDSSEIDEK;VTGAGWDNGVLEFYVTRPTK	1;1;1;1	4	5	0.1485	3.2446e+06
TGGT1_297760-t26_1-p1	16.499	28058.9	AQPLFNFEAIR;IGATLDQSFSGLSK;SADAGATAGAVSAPER;VQASVASLLR	1;1;1;1	4	4	0.2008	1.30705e+06
TGGT1_251870-t26_1-p1	19.1462	12566.8	AESYSSYIFK;EIQTAVR;LVLPGELAK;RAESYSSYIFK;SMMIMTSFIADTFDK	1;0;1;1;1	4	9	0.3652	4.40866e+07
TGGT1_257380-t26_1-p1	19.1462	23845	DAAGYYVVHIHATD;HGVTVGKPAIEHMK;LLIESSAGSGGYAFMAHDVLK;VYTATVNVSSIPAHLK	1;1;1;1	4	4	0.2982	1.52042e+06
TGGT1_233100-t26_1-p1	16.5735	32041.2	FYGVLDR;NNPAFLELR;TGVSELTGGK;VLPSIINEVLK	1;1;1;1	4	4	0.1276	1.95584e+06
TGGT1_224850-t26_1-p1	15.8089	82645.3	FGSITSLVVR;FQGVNLYIK;GKPLYVGLAER;SGNGNIFVK	1;1;1;1	4	4	0.0507	1.22743e+06
TGGT1_222910-t26_1-p1	19.1462	55854.7	EAFPDRPLLQDPLLAEGVPAEPVPPSR;EAQLAAQGVQTHPPAAVR;HGQYANVVSTNDEEQGLTELGK;TYEPQGQSGSDTVPHSTFR	1;1;1;1	4	4	0.1673	5.24942e+06
TGGT1_213350-t26_1-p1	19.1462	17146.2	ADAGDAAANQPK;DLVVVPEMIGSVVGVYNGK;GVELDKLLDMK;LLDMKMEDLLELFR	1;1;1;1	4	14	0.34	2.13179e+06
TGGT1_250730-t26_1-p1	16.7871	30784.7	EGGSPEVQAGLK;INDKETTSLTDNAK;SAVDTSALQHEGGAK;VELRPR	1;1;1;1	4	4	0.176	2.29766e+06
TGGT1_311290-t26_1-p1	16.2058	30543	AFGDDAATAIVK;ASWTDFAVPALYR;LQLVLFLFR;SGVMTTLTQVFSR	1;1;1;1	4	4	0.1715	3.13523e+06
TGGT1_305750-t26_1-p1	16.9415	71013	EALSQADNNPYSVVLK;EPQPTAPAR;LPLSLLAPSAPGR;TEHFDEGGQEMSTVPQTR	1;1;1;1	4	5	0.0874	484938
TGGT1_258870B-t26_1-p1	17.8359	52078.7	EVDEGEELLHFADVEYPTSISR;GAGGYGMAATGVIATLYGLLR;GFVVPVADMVAAVK;GIQELLVPQPALHLLSYFDAMHPENLR;GMDDGAFVR;GTVVSVPASWLIVK;KEVDEGEELLHFADVEYPTSISR;SLAEEPLDGQQAAAR;WMDWASGR	0;1;0;1;0;1;0;0;1	4	8	0.2775	5.47182e+06
TGGT1_215430-t26_1-p1	19.1462	27537.4	ELAVDPDFVR;FGLTSEDVESAVIYNHK;IMSSSAPSEPNPR;VIQVHEYMK	1;1;1;1	4	6	0.2008	9.9805e+06
TGGT1_278960-t26_1-p1	14.4805	58334.1	EAAAWAVEDR;EFFGEFSEAGEDSFR;LQLDELR;RFEGSLETAEK	1;1;1;1	4	4	0.0801	3.9537e+06
TGGT1_279330-t26_1-p1	19.1462	51685.8	DIIALAETGSGK;LEELTELTATEK;SPTAIQSEVLPYALQGR;TAAFGLPILQR	1;1;1;1	4	4	0.1086	889112
TGGT1_299110-t26_1-p1	14.4297	71326.9	ETPKPVAVDFEELQR;LSSPVVPDHLK;NWSFFER;YLLEDPWGTR	1;1;1;1	4	4	0.0695	2.72497e+06
TGGT1_292130-t26_1-p1	16.7871	32728.5	DQVAFLQQYGHA;LGDLSSQVGWSHGDLVAR;LQVFEGVPTMVER;MVVPSALR	1;1;1;1	4	6	0.1783	7.79017e+06
TGGT1_220950-t26_1-p1	17.676	35598	ANAEGTSLAITR;FFGPSHHFGGFTPLYDPAPDK;FFGPSHHFGGFTPLYDPAPDKR;LPLLGGGIFR;LTPEQLSQHSQR;LVELDTGVASPVFAR;TLLEEAEK;TTIAGVIGAAAAYNDTPAGQQYPVQGLR;VATVDAGANALFIGGGGLNGQFAK	1;0;0;1;1;0;0;1;0	4	5	0.3922	1.21838e+07
TGGT1_312090-t26_1-p1	16.6871	14808.8	AEGYFIYFEDNAGVVANNK;KVHMAIIVR;NLYIIAVK;RAEGYFIYFEDNAGVVANNK	1;1;1;1	4	5	0.2662	3.8866e+06
TGGT1_289550-t26_1-p1	17.8359	57251.7	AANAALVWSLR;SGAPSLVFER;SQILASGSADETVR;WHPVEEAVLLSASYDR	1;1;1;1	4	5	0.0962	9.61206e+06
TGGT1_313130-t26_1-p1	16.3961	134200	EGFQGDDAQEETRPR;GVAQASLGAAFADER;QALDALLR;SGDALQAPAAR	1;1;1;1	4	4	0.0405	3.46777e+06
TGGT1_240400-t26_1-p1	17.4863	44103.3	ASDDPDAFLQQLLDPLHAIR;HGSSSAVFYPFK;KQNALPDEGSDAVHEQK;NAQFDEEPGDAER	1;1;1;1	4	5	0.1598	467146
TGGT1_311480-t26_1-p1	16.6979	42353.5	DAEWETPTAGR;IQSLSLAASNLAGGTMQR;SSVSMIASEPDHDDGSVVSHQPIKPDFSR;YFESDDAQEK	1;1;1;1	4	4	0.1762	578164
TGGT1_297430-t26_1-p1	16.7353	25321.5	LDNDLENYFSR;NGVQSYR;SGGVGGAPAPGSGAAGPAGDDASR;VAAGVVANGTAADAGVASTGVAPR	1;1;1;1	4	5	0.2661	2.02939e+06
TGGT1_245680-t26_1-p1	16.8025	17882.5	AVGVEVNK;GMPYSYYHGR;HGMPAVSR;TGIVFNVTQR	1;1;1;1	4	8	0.2293	2.82963e+07
TGGT1_266470-t26_1-p1	17.1633	14128	ELDVEFDAK;ENAQYYDFMK;KELDVEFDAK;VMWNSPK	1;1;1;1	4	5	0.225	2.5041e+06
TGGT1_242380-t26_1-p1	15.367	39566.2	ALLSILDFYNPTLPQYQR;APTIVDAPLIQLLADGYGQYR;GDVGPSRPSLAEK;QQSASSGSYEVDKPVK	1;1;1;1	4	5	0.1943	0
TGGT1_224060-t26_1-p1	15.412	68905.2	FFIDGR;LVSPPFIAVFSK;THLVHWVDTR;TVVGSTFQQIVK	1;1;1;1	4	4	0.0643	1.31798e+07
TGGT1_206510-t26_1-p1	12.8985	256664	AALASTVAQSR;ASAFVVLPEDAAR;EIGEMVVR;LLVVWER	1;1;1;1	4	4	0.016	2.73324e+06
TGGT1_232280-t26_1-p1	19.1462	30129.6	SAATIEEFKPGDGDGAYLLESPEDHVSLVSQYAHK;TFAEPEQPDIEVK;TIITEAGGFFGTPVA;YLGPESSVPHR	1;1;1;1	4	5	0.2691	525701
TGGT1_315610-t26_1-p1	17.247	15961.3	AAGSVVLVRPK;DVHVGSAETSNDVAVASTGSGTKPSK;DVHVGSAETSNDVAVASTGSGTKPSKK;NPMAAGK	1;1;1;1	4	15	0.2848	9.58113e+07
TGGT1_290700-t26_1-p1	19.1462	34453.6	GETQNEESNATLANSSTGK;KGETQNEESNATLANSSTGK;NAEQKPEVPVAPVADEDAGSEEESSSHYGVK;WIQTFYSHNALQQDR	1;1;1;1	4	7	0.2115	251002
TGGT1_313070-t26_1-p1	15.5245	35522.4	ELGNVEDAAR;GASVESPAAENAR;GFLSLFSPK;LADPPAGAGASAAAEAPASPSPASSSAEEKPAK	1;1;1;1	4	5	0.1952	6.16104e+06
TGGT1_321500-t26_1-p1	19.1462	50919.4	ILEQSMGPITVK;MDSIAAADAAIR;TMTEEEVR;VPQSMEDAALRPIFEEFGEVK	1;1;1;1	4	5	0.1116	1.44415e+06
TGGT1_266960-t26_1-p1	14.3596	50041	AGPFGQLFRPDNFVFGQTGAGNNWAK;AILMDLEPGTMDSVR;ALSVPELTQQMFDAK;EVDEQMLNVQNK;FPGQLNSDLR;IMETFSVFPSPK;INVFYNEATGGR;LAVNLIPFPR;LHFFLIGFAPLTSR;MSVTFVGNSTAIQEMFK;VSDQFTAMFR;YLTASAMFR	0;0;1;0;0;0;0;0;0;0;1;1	3	3	0.3608	973591
TGGT1_270510-t26_1-p1	14.3596	74871	DAAAAAAEPLIPLTK;LENILAEPFAR;LVMLVTGIENIR	1;1;1	3	3	0.0562	514723
TGGT1_255440-t26_1-p1	12.1549	63038.4	DPAPALGALLLGAEGR;LVAYITR;RPLVIHAFLPTDPR	1;1;1	3	3	0.0648	966548
TGGT1_208030-t26_1-p1	12.0637	62979.9	EGKPDLYDLTGGK;TGVTGVTVGPR;YLGDMTGSR	1;1;1	3	3	0.0569	2.66497e+06
TGGT1_216180-t26_1-p1	14.3596	16430	ALQQHVVIPLK;MQASTEASVSTR;TYVSDAIAR	1;1;1	3	4	0.2177	3.25774e+06
TGGT1_268850-t26_1-p1	14.3596	52080.4	AAVPSGASTGIYEALELR;LMVEELDGTK;VQIVGDDLLVTNPTR	1;1;1	3	3	0.0905	2.20469e+06
TGGT1_313100-t26_1-p1	12.1549	62736.5	DSFQEINTR;FTLEDMGEQFR;GTAGQSAAGAGPSGPSVK	1;1;1	3	3	0.0653	601998
TGGT1_312990-t26_1-p1	10.4904	63807.3	DIFNVHALDLQR;GVNILVATPGR;QAGVPLNEYTFPSNK	1;1;1	3	3	0.0668	707756
TGGT1_300240-t26_1-p1	10.3069	26945.9	FGLAPEEVQQR;ILASLEAQK;LHETALMINR	1;1;1	3	3	0.1266	698803
TGGT1_311830-t26_1-p1	14.3596	16344.5	HDAELQALGLGK;RHDAELQALGLGK;SLHSVDPEETMAVDD	1;1;1	3	5	0.1931	4.14394e+06
TGGT1_277270-t26_1-p1	9.4486	95721.5	DALFVLLR;DFHEWYR;DWESRPVDAR;HLINNPSPAHGYK;LPLPANIEAASSGFESVDQVFR;SDFSGDVEELAEAAR;TDGPVIQLPNAR;VVLEEWLDTYAGK	1;1;0;1;0;0;0;0	3	4	0.116	1.33122e+06
TGGT1_247350-t26_1-p1	12.7863	33654.3	AFAEGGWK;AMANAWEDLAK;IQGFPTLYYLANGK	1;1;1	3	4	0.1058	2.78573e+06
TGGT1_294250-t26_1-p1	12.0791	55822.9	DKDHGLGVVAR;FGPPPVSSGK;FSPSGEIVVAGGEDK	1;1;1	3	3	0.0695	553481
TGGT1_300200-t26_1-p1	12.3113	15909.8	AGLQFPVGR;ATIAGGGVIPHIHK;GDEELDTLIK;HLQLAIR	0;1;1;1	3	4	0.2581	1.01957e+07
TGGT1_273460-t26_1-p1	11.8908	75026.1	FANSYSEVQLR;SEVQDLLR;VMSQLLVFVSR	1;1;1	3	3	0.0469	1.35266e+06
TGGT1_277850-t26_1-p1	14.3596	81012.5	LGDSVIDEAAVK;LNLLVPANSDLR;VSDADFWK	1;1;1	3	3	0.0432	502764
TGGT1_208540-t26_1-p1	10.5815	114415	AQSLSLLQEDR;EMGVSASSAAAK;GIQEALQK	1;1;1	3	3	0.0297	5.6124e+06
TGGT1_230190-t26_1-p1	11.1502	31220.2	AAVKPPTLTEER;SGGPQFEMAGTSHR;VTVPSTALPSDSHR	1;1;1	3	4	0.1379	4.57107e+06
TGGT1_222860-t26_1-p1	8.75877	88336	EFTQLEIFR;VMTGELLR;WWLLDAR	1;1;1	3	3	0.0317	524956
TGGT1_239590-t26_1-p1	14.3596	74807.2	FSAPFGLPGAR;THVLSAGDDTTIR;TPEEVEATGVAR	1;1;1	3	3	0.0526	1.1335e+06
TGGT1_222220-t26_1-p1	12.3113	46754.8	FVPSVQVVDLPLDLVYTVPEVK;NTVISDDLMR;STITHADGSESEIAR	1;1;1	3	3	0.1096	3.99056e+06
TGGT1_227620-t26_1-p1	9.03488	19830.3	GEHTPPLPDER;QQEPEEPVSQR;VAEQLFR	1;1;1	3	4	0.1568	1.21628e+07
TGGT1_235140-t26_1-p1	14.3596	36598.1	DNQESLISYTR;FIAGVNVDVPGTEEQR;GVVAPVTTSLDSQR	1;1;1	3	3	0.1199	284895
TGGT1_270960-t26_1-p1	10.6847	138595	ILILLPFR;KPEDFVNIFK;VLPTLQGEFDR	1;1;1	3	3	0.0233	2.59827e+06
TGGT1_268770-t26_1-p1	11.7125	100176	LLEIFK;SILNSESTQEK;TALDSAALEQR	1;1;1	3	3	0.0312	737380
TGGT1_200360-t26_1-p1	12.4605	20232.6	DLFVGLPK;LASLVLATFGSVR;LGRPGDSPGYYVEAK	1;1;1	3	3	0.1935	3.33068e+06
TGGT1_219850-t26_1-p1	14.3596	93385	FFDDEIKK;HAPVATVDAMVK;LAAAPAGGANKPNAPAGK	1;1;1	3	5	0.0458	898248
TGGT1_246600-t26_1-p1	14.3596	205193	ARPAGAGGEVWR;ISFGNVTQQEVMEK;QSLHPSSAVAAAR	1;1;1	3	3	0.0205	491036
TGGT1_262520-t26_1-p1	10.6514	34555.8	EGLLWEWLERPR;VFMDFALGGR;VLIGLYSDR	1;1;1	3	3	0.0997	658660
TGGT1_229920-t26_1-p1	10.3174	34932.6	DTLNIPVGGEGLYAR;INWVVPR;LFYLEAPEHK	1;1;1	3	3	0.1042	987234
TGGT1_204340-t26_1-p1	13.0493	97237.3	GHYSEMPNELNHAR;IVPTVDAAPR;NILNVVNEEALLR	1;1;1	3	3	0.0422	497671
TGGT1_202630-t26_1-p1	14.3596	128347	LAPTIDAVALSER;MENFQSSLGIHPR;TGLSAESFIEK	1;1;1	3	3	0.0311	1.87227e+06
TGGT1_217820-t26_1-p1	14.3596	51690.7	ASTDMAEFR;LLAVASLVHGR;QVFLILANELK	1;1;1	3	3	0.067	25899.1
TGGT1_211040-t26_1-p1	7.06489	10097.3	FYTDDTPGLK;GVPASSQGILR;VGTNAPSAQASSAQHVGGAR	1;1;1	3	3	0.4141	1.79671e+06
TGGT1_319920-t26_1-p1	12.0958	70245.8	AAPVVPQRPQR;ETTQVQLMGFSR;SGQAFDEDLVER	1;1;1	3	3	0.0523	381984
TGGT1_218280-t26_1-p1	13.0493	50480.4	SFLSGFPSFGLFDK;SMYEVSFDK;VGWQYLFR	1;1;1	3	3	0.0665	301666
TGGT1_256980-t26_1-p1	12.6998	110185	ATIHIGEPIPISR;ILTDVEHGMR;QDLAQYQGALQR	1;1;1	3	5	0.0349	2.23566e+06
TGGT1_304955-t26_1-p1	12.7863	303450	DLGSFVHGTLSPPWR;LVQSFTER;TGVVDSGLVPVGDK	1;1;1	3	3	0.0128	1.17809e+06
TGGT1_209910-t26_1-p1	14.3596	13723.5	EIQTAVR;LLLPGELSK;SMSIMNSFINDIFDR;TESFALYIYK	0;1;1;1	3	3	0.3333	2.33132e+06
TGGT1_248870-t26_1-p1	14.3596	41986.9	AALAHADPGSAQVAR;EVLSQAAEDLDAR;HVSFLQLFK	1;1;1	3	3	0.0916	567809
TGGT1_319550-t26_1-p1	14.3596	36154.5	DGSQESGSTLWGR;HAPPSAADASDEAASPLK;SQISTFALAADR	1;1;1	3	3	0.1254	1.41795e+06
TGGT1_277080-t26_1-p1	14.3596	19917.9	EGVEETKHEDDPEMTR;QAEHPGAPTQSEMK;TMDTQNDVESAGR	1;1;1	3	4	0.2376	14617.4
TGGT1_252500-t26_1-p1	10.4459	76941.1	LLPHTVPAVVYR;LLPTEILR;LLPTEILRDPVFQK	1;1;1	3	3	0.0373	759243
TGGT1_260820-t26_1-p1	12.6998	19401	ASHAASAPQVTAADIEDLHR;ASHAASAPQVTAADIEDLHRR;VIPLSDIK	1;1;1	3	4	0.1648	3.7557e+06
TGGT1_319950-t26_1-p1	11.9733	23007.4	IPGVPIIYVK;LALALAK;LPDAIASVPSASK	1;1;1	3	3	0.1493	1.2903e+07
TGGT1_246580-t26_1-p1	14.3596	42793.9	APHRPVLIAPLLSR;SFFGLEGALR;TGYSGLINEPHVTK	1;1;1	3	3	0.0992	1.77618e+06
TGGT1_306650-t26_1-p1	10.8006	31392.7	AEDVAAHDFPQLLHR;EIQSEAALQK;VDDVLGSGLALLR	1;1;1	3	3	0.1329	1.01963e+06
TGGT1_316250-t26_1-p1	14.3596	44751.8	ESLVDLGAK;HTDTIELK;VTYSHVQHQGVLDYVESR	1;1;1	3	4	0.0888	1.82927e+06
TGGT1_263440-t26_1-p1	12.7863	66489.1	FVEPPPAVALPDDLSGGSLR;HVEDLALHER;VLLDADGALR	1;1;1	3	3	0.0667	1.47782e+06
TGGT1_410610-t26_1-p1	14.3596	26756.2	ASSSLVDVINFLR;FTTGMAGVTDR;LGATVQLIQLLAALHTR;SGDASAFDDR	1;0;1;1	3	3	0.2056	123444
TGGT1_258110-t26_1-p1	9.73477	43425.5	FLLELLNR;HPNHISVFR;LTPFLSIR	1;1;1	3	3	0.0653	2.40565e+06
TGGT1_215590-t26_1-p1	11.9487	72687.4	HTLSWQTHR;LGANSLLDLVVFGR;TMQDHAAVFR	1;1;1	3	3	0.0493	209582
TGGT1_203630-t26_1-p1	14.3596	12054.8	DSLVVQGK;GFGGQTKPIFR;GKDSLVVQGK	1;1;1	3	4	0.2	6.17255e+06
TGGT1_261620-t26_1-p1	14.3596	29665.3	QMWSQHEKEEQER;SFKEDEGLR;SGGTSLSGFDMHAGER	1;1;1	3	4	0.1496	0
TGGT1_249970-t26_1-p1	14.3596	24666.4	DGEEVQWFK;THLFSETVK;VLVITVNNPQPTTYNFTFK	1;1;1	3	3	0.1616	2.91973e+06
TGGT1_216880-t26_1-p1	12.0958	35125.2	LWDLNAGVTVR;NVLSEITPEK;SFQGHTSDVNSVAFSPDNR	1;1;1	3	3	0.1246	1.6394e+06
TGGT1_279390-t26_1-p1	14.3596	50260.5	ALLAVSVNPK;FTLLLLPTGTK;YPTLPFSLR	1;1;1	3	3	0.0649	467214
TGGT1_206470-t26_1-p1	12.7863	55072.7	IDGLSIDIDK;NLGLEELGIETDR;VIISSTGALALDK	1;1;1	3	3	0.0694	1.38445e+06
TGGT1_237180-t26_1-p1	13.0493	29165.1	ASAAFVDMWR;QQLAFEYHQLER;RQEEVTLHLK	1;1;1	3	3	0.1255	1.60452e+06
TGGT1_207760-t26_1-p1	10.2867	161496	KYHPDLNPDPSAK;MPTSLTPQQR;VLNIDIPR	1;1;1	3	3	0.0204	1.51219e+07
TGGT1_206320-t26_1-p1	14.3596	32291.1	AVQGSEAWNWQK;LTPEDMQTQK;TSVAVSSHSPKPAPQSQSSVR	1;1;1	3	3	0.1463	1.19712e+06
TGGT1_410360-t26_1-p1	14.3596	38055.5	AQRPQDPEPPAPR;FFGPSHHFGGFTPLYDPAPDK;FFGPSHHFGGFTPLYDPAPDKR;HSSESLFPR;LTPEELSQHSQR;LVELDTGVASPVFAR;NVQAPAGVADASQEAGDVVEER;RHSSESLFPR;TEEQAFALGPPR;TLLEEAEK;VATVDAGANALFIGGGGLNGQFAK	1;0;0;0;1;0;0;0;1;0;0	3	3	0.3898	1.42614e+07
TGGT1_231410-t26_1-p1	12.3113	64631	AATPEELVELK;EKEFLDAFTVK;LTAFAHAFV	1;1;1	3	5	0.0543	1.12951e+06
TGGT1_271390-t26_1-p1	12.0958	39710.2	LIGHLAEK;TLTHAAVLAGQADPR;TWLESLEQDTLHAR	1;1;1	3	4	0.1051	206733
TGGT1_257530-t26_1-p1	11.6095	54494.9	AWPAPDEAPSASAEQDVEAGADALAQK;SIELAHQPTGAGASLSSFEVGGAK;VAFGLSR	1;1;1	3	3	0.1151	1.10782e+06
TGGT1_269885B-t26_1-p1	14.3596	62329	APSVVVSPIER;IAQALRPVGEAAAVR;IPTQEEFATLK;QAQPDTEGKPSTVFVFR;STPAADDLPTSR;TEQQLGYLTAMHSSR;TPYPDDLPIR	0;0;1;1;0;1;0	3	3	0.1631	2.35678e+06
TGGT1_239330-t26_1-p1	9.53782	11213.9	HTTGTGR;RTYNWSEK;TYNWSEK	1;1;1	3	5	0.1531	2.1435e+07
TGGT1_308000-t26_1-p1	11.8803	83494.8	AALSSSPVYDSQR;EVLLPLPDAEGLSGR;RPGLFVAHFDFR	1;1;1	3	3	0.052	475983
TGGT1_258826-t26_1-p1	12.0079	111853	QSVSPFPR;SLADLGGAALAR;YPTLLLLR	1;1;1	3	3	0.0276	2.23242e+06
TGGT1_311030-t26_1-p1	10.6849	402558	DALLADFVESQLQAR;MQENEEGAGGRPENLK;SLLSFFLSSSPGSAASFSPLQQR	1;1;1	3	3	0.0144	429738
TGGT1_262640-t26_1-p1	14.3596	23745	FTIEWMEASK;LNQISYDHNYDWER;WSFLPVGVFHTAYR	1;1;1	3	4	0.1863	67491.7
TGGT1_220240-t26_1-p1	14.3596	54078.2	GDLTRPSGSSDDASQVLGR;SDIGTHVPGK;SPPSPSPLQGPR	1;1;1	3	3	0.0779	2.19438e+06
TGGT1_240650-t26_1-p1	10.4733	142863	AWEVDTLR;HALTLLK;NPAPLLPIFSR	1;1;1	3	3	0.02	319481
TGGT1_257390-t26_1-p1	14.3596	164778	GLEASQNGSSHGSVAVK;LAELEAFR;NYTWEEAMR	1;1;1	3	4	0.0227	1.29012e+06
TGGT1_305240-t26_1-p1	12.0307	111492	LEEEFGLAK;LWFAYLK;QVGNDFVSAR	1;1;1	3	3	0.0269	8.2457e+06
TGGT1_285240-t26_1-p1	11.1812	40075.9	MTEWAMK;RELETLFVHR;THLILR	1;1;1	3	3	0.0663	1.58686e+06
TGGT1_261580-t26_1-p1	11.5986	14501	AGLQFPVSR;FLGGVTIANGGVMPHVHAVLLPK;HGVSQEF;HIQLAVR;HIQLAVRNDEELSK	1;1;1;0;0	3	3	0.3926	5.95684e+07
TGGT1_202540-t26_1-p1	11.6547	182319	GEGLGDLGR;GLEDLFADNINR;LTPQSLADFQAR	1;1;1	3	3	0.0198	430264
TGGT1_282170-t26_1-p1	14.3596	61219.2	ASLGPAAVATLHK;EPGSPLLGFVNSAHWQR;HQNLYPTFLHGR	1;1;1	3	4	0.073	2.87788e+06
TGGT1_286730-t26_1-p1	10.4426	24000.2	DWLLSHGR;STPTGPVASAASSTK;WQIVYPAYINK	1;1;1	3	3	0.1532	3.22743e+06
TGGT1_283540-t26_1-p1	8.86165	41949.4	GSVQFREDELK;ILSVTVNNAR;IVLSFDVAK	1;1;1	3	4	0.0798	662439
TGGT1_309752-t26_1-p1	12.0791	53355.3	EFAELLGFSGDR;GAGGPILIGSAR;LNFDDNAGFR	1;1;1	3	3	0.0683	692640
TGGT1_305850-t26_1-p1	14.3596	39144.1	AAPAPVVSPVAYGSSHGPSLVGK;NLPLDVPER;TELLLNASGAPTGR	1;1;1	3	3	0.1237	1.68929e+06
TGGT1_242800-t26_1-p1	14.3596	30133.6	PQNEYIELHQK;SAEPEQAPDGAVPAYLLDR;TTFHLDIVGVK	1;1;1	3	4	0.1577	1.06714e+06
TGGT1_275690-t26_1-p1	14.3596	114525	GVVNENDVVSIAAEGGR;ILDSALVEAANLAHR;TAIVEGLAQR	1;1;1	3	3	0.0411	722578
TGGT1_217680-t26_1-p1	11.5726	242887	ALPLDVAIK;FSEEVAHAEDSHR;LYASELR	1;1;1	3	3	0.0131	1.23621e+06
TGGT1_220490-t26_1-p1	11.6547	32820.2	AFLLGFEVR;DFQETGSAPYDSR;DSVQANSSLLQK	1;1;1	3	3	0.1153	1.67395e+06
TGGT1_237150-t26_1-p1	14.3596	46170.9	FDYSLATASVTNGNAAK;QNEVDEVTGEK;TTTVGASIDIHQK	1;1;1	3	4	0.0983	1.78407e+07
TGGT1_248320-t26_1-p1	10.4739	38893.9	ANLTSSHVVR;AWGDSFIAR;GVLPTLVR	1;1;1	3	3	0.0754	439143
TGGT1_221210-t26_1-p1	14.3596	19626.1	AYMDIDIDGEHAGR;NFIGLFDK;RFDDENFDLK	1;1;1	3	3	0.1788	734799
TGGT1_276910-t26_1-p1	7.41115	22586.7	KVPISTTYDAK;VPISTTYDAK	1;1	2	2	0.0558	390712
TGGT1_226860-t26_1-p1	7.99974	22996.6	DDFSEAMR;VLDALIDVK	1;1	2	2	0.081	158267
TGGT1_318440-t26_1-p1	4.46037	236814	DALSLFDR;LPQILK	1;1	2	2	0.0063	0
TGGT1_233410-t26_1-p1	6.78606	67897	NFDPQMHPFER;VFQAHDGFVR	1;1	2	2	0.0349	0
TGGT1_232440-t26_1-p1	7.22941	54010.7	IMDEHNQTQDGSPGTEQK;YFALVK	1;1	2	2	0.0513	0
TGGT1_266320-t26_1-p1	6.33988	118789	AEPLSVVGILQK;IFSGEEIR	1;1	2	2	0.0182	2.13458e+06
TGGT1_279430-t26_1-p1	9.5731	17499.1	TQRPLDYLDVGEHSQVILR;VAPDGAEEVLSHQDR	1;1	2	2	0.2237	0
TGGT1_260520-t26_1-p1	9.5731	77015.8	GGGLSSASYAGGGER;VDTGAQSPVGYHQAR	1;1	2	2	0.0404	2.74572e+07
TGGT1_289680-t26_1-p1	9.5731	24980.8	AQIWDTAGQER;IVLIGDSGVGK;QSFENVER	0;1;1	2	2	0.137	636294
TGGT1_235660-t26_1-p1	8.10288	51639.3	ISFFLPPVDR;YFVLHPLFR	1;1	2	2	0.0411	792749
TGGT1_305450-t26_1-p1	6.82851	56800.9	LEAPGVTQR;LYTNNLNNDSIR	1;1	2	2	0.0405	513866
TGGT1_294890-t26_1-p1	9.5731	68894.3	LALAAQLQSLR;TGASLLSHLR	1;1	2	2	0.0333	1.60557e+06
TGGT1_216790-t26_1-p1	9.5731	69175	EGINIFLDGFVPTENLR;EIGNLSGGELQR	1;1	2	2	0.0473	609051
TGGT1_201150-t26_1-p1	9.5731	206511	APYEMSVER;TALATADEVGLSR	1;1	2	2	0.0112	441119
TGGT1_262730-t26_1-p1	5.92832	76088	AVLQEAVLSEQR;EAILALAK	1;1	2	2	0.0283	1.6224e+06
TGGT1_249702-t26_1-p1	7.99974	31151.2	QGFTEWIR;QTLFEVFR	1;1	2	2	0.0557	495278
TGGT1_270770-t26_1-p1	9.5731	87126.2	FLDEEAEGFVR;QEGEGDAPAASIEQGR	1;1	2	2	0.0345	795718
TGGT1_257080-t26_1-p1	7.41115	180250	GSSPLAFEYR;TGIEQLAMLVR	1;1	2	2	0.0127	1.10943e+07
TGGT1_243290-t26_1-p1	8.10288	68772	ASFQGETGFGSLER;EAGEVLSAIDR	1;1	2	2	0.0395	914197
TGGT1_231480-t26_1-p1	9.5731	362431	DALFAIAEVISNPEIK;LVLPTLIEK	1;1	2	2	0.0073	329962
TGGT1_221870-t26_1-p1	9.5731	143977	SREEVAQAVVDSLLK;TGVFVLLYR	1;1	2	2	0.0175	144209
TGGT1_236540-t26_1-p1	7.36836	52984.6	TTGEAYVQLPDPGLR;WIEVFR	1;1	2	2	0.0413	605862
TGGT1_313910-t26_1-p1	9.5731	99562.7	AILNHYFNSAVVQAQDASWRPVVLK;QVMDEVDIK	1;1	2	2	0.0377	572275
TGGT1_218610-t26_1-p1	4.21833	136240	DFGSFNK;SFFVIIGDR	1;1	2	2	0.0128	74504.9
TGGT1_293600-t26_1-p1	5.68733	43495.3	GLLLGATHV;QELVLLR	1;1	2	2	0.0404	722167
TGGT1_272290-t26_1-p1	9.5731	49956.7	IEAYLMAVPGLK;YTSGGAFDVPVVIR	1;1	2	2	0.0553	417154
TGGT1_267090-t26_1-p1	8.26278	60169.6	LESLLPVAQNYLR;SFLEILER	1;1	2	2	0.0373	292558
TGGT1_256000-t26_1-p1	9.5731	26130.6	EVENLTGNYVAALGAYR;FKPPISQTYDR	1;1	2	3	0.1256	761721
TGGT1_321400-t26_1-p1	9.5731	14196.1	HPVEWTPHDPAR;LAALFTQHQTQEETPQK	1;1	2	2	0.2266	2.37623e+06
TGGT1_205700-t26_1-p1	9.5731	38168.9	FADENFSYK;VFFDISIDK	1;1	2	2	0.0517	361145
TGGT1_297880-t26_1-p1	9.5731	24137.8	GLLQLFTEK;SWTDAAHLQIMQLSSSSAR	1;1	2	2	0.1279	131345
TGGT1_292190-t26_1-p1	9.5731	57476.8	FSLHPALAAFR;VLVDGTFLTAALK	1;1	2	2	0.0464	298033
TGGT1_298630-t26_1-p1	9.5731	141563	GLLTQPLLDDGDR;SMVAGGVTSGPSVR	1;1	2	2	0.0206	108390
TGGT1_227990-t26_1-p1	9.5731	98619.9	FFGPVADVLLQR;HLAEELLQQNAK	1;1	2	2	0.0267	248728
TGGT1_297060-t26_1-p1	7.16218	38082.1	HYGALQGLNK;VLVAAHGNSLR	1;1	2	3	0.0619	1.97947e+06
TGGT1_235402-t26_1-p1	6.33988	127583	ATRGVATVSLPR;GVATVSLPR	1;1	2	2	0.0101	5.30404e+06
TGGT1_260610-t26_1-p1	9.5731	41474.8	SGFGGGIVVDYPNSTK;TLVAPSQIGDAK	1;1	2	2	0.0731	2.89896e+06
TGGT1_249260-t26_1-p1	8.26278	212088	DPVFDGSGVDR;NQIGDEGWDLLR	1;1	2	2	0.012	204142
TGGT1_243570-t26_1-p1	7.52475	12717.6	EASVYNTYTLPK;NIVDASSQR	1;1	2	6	0.1875	5.41069e+07
TGGT1_275802-t26_1-p1	8.26278	79858.5	GEEASALYSR;GGAQGAVAPGTAEATTGFR	1;1	2	2	0.0397	1.27841e+06
TGGT1_223040-t26_1-p1	4.779	27443.2	FSSNWER;WGNEPIPVNR	1;1	2	2	0.0711	1.62045e+07
TGGT1_214790-t26_1-p1	6.87285	31424.2	EYLAWLK;TIQSEIQHEQSTYEQDADLKK	1;1	2	2	0.0989	418222
TGGT1_289580-t26_1-p1	7.99974	49358.1	IILEPDATGR;LVEFNMK	1;1	2	2	0.0373	1.90466e+06
TGGT1_290980-t26_1-p1	9.5731	63609.2	EPLVQEAALAAGR;ILLDEAHGLGVLGK	1;1	2	3	0.0473	227008
TGGT1_320220-t26_1-p1	9.5731	54757.6	LGPAPSNLELPPTVFLDDHTVK;WVHYWWVSR	1;1	2	2	0.0637	495338
TGGT1_205580-t26_1-p1	7.52475	51189.8	ASVLSGPR;LTSEGFIHELQHGHR	1;1	2	2	0.0463	1.16191e+06
TGGT1_228470-t26_1-p1	9.5731	24310.4	VLNSYWVGQDAVYK;YLEELWK	1;1	2	2	0.1024	1.62579e+06
TGGT1_300190-t26_1-p1	9.5731	10397.6	IELQQHAK;VMTGGAWTLQTAAAATVR	1;1	2	3	0.2708	3.131e+06
TGGT1_271970-t26_1-p1	9.5731	34259.8	QEGFDDPRPSLR;WYAHFLEGGSER	1;1	2	3	0.0774	729136
TGGT1_226030-t26_1-p1	9.5731	39385.3	DLKPENLLVDAEGYLK;LLTPDLAQR	1;1	2	2	0.0729	1.61182e+06
TGGT1_214770-t26_1-p1	9.5731	22865.4	LLLIGDSGVGK;LQIWDTAGQER	1;1	2	3	0.1089	1.9196e+06
TGGT1_224900-t26_1-p1	5.50178	28542.9	GFILDGFPR;VYHVTYHPPK	1;1	2	3	0.0739	1.06643e+06
TGGT1_312150-t26_1-p1	7.01818	60631.8	LIEENEEFFR;LSEGVGQTKPDASR	1;1	2	2	0.0423	139758
TGGT1_286530-t26_1-p1	9.5731	25419.7	FEPVEHHMPR;SGYQYDIGK	1;1	2	2	0.0872	354364
TGGT1_301120-t26_1-p1	9.5731	43864.8	LGSLAIEGALR;VLNLDIKPLAR	1;1	2	2	0.0533	427147
TGGT1_236040-t26_1-p1	7.20026	46930.4	GKPTNLSITEVAHGLAR;VLAAVFK	1;1	2	2	0.0554	975525
TGGT1_273540-t26_1-p1	7.36836	68108.7	GAGDESANLAAESK;SVHEGAGKPGDVAGSAELPAER	1;1	2	2	0.0586	222357
TGGT1_231980-t26_1-p1	9.5731	184289	GAGGQLLEVGGR;LADLQHILLSR	1;1	2	3	0.0136	847857
TGGT1_258850-t26_1-p1	6.86819	32815.8	ELTDFNDEAR;SQVETLYR	1;1	2	2	0.0652	159484
TGGT1_251500-t26_1-p1	9.5731	65615.8	LRGEPLLPADLDGPAFR;YHEFEQDVSK	1;1	2	2	0.045	1.17959e+07
TGGT1_222660-t26_1-p1	7.2772	209840	LAVQLLAR;LGDSVIEEVFK	1;1	2	2	0.0101	225056
TGGT1_249250-t26_1-p1	5.22885	12839.1	DTQFYLGK;VAYVYK	1;1	2	2	0.125	730595
TGGT1_292010-t26_1-p1	7.29253	48540.1	LIGEAFALR;VAFNYIR	1;1	2	2	0.0349	2.74494e+06
TGGT1_220360-t26_1-p1	5.32753	148532	ETVVGLSR;LPALADAVSR	1;1	2	2	0.0129	4.74459e+06
TGGT1_260440-t26_1-p1	7.2772	34078.7	MAQFLK;TYVQVIQEGK	1;1	2	2	0.0513	346347
TGGT1_232050-t26_1-p1	6.33988	96097.9	DGSFFVQTVR;LFDSSTPLR	1;1	2	2	0.0219	940290
TGGT1_293570-t26_1-p1	9.5731	44870.3	QSFLDVLDWGHQR;SPAPQQHWNEPLAR	1;1	2	2	0.0692	986382
TGGT1_219150-t26_1-p1	9.5731	95994.9	TLADDVAYAPLAEDEER;YTSVKPESYGLTVEDILSK	1;1	2	2	0.0427	497753
TGGT1_263730-t26_1-p1	9.5731	71501.5	TGLVSVLGGK;VQDKETGEEFDIHSK	1;1	2	2	0.0383	275592
TGGT1_230118-t26_1-p1	9.5731	20880.3	AQLQQLTQALELLGTAPK;KAQLQQLTQALELLGTAPK	1;1	2	3	0.1073	986383
TGGT1_282180-t26_1-p1	7.30922	35173.3	MMFTDVFIPTTK;NDLETTWEEALR	1;1	2	2	0.0774	0
TGGT1_293430-t26_1-p1	9.5731	44554.6	QQPVEANETTVER;YGSGAAELTSIEAVAR	1;1	2	2	0.0706	255425
TGGT1_313180-t26_1-p1	6.10059	106629	ESIHFGAEHTQSR;VLHDLRPTR	1;1	2	2	0.0237	1.15428e+06
TGGT1_254580-t26_1-p1	9.5731	45493.4	DKHVTGAGPSSPFSNLSTTSGQDEAQSK;HVTGAGPSSPFSNLSTTSGQDEAQSK	1;1	2	2	0.0678	168433
TGGT1_218820-t26_1-p1	8.10288	15381.9	TAIGAASLLQR;TPEFAEQIK	1;1	2	2	0.1351	2.36166e+06
TGGT1_297460-t26_1-p1	5.11903	47757.9	IAGALENYR;SGELTLWDINVR	1;1	2	2	0.0475	822525
TGGT1_261760-t26_1-p1	9.5731	49334.3	EANTEDENIPDVAVSSR;YSSGGYTPLDK	1;1	2	2	0.0624	49214.6
TGGT1_212090-t26_1-p1	7.91324	70230.1	ELDSSVSTVHSGR;VTQPAEGFYSGIK	1;1	2	2	0.0411	826456
TGGT1_204310-t26_1-p1	9.5731	242274	QQHVSTAVSAVR;RPAKPPSAAATGAVHPEEETPR	1;1	2	2	0.0154	224120
TGGT1_230430-t26_1-p1	4.95677	24943.8	IDILVDQSER;NAVWWR	1;1	2	2	0.0724	1.17296e+06
TGGT1_252440-t26_1-p1	5.70849	59699.6	TELFGRPLGETK;TLNLYGAGDR	1;1	2	2	0.0402	237956
TGGT1_319850-t26_1-p1	6.93971	51648.8	LFWDGFQWVAK;TGAASTQAGSDAATMNSTR	1;1	2	2	0.0606	0
TGGT1_223410-t26_1-p1	7.91324	25965.1	IDGSVGTLPR;SHVVDAVMIFK	1;1	2	2	0.0933	4.49309e+06
TGGT1_312260-t26_1-p1	8.26278	96507.7	IAEFPGFVFSGK;LGLHQLR	1;1	2	2	0.021	3.54573e+07
TGGT1_299060-t26_1-p1	7.10421	91225.9	GHLDVNGNLHIPTK;VLLQGIR	1;1	2	2	0.0255	121468
TGGT1_219820-t26_1-p1	6.90475	34428.5	ESTLHLVLR;IQDKEGIPPDQQR	1;1	2	3	0.0717	4.24515e+06
TGGT1_268835-t26_1-p1	9.5731	76016	NAQEEAAAYGLALK;SQLQLANLER	1;1	2	2	0.0359	1.62822e+06
TGGT1_252290-t26_1-p1	9.5731	59323.2	IEAVIEAGVSR;IVSVALEALENILR	1;1	2	2	0.0459	238657
TGGT1_214840-t26_1-p1	4.53876	183916	GVYYDTAR;QAWVAEIK	1;1	2	2	0.0086	1.37537e+06
TGGT1_254440-t26_1-p1	9.5731	17809.5	QVGGEVGASSVLAPK;SQAWEFSGTVK	1;1	2	2	0.1576	3.72334e+06
TGGT1_235750-t26_1-p1	8.26278	41197.9	AENFLFK;YVDFFEDR	1;1	2	2	0.0413	720543
TGGT1_288360-t26_1-p1	6.98374	76954.9	GLFGFVESDNVGK;VFTIPR	1;1	2	2	0.0276	132253
TGGT1_280410-t26_1-p1	5.9383	121515	LSTLAGAIR;VLFWNLR	1;1	2	2	0.0147	116077
TGGT1_251170-t26_1-p1	5.03831	67493.8	LAIENLR;LEEAAQLQNLANDLER	1;1	2	2	0.0364	2.33751e+06
TGGT1_309560-t26_1-p1	9.5731	29256.9	SENSIATGVGPTPVGR;VPSYYDPEIGGAAR	1;1	2	2	0.1132	1.04197e+06
TGGT1_218260-t26_1-p1	5.29483	15403.6	STDLLIR;YRPGTVALR	1;1	2	2	0.1176	8.25244e+06
TGGT1_284780-t26_1-p1	7.59016	174729	DVAEDSLQEALR;LLFEDSIAR	1;1	2	2	0.0131	554845
TGGT1_271050-t26_1-p1	9.5731	18968.7	KLTTVLPGAVLTAK;LTTVLPGAVLTAK	1;1	2	2	0.0753	2.15702e+06
TGGT1_308970-t26_1-p1	7.36836	38188.8	YKPPTHDFGDAVVPFIAR;YSPTTVHFLLVPEIAR	1;1	2	2	0.0994	304775
TGGT1_204320-t26_1-p1	5.67077	32075.7	SAEESPLEGLPATR;TALLNEMR	1;1	2	2	0.0767	1.68487e+06
TGGT1_266990-t26_1-p1	7.99974	121908	MVSAPDDLAFFR;VVDAFPDLAHAR	1;1	2	2	0.0218	115126
TGGT1_313380-t26_1-p1	7.20026	31492.6	LPYTTLEPIIR;SLAVIWLR	1;1	2	2	0.0693	22836.2
TGGT1_256770-t26_1-p1	7.22941	45097	FMDDPFR;LLVLDEADEMLNR	1;1	2	2	0.0506	1.31894e+06
TGGT1_268870-t26_1-p1	7.2772	113991	AGSQAAAEDSLATR;FTYLLLR	1;1	2	2	0.0204	8773.56
TGGT1_273520-t26_1-p1	7.10421	67298.7	LGDILDQVAAASSK;WIVNLIR	1;1	2	2	0.0349	596009
TGGT1_205240-t26_1-p1	9.5731	88253.3	MDVVLVFDSSQHSPQNLR;VPLSLLLDR	1;1	2	2	0.034	150896
TGGT1_204130-t26_1-p1	7.52475	125416	AVGLTPQDLSALTGVTR;QAVPQESVADLNR	1;1	2	2	0.0258	531289
TGGT1_202610-t26_1-p1	7.67394	94047.9	DGSFTPLSR;VTKPVEVFVVGR	1;1	2	2	0.0246	2.63481e+06
TGGT1_313640-t26_1-p1	9.5731	22287.8	DANLTPFYVPADDR;SVNPHQQLGELGTK	1;1	2	2	0.1393	658560
TGGT1_267810-t26_1-p1	9.5731	26487	FEIWDTAGQER;SWVQELQSVNDR	1;1	2	2	0.0954	1.27667e+06
TGGT1_246540-t26_1-p1	8.10288	45939	GTLVEGADFYLPTAQEQQR;HLVGEVLPEKR	1;1	2	2	0.0754	303947
TGGT1_212130-t26_1-p1	7.99974	109780	ALSPNSWLFR;LWNVLTK	1;1	2	2	0.0171	9.02807e+06
TGGT1_356400-t26_1-p1	8.26278	31998.1	FTTGMAGVTDR;GADSLPDSR;SSFEFR;VMSWFTSAQNAIR	0;1;0;1	2	2	0.1275	1.74988e+06
TGGT1_210095-t26_1-p1	9.5731	38568.8	DGDSADQSEGRPVVLVPK;FTTGMAGVTDR;LLAPIETLVYR;SSFEFR;TTESMSVAETEASILK	1;0;0;0;1	2	2	0.1699	126261
TGGT1_313140-t26_1-p1	7.59016	68272.3	ILWAWIK;TVVSEAAHGTVTR	1;1	2	2	0.0322	145565
TGGT1_264610-t26_1-p1	7.04409	45004.8	GFGFVIFR;HTVDGTQVEVR	1;1	2	3	0.0442	133422
TGGT1_243930-t26_1-p1	9.5731	101259	GIIDVLVSQYK;VNLDGEDGVAVDAFTEAIR	1;1	2	2	0.0318	748603
TGGT1_310100-t26_1-p1	9.5731	63149.8	ALAPADHVLR;EKPGSASPSAAPGVAQR	1;1	2	2	0.0469	1.63098e+06
TGGT1_219200-t26_1-p1	6.33988	107327	DLLANAQTGSGK;TAAFLLPTLER	1;1	2	2	0.0239	452491
TGGT1_274050-t26_1-p1	6.93971	34799.3	GLGPVFR;LGLLFQFR	1;1	2	2	0.0493	28793
TGGT1_226250-t26_1-p1	4.96904	78543.6	MLDMGFLPQIK;TVAVYGGSDVK	1;1	2	2	0.03	5.94784e+06
TGGT1_221230-t26_1-p1	9.5731	61725.6	DNAAVFVTAEGK;QDVSGDSVSTDSGR	1;1	2	2	0.0453	311970
TGGT1_411470-t26_1-p1	7.07356	40295.4	AQPPQEPEPPTRPR;HSSESLFPR;IPLTATELSAESQEIQER;LFIGGGGMNGEFADTIIEEAR;NRIPLTATELSAESQEIQER;NVIFFDPSGR;NVQAPAGVADASQEAGDVVEER;QHGFTPLYDPSPSK;QHGFTPLYDPSPSKR;QPGTLVEIDSGR;RHSSESLFPR	0;0;0;1;0;1;0;0;0;0;0	2	2	0.3379	1.92418e+06
TGGT1_410370-t26_1-p1	6.78606	47709.4	ANAAAVEAAITR;AQPPQEPEPPTRPR;ATMLGIVGAVSEYNK;HSSESLFPR;IPLTATELSAESQEIQER;LPLLGAGHFR;NRIPLTATELSAESQEIQER;NVGATFLHILKPEVTPHGNEMNDVMLYTVAPFGNASDSAYNMAYK;NVQAPAGVADASQEAGDVVEER;QHGFTPLYDPSPSK;QHGFTPLYDPSPSKR;RHSSESLFPR;RPGTLVEIDSGR;SLDSIGR;TPWGEVKPVEAIR;VELQFMYEPTDAAFR;VTFFGPSGR	0;0;0;0;0;0;0;0;0;0;0;0;1;0;0;0;1	2	2	0.5034	4.24793e+06
TGGT1_267060-t26_1-p1	9.5731	17866.7	ALEKDDVIAK;IALTDQYLK	1;1	2	2	0.121	1.81602e+06
TGGT1_239760-t26_1-p1	9.5731	15064	VFVTAELPFSK;VFVTAELPFSKR	1;1	2	4	0.0902	1.48733e+07
TGGT1_206590-t26_1-p1	8.26278	86311.6	AALTVIAQHMSEK;YTAEQALQHPWVTTLAR	1;1	2	2	0.0382	496789
TGGT1_258800-t26_1-p1	7.67394	59126.4	AIAELNIFK;LLVPSDVLR	1;1	2	2	0.0339	0
TGGT1_263320-t26_1-p1	7.3472	42111.5	LAQPLENSVASR;LPTGLPR	1;1	2	2	0.0471	850305
TGGT1_220930-t26_1-p1	7.30922	74020.7	DLPFLYVPLDPR;QIQVALGSFR	1;1	2	2	0.032	400176
TGGT1_313520-t26_1-p1	7.52475	25635.3	EGPAKPQHADTPQELR;ENWVVVGSTQR	1;1	2	2	0.12	1.15155e+06
TGGT1_247510-t26_1-p1	9.5731	42370.3	IYSVNEGNYK;YIGSLVSDFHR	1;1	2	2	0.0551	1.23046e+06
TGGT1_288840-t26_1-p1	6.36724	70769	DVHPDTAAAALR;LQEVVNPTK	1;1	2	2	0.0324	492107
TGGT1_257680-t26_1-p1	9.5731	24108.3	QLGLAPSYADK;SGDNLDYASFQK	1;1	2	2	0.108	1.4732e+06
TGGT1_249570-t26_1-p1	9.5731	30233.7	AREEDAEDDDDDVEER;EEDAEDDDDDVEER	1;1	2	3	0.0611	94822.2
TGGT1_237015-t26_1-p1	8.10288	29340.7	AEGTEEEDADTAAR;VPGLQVWDRPPEYTDGGAPGSG	1;1	2	2	0.1364	975051
TGGT1_227600-t26_1-p1	6.82851	15373.4	AFLVEEQK;ALPGIPAVAPHR	1;1	2	3	0.1493	4.58098e+06
TGGT1_235970-t26_1-p1	8.10288	50476.4	LTPLSPDVISR;VGDDIEVRPGIISK	1;1	2	2	0.0538	989959
TGGT1_214600-t26_1-p1	5.1946	432764	AAAVLLDWVSR;LWGLRR	1;1	2	2	0.0042	1.01168e+06
TGGT1_249850-t26_1-p1	5.56878	43053.3	FAYFPR;LPTWQQIR	1;1	2	2	0.0364	2.57129e+06
TGGT1_310790-t26_1-p1	9.5731	24693	EEINDQLQAVMSLLEHVK;ELTDHIDAAHK	1;1	2	2	0.1324	152744
TGGT1_260260-t26_1-p1	7.20026	18790.3	LVVASGNTVEPYMPTLFAR;MDVTAENIQK	1;1	2	2	0.162	3.02601e+06
TGGT1_312622-t26_1-p1	7.91324	86779.1	FRPLYQR;VAGGVHGSLASPDASPTATR	1;1	2	2	0.0332	114330
TGGT1_238250-t26_1-p1	9.5731	11400.6	EELQNVVSAQR;REELQNVVSAQR	1;1	2	3	0.1188	6.71693e+06
TGGT1_230410-t26_1-p1	8.5317	30443.7	HLTVNDLPLGR;TAPAEGGIGQLR	1;1	2	2	0.0813	5.76553e+06
TGGT1_210980-t26_1-p1	5.26087	64490.3	ALYEQEFMK;LNEEVALLQR	1;1	2	2	0.0343	1.28076e+06
TGGT1_275860-t26_1-p1	7.99974	43220.6	FVATSSIR;TPVVLELVTDPVILR	1;1	2	2	0.0601	2.66081e+06
TGGT1_278720-t26_1-p1	7.91324	71612.5	LLTAQAFWTAK;YVVSVSAEK	1;1	2	2	0.0305	716486
TGGT1_253800-t26_1-p1	4.78655	70659.8	VLEPLNLAK	1	1	1	0.0141	0
TGGT1_226600-t26_1-p1	4.78655	32233.4	TADFLAFAER	1	1	1	0.0353	22459.9
TGGT1_257510-t26_1-p1	3.47623	51997.2	LEGLQGDSPVAAR	1	1	1	0.0278	0
TGGT1_224090-t26_1-p1	2.08164	57293.9	AAPGVGFLLGLVGK	1	1	1	0.0261	466315
TGGT1_246730-t26_1-p1	3.21319	39964.9	FSRPPDFLAEMLK	1	1	1	0.0372	12821.4
TGGT1_203960-t26_1-p1	2.23164	90626.4	EAPYVEALSDFCLSWR	1	1	1	0.0198	0
TGGT1_293190-t26_1-p1	2.8874	76178.3	VEGDALFSAK	1	1	2	0.0147	913241
TGGT1_221620-t26_1-p1	4.78655	50005	AGPFGQLFRPDNFVFGQTGAGNNWAK;AILMDLEPGTMDSVR;EVDEQMLNVQNK;FPGQLNSDLR;IMETFSVFPSPK;INVFYNEATGGR;LAVNLIPFPR;LHFFLIGFAPLTSR;MSVTFVGNSTAIQEMFK;VSEQFTAMFR	0;0;0;0;0;0;0;0;0;1	1	1	0.3073	5.5446e+06
TGGT1_221675A-t26_1-p1	4.78655	62175.2	KSEKPESHLTHGDQENVMNR	1	1	1	0.0359	0
TGGT1_287500-t26_1-p1	4.78655	59325	LGADAALTVLR	1	1	1	0.0198	381792
TGGT1_255660-t26_1-p1	4.78655	16138.8	DASPSTANLQPR	1	1	1	0.0805	3.04705e+06
TGGT1_219270-t26_1-p1	2.6495	43005	EVEMGVVNPNYQ	1	1	1	0.0308	459985
TGGT1_222000-t26_1-p1	4.78655	57398.2	IPHGPTLIFR	1	1	1	0.0197	64077.5
TGGT1_258950-t26_1-p1	2.26689	70274.9	STGSAGAVAPELR	1	1	1	0.0201	260801
TGGT1_305485-t26_1-p1	3.0509	15846.2	TALHLR	1	1	1	0.0435	108887
TGGT1_243780-t26_1-p1	2.58181	91404.8	LLLALEK	1	1	1	0.0083	401589
TGGT1_316570A-t26_1-p1	3.31634	51184.8	ALQPSDLR	1	1	1	0.0171	1.66558e+06
TGGT1_320720-t26_1-p1	2.37563	26535.8	SLQLVNQLQR	1	1	1	0.0431	375675
TGGT1_220600-t26_1-p1	4.78655	82386.6	AGSVFGASDADIVHSGPSFSGLR	1	1	1	0.0305	229449
TGGT1_202980-t26_1-p1	3.12669	210573	VEPFAYIR	1	1	1	0.0042	192665
TGGT1_205010-t26_1-p1	4.78655	150678	VQENVIDLVGR	1	1	1	0.0079	104870
TGGT1_320210-t26_1-p1	4.78655	56045.4	QQLSQSLYQQDAATR	1	1	1	0.0291	0
TGGT1_256070-t26_1-p1	3.21319	100941	APELLLGR	1	1	1	0.0087	461361
TGGT1_280480-t26_1-p1	4.78655	34568	LFIINQYTK	1	1	1	0.0295	93214.7
TGGT1_300260-t26_1-p1	2.8874	95825.8	LPFWLSPK	1	1	1	0.0095	927327
TGGT1_221522-t26_1-p1	2.76628	61119.1	QFVEISK	1	1	1	0.0123	976308
TGGT1_209150-t26_1-p1	4.78655	66997.5	LLADIDAAYR	1	1	1	0.0162	418129
TGGT1_319540-t26_1-p1	4.78655	83471.3	AASVHSDAAATAAYR	1	1	1	0.0197	0
TGGT1_233450-t26_1-p1	2.7382	44215.7	NNFPGLPR	1	1	1	0.019	281873
TGGT1_302050-t26_1-p1	4.78655	3902.22	TIGAGIITDIIK	1	1	1	0.3333	141919
TGGT1_265400-t26_1-p1	2.13939	90154.1	AVIVLLR	1	1	1	0.0085	262584
TGGT1_286510-t26_1-p1	3.47623	53150.3	ESHTSSSHAATGTETLPR	1	1	1	0.0363	0
TGGT1_286650-t26_1-p1	3.47623	20222.3	VLVNTGVR	1	1	1	0.0432	2.50128e+06
TGGT1_253700-t26_1-p1	4.78655	138070	STGEAGVSIEDATK	1	1	1	0.0108	0
TGGT1_262910-t26_1-p1	4.78655	37537.4	VPDTEADLVEIER	1	1	1	0.0383	2.31887e+06
TGGT1_286450-t26_1-p1	4.78655	12968.8	ESATAEEEEVAEEE	1	1	1	0.1167	0
TGGT1_246170-t26_1-p1	2.98561	286746	GILPPAVDVFR	1	1	1	0.004	174816
TGGT1_294610-t26_1-p1	3.12669	189668	LGTAGKPDPPLDPLVRSICSGAIFPQVVGPEEQEK	1	1	1	0.0201	0
TGGT1_283710-t26_1-p1	3.21319	39530	LLQSLAEK	1	1	1	0.0234	181639
TGGT1_315080-t26_1-p1	4.78655	165441	AALLLGLGSLR	1	1	1	0.0073	0
TGGT1_266760-t26_1-p1	4.78655	66298.8	TIEAEAAHGTVTR	1	1	1	0.0219	0
TGGT1_252420-t26_1-p1	2.31766	87563.9	VAAATTGGDTRSSGAAGEPATR	1	1	1	0.0274	1.18805e+06
TGGT1_202390-t26_1-p1	3.12669	61875.1	INKPGKPHVNVVAK	1	1	1	0.0239	0
TGGT1_232250-t26_1-p1	4.78655	57234.3	FSTVAGESGSADTR	1	1	1	0.0279	0
TGGT1_321640-t26_1-p1	2.80361	112803	ELVELPLR	1	1	1	0.0077	54439.1
TGGT1_223620-t26_1-p1	2.15316	29121	ASELSFAR	1	1	1	0.0303	1.36437e+06
TGGT1_314260-t26_1-p1	4.78655	23824.8	YAALLEQAMQTVR	1	1	1	0.061	219893
TGGT1_290340-t26_1-p1	2.33827	47915.6	HEATYVLGQLGCQDAGEPLLK	1	1	1	0.0475	0
TGGT1_306670-t26_1-p1	4.78655	25816.6	LPFTFMNPYR	1	1	1	0.0455	1.73847e+06
TGGT1_218600-t26_1-p1	4.78655	84098.5	EELDELFR	1	1	1	0.0106	0
TGGT1_230210-t26_1-p1	4.78655	61136.7	FVQQENTVQQAQTDAR;VPEFVK	1;0	1	1	0.0393	0
TGGT1_214970-t26_1-p1	2.7382	117199	FDIIAVLR;VPEFVK	1;0	1	1	0.0133	0
TGGT1_223880-t26_1-p1	4.78655	407083	GPINPLALEAR	1	1	1	0.0028	91247.1
TGGT1_227290-t26_1-p1	3.12669	50425.7	AAGATAHTAANAPYR	1	1	1	0.0333	82047.1
TGGT1_201630A-t26_1-p1	2.37563	12433.4	IGTAMMR	1	1	1	0.0609	857089
TGGT1_205340-t26_1-p1	4.78655	15388.8	NALIHDGLVR	1	1	3	0.0704	527534
TGGT1_313560-t26_1-p1	2.58181	19239.3	LIQLAADR	1	1	1	0.0462	960348
TGGT1_242880-t26_1-p1	2.20534	30871.4	HPLSAHQLSILR	1	1	1	0.0421	0
TGGT1_310150-t26_1-p1	4.78655	95904.6	ALGSGLADLMR	1	1	1	0.0127	20239.4
TGGT1_275770-t26_1-p1	2.7382	31727.6	AQVALFTR	1	1	1	0.0283	3.00529e+06
TGGT1_205558-t26_1-p1	4.78655	20494.2	IEDLNSQAHSAAAQR	1	1	1	0.0794	0
TGGT1_310360-t26_1-p1	4.78655	24523.7	GLLGVGFLRPTK	1	1	1	0.0536	0
TGGT1_268590-t26_1-p1	4.78655	72308.7	HDTPAETAPSASPPR	1	1	1	0.0226	218491
TGGT1_268890-t26_1-p1	4.78655	60398.6	AAVEAALDALAEK	1	1	2	0.0232	1.49881e+06
TGGT1_203620-t26_1-p1	3.21319	63774.9	LLDILGPER	1	1	1	0.0154	204422
TGGT1_408800-t26_1-p1	4.78655	20946	DWESRPVDAR;SIDPDSIQLIR;VVLEEWLDTYAGK	0;1;0	1	1	0.1809	1.22559e+06
TGGT1_360830-t26_1-p1	4.78655	40492.2	FASSTAPMFITGR;LPLPANIEAASSGFESVDQVFR;SDFSGDVEELAEAAR;TDGPVIQLPNAR	1;0;0;0	1	1	0.1676	3.14524e+07
TGGT1_408820-t26_1-p1	4.78655	14232.5	SIDPDSIQLIGAGK;VVLEEWLDTYAGK	1;0	1	1	0.2077	7.29039e+07
TGGT1_217530-t26_1-p1	2.7382	63716.6	QLSAAVAER	1	1	1	0.0156	1.29334e+06
TGGT1_255670-t26_1-p1	4.78655	25162.5	AQGDVLEVAAGTGR	1	1	1	0.0639	533601
TGGT1_288630-t26_1-p1	2.7382	32061.2	LEVGEIIR	1	1	1	0.0285	500987
TGGT1_211670-t26_1-p1	2.40024	42191.4	TPELDSIHQGTVR	1	1	1	0.0344	750318
TGGT1_253860-t26_1-p1	2.09255	263634	TPPPPPLR	1	1	1	0.0032	1.10644e+06
TGGT1_207460B-t26_1-p1	4.78655	22119.8	AMAPLYYR	1	1	1	0.0398	355553
TGGT1_238950-t26_1-p1	2.41371	117118	KPQEVLIAGK	1	1	1	0.0096	0
TGGT1_267040-t26_1-p1	3.47623	54971.7	STLALFLQR	1	1	1	0.0189	0
TGGT1_254370-t26_1-p1	3.21319	476786	LYSDTSQQPLWSLR	1	1	1	0.0032	187795
TGGT1_289830-t26_1-p1	4.78655	37742	FVVVHDAFGSQSTK	1	1	1	0.0418	0
TGGT1_291680-t26_1-p1	4.78655	87539.9	QLLQAPLEDAK	1	1	1	0.0139	0
TGGT1_201700-t26_1-p1	3.21319	67369.5	TATFLQELR	1	1	1	0.0138	232824
TGGT1_201680-t26_1-p1	4.78655	118783	FLQELPAR	1	1	1	0.0078	5.82769e+07
TGGT1_273730-t26_1-p1	4.78655	72011.6	SAIADGYDQVLVLR	1	1	1	0.0213	514618
TGGT1_203110-t26_1-p1	2.9296	56554.2	LMGFGHR	1	1	1	0.0138	1.5218e+06
TGGT1_207120-t26_1-p1	2.80361	360127	ISPEVPGAASRQSPGR	1	1	1	0.0047	2.82632e+06
TGGT1_212880-t26_1-p1	2.41371	762094	LQEALGR	1	1	1	0.001	67900.9
TGGT1_265370-t26_1-p1	4.78655	16022.1	MQSAEITALESPAIK	1	1	1	0.1056	339180
TGGT1_221590-t26_1-p1	4.78655	38848.9	LESNHHTVTASFQNSSNSPSR	1	1	2	0.059	0
TGGT1_224740-t26_1-p1	2.26689	48155.2	TLSSLSLR	1	1	1	0.0189	0
TGGT1_293180-t26_1-p1	4.78655	63758	IVAEGANMPTTR	1	1	1	0.0208	1.48307e+06
TGGT1_258060-t26_1-p1	4.78655	23319	AVLLDLVEGK	1	1	1	0.0481	170601
TGGT1_293350-t26_1-p1	2.20534	65521.3	VLLGDLK	1	1	1	0.0115	1.84115e+06
TGGT1_278850-t26_1-p1	2.15916	40377.2	YDLGVSR	1	1	1	0.0194	8.32169e+06
TGGT1_281675-t26_1-p1	4.78655	133930	ADIGGETTAQVER	1	1	1	0.0105	0
TGGT1_264175-t26_1-p1	2.26689	15005.4	GGAAEEPRPSGLGR	1	1	1	0.1037	0
TGGT1_207710-t26_1-p1	4.78655	27791.4	TLTNLLQGLYGAR	1	1	1	0.0504	64161
TGGT1_305180-t26_1-p1	2.07655	167118	GAIAFALSER	1	1	1	0.0064	1.84294e+06
TGGT1_290660-t26_1-p1	2.80361	48322.5	TVAFSIK	1	1	1	0.0157	195354
TGGT1_243382-t26_1-p1	2.09255	51998	EQPVEVPR	1	1	1	0.0168	1.27228e+07
TGGT1_269950-t26_1-p1	2.52267	104568	SNSSPSAGASGVAAR	1	1	1	0.0159	0
TGGT1_310370-t26_1-p1	3.21319	63654.6	TVLLGSIGAK	1	1	1	0.0168	123096
TGGT1_236570-t26_1-p1	4.78655	43928	DIPIVLFGK	1	1	1	0.0227	0
TGGT1_204380-t26_1-p1	2.07655	348328	LQAELAETR	1	1	1	0.0028	3.9764e+06
TGGT1_289000-t26_1-p1	4.78655	126046	AVLQLFDSSAQLVR	1	1	1	0.0121	19196.6
TGGT1_231430-t26_1-p1	3.12669	83965.5	FAIPVFK	1	1	1	0.0093	22126.7
TGGT1_313665-t26_1-p1	2.09255	49468.4	KDQPIR	1	1	1	0.0131	0
TGGT1_297470-t26_1-p1	3.21319	40516.4	VPLSATVWAIK	1	1	1	0.03	217085
TGGT1_267030-t26_1-p1	2.07119	498211	IDAVVEGR	1	1	1	0.0018	1.01113e+06
TGGT1_285850-t26_1-p1	4.78655	45973.8	VAASSSSGVPSQER	1	1	1	0.0327	4614.62
TGGT1_235020-t26_1-p1	4.78655	136971	FDVALSLGR	1	1	1	0.0072	374396
TGGT1_286630-t26_1-p1	4.78655	31100.7	LLVEPEKR	1	1	1	0.0274	257948
TGGT1_256050-t26_1-p1	3.47623	18908.8	LNADDLRPSQR	1	1	2	0.064	649633
TGGT1_258660-t26_1-p1	3.47623	51330.9	HTWQDMER	1	1	1	0.0167	0
TGGT1_201270-t26_1-p1	4.78655	103485	IPALTVEVTK	1	1	1	0.0104	474323
TGGT1_310080-t26_1-p1	4.78655	87792.5	LAVDANLLGFEK	1	1	1	0.0152	253705
TGGT1_242660-t26_1-p1	4.78655	95556.6	AIFVNLLNR	1	1	1	0.0106	29512.2
TGGT1_250330-t26_1-p1	3.12669	46808.5	FISFIK	1	1	1	0.0145	487330
TGGT1_304990-t26_1-p1	2.18316	142688	ALLFEWK	1	1	1	0.0055	24562
TGGT1_204080-t26_1-p1	1.99951	143629	GCAEASAAASLPR	1	1	1	0.0099	0
TGGT1_246220-t26_1-p1	3.31634	86452.2	LWAVSVLEK	1	1	1	0.0111	0
TGGT1_226060-t26_1-p1	3.47623	77849.7	AALGEAPR	1	1	1	0.0112	0
TGGT1_263595-t26_1-p1	2.31766	57348.7	AAALAQAER	1	1	1	0.0186	555314
TGGT1_257070-t26_1-p1	4.78655	49876.7	FSSFEVNK	1	1	1	0.0165	0
TGGT1_262720-t26_1-p1	2.9296	17924.7	DFQNDKGDVIAK	1	1	1	0.0755	265817
TGGT1_218760-t26_1-p1	4.78655	35813.7	AADTYELDEYGK	1	1	1	0.0365	0
TGGT1_320100-t26_1-p1	4.78655	128843	STGPEAFQLDR	1	1	1	0.009	1.74939e+06
TGGT1_223560-t26_1-p1	2.35027	51481.5	IPEELR	1	1	1	0.0128	1.90411e+06
TGGT1_261070-t26_1-p1	4.78655	37894.8	IHTTELFVTR	1	1	1	0.0284	740345
TGGT1_309810-t26_1-p1	4.78655	11760.8	VPSGGVAAAAAPAAGAADAGAGAAAK	1	1	2	0.2301	0
TGGT1_310320-t26_1-p1	3.31634	64061.9	EAAEVLQSR	1	1	1	0.0156	981248
TGGT1_222020-t26_1-p1	2.44286	62938.8	LDSLSPSELR	1	1	1	0.0169	619363
TGGT1_265790-t26_1-p1	2.41371	41127.9	EAAAIQYR	1	1	1	0.0209	1.04342e+06
TGGT1_261480-t26_1-p1	2.56065	60823.2	YIDPNLGKPLPEK	1	1	1	0.0241	1.00797e+06
TGGT1_313630-t26_1-p1	2.08164	1.45052e+06	VANLADAGPSSVR	1	1	1	0.001	1.46806e+06
TGGT1_294800B-t26_1-p1	3.12669	33680.4	GCATFLAQVIVLNHPGEIK;IGGIGTVPVGR;LPLQDVYK;QMIVGINK;QTVAVGVIK;SGDAAMVNMEPSKPMVVEAFTDYPPLGR;SVEMHHEVMEQAVPGDNVGFNVK;TLVEALDTMEAPK;VPFVAISGFVGDNMVEK	0;0;0;0;1;0;0;0;0	1	1	0.4387	5.42338e+06
TGGT1_226000-t26_1-p1	4.78655	19444.9	TLLGQELLSSVIR	1	1	1	0.071	0
TGGT1_321570-t26_1-p1	4.78655	24552.9	FPFLLVDK	1	1	1	0.0346	28717.3
TGGT1_292020-t26_1-p1	2.08164	799471	TVAELVYDNR	1	1	1	0.0013	2.17802e+06
TGGT1_249180-t26_1-p1	4.78655	68707.9	EVGDIGPGYGFQWR	1	1	1	0.023	0
TGGT1_294040-t26_1-p1	4.78655	44941.3	LAYAINWIER	1	1	1	0.025	138018
TGGT1_243280A-t26_1-p1	2.6246	81428.6	ITAEVPR	1	1	1	0.0095	60906.8
TGGT1_261430-t26_1-p1	4.78655	117240	APAVQTAVVAR	1	1	1	0.0103	0
TGGT1_230510-t26_1-p1	4.78655	39474.1	RLPESTSDQVSATSEHAR	1	1	1	0.0484	24577.7
TGGT1_254620-t26_1-p1	4.78655	8269.61	QNRPIPPWIR	1	1	7	0.1471	5.43699e+06
TGGT1_306210-t26_1-p1	4.78655	77551.5	DALASLVFAR	1	1	1	0.0139	62527.6
TGGT1_250820-t26_1-p1	2.58181	120834	AALAVELER	1	1	1	0.0078	963074
TGGT1_259200B-t26_1-p1	2.31766	156771	LAVPLVIPAR	1	1	1	0.0069	0
TGGT1_289780-t26_1-p1	4.78655	101714	DAIVADLESIIR	1	1	1	0.0128	0
TGGT1_232230-t26_1-p1	3.21319	11654	LQLVMK	1	1	1	0.0556	827576
TGGT1_310870-t26_1-p1	3.21319	21928.2	YSPSSPADEER	1	1	1	0.0547	373088
TGGT1_264060-t26_1-p1	4.78655	52925.1	LVAAPWVSSGGGER	1	1	1	0.0301	359164
TGGT1_248640-t26_1-p1	2.25755	193062	ELEQLEGTFQNQTLSVVGK	1	1	1	0.0108	0
TGGT1_318230-t26_1-p1	4.78655	44647.2	LGIQDVGAQLTGK	1	1	1	0.0312	143558
TGGT1_222110-t26_1-p1	2.33827	41012.8	ALFHIR	1	1	1	0.0169	0
TGGT1_290005-t26_1-p1	2.44286	39874.6	IVEIVK	1	1	1	0.0167	144049
TGGT1_216000-t26_1-p1	2.08164	57963.2	IVETIKPVVK	1	1	1	0.0186	0
TGGT1_237010-t26_1-p1	4.78655	71874.6	VEEVIHALDLEK	1	1	1	0.0186	0
TGGT1_214620-t26_1-p1	4.78655	64047.4	EIAGPVAER	1	1	1	0.0156	421330
TGGT1_228770-t26_1-p1	2.04196	59017.4	FQEVLGR	1	1	1	0.0129	854121
TGGT1_204120-t26_1-p1	2.12514	68300.5	IQEANPLLR	1	1	1	0.015	232587
TGGT1_309720-t26_1-p1	2.13939	113471	EVYVHSVAAPR	1	1	1	0.0106	524961
TGGT1_202572-t26_1-p1	4.78655	106433	FVEVSHFGNIFFHEWYR	1	1	1	0.0177	0
TGGT1_241000-t26_1-p1	2.18316	25384.9	VLQAGGTGFEK	1	1	1	0.0472	304402
TGGT1_285180-t26_1-p1	3.47623	69739.9	GFLGLDDIR	1	1	1	0.0142	70455.1
TGGT1_313410-t26_1-p1	4.78655	117605	AVPLALALHSPSR	1	1	1	0.0119	0
TGGT1_250870-t26_1-p1	4.78655	39789	VLLHQPAEVK	1	1	1	0.0277	341176
TGGT1_202500-t26_1-p1	4.78655	33512.8	MYFTYVVRPGEAPEGR	1	1	2	0.0525	512710
TGGT1_255900-t26_1-p1	4.78655	27762.8	MNVFEQYNQR	1	1	1	0.0403	0
TGGT1_311310-t26_1-p1	3.47623	56410.4	IPVGLLLQGR	1	1	1	0.02	31717.1
TGGT1_291300-t26_1-p1	4.78655	25334.4	ESEEYRPFQR	1	1	2	0.045	288323
TGGT1_267430-t26_1-p1	3.31634	48905	NDILQAYR	1	1	1	0.0188	641306
TGGT1_261250-t26_1-p1	4.78655	19533.5	AGLQFPVGR;FLGGVTIASGGVMPNVHSVLLPK;HIQLAVR;HIQLAVRNDEELSK	0;1;0;0	1	4	0.2556	592833
TGGT1_297780-t26_1-p1	3.31634	148150	AGEVSADLDGLR	1	1	3	0.0087	3.65423e+06
TGGT1_217740-t26_1-p1	4.78655	38985.9	NITVNAIAPGFIR	1	1	1	0.0346	36599.7
TGGT1_293470-t26_1-p1	4.78655	43465.5	FQDLAVAAGGADQR	1	1	1	0.035	97621.2
TGGT1_209290-t26_1-p1	4.78655	13206	EGDILALLETER	1	1	1	0.1017	0
TGGT1_287270-t26_1-p1	2.8874	75108	LESILDSSLR	1	1	1	0.0142	868852
TGGT1_243440-t26_1-p1	3.21319	111413	TPISFAAGILFFR	1	1	1	0.0126	103603
TGGT1_277690-t26_1-p1	4.78655	61194.9	DPVAFFR	1	1	1	0.0127	378551
TGGT1_251520-t26_1-p1	2.0472	26030.3	LVTAFYLHCHEYKWGR	1	1	1	0.069	327386
TGGT1_221720-t26_1-p1	2.18316	330272	RSLLPR	1	1	1	0.0019	178876
TGGT1_318770-t26_1-p1	2.41371	268380	HGTRHPQGPR	1	1	1	0.0041	422336
TGGT1_263810-t26_1-p1	4.78655	23734.5	MILTPYEGK	1	1	1	0.0423	481993
TGGT1_222140-t26_1-p1	4.78655	133696	VLIATDVAAR	1	1	1	0.0081	864881
TGGT1_408250-t26_1-p1	2.28701	25812.2	TSAVLVNLPR	1	1	1	0.0442	925756
TGGT1_223600-t26_1-p1	4.78655	79990	DGPLLLSSLASK	1	1	1	0.0161	120550
TGGT1_251850-t26_1-p1	2.28701	117252	VVYSHVINDDKR	1	1	1	0.0116	0
TGGT1_294350-t26_1-p1	2.58181	273561	TYAASGSRK	1	1	1	0.0037	3.26754e+06
TGGT1_224205-t26_1-p1	4.78655	41456.7	LALWLSTHR	1	1	2	0.0238	53026.3
TGGT1_275710-t26_1-p1	2.13939	63374	PNTGSLVAAALGCK	1	1	1	0.0238	6.69937e+07
TGGT1_208790-t26_1-p1	4.78655	33566.4	FGDTAANVGVLAALDANPR	1	1	2	0.0613	297698
TGGT1_311230-t26_1-p1	2.07655	494453	TVNYAVR	1	1	1	0.0015	140967
TGGT1_243960-t26_1-p1	4.78655	84130.1	FNEGQAVEIR	1	1	1	0.0125	4.93119e+06
TGGT1_231910-t26_1-p1	4.78655	34507.9	GTLAVLALSSDK	1	1	1	0.0382	98228.8
TGGT1_233320-t26_1-p1	4.78655	113271	CNASDSDVVAVGR	1	1	1	0.0126	0
TGGT1_290030-t26_1-p1	4.78655	26548.6	VSTPGTLEVHTSPALQQQPHFHEEAAGHH	1	1	1	0.1266	0
TGGT1_233480-t26_1-p1	4.78655	39190.3	ISVPESQYPANAK	1	1	1	0.0349	650672
TGGT1_254470-t26_1-p1	3.47623	80419.5	QIVAAEVPLR	1	1	1	0.0137	407322
TGGT1_232670-t26_1-p1	4.78655	79325.7	GAWVQQLLATIQK	1	1	1	0.0181	460219
TGGT1_279420-t26_1-p1	4.78655	144884	LSHLPENALR	1	1	1	0.0075	97107.7
TGGT1_311920-t26_1-p1	2.52267	271997	LKCAAVCDFDGSEFDALTASSFSSVVR	1	1	1	0.0107	0
TGGT1_305190-t26_1-p1	4.78655	91058.1	AGAPAPGGGGEASHAATPNSFQIPK	1	1	1	0.0299	445847
TGGT1_241880-t26_1-p1	2.29681	142424	FLFFQR	1	1	1	0.0047	347413
TGGT1_218590-t26_1-p1	4.78655	97615.4	TLDDEIYQSVSR	1	1	1	0.0133	443675
TGGT1_305340-t26_1-p1	4.78655	207187	ILDVVGAGPEGAPAHVR	1	1	1	0.0089	162821
TGGT1_289880-t26_1-p1	2.7382	148385	LLTWAVPSR	1	1	1	0.0068	149872
TGGT1_223050-t26_1-p1	4.78655	25813.6	LIDLHSPSDVVK	1	1	2	0.0515	5.5322e+06
TGGT1_262710-t26_1-p1	4.78655	40566.1	EGQSSAASPSSAIVER	1	1	1	0.0427	1.00268e+06
TGGT1_313690-t26_1-p1	4.78655	111529	AALQGNPAALR	1	1	1	0.0109	0
TGGT1_267690-t26_1-p1	3.21319	204300	AFIQALEGLR	1	1	1	0.0054	83111.1
TGGT1_310700-t26_1-p1	4.78655	34982.6	GVSFTFGQDVVHNFLR	1	1	1	0.0523	0
TGGT1_300280-t26_1-p1	4.78655	17871.8	MLVGSLLAFDR	1	1	1	0.0651	80511.6
TGGT1_314480-t26_1-p1	2.07655	92139.2	QIVQVLEGDVLKQAR	1	1	1	0.0181	0
TGGT1_305980-t26_1-p1	4.78655	66737.6	TAGSPASLPPFLR	1	1	1	0.0204	992560
TGGT1_267840-t26_1-p1	3.21319	38606	ALWTLILTSR	1	1	1	0.0288	0
TGGT1_212780-t26_1-p1	4.78655	253782	SQVVEALQDVLLSVLRPPASLPSNSVSSLVPPFDNVPAPDTPSACATPSAVAAR	1	1	1	0.0231	0
TGGT1_226410-t26_1-p1	2.52267	36006.4	VPVAFGLYK	1	1	1	0.0274	157616
TGGT1_264040-t26_1-p1	4.78655	24531.6	ASTVSSSQTGTAGSESISDK	1	1	1	0.0909	0
TGGT1_301440-t26_1-p1	3.31634	65380	AELIEGYK;DLKPENLLLESK	1;0	1	1	0.0344	1.50402e+06
TGGT1_305860-t26_1-p1	4.78655	60391.5	DLKPENLLLESK;GGELFDEIILR	0;1	1	1	0.0428	8810.69
TGGT1_244520-t26_1-p1	4.78655	65897.6	MLTPLVASVPLLVAYTGR	1	1	1	0.0297	30135.7
TGGT1_266830-t26_1-p1	2.09255	425965	AAMTQSR	1	1	1	0.0018	324954
TGGT1_209680-t26_1-p1	4.78655	64349.3	FSVGLSEELQK	1	1	1	0.0185	3.74058e+06
TGGT1_273090-t26_1-p1	4.78655	89340.6	ISILQATLR	1	1	1	0.0111	117265
TGGT1_206610-t26_1-p1	4.78655	96795.3	VQDALTAASTASSSSSAHAPLSSASSPSTPSSR	1	1	1	0.0355	0
TGGT1_265840-t26_1-p1	4.78655	148387	NLLSAEVTSLR	1	1	1	0.0083	480718
TGGT1_211300-t26_1-p1	4.78655	39722.9	GSYGGNPPNPSGGSAGR	1	1	1	0.0456	382818
TGGT1_241160-t26_1-p1	4.78655	33469.5	QTSEATPSLLGK	1	1	1	0.04	1.2301e+06
TGGT1_203380-t26_1-p1	2.07655	81328.1	WMERENLK	1	1	1	0.0112	174054
TGGT1_208370-t26_1-p1	2.15316	124737	QSVLALLR	1	1	1	0.0071	0
TGGT1_319340-t26_1-p1	4.78655	52369.7	QLDGFVQQIQDLR	1	1	1	0.027	170629
TGGT1_235740-t26_1-p1	2.07655	96047.8	LIFSQLR	1	1	1	0.0081	1.02769e+07
TGGT1_320600-t26_1-p1	4.78655	23070.4	NLAEGESVEFR	1	1	1	0.0526	144516
TGGT1_300060-t26_1-p1	2.23164	19487.9	NEVIVWDR	1	1	1	0.0457	467415
TGGT1_318160-t26_1-p1	4.78655	25959.4	TSGSSGDHVGGAGMSAAEGSGSSSR	1	1	1	0.1046	0
TGGT1_209170-t26_1-p1	4.78655	45478.1	LAAAVQILR	1	1	1	0.0216	32773.2
TGGT1_293690-t26_1-p1	4.78655	17730.3	TSALAFAEYLHQSGY	1	1	1	0.0909	88178.2
TGGT1_275568-t26_1-p1	4.78655	60850.2	LDLLEVLPSPK	1	1	1	0.0201	856011
TGGT1_250050-t26_1-p1	2.18316	234056	GVATLNTSCR	1	1	1	0.0047	172820
TGGT1_215370-t26_1-p1	4.78655	126854	QQVLQHSPTATANGT	1	1	1	0.0131	0
TGGT1_244580-t26_1-p1	2.8874	100576	ISPSQLPLPSR	1	1	1	0.0118	472076
TGGT1_294050-t26_1-p1	4.78655	61909.1	ESHLGAAPVHDLR	1	1	1	0.0226	372381
TGGT1_253370-t26_1-p1	3.21319	216347	DSLFAPAFR	1	1	1	0.0045	87490.1
TGGT1_239820-t26_1-p1	2.49065	65152.9	LVDEPVETLHLK	1	1	1	0.0199	408697
TGGT1_239490-t26_1-p1	2.15316	63861	DQYAGDGIAIR	1	1	1	0.0193	9.94082e+07
TGGT1_270320-t26_1-p1	4.78655	58695.8	AGGSVETFDVPR	1	1	1	0.0223	530529
TGGT1_271350-t26_1-p1	3.47623	61383.4	AAILAGLEEQFR	1	1	1	0.0217	121285
TGGT1_216510-t26_1-p1	3.47623	78943	SSFAFLVR	1	1	1	0.0112	31399.9
TGGT1_294550-t26_1-p1	3.12669	558254	ESLLEMLAK	1	1	1	0.0018	59078.6
TGGT1_315590-t26_1-p1	3.31634	76074.1	SRLSQTSSGASPLCAAQRPLAGEASASCTAR	1	1	1	0.0448	0
TGGT1_219130-t26_1-p1	3.21319	68502.9	VDAFQNTSIPGIYAVGDVVGK	1	1	1	0.0329	375593
TGGT1_216660-t26_1-p1	2.50598	48961.1	LWDAIGSGLR	1	1	1	0.0217	111857
TGGT1_269200-t26_1-p1	4.78655	81611.9	FIELHPFNPR	1	1	1	0.0146	631648
TGGT1_221170-t26_1-p1	4.78655	49400.2	LAHLVTEEEYAK	1	1	1	0.0278	886548
TGGT1_260240-t26_1-p1	4.78655	64213.4	YNVDLLK	1	1	1	0.0113	973095
TGGT1_266400-t26_1-p1	4.78655	104744	SVDGYVEYLTHIK	1	1	1	0.0135	0
TGGT1_267740-t26_1-p1	4.78655	37001.7	EAELISLSPGGHDR	1	1	1	0.0412	356473
TGGT1_244440-t26_1-p1	4.78655	50932.9	FFPDLSQFSPK	1	1	1	0.0238	1.51042e+06
TGGT1_306460-t26_1-p1	2.14572	109504	VGQVLTDALNR	1	1	1	0.0104	2.4445e+06
TGGT1_253880-t26_1-p1	4.78655	78107.3	AEAQTAAGEAFSPASK	1	1	1	0.022	191780
TGGT1_210408-t26_1-p1	4.78655	10674.9	RPLSAFIFFSK	1	1	1	0.117	0
TGGT1_315150-t26_1-p1	2.04196	49869.8	DATLAAFPETTR	1	1	1	0.0264	3.87197e+06
TGGT1_245670-t26_1-p1	4.78655	67445.4	LGYASDETIAATR	1	1	1	0.0205	423749
TGGT1_202620-t26_1-p1	4.78655	36073.5	LISSMEELGR	1	1	1	0.0302	2.5333e+06
TGGT1_280370-t26_1-p1	4.78655	81787.4	FSGGQGGGGGGGSENLASR	1	1	1	0.025	0
TGGT1_201710-t26_1-p1	4.78655	60128	IAQQFLSQLAAR	1	1	1	0.0215	80389.4
TGGT1_229250B-t26_1-p1	2.80361	6265.65	RPDLLK	1	1	1	0.1111	1.56238e+06
TGGT1_214210-t26_1-p1	2.58181	56708.5	WPLLLK	1	1	1	0.0119	8108.43
TGGT1_266800-t26_1-p1	4.78655	32511	AAHSLDLYR	1	1	1	0.0298	2.66721e+06
TGGT1_295090-t26_1-p1	2.37563	80374.5	LEELLLR	1	1	1	0.0095	271128
TGGT1_232260-t26_1-p1	2.8874	32321.4	AGWLGSR	1	1	1	0.0229	862481
TGGT1_222160-t26_1-p1	3.31634	53695.5	VTLELGGK	1	1	1	0.0161	674533
TGGT1_311410-t26_1-p1	4.78655	97050.4	LSEYIENVVR	1	1	1	0.0115	1.14296e+06
TGGT1_272340-t26_1-p1	3.12669	74414.5	AALNFDMSR	1	1	1	0.0132	181516
TGGT1_226050-t26_1-p1	2.47357	83824.7	RAPEAQPSLSR	1	1	1	0.0142	34456.3
TGGT1_261080-t26_1-p1	2.09255	337422	VFMIFR	1	1	1	0.002	0
TGGT1_262040-t26_1-p1	2.7382	29674.5	DGKPGAAGQALAVR	1	1	1	0.052	360491
TGGT1_249730-t26_1-p1	4.78655	100842	VLLLGATSQGLK	1	1	1	0.0135	0
TGGT1_226590-t26_1-p1	4.78655	34466.1	DLVELFLVHQK	1	1	1	0.0368	0
TGGT1_247590-t26_1-p1	4.78655	95887.1	AADSAFLSTSGDAK	1	1	1	0.0159	298707
TGGT1_308040-t26_1-p1	2.15316	62935.4	IDEVILR	1	1	1	0.0123	694826
TGGT1_313970-t26_1-p1	4.78655	95965.1	ISDVLLTNWQR	1	1	1	0.0124	808363
TGGT1_306550-t26_1-p1	2.23164	133786	INLFLK	1	1	1	0.0049	0
TGGT1_316635-t26_1-p1	4.78655	324641	TPEELER	1	1	1	0.0024	967782
TGGT1_253940-t26_1-p1	3.21319	64445.1	LTAQEALQHR	1	1	1	0.0176	0
TGGT1_287480-t26_1-p1	2.07119	502361	FLVEQLELQVK	1	1	1	0.0023	69046.1
TGGT1_262070-t26_1-p1	4.78655	45111.9	GQQGPTEEETDGPSVEAK	1	1	1	0.0457	0
TGGT1_244210-t26_1-p1	3.31634	84766.1	NSSTIHQVSVER	1	1	1	0.0153	222294
TGGT1_209520-t26_1-p1	2.08164	254283	VSMENPSDVVVRNDVDALR	1	1	1	0.0081	0
TGGT1_215280-t26_1-p1	4.78655	38585.2	DLVPDMTNFYAQYR	1	1	1	0.0409	0
TGGT1_249610-t26_1-p1	2.13213	137054	VMELFDLLLQLSIQEFESK	1	1	1	0.0157	0
TGGT1_314955-t26_1-p1	2.58181	209660	AFQSSQPAPESR	1	1	1	0.0061	0
TGGT1_203760-t26_1-p1	2.18316	150953	STLCRLTWIFR	1	1	1	0.0079	0
TGGT1_279100-t26_1-p1	4.78655	47964.5	ANAAAVEAAITR;ATMLGIVGAVSEYNK;HSSESLFPR;IPLTATELSAESQEIQER;LPLLGAGHFR;NRIPLTATELSAESQEIQER;NVGATFLHILKPEVTPHGNEMNDVMLYTVAPFGNASDSAYNMAYK;NVIFFGPSGR;NVQAPAGVADASQEAGDVVEER;QPGTLVEIDSGR;RHSSESLFPR;SLDSIGR;TPWGEVKPVEAIR;VELQFMYEPTDAAFR	0;0;0;0;0;0;0;1;0;0;0;0;0;0	1	1	0.4391	952200
TGGT1_213280-t26_1-p1	3.21319	20769.3	SNYGILK	1	1	1	0.0366	526879
TGGT1_286470-t26_1-p1	3.12669	57197.1	ITDFGFAK	1	1	1	0.0156	387169
TGGT1_314875-t26_1-p1	2.07119	409351	TLLLVVQPLR	1	1	1	0.0026	0
TGGT1_209720-t26_1-p1	4.78655	23401.1	ELEEQLGIDTADTAVNAAEVAR	1	1	2	0.1009	0
TGGT1_300140-t26_1-p1	4.78655	44011.3	VDAAALLEK	1	1	1	0.0228	557316
TGGT1_277790-t26_1-p1	4.78655	159139	LLSDLLIR	1	1	1	0.0055	296788
TGGT1_314780-t26_1-p1	4.78655	227170	SALSDEILALGR	1	1	1	0.0058	0
TGGT1_268570-t26_1-p1	4.78655	47063.3	FSVEEIAALR	1	1	1	0.0223	736591
TGGT1_218540-t26_1-p1	2.28701	45119.3	TVAWTNALAAR	1	1	1	0.0267	112492
TGGT1_221570-t26_1-p1	4.78655	39288.7	LHIQDESGAGDHR	1	1	1	0.0375	0
TGGT1_279370-t26_1-p1	4.78655	46579.7	QEQPAEVFSPAETPATTTK	1	1	1	0.045	124350
TGGT1_316310-t26_1-p1	3.21319	22536.2	LLDEIKK	1	1	1	0.0348	0
TGGT1_263785-t26_1-p1	2.41371	108748	LSAASLPR	1	1	2	0.0077	1.38184e+07
TGGT1_224660-t26_1-p1	2.23164	139067	LTEAFR	1	1	1	0.0046	1.53277e+06
TGGT1_364790-t26_1-p1	2.8874	18866.6	QLLGFSK	1	1	1	0.0414	1.33663e+06
TGGT1_266640-t26_1-p1	4.78655	79939.9	DADGYYWITGR	1	1	1	0.0154	0
TGGT1_215940-t26_1-p1	4.78655	65421.6	LLWAPLVDALHSPR	1	1	1	0.0231	36611.4
TGGT1_230380-t26_1-p1	2.8874	16789.2	EFFFDSVR	1	1	1	0.0537	104624
TGGT1_251810-t26_1-p1	4.78655	17456.7	DSEGNLDEVATQVK	1	1	1	0.087	1.0198e+06
TGGT1_308860-t26_1-p1	4.78655	69523.7	GSADLLAPGVSTPVALGYK	1	1	1	0.0291	656631
TGGT1_223485-t26_1-p1	4.78655	10300.3	LASDGQTALQDFLR	1	1	1	0.1505	816313
TGGT1_266810-t26_1-p1	3.21319	34428.7	ATSLFGFSR	1	1	1	0.0285	493897
TGGT1_321590-t26_1-p1	2.31766	42373.5	SFLQIIR	1	1	1	0.0181	0
TGGT1_244630-t26_1-p1	2.18316	158226	VTGVDIK	1	1	1	0.0048	351417
TGGT1_232680-t26_1-p1	3.12669	180273	VTALDFR	1	1	2	0.004	675447
TGGT1_239610-t26_1-p1	4.78655	65621.9	QGSEPVSLTLTPPSATHPSR	1	1	1	0.0327	0
TGGT1_233500-t26_1-p1	4.78655	39525.2	TATAALAQETHR	1	1	1	0.032	67123.4
TGGT1_269600-t26_1-p1	2.08164	90507.9	QGIQWR	1	1	1	0.0073	0
TGGT1_312220-t26_1-p1	4.78655	22608.1	AAEQAGSSPSFFK	1	1	1	0.061	650722
TGGT1_291330-t26_1-p1	2.49065	25496.8	SAASPFFSDR	1	1	1	0.0439	1.41781e+06
TGGT1_203780-t26_1-p1	4.78655	145132	VASSLLAAGPIR	1	1	1	0.0081	155331
TGGT1_312230-t26_1-p1	2.41371	185767	EIQNILK	1	1	1	0.0042	0
TGGT1_288860-t26_1-p1	4.78655	55411.7	GLGLTDALQPR	1	1	1	0.0217	281080
TGGT1_279340-t26_1-p1	2.50598	20061.5	VLLAILR	1	1	1	0.0378	0
TGGT1_263570-t26_1-p1	2.25755	46190.1	IEGIQANLQK	1	1	1	0.0254	258661
TGGT1_297070-t26_1-p1	4.78655	58065.5	MLQNVEDNMR	1	1	1	0.0193	0
TGGT1_205380-t26_1-p1	4.78655	42205.7	YIGSLVADFHR	1	1	1	0.0284	77842.1
TGGT1_213670-t26_1-p1	2.23164	85213.6	HLSVEALR	1	1	1	0.0101	0
TGGT1_228130-t26_1-p1	2.0863	83950.9	VAAILQR	1	1	1	0.0092	277938
TGGT1_247280-t26_1-p1	2.47357	269398	EMLKLQSEAEQEQAR	1	1	1	0.0061	0
TGGT1_290940-t26_1-p1	3.0509	73551.1	IVGFEVVPYSVR	1	1	1	0.0183	0
TGGT1_312530-t26_1-p1	3.31634	69314.7	INEVEIPK	1	1	1	0.0126	652454
TGGT1_231970-t26_1-p1	4.78655	291629	LLILALER	1	1	1	0.0032	0
TGGT1_319560-t26_1-p1	2.52267	40501.4	MNIVFK	1	1	2	0.0157	3.10477e+06
TGGT1_230830-t26_1-p1	2.40024	539005	KFVASQLGAEFIEPPPR	1	1	1	0.0035	0
TGGT1_217570-t26_1-p1	4.78655	16938.6	LIPNPNSFFMDVK	1	1	2	0.0861	851363
TGGT1_229740-t26_1-p1	2.37563	60196.7	IQETAVPNR	1	1	1	0.0163	500529
TGGT1_231640-t26_1-p1	4.78655	69552.5	STVTTHEMYTPEWFEAHQK	1	1	1	0.0312	0
TGGT1_275440-t26_1-p1	4.78655	23338.5	SPQEPSGDGGGNDAGNNAGNGGNEGR	1	1	2	0.1166	0
TGGT1_310030-t26_1-p1	4.78655	22469.2	TGAEQLELHGDTWR	1	1	1	0.069	1.62402e+06
TGGT1_226690-t26_1-p1	4.78655	113739	LELPLTAEQR	1	1	1	0.0098	478358
TGGT1_231800-t26_1-p1	2.58181	244845	LLLLPACEPSDASIASAPSR	1	1	1	0.0088	0
TGGT1_310780-t26_1-p1	4.78655	36260.8	LPAFSDSVSVSTEDSGLTGVK	1	1	1	0.0609	0
TGGT1_260220-t26_1-p1	2.9296	115076	SIFWLTSAVR	1	1	1	0.0095	0
TGGT1_270830-t26_1-p1	2.04196	17513.4	IVALNPNR	1	1	1	0.0516	0
TGGT1_223940-t26_1-p1	4.78655	27301.3	EAEDLAEKER	1	1	1	0.0408	0
TGGT1_212075-t26_1-p1	2.04196	58919.8	VLLELSR	1	1	1	0.0144	395851
TGGT1_309740-t26_1-p1	4.78655	14401.5	FIVFPDMLR	1	1	1	0.0687	62564.3
TGGT1_226430-t26_1-p1	4.78655	21577.7	VLDLAPSFGEGPVEIVSR	1	1	1	0.0918	671704
TGGT1_201800-t26_1-p1	2.52267	28509.5	QTITDSVGVK	1	1	1	0.0375	1.84033e+06
TGGT1_229790-t26_1-p1	2.31766	112526	IRLNIGNADLLSR	1	1	1	0.012	227968
TGGT1_249530-t26_1-p1	4.78655	129024	ALLDASIPFDDAK	1	1	1	0.0116	472048
TGGT1_216590-t26_1-p1	4.78655	111067	SLLQNVSISLGR	1	1	1	0.0119	536636
TGGT1_217540-t26_1-p1	2.37563	38092.7	VEIPLAR	1	1	1	0.0199	218833
TGGT1_201390-t26_1-p1	4.78655	11322.2	AAVVSGLANENGLWR	1	1	1	0.1389	48640.4

## Sheet: PP6S-6HA_2
Accessions	Score	Molecular weight	PeptideSeqs	PepIsUnique	Unique_Peptide_Num	Unique_Spectra_Num	Coverage	Abundance (Normalized)
TGGT1_311720-t26_1-p1	155.779	73208	AKFEELNSDLFQK;DAGAIAGLNVIR;DFFNGK;DFFNGKEPNR;DKDLLPYEIINK;DLLPYEIINK;ETAEQFLGK;FEELNSDLFQK;FELTGIPPAPR;FNEKEVQK;GVPQIEVTFDVDR;IGEAAKNEATINPTNTLFDVK;IINEPTAAAIAYGLDK;IQQLIK;ITITNDK;ITITNDKGR;ITPSYVAFTDDDR;ITPSYVAFTDDDRK;KTQTFSTYSDNQSAVLIQVYEGERPMTK;LADKIEEDDK;LKDVEAVCNPIISK;LTPEEIER;MKETAEQFLGK;NALEGYLHSMK;NAVVTVPAYFNDAQR;NEATINPTNTLFDVK;NEATINPTNTLFDVKR;NGILSVSAVDK;NGILSVSAVDKGTGK;QVLEDADLQK;SQVD…	1;1;1;1;1;1;1;1;1;1;1;1;0;1;1;1;1;1;1;1;1;1;1;1;1;1;1;1;1;1;1;1;1;1;1;1;1;1;1;1	39	111	0.5793	7.4898e+08
TGGT1_205250-t26_1-p1	107.781	62303.2	EMDSVVK;EPTDETMLDLQR;FMVPSDVVMLEGQPASTEVVIGLTTR;FVSVTTGETR;GAAQNFEQQEHLHTE;GAPLGSGGFATVYEATDVETNEELAVK;ILAHMQEQIGQPQALENSER;ILTVAAWPPDVPK;ILTVAAWPPDVPKR;LAQLWRR;LDSKPTSLDSQQHVADKR;LFLGDFGTYR;LLNLLRR;LVANVQAQGIVHTDIKPANFLLLK;MLPLQALETAAFK;MLPLQALETAAFKEMDSVVK;MYLSSQAIK;RFVSVTTGETR;RILAHMQEQIGQPQALENSER;RSELVFEK;RYFPQGR;SEFGLVVR;SLLNRDPQK;VFMSEKEPTDETMLDLQR;VISWVFGDASVNK;WLATVGHYK;WVPNYFLLMMR;YFPQGR	1;1;1;1;1;1;1;1;1;1;1;1;1;1;1;1;1;1;1;1;1;1;1;1;1;1;1;1	28	106	0.5253	4.91463e+08
TGGT1_258580-t26_1-p1	100.013	69011	AFDEYTFR;AQGDLEEAAALLADMDR;EMIVGFLR;FHAFGLVHGDVK;FHAFGLVHGDVKLQNFLVDK;FMVPLLK;FMVPLLKLR;FWDQGLPPVVPPLIGNEPGQASVALVAER;GFLGGGGFGLVYHVEHPTTGQPFALK;GPSPASDTASESEPVSTEEAALLQK;GPSPASDTASESEPVSTEEAALLQKE;IGDLFVGHLMPQLR;IGDLFVGHLMPQLRR;KIGDLFVGHLMPQLR;LQNFLVDK;LSPQQALEQFSLLNWK;LSPVLGVQER;MSSTIQMVK;MSSTIQMVKLLAR;NAIPYTAEIDSWMLGISLYR;NPTEAQQAVGTYLINSAENTWFISIPGGR;RGFLGGGGFGLVYHVEHPTTGQPFALK;SGLLLLSDFTQILR…	1;1;1;1;1;1;1;1;1;1;1;1;1;1;1;1;1;1;1;1;1;1;1;1;1;1;1	27	74	0.4984	3.91505e+08
TGGT1_228170-t26_1-p1	82.4836	182222	ADAVLGLGDFLGIPGPLSAR;AELVLAQESLLSEK;DAAFDAGLEASR;DYLVAEFIDSR;FFAPVNSQYK;FVHETFKPVGAR;FYQTEINDLVSK;GLPYNVLR;GLQTLLYR;GTQEELAAMQQR;ILVNQVEK;LLLIGNTGIGEYK;LQEELFHR;LQYVDDLYK;LRYDELEAAR;LVGPVQDLPQK;QPFLTER;SAFADANEER;SIEELMR;TLNDLLLK;TLVLWDPVQR;VNIVER;VPSVHVFR;WDQNQAYR;WYDIFVK;YDELEAAR;YPDDSLEAR	1;1;1;1;1;1;1;1;1;1;1;1;1;1;1;1;1;1;1;1;1;1;1;1;1;1;1	27	28	0.1617	5.55552e+07
TGGT1_216680-t26_1-p1	103.145	44560.4	AATLEAMER;AGFTAEELR;CNLNVTDLDGNSALHWAAMLNQPDAVK;EGLDGFVEK;EGLDGFVEKLVAR;EGNEETVEMLIEENVDVNAK;EKAATLEAMER;ETPLHVALK;FGLSNDDR;FGLSNDDREK;GLVLEGADVNALDK;GLVLEGADVNALDKR;GVNALHVAAEMNDLDLLDALLESPK;LDLDANVDAEGNTPIHLAVK;LLQSEKLDLDANVDAEGNTPIHLAVK;NAVNNAK;NAVNNAKETPLHVALK;NYGLADSVAEILYK;NYGLADSVAEILYKK;QAEQEMNLSEVTR;QVNLAR;RGVNALHVAAEMNDLDLLDALLESPK;RQAEQEMNLSEVTR;TALHVALSLR;YLDDAFFDLSSAMLK;YLDDAFFDLSSAM…	1;1;1;1;1;1;1;1;1;1;1;1;1;1;1;1;1;1;1;1;1;1;1;1;1;1	26	126	0.5869	1.3569e+09
TGGT1_311470-t26_1-p1	90.2567	186851	AAQTDAQPLPK;AEMVTYAMAK;ATGESTTFTIR;AVQEAYEEARPLQEATIDK;AYQGALLVIK;DLWDFSLR;GGPDVDASAVILGSR;GSSAAGQAAQTDAQPLPK;HGEFTLDTVR;IAIPDYK;LVEAVAANPPGPGTVIPLEELR;LVGWMDVMAR;NLVSGVHSTGDSVEVR;NYVLVK;QNHFTTFASSSTNAER;RGSSAAGQAAQTDAQPLPK;SVTSSTGEVVEAGSNILK;SWFVGMFQK;TGGHLGADYIIHLR;TPQATGGQSSRPPNPTVSPSK;TVPIIVGTTPTAPLR;VELFQEIVTR;VFSAVSSIK;VTASGPQLTSVADLDTQFK;YTFLLPGVVR	1;1;1;1;1;1;1;1;1;1;1;1;1;1;1;1;1;1;1;1;1;1;1;1;1	25	31	0.1789	4.5917e+07
TGGT1_269920-t26_1-p1	100.166	108006	ASIMAPADSLIQNIYTIRPDFK;AVLLTLK;ENPPSEGAEVLLNLLAAR;EPSSTLAIR;GIDATWILLPER;GLLYGFALSHYLLK;GNFESPFHFWK;GQEASDSVVYLNIVYLR;KPVNGVFEQDPTVVLLQLWR;LFVSILYLAPSDYHR;LNNIDLEEAFSMSDK;LNNIDLEEAFSMSDKDR;LSWEEEPLGASMR;LTQTGMNVLEK;MAGWLASR;NLEAGDLLHR;QISMYASGAELEK;QNINGSDSVIR;QVPPLQLQSPSNR;QVYTPTTSQLALFLPSK;SGILSSIAANTR;SVQEFFTRPINYHVYR;TALIGHWDPEK;TFFGVEVTSVSDGTFR;YTESYEK	1;1;1;1;1;1;1;1;1;1;1;1;1;1;1;1;1;1;1;1;1;1;1;1;1	25	35	0.3306	7.05896e+07
TGGT1_305270-t26_1-p1	90.819	82289.3	ATLPATK;DEPLLLSPK;DGQPWWR;ELDESVLLSEIAAK;FTPAYTAIVTDPSGSLYHVPLGR;GIPAYPEQQLK;GSGYDYSADFYSTTESLNK;HLLAISEVIK;IYQHLPR;KIEHVQEPPSPPVPPESTEGR;LGQPFPVYAGR;LQPVFGGTSLR;LTELGPQVEAR;MAIELLQDTLR;QIVPSYVPLGGFR;RIYQHLPR;SEAIAVHR;TEPNDAFAR;TSVLTHIDIR;VLNMGQVWR;VSDALLAIRPFIR;VSLQTLLLIPTPDDRPLDTHDPPHADGLVTYNFVQPFR;VVIIYK;YHTMYPPTGLATHEAEPDHAANTAGQQQPAAELFSR;YYQAQETPFDVPPAEPVAIPVAVPPR	1;1;1;1;1;1;1;1;1;1;1;1;1;1;1;1;1;1;1;1;1;1;1;1;1	25	47	0.4621	1.2155e+08
TGGT1_202200-t26_1-p1	89.1507	87106.9	AKGDAGAFLMSTYVYHNTR;DGEVITATITSMMK;DLPSGTGPLR;DSVLDGLNAISITPTWTLSGVR;EASLSFVPLSR;EELGQDFTVALR;EELWLVANGLTPTSER;FFTPNTQAIMWFAR;GDAGAFLMSTYVYHNTR;GGFSYPWSK;GKPVIDLDNIDMFFVTVQENNR;IPSDITK;IPSDITKEELWLVANGLTPTSER;ISHFFYSR;QPSVASTTASEAGLEDVDAIR;SDHIPFSFVVHLFGSR;SSALETAAFVPR;TSEEVLTGVSGLIPFTNYLDSEGGSISGK;VLIAGIHVTHK;VLIAGIHVTHKR;VVPVLFMMDSMIPNPGR;VVQFSQK;YSPPEEAILR	1;1;1;1;1;1;1;1;1;1;1;1;1;1;1;1;1;1;1;1;1;1;1	23	47	0.3632	9.95504e+07
TGGT1_363030-t26_1-p1	88.7317	63992	AAAAIPAAASR;ALLEGFLR;DGASAVSPIGR;FIFPIDLVK;FIFPIDLVKDPK;GFAPPETTAER;GGVFLTGFEHLVR;GTDPGDVVIEELFNR;GTDPGDVVIEELFNRIPETSVWNENER;HGGSWLEQEAAEEVTPLLNSHTETPTQSPSAFR;HWQNSEAAVSVRPPGGASPR;IPETSVWNENER;LAASLQHYGLVHADFQVR;LDERDMWVLSR;LLPLQAMETSEYEQLR;LQLTLQLIR;MQSNLHILGDVLLSHSSTHK;NEQSFRVESELGERPR;NILLDQRGGVFLTGFEHLVR;QLSEQVLR;RAAAAIPAAASR;RVQEPVFPPDEFPEDVDTNPMYFR;TELSAVLPLYQTDGEPA;TGGSDGGGEPPQTPRPSLPTR;V…	1;1;1;1;1;1;0;0;1;1;1;1;1;1;1;1;1;1;1;1;1;1;0;1;0;1;1	23	91	0.5865	7.58119e+08
TGGT1_305940-t26_1-p1	82.3515	68787.9	ALQLPYK;DALDATASHPAR;EGQEVDVGVK;GSGETGEQAPQAAPQSEPQK;HSNLSEFFITFK;ILAEAGEKEEER;KTFDFSGW;LENAMKPWFNNR;LIPNMHANKEEGDTDAGQGEGGHPK;LVHQGIGVLSMANDGK;LYLVQSEYAADWGGYK;MAAGFTSTVVQGSATQEFR;MQAPTPPK;MQPIYAR;NPFEDAR;NWNDLLTGEPFSHSDLIHIQNPADAK;SISGFPGGAPFEDEFDNR;VEEIIVFK;VFNQHTHIVANR;VVGGLDVLR;YFDDTIFHR;YIEGFYHVR;YLPPSVLPGK	1;1;1;1;1;1;1;1;1;1;1;1;1;1;1;1;1;1;1;1;1;1;1	23	31	0.4771	1.57325e+07
TGGT1_229010-t26_1-p1	88.2058	107274	AHAQLIER;ASGDVATRPFDSGTAK;ATTDVLFR;ENLFAQLASWTGK;EQFFQFLQHLSADYPK;GIYPNLDELR;GIYPNLDELRR;HSSPQEVLYVGGIPSTVKPQQVHVLGPTVSDESR;ITLLILQQIR;KFFETAEGMNPDVGQYFSAEEPVAVTPEIPAK;LSSVSFFHQHVDGASVLVR;LTPGIYR;QANVAAQVLHPLPAK;QSDTLIEESTSK;SAEGTSESPPVPQLGTPPRPAPR;SEEDSEAAETPTPLR;SEEDSEAAETPTPLRR;SLYGGIANTLETPFADSEAVAK;SVDTGSGSDASTEQQAGEQK;SYDETTGESDHQQWK;TASQSSLAPTGDNNSK;VESIIAGSDTTPR	1;1;1;1;1;1;1;1;1;1;1;1;1;1;1;1;1;1;1;1;1;1	22	28	0.3313	5.75207e+07
TGGT1_291960-t26_1-p1	70.6693	57868.4	AEVHLLME;AHGYPPQNAFQTLGSHEFK;EQPLGPPSGIPR;ERVEPEDAVVR;GPMLMTDFFALTVDHQPFNMR;GQQVISLGPSLK;IFPLPGGFEGEQK;IFPLPGGFEGEQKVEQYK;LMEVVDPVMPPGRPLQMSSPSSK;LSLENFLLR;LVAITTSK;QQTPALTDEMHK;RLSLENFLLR;SSWTPSPPFFQPGEGSSK;VEPEDAVVR;VLDVETIEGTPSQLDR;VLSIFGVADGK;VLSIFGVADGKK;VMLNEQK	1;1;1;1;1;1;1;1;1;1;1;1;1;1;1;1;1;1;1	19	33	0.3943	1.47117e+08
TGGT1_227810-t26_1-p1	78.3538	58170.8	AALVSSAAGTEGNFDSEWGFALPFR;DGQLFLGGFQHVR;FPVVDVR;FQFIIQSLLDVNPYK;FQFIIQSLLDVNPYKR;GAPSAQLTAYFPVTG;ILGAGAASIVIQAVQETVPQEPAR;KQQELPEVPEAELLSQLAEEQLR;LPSVTFTDPR;LQLTHLDITDENVLVGR;LSNEGLVLAMDGSGK;QQELPEVPEAELLSQLAEEQLR;RPQPVQVAR;SSLAEPR;STLPQTPFVIETLR;TPAMDEFVVMR;VFATPEGDTSLPYTMER;VLQLAANLER;VTPEELATMVEPSLK	1;1;1;1;1;1;1;1;1;1;1;1;1;1;1;1;1;1;1	19	39	0.4715	1.3897e+08
TGGT1_244560-t26_1-p1	70.284	97493.5	AFEPLLSWWK;ALLYIPK;APSDIYSNYFDK;EDATEFLNEWK;ELEQEEDEAK;ELISNAVDALEK;FSQFMSYPIYVR;FYDEFSR;GDVQLDQTEEEK;ILNVISK;LPENQPNIYYAAGESAEQLMK;MIQYLLAQVQK;NVEDDQHIWESSADAK;QDLINNLGTVAK;SVTLESFVAK;TLSIIDSGIGMTK;VFEINPHHR;VLVADQFDDLLPK	1;1;1;1;1;1;1;1;1;1;1;1;1;1;1;1;1;1	18	18	0.2403	4.12826e+08
TGGT1_223920-t26_1-p1	65.8605	222889	AIAPDVEESR;AIDAVQQHLGQVR;ANIIAFVEALR;APHTLELEAILK;ATLLVAYPASIR;DQIIASLDR;ETVGAYSYEELER;FDQEGADNLR;FFNSQALIVR;GFLETAELYR;ILVDDLVR;LEEYAAAYR;NVVVHAFENGLK;SSLTVILGR;VADLFADMYLR;VLLVLETTPLYLDNPK;YLPLSEPVNVVDAVDK;YSTLDFQQK	1;1;1;1;1;1;1;1;1;1;1;1;1;1;1;1;1;1	18	19	0.1021	1.30741e+08
TGGT1_203490-t26_1-p1	61.9383	76170.7	AEAATDLEPSAESSASASSSNATAK;AIEIGEDEAMADSSNGR;ANLLVGVVGYPNVGK;DGDMDAPELLPVNPLAR;EAAVAWLK;GGIPDLDAAAK;GVAPALAFK;HIQLIDSPGVLFSPSK;KGGIPDLDAAAK;LEGFSSPQEMLALLAHR;LLDHAEENQAR;LLNALAHTATR;LPEAAGGTGENR;NAQDDAVLLPPPSAR;QRPHMLLR;TLQYVR;VLQEADVIIEVLDAR	1;1;1;1;1;1;1;1;1;1;1;1;1;1;1;1;1	17	25	0.3053	1.24325e+07
TGGT1_320490-t26_1-p1	63.3226	126144	AEAAVGVHWGTLR;DPDVGSVSAGAK;DQFVDFSLSGSR;FFYGGDTAYWRPDFDEYRK;IDHNTSLWGGFAVAGPEHK;IGHILGPFHLAALPIGAYEPNADLR;LENLMIPQAHPYR;LVAEVLHK;NGGEVGAQPTR;REEDEDHVTYGISER;SSGLEHVWPEAPEEHYTFPTK;SVLDAFLPVLRPQFADK;TVGSWGEGRPDSSDGGSTEYR;TVGSWGEGRPDSSDGGSTEYRR;YGGPGSPDEGR;YVAAHALLTQLPK	1;1;1;1;1;1;1;1;1;1;1;1;1;1;1;1	16	20	0.2037	2.10597e+07
TGGT1_230420-t26_1-p1	61.5112	118849	AHVLDAEEVVR;ASPNSESGTVSSSPDLLSSLQDVNIHTK;EAADMVLADDNFSTIVAAVEEGR;EFEGLSLEEK;ELGETTAMTGDGVNDAPALK;FHHIEETDQNLQWLAR;HFSDPVHGGFLR;IQNDVDTMAADALR;IQSAVQEAGADDEDQTPLQQK;KEVLSQDGVVFSR;LDEFGEILSK;LEIAPGSQGMK;LLEDAANFAK;LLPSANLVPGDIIDVR;NSSQNTLFVK;QADIGVAMGIAGTEVAK	1;1;1;1;1;1;1;1;1;1;1;1;1;1;1;1	16	18	0.2214	9.58239e+06
TGGT1_215775-t26_1-p1	60.1463	65366.8	ALLAGFLR;AVDIVLDQR;DAPLGGSDWIFR;FIFPFDLVK;GFEPPELEAR;GGVFLTGFEHLVR;GTDPGDVVIEELFNR;GTLLGQEDPYAYVEATDQETGESFEVHVPLSK;GVTGGSDAGEEAPQTPRPPLR;LLAGLHHYGLVHTFFR;LLPLQAMETPEYEQLR;LQLTLQVIR;MIQGVSDEGAGWIVNGFFLYPR;MQTNLQTLGEVLLSHSSTHK;QPVFPPDEFPEDVDTNPIYFR;RDIPAAALR;RGVTGGSDAGEEAPQTPRPPLR;TELSAVLPLYQTDGEPA;TTSDYMQSAADSLVSTSLWNIGQPFR;VESELGERPR	1;1;1;1;1;0;0;1;1;1;1;1;1;1;1;1;1;0;1;0	16	32	0.5148	5.41016e+07
TGGT1_251780-t26_1-p1	63.7104	78206.2	AQGIDLTK;ASNGDAWVEAQGK;DAEMYKEQDEK;GVNPDEAVAMGAAIQAGVLK;IINEPTAAALAFGMDKDDGK;ILQHLIDEFKK;MKETAEAYIGRPVK;MTDADRTDLQEK;NEAETLIYSVEK;QAVTNPENTVFATK;SDLSDVILVGGMTR;SQVFSTAADNQTQVGIK;STLGQEDPEPIR;TTPSIVAFTSDGQR;VIENSEGMR;VQTEVNLPFITADQTGPK	1;1;1;1;1;1;1;1;1;1;1;1;1;1;1;1	16	20	0.3008	1.75259e+07
TGGT1_232710-t26_1-p1	58.7122	29352.4	APTLFNVR;EWYDLK;FIPESIGK;GIFPLQNVFIR;IGDPFLKK;KFIPESIGK;KIGDPFLK;KVQAESGEAQNTLTAETK;LMELHGEAEDVGR;LMELHGEAEDVGRK;MMTIMSAEASK;STCYAQTSQIR;VQAESGEAQNTLTAETK;VQAESGEAQNTLTAETKA;VYEVNLADLNNDEDQGFR;VYEVNLADLNNDEDQGFRK	1;1;1;1;1;1;1;1;1;1;1;1;1;1;1;1	16	34	0.4479	1.03328e+08
TGGT1_262050-t26_1-p1	58.2765	65061.2	APIDWIGCDNPR;DGFVAALPR;EPQMVSLR;FAVPLFSGR;GAAILPLR;IMLVFPEDVTPQVLVSR;ITLSAVEPR;LDVLSFYMHSDFFNEGR;LDWQFLQQWQTDGDK;LDWQFLQQWQTDGDKNAR;LGHWLQSLGR;LLDVDPENR;LLDVDPENRLDVLSFYMHSDFFNEGR;REPQMVSLR;SVAGTGGYNIVVK;VESEIKDLISR	1;1;1;1;1;1;1;1;1;1;1;1;1;1;1;1	16	32	0.2568	2.01962e+08
TGGT1_249900-t26_1-p1	59.9827	35233	AAPTVSAGGK;AMLFGPNNDANLFYK;DFLAGGISAGVSK;GAGGALVLVFYDELK;GAGGALVLVFYDELKK;GAYFGLFDTAK;GNADSQLMNTAK;GNMANVIR;KGNADSQLMNTAK;MLIQTQDSIPEIK;MMMMAGR;VSAEQGVASLWR;VYQQEGFK;WAVAQTVTAAAGVASYPFDTVR;YFPTQAFNFAFK	1;1;1;1;1;1;1;1;1;1;1;1;1;1;1	15	22	0.5031	7.61626e+07
TGGT1_209030-t26_1-p1	53.63	41880.9	AAEDSSDIEK;AGVAGDDAPR;AVFPSIVGKPK;DLTEYMMK;DLYGNVVLSGGTTMYEGIGER;EEYDESGPSIVHR;ELTSLAPSTMK;GYGFTTSAEK;IWHHTFYNELR;NPGIMVGMEEK;SYELPDGNIITVGNER;TTFDSIMK;TTGIVLDSGDGVSHTVPIYEGYALPHAIMR;VAPEEHPVLLTEAPLNPK;VVAPPER;YPIEHGIVTNWDDMEK	1;1;1;1;1;1;1;1;0;1;1;1;1;1;1;1	15	26	0.5612	7.47703e+07
TGGT1_266970-t26_1-p1	56.1222	35104.6	APIDFDDSFFK;APIDFDDSFFKDIIK;AQAEDRVPPDDSDGVHVVEVK;DYTVGNLK;FKLNGISINSK;IQDHFLLDDLK;KLQTHEQIMK;LGPSSLTGLNADNILMYIR;LQTHEQIMK;QEQPGRPLEGLQIR;QTVTVESWETVK;TEEEFNIR;VINLEDDSK;VPPDDSDGVHVVEVK;YGIPAGELWLR	1;1;1;1;1;1;1;1;1;1;1;1;1;1;1	15	22	0.4869	3.90464e+07
TGGT1_211680-t26_1-p1	63.2034	52768.9	EAPIAFVAELASK;EYPTLTLFR;FVDTESFPLLGPINAENFR;FVLPEATTSLK;GHAENALGITEFPGLVFQSK;ISQFFDDVEAGK;ISQFFDDVEAGKIDR;LFEEVANESR;MTGPAVTEVEGSAEDK;SEPVPEKQDEAVK;SFVWLDTDQFK;TAEAIVEWIEK;VDATSETDIADK;YEEGTEAFTGK;YKDVDHLVVAK	1;1;1;1;1;1;1;1;1;1;1;1;1;1;1	15	17	0.3864	2.47003e+07
TGGT1_277910-t26_1-p1	46.6961	133260	AAVGTFLR;DLNTLADR;EFLSDASALR;FHSYGHVVR;FNIFEAK;IPVTGASSSTDK;ISMLLK;LREFLSDASALR;MQSIQSER;SALLAAQLSR;SQESAADAVEEAR;SSADSSSSHPSSSSSSPLSSSPDSSPEEVNGLR;TFVEYTGPR;VFSAQAVR;VSTATAGGETVSAK	1;1;1;1;1;1;1;1;1;1;1;1;1;1;1	15	15	0.1289	2.52758e+07
TGGT1_309590-t26_1-p1	48.3298	49511.9	AREGVVGGVR;DAFGAGLTR;EGVVGGVR;ERFVAAGGR;GEQPEGQQPQGPVR;GPDQVPAR;GRTNGEEGRPLLGEGR;HVSGVFR;LQVPGEHGPQGPPYDDQQLLLEPTEEQQEGPQEPLPPPPPPTR;LTSGASLGLR;LTSGASLGLRR;RLTSGASLGLR;TNGEEGRPLLGEGR;TNGEEGRPLLGEGREQDDGSQ;VRDAFGAGLTR	1;1;1;1;1;1;1;1;1;1;1;1;1;1;1	15	70	0.3004	6.55589e+08
TGGT1_308090-t26_1-p1	61.0904	60737.8	DVERLEDFALK;EEALKEPAAMVEAVTATVWPQNAETTVDSLLSQGER;EFLNASTATFTHALDAWQLGLSIYR;EPAAMVEAVTATVWPQNAETTVDSLLSQGER;FLNFDR;FLNFDRR;GDTEAQSGTGDDSDFPQAVAEEVADMSGGR;GLVHGHFTPDNLFIMPDGR;GPASSVPVTYAPR;GRGTADGAGVADETHQEPRPPLR;GTADGAGVADETHQEPRPPLR;GTADGAGVADETHQEPRPPLRK;LAANLQSK;LAANLQSKGLVHGHFTPDNLFIMPDGR;LEDFALK;LEDFALKVFTMGAENSR;LHEATFAAAR;LLGESPEEAR;LLGESPEEARDR;LMLGDVSVLR;LMLGDVSVLRK;QRPLLDPSFHGLEAGDSFMR;R…	1;0;1;0;0;0;1;1;0;0;0;0;0;1;1;1;0;0;0;1;1;0;1;1;0;1;0;1;1;0;0;0;0;0;1;0	15	66	0.7031	5.30321e+08
TGGT1_241170-t26_1-p1	57.4255	139549	AAALAAGEAPPETYDFR;AFLEVVYPPEVLEQQR;ALQGVSVQDELVK;DPPVVLGIDNR;DYMNVQYVAYSQER;EPSMPSATVPGLQFQR;GILDPTTPQMHGPAYAK;GPLGPMGQIR;IMDPESPGILER;KLEMPDWVEGVIHR;LIEATFK;SAAITFLVPDAAMSSVEVPDGER;SSVMSVESLASK;TTTLEDLRK;VGGDEAAQAALKK	1;1;1;1;1;1;1;1;1;1;1;1;1;1;1	15	21	0.16	1.14647e+07
TGGT1_239100-t26_1-p1	56.0614	22573.4	AFVVFVPHAVYQK;DAVFSFPQHVY;DNIEDKLETFAAVYK;HLVISSVK;HLVISSVKEVEVPQGR;HVVLVAQR;IVKPQGVEPTEIENEVAK;KIVKPQGVEPTEIENEVAK;LETFAAVYK;LTNKDAVFSFPQHVY;LVQELEK;TLTAVQDGMLEDIVSPTEIVGK;TLTAVQDGMLEDIVSPTEIVGKR;TMLPLDFK;TMLPLDFKR	1;1;1;1;1;1;1;1;1;1;1;1;1;1;1	15	33	0.6378	2.03264e+08
TGGT1_280380-t26_1-p1	48.9458	61796.6	FQSVLIYFASMR;FYTFSNK;GDPYELIVSGSR;GLLNYLEENPGK;GTSASVSIDDIAK;HFSVQGVVPLDSLGR;IDELFPSGLQYITPENPQVHLR;LDMFYR;LGWSLWK;NVAIVGIDAVQFHEPNK;QYSPVMVNR;SVDGLGLVISK;TLIQWLAASYAGR;TPVEEDWGK	1;1;1;1;1;1;1;1;1;1;1;1;1;1	14	16	0.2984	8.76994e+07
TGGT1_210690-t26_1-p1	45.8291	28938.3	AQAAAAPKPAEVK;AYKDVLSAYK;DVLSAYK;DVLSAYKHELR;GPETIPGLTDAERPR;KGPETIPGLTDAERPR;KLFNLSK;KLLPFFEK;LLPFFEK;LLPFFEKR;LNLANPQAGMQK;MGAEVAGDSIGDEFK;QGFPMMQGVLVNHR;TVEVDDEK	1;1;1;1;1;1;1;1;1;1;1;1;1;1	14	26	0.4219	7.62017e+07
TGGT1_258390-t26_1-p1	58.712	44590.5	DDVTFDGQTMTLYNK;DGDEIVFDGVGEHK;EISFAYEILNNAEK;FMVSYPAALDEK;IGDDLEMSIR;ISLLEALVGFER;KDDVTFDGQTMTLYNK;KGNTSQFGNLR;LGHEPGDLVLVIQELPHK;LGHEPGDLVLVIQELPHKR;LQSGGQQASHPFGDIFSDFFGGGFGGR;QNLYSVLGVK;QVYDEYGEEGLER;SFIHLDNTPVR	1;1;1;1;1;1;1;1;1;1;1;1;1;1	14	21	0.4257	3.98713e+07
TGGT1_411430-t26_1-p1	50.7642	51475.3	DVERLEYFALK;EEALKEPAAMVEAVTATVWPQNAETTVDSLLSQGER;EFLNANTATFTHALNAWQLGLSIYR;EPAAMVEAVTATVWPQNAETTVDSLLSQGER;FLNFDR;FLNFDRR;FTPDNLFLMPYGPVMLGDVSALWK;GPASSVPVTYAPR;GRGTADGAGVADETHQEPRPPLR;GTADGAGVADETHQEPRPPLR;GTADGAGVADETHQEPRPPLRK;HILTAQLIR;LAANLQSK;LAANLQSKGLVHGR;LEYFALK;LEYFALKVFTMGAENSR;LHEATFAAAR;LKLVQPLR;LLGESPEEAR;LLGESPEEARDR;LLPLEAMETPEFLQLQNEISR;LLPLEAMETPEFLQLQNEISRR;LSTGQPTAAPSVA;QRPLLD…	1;0;1;0;0;0;1;0;0;0;0;1;0;1;1;1;0;1;0;0;1;1;1;0;1;1;1;0;0;0;0;0;0;0;0	14	34	0.6508	2.04009e+08
TGGT1_262920-t26_1-p1	51.2603	104446	ALPGSSSISSFPAQEALSEK;ASEAVEEGPR;DASGSGFVVEGK;DSVTVLGYPTGGDQLSITEGIVSR;EAVADEAAADSGEER;EVLLPITNLNLK;HALLTSSLSSVVK;ILTNGHVVGETTR;ISGISALPIVLDR;LTEFPAEFFTK;TLAAAAASQK;VLVSPENVPGSIQK;VSIDYTIMK;YTGFPSLGVK	1;1;1;1;1;1;1;1;1;1;1;1;1;1	14	16	0.1914	8.0984e+06
TGGT1_211290-t26_1-p1	54.3663	36566.1	DKHDASLLGLVSSVPDSSILKPEFVGAGAALVAVTR;DQQEFPQTSAR;GLSHLVR;HDASLLGLVSSVPDSSILKPEFVGAGAALVAVTR;HGENRPHSSPF;ILPTSDREPLIAGPQK;LADDDTFEDDR;LADDDTFEDDRLYR;MSAPQAAITKPLTILLAGIPGAHISK;NTDFKDQQEFPQTSAR;QSLEALVDTGVK;QVVLTTK;RPFEAAIPHFILQK;YHVGYMSFNLEVNGR	1;1;1;1;1;1;1;1;1;1;1;1;1;1	14	21	0.5225	3.0972e+07
TGGT1_225080-t26_1-p1	53.4194	17711.6	AGELTADEISK;AGELTADEISKVVAIASTPQQFK;EKVVVALTAIR;HKHVVANGLDTVWR;HVVANGLDTVWR;HVVANGLDTVWREDLER;HYWGLK;HYWGLKVR;ILNTNVDGR;IPTWFLNR;RAGELTADEISK;SIQVSNNQDFQHILR;VVAIASTPQQFK;VVVALTAIR	1;1;1;1;1;1;1;1;1;1;1;1;1;1	14	44	0.6026	4.9328e+08
TGGT1_245460-t26_1-p1	49.7144	23447.5	ADGYILEGEELMFYK;ADGYILEGEELMFYKR;AGQEEEGSGK;FELGRPPAMTK;KFELGRPPAMTK;LDPLLEEQFNTGR;LDTGNYSWSSQK;LLGVVYNASNNELVR;MPVHQK;NSIVAIDATPFK;QQGVPKLDPLLEEQFNTGR;SFYGLDLGK;SFYGLDLGKK	1;1;1;1;1;1;1;1;1;1;1;1;1	13	33	0.5463	1.93996e+08
TGGT1_300100-t26_1-p1	40.1549	166341	AAIFLALNSR;ALEPHEQQDSLR;EVLHEEYESR;LNSPHHVNAFR;QINSVAEVVK;TFFLSLLR;TFLTNQYHK;TGVEPLVDPATNSAR;TLWFDDR;VAMTDAVPSGIR;VATQDFLK;VVADPTAYGEIFER;WTPAVLK	1;1;1;1;1;1;1;1;1;1;1;1;1	13	16	0.0899	1.73095e+07
TGGT1_309600-t26_1-p1	49.6401	106509	AAEPNVDIR;AALAQALSTLFSQR;AASAVFVLKPR;GAVDHLKNEADALLWGEK;IDSYGFEFR;IMQTVLAHLQK;INDAAGSIILQTMAALR;LAHAGQESFLTTAAAIIK;QVELQLLGNAMK;STHGGDVMFSR;VDVWVEGAGNVVQQMGQDASR;VNIVDEVAGPTNLGR;YNDQSLPEIQQLSTR	1;1;1;1;1;1;1;1;1;1;1;1;1	13	18	0.1885	1.31136e+07
TGGT1_248390-t26_1-p1	44.264	16298.9	AHFSAPSSVR;AHFSAPSSVRR;ANGETVTIGIHPSK;DDEVMVVR;DKANGETVTIGIHPSK;DVAMSQVD;FSSQVSSSR;KAHFSAPSSVR;KDDEVMVVR;KWVIHIER;MKFSSQVSSSR;WVIHIER;YTEKDVAMSQVD	1;1;1;1;1;1;1;1;1;1;1;1;1	13	35	0.4823	2.13911e+08
TGGT1_314750-t26_1-p1	51.6808	49965.9	ALAAAFTFFAEDAK;ANMPPEQLLANAK;EEGSVSSGLR;GEDAVNSAAAVQAK;GREEGSVSSGLR;HYVSTSPPAAPPPAK;IADKLTPVLGK;KFPTFK;KGEDAVNSAAAVQAK;KQPVQIVLPHPLFDVSK;NTIHAVSVQATDAPALPIYSDSSYTEAAR;QPVQIVLPHPLFDVSK;VPPALSASSSASASSR	1;1;1;1;1;1;1;1;1;1;1;1;1	13	18	0.3156	1.81636e+07
TGGT1_273760-t26_1-p1	51.8959	72247.2	AIQEALDWLDK;ATAGDTHLGGEDFDNR;DAGTIAGLSVLR;FDDPSVQSDMK;IINEPTAAAIAYGLDK;IQQLITDFFNGK;MKEIAEAYLGK;NQLAEKEEFEAK;NSLLPVEK;QTLDDEKLK;SVSEVVLVGGSTR;TFHPEEVSAMVLGK;TTPSYVAFTDTER;VIAGPGDKPLIEVTYQGEK	1;1;1;1;0;1;1;1;1;1;1;1;1;1	13	18	0.2654	1.18118e+07
TGGT1_235470-t26_1-p1	45.9892	93274.2	ALDNLHAVNK;DLGNTTLDWIVR;EFLFQFK;ELIFTSNAEVIK;FHILPLSEYK;GFQIWTDLAPSVK;LAPHVFYTAR;LPSEEYQLGK;NFVDIVFDR;QLGYSYR;SQTIIVSGESGAGK;VSYAGNQEIR;YRDTFDLSK	1;1;1;1;1;1;1;1;1;1;1;1;1	13	14	0.16	1.24028e+07
TGGT1_248480-t26_1-p1	41.9629	21670.9	ELLTLEEK;ELLTLEEKDPR;HIVDIPSFMVR;HVDYAITSPFGGGRPGR;LDYVLGLTVAK;LDYVLGLTVAKFLER;LGLLGESEQKLDYVLGLTVAK;LLGEYGLK;RVFQGTALLR;VFQGTALLR;VFQGTALLRR;VQYALAK	1;1;1;1;1;1;1;1;1;1;1;1	12	21	0.4787	2.32108e+08
TGGT1_262960-t26_1-p1	45.8911	44748.3	ALDDDIDEK;ALDDDIDEKLR;AQLAALMESIK;AQVQLPPPPPQPPAPAVNTVAVSAPPAVPASTNEER;IHVGFQK;KVDVLTEQGDHDAAANLGEVVASLQVK;LDEHFQGR;QLIEEAER;RYGYEELSIQIVK;SDEGHIAPPEHVR;VDPAAIAAIAR;YGYEELSIQIVK	1;1;1;1;1;1;1;1;1;1;1;1	12	21	0.368	4.92314e+07
TGGT1_201130-t26_1-p1	44.853	80094.2	AVPTAVLSGAR;EGFLHR;GKLPLSWR;GYLAPEIDPHDQVILNTAK;HPAPFPGDFQNR;MVMLVETPSK;NAFILPAYGAWISDLGDWKPR;TADVDKLQDLSDK;VGLEVNGQLWAAPK;VRPGITHATDPSPGDDANAQMLEEPLVVK;VSLPSPLEVQGR;YAAAEMLYAVQK	1;1;1;1;1;1;1;1;1;1;1;1	12	21	0.2239	6.18625e+07
TGGT1_222360-t26_1-p1	50.3532	83297.1	AANFQEEFESIVLAVK;AAQAGGDVENLLR;AGADLIDSLQGAAEDSHILLR;ANAFVPFSLAK;GLEALGILDDAK;GQLTIAELSQK;HPLVVHLFK;LGTVIHGELK;LQSGIFTPAR;SSLALADVQPLWLAVSGGEAGK;VNVIEMATALGVSPDIVEAK;YSLPAEFLR	1;1;1;1;1;1;1;1;1;1;1;1	12	14	0.2119	1.19224e+07
TGGT1_304740-t26_1-p1	42.8444	71228.3	ARPYDVDVR;AVYMILPR;DPEERPTLK;ELWALTK;GYFAPELSR;KLPISWR;LAAAEMVYSNYILHTHGFLHR;QVMEDPYFDGIDFER;SDVFALGQTLK;VPHVSEALADFIGLDEETR;VPHVSEALADFIGLDEETRR;YLNNLPVLDER	1;1;1;1;1;1;1;1;1;1;1;1	12	15	0.1984	4.31137e+07
TGGT1_236650-t26_1-p1	37.2771	59900.1	DMIGIAETGSGK;ELVEQIR;GDGPIVLILAPTR;HVINYDMPNQIEDYIHR;IHHAVAYGGVPK;ILIFAETK;IVSQIRPDR;LIDFLESR;MLDMGFEPQIR;NFYVEHPAVANMSAEEAER;QEVMVVQEYEK;TWVLDEFK	1;1;1;1;1;1;1;1;1;1;1;1	12	12	0.2455	1.40926e+07
TGGT1_212300-t26_1-p1	41.1917	75629.6	ANSMAAVVDQIR;AVFQALGHTPQASAVVIR;DRFGFEFLR;ELETGDFK;FGFEFLR;FTTDVETYIIESGLK;GIAGVDISQLDESASFER;IYQGIAPEPR;NAFTLIR;QALDALLQHVDDEKEQTK;SVVIAFVGNR;TQTTLESLQR	1;1;1;1;1;1;1;1;1;1;1;1	12	13	0.1977	8.22912e+06
TGGT1_234420-t26_1-p1	42.6122	66721.3	AQLEAEAYQK;EMEELATVR;FDPTALER;HMLLYGAPGTGK;IVLEEELAER;LFSWANK;LQWTTNSLIASK;LSGAQTEASTQI;QEQELLEMR;QNEVWLEQQHQQFLR;SFFSPLR;VNVPGKDDDITGK	1;1;1;1;1;1;1;1;1;1;1;1	12	13	0.2109	1.19294e+07
TGGT1_207840-t26_1-p1	44.8233	15219.2	ALDINLPNVVVPSAGRPSNNQNR;ALDINLPNVVVPSAGRPSNNQNRR;ISEEVAVIPSK;ISEEVAVIPSKR;KISEEVAVIPSK;LTLDFQINK;LTLDFQINKK;MDFVPER;RMDFVPER;SEVDVATITVDQDTADMLR;VAGFVTHLMK;VAGFVTHLMKR	1;1;1;1;1;1;1;1;1;1;1;1	12	30	0.6364	1.51251e+08
TGGT1_210370-t26_1-p1	49.0742	52447.7	AASGVAQVGVVVDLLLLK;AVEGETLR;DAQQKPGSDAVASFVK;EVLLHIASTAATDTPGTGPAHDAR;EVTEEFFER;FDDVAYELLLLHR;GSAGLESPIAAELEEGEEKPSPEK;GSAGLESPIAAELEEGEEKPSPEKR;KQYLAAIK;RFDDVAYELLLLHR;SLLVSHAATVGVSSYGSVLLR;VSLTEQVHK	1;1;1;1;1;1;1;1;1;1;1;1	12	16	0.3173	2.63811e+07
TGGT1_203310-t26_1-p1	50.2142	25841.9	ASVESQLPR;EPLETEPDEQEEVHFR;GTDDHLTTSMDK;KLALPAVGMGASYFAADR;LALPAVGMGASYFAADR;NSDFFDGQAPVDSLRPTNAGVDSK;QPALEQEVPESGEDGEDAR;QPALEQEVPESGEDGEDARQ;REPLETEPDEQEEVHFR;SDAEVTDDNIYEEHTDR;SDAEVTDDNIYEEHTDRK;SFKDLLK	1;1;1;1;1;1;1;1;1;1;1;1	12	20	0.5297	2.30302e+07
TGGT1_216670-t26_1-p1	45.1948	99989.4	AGTVAVVGLQAANVDR;AMLTTLLK;ATGMASHYAEQEAPLRR;EAAAGAIVHASDNGDEETR;EFADEKDEGVLER;EMTAALLAER;IQTQSGVESIR;LSQDVEAVLR;MDGTEGVAAIR;SIGSVIGAGGANLR;SPAQSSGDLVLSFLGTK;VTVQQLQQQIR	1;1;1;1;1;1;1;1;1;1;1;1	12	12	0.1668	3.22925e+06
TGGT1_311240-t26_1-p1	41.8622	47418.8	AYEVLSDPEKR;FVLTHLDGR;FYEILEVDR;GEDIVSAMK;GNDLFMTK;ILEIYIEK;KGEDIVSAMK;KILEIYIEK;QLLIQSPPGTVTKPDAVQIIK;SGEAYEEDDEDEHPGQQR;TASVADIKK;VTLEQMYSGATK	1;1;1;1;1;1;1;1;1;1;1;1	12	18	0.2723	8.19245e+06
TGGT1_209985-t26_1-p1	38.3953	29647.8	ASSSLVDVINVLR;DPVDAMHR;GDGDSGEQSEGRPVVLVPK;IVLLGATVQLIHLLAALHTR;IVSLKDPVDAMHR;LENSHPATLYQTVR;LLAPIETLVYR;LPFDLGTPGVDSSEK;LVPQAALR;SADASAFDDR;TMQLLQETVQGNGETQL;YGAPEVLEHPETPYTYSR	1;1;1;1;1;1;0;1;1;1;1;1	11	16	0.5985	2.29539e+07
TGGT1_208560-t26_1-p1	42.7142	72285.6	AASPQEALTTVLR;ALYEIAEQR;DSPQSSLKPSEGK;EHAVEAVQATENSVVK;EQADITAEQTGTYR;LAIQSLLYPIDVVR;LFLSAVAADSVGSMYK;LTSTVVTR;SQVDSEPGSATR;TLQSGIVAR;VLNGQTMQMLR	1;1;1;1;1;1;1;1;1;1;1	11	11	0.2015	3.81027e+06
TGGT1_276210-t26_1-p1	38.5657	91792.8	ASSSSQGLASAAGEENTAQLR;DKLQMALK;DQLESEGR;HAESEFNEWR;LQMALK;LTVDDHAQETLR;QAPPETEPETVR;SFVTNVAHAVQSMWR;VVGTWLK;VVVIVGHSIAFR;WYEPHEEQHR	1;1;1;1;1;1;1;1;1;1;1	11	15	0.1394	4.46743e+06
TGGT1_314970-t26_1-p1	41.8101	98037.9	ALAEYLEHASR;DAQLLQQGR;FMNPEQFER;GQMDEAAFSQWLR;LTSSFTAAAGDATR;NFFSELLDDLHTQAIHQK;QQAQLVALLQK;QWEALSSEQLHK;SLRPPSYSR;TLLLFAVR;YATSIWEVIK	1;1;1;1;1;1;1;1;1;1;1	11	12	0.1389	1.43593e+08
TGGT1_275480-t26_1-p1	40.6981	99212	AAGLITSLRPHK;ADAIDMQDDEKEMLQEAR;LFPTQWR;LGAEASALSGAPGAMPTNR;LHLPAPALQAHELEEIVR;LLDQAQGNDEEDEGRPK;LQEENLPAYLQQLEEK;LRPGEIDPHPETKPSR;VASLLVR;WYEWLDPSVK;YGINNWSR	1;1;1;1;1;1;1;1;1;1;1	11	16	0.1667	1.2251e+07
TGGT1_294560-t26_1-p1	41.3821	83533	DLADLVGGSPPQTTPTIQK;ESNGNELLR;FSAESPWEMAAEK;GFVASLGTYK;LLLDPTHETR;LQLISIVK;QVGSDTPPATTHTSQTPSK;RPQAVGVQPGSAATR;SELTLGQR;SPQPDSVPYNLR;SYAPQPLGTSSPTFPGSSPLVSK	1;1;1;1;1;1;1;1;1;1;1	11	13	0.1881	1.07538e+07
TGGT1_278660-t26_1-p1	36.7991	144571	AADIGVAMGIAGTDVAK;FASLPIEELAK;GLVFATGMETQVGR;IAIVEALK;IAIVEALKR;MEQVLGALAGK;QSDPEAFR;VEAVNLELSEQALR;VGSQPVAAGAEEK;VLALTFRPLTDADVAALR;VQELEVPFNSSR	1;1;1;1;1;1;1;1;1;1;1	11	11	0.0949	2.85879e+06
TGGT1_252360-t26_1-p1	48.2874	60814.5	ALASYHSQGFVHGDLKPQK;ERVADADEPTTSTGNR;FLVMANGSLVLGGFTEVR;LHMTAQVVK;QDVSESPGGFLAR;SGDVFTESYLPPEHLDR;SQEEEESVHGSPAGTLSR;TNAHLEDTVTR;VADADEPTTSTGNR;VMDVDENQEYALK;YDGEILASGPWSLVLR	1;1;1;1;1;1;1;1;1;1;1	11	33	0.2804	1.15421e+08
TGGT1_252430-t26_1-p1	40.6667	83774	AFSYVLLLEHQIDHR;ASLEEVLER;ETLLAFANR;IEDFVQQQK;IQSADLVFLLYPIAEGR;IVTFVVK;LEAYLEEEQLFK;QTTLELYGR;SRIEDFVQQQK;VQNNPAFYSWMR;YLDLAYR	1;1;1;1;1;1;1;1;1;1;1	11	13	0.1408	1.02468e+07
TGGT1_229670-t26_1-p1	43.5278	15791.8	ANPFGGSSHAK;DGSLNYIDENDEVLVAGFGR;GIVVEKLGIEAK;ITAFVPR;KITAFVPR;LGIEAKQPNSAIR;SGHAVGDIPGVR;VAGASLLALFK;VAGASLLALFKEK;VVKVAGASLLALFK;WKANPFGGSSHAK	1;1;1;1;1;1;1;1;1;1;1	11	21	0.6154	3.17571e+08
TGGT1_251630-t26_1-p1	48.2393	97156.4	EALNVLMEGTPVGIDAR;ELASFPEVDEHWPHR;GNPSMSFGYHR;KYAILHTTIQTDFSSDK;LAWDPEVSPSGR;NLQASSSSPEKPEESPASR;RPFSASSAGSTAASGDIYVR;VPPSDASTPR;VVASPDLAEEEGVSPSR;VVASPDLAEEEGVSPSRR;YAILHTTIQTDFSSDKR	1;1;1;1;1;1;1;1;1;1;1	11	19	0.1562	2.85858e+07
TGGT1_312950-t26_1-p1	40.4021	53558.7	EGEQMETPPPR;GVPQAAAIK;LEVGTLAQIQQQVPEEDYWQAQQR;LLLAFELLAR;LSNMLDSAVR;LTAGAETPQR;NWFSWWR;VIAGYADTPDTVFNENK;VIHILGPLVAETLVSSFPEAFTDVSQGPR;WFEGYLK;YASWFVENPMK	1;1;1;1;1;1;1;1;1;1;1	11	15	0.3085	8.20798e+06
TGGT1_247550-t26_1-p1	41.6796	60875.2	DGTITVSEGK;GYISPYFITNSK;LADAVGVTLGPK;NVVIEQPYGSPK;QVASTTNDIAGDGTTTATLLAR;TIETTNYDQK;TLTHELELVEGLK;VELEKPFVLLYDKR;VGGASEVEVGEAK;VLAHLNSVTK;VSMEQTHSDYEK	1;1;1;1;1;1;1;1;1;1;1	11	13	0.2435	2.48049e+07
TGGT1_290160-t26_1-p1	41.9308	113515	DGGVSWIEAHK;GDTGNVYISDAK;LGNTDHIFFTQHR;NHFISEDSAATFR;QTVSLLVSTDGGK;SPKPTEDFELDDSRPLFPSHVSSR;SSEAATGTVAVDSIIVSPVDKR;STSTENEPIPR;SWTEITDLLK;VLSLEGVYLANFK;YSLSLPNNIR	1;1;1;1;1;1;1;1;1;1;1	11	13	0.1471	1.90898e+07
TGGT1_288650-t26_1-p1	44.5601	47882.3	AATVAAGNELFK;ASETGSGLAASFLNTVEVR;ATYIPVSMYLSTDPTLTHEYEAAK;HVGGFSGPFPMTLR;IGDFWER;LMLSTSAFSFQAK;LQSHFASAPGTAVQEVFLLLAPAPTFNQPVEK;TSWLNLWR;VDEVLSMVPADPFR;VTGMDFFNHAAPVFK;YAYNLFDK	1;1;1;1;1;1;1;1;1;1;1	11	20	0.3807	2.63794e+07
TGGT1_228630-t26_1-p1	48.0552	34722.2	AAAANMLWIVSAPPSGMR;ASAGLMVNK;EGEGLFDDLGFDHDEL;EGRPVTYGSAVSLVHVLSGFK;GTLQATGASSPISSQK;ISWGSGSGQQAVTATPSGDK;QPLDSPVMEAQMAGSK;RQPLDSPVMEAQMAGSK;SEMWLTGDIVTFEHVR;SSASSEPAPALVTPGAAGEPVR;SSWGWSTPPDQWK	1;1;1;1;1;1;1;1;1;1;1	11	19	0.5122	2.46199e+07
TGGT1_310490-t26_1-p1	37.1785	16333.8	AAVIDVTK;AAVIDVTKSGYFK;DKAAVIDVTK;HYHLLK;INYDKYHPGYFGK;IPVIVKAR;LWSLVSPATLEK;NQYTCPTVNVDK;VLGKGDLPK;YHPGYFGK;YHPGYFGKVGMR	1;1;1;1;1;1;1;1;1;1;1	11	19	0.5374	1.02427e+08
TGGT1_227560-t26_1-p1	46.5492	54297.1	ADAGDEGDALR;AFEANDADIQQK;ALQAARPPADDPEEAR;ALQAARPPADDPEEARR;DPEAAIHEAEDER;IPVNSGHNFIIQPK;LGGQNSGFLDDDDETLGGFIER;LLHVLMK;LPISSQELMNNDLGR;VLVLLWHHPDESDENR;WTRPMLGLGSSHR	1;1;1;1;1;1;1;1;1;1;1	11	14	0.2941	8.62044e+06
TGGT1_294430-t26_1-p1	37.1797	100452	EAAEASLAADPSK;EAAEASLAADPSKR;HYSAELAASIQR;ILTPEEFHALR;ILTQLSSSLHPQTR;LIFLNLLSR;LLLFNFYPFIQK;QSLLLSLLLLR;QTLFSFVTR;TVVTGNAPQK	1;1;1;1;1;1;1;1;1;1	10	10	0.1143	3.32661e+06
TGGT1_207440-t26_1-p1	35.28	35484	EVMMIVMQR;FEAGNMAMVTGGHNVGR;FVPHPIREEEASYK;GVPALITHDGR;HLGGFDIIHLR;IAAPHHWMLDK;ISNVFVIGK;NNEFATR;VGVIVHR;YPHPSIK	1;1;1;1;1;1;1;1;1;1	10	24	0.3301	7.44627e+07
TGGT1_306195-t26_1-p1	39.9479	25567.1	EIDDLFADVMQAGK;EQGTASAQDSSSAVSTVSR;GGLPGVTNAR;IYTEEELGIGK;KEIDDLFADVMQAGK;LAAPHTQAAEGPADQK;RPLTFDEDMGLNQR;RRPLTFDEDMGLNQR;SASVFLPSASK;YREQGTASAQDSSSAVSTVSR	1;1;1;1;1;1;1;1;1;1	10	15	0.4195	4.62728e+07
TGGT1_235540-t26_1-p1	33.7996	26216.4	ETEQAQEEAPIIDGTGELFK;EYSYQEMLQR;GKEYSYQEMLQR;HIEALLR;IQTLIEK;KETEQAQEEAPIIDGTGELFK;QPEGEEEAPQQFDFGER;REEAAASEPQVEAEAK;VAWINFK;YTIKPPQVVR	1;1;1;1;1;1;1;1;1;1	10	11	0.4199	9.73124e+06
TGGT1_207990-t26_1-p1	37.6107	109419	AELAALLK;EAEALAAGPK;EVFEDEAPAGLR;GQFAELVR;MDLLDGAYNR;QATDGIVGPDFDDDDDKTGLR;SQVAAVAESTEFTEASK;VTGEWVNELQAFR;VTIDEFFR;YAFNDDALPEWFAEDEEAHTRPELPVTK	1;1;1;1;1;1;1;1;1;1	10	12	0.1376	4.96617e+06
TGGT1_309820-t26_1-p1	37.2667	20186.7	EDSIKWFQQTYDGIVLNH;GEENPMR;KAEDILEK;KNFSDSGNFGFGIQEHIDLGIK;LTLNICVGESGDR;NFSDSGNFGFGIQEHIDLGIK;VKEYELK;VLEQLTGQRPQFSK;WFQQTYDGIVLNH;YDPSTGIYGMDFYVQLTRPGNR	1;1;1;1;1;1;1;1;1;1	10	21	0.6343	7.68317e+07
TGGT1_290950-t26_1-p1	34.2207	194354	DQVIDSELVYAYAK;DSGNTQLVGDLLR;EVAFAALSK;FGLFGEAADTLLK;LAALLFK;LEADYAGLLR;QYQDAIDAAR;SAEEGSEADLER;VAEGNQEPAVHNALAK;YIEVYVSR	1;1;1;1;1;1;1;1;1;1	10	10	0.0647	3.82967e+06
TGGT1_312050-t26_1-p1	31.6692	24194.3	DTFLHLTR;EVSFDEGAAFAR;GAAGALLVYDITR;GIYDLSNEAHGIK;IYENIQR;KIYENIQR;LQIWDTAGQESFR;RDTFLHLTR;TAQNVDEAFILTAR;YIIIGDTGVGK	1;1;1;1;1;1;1;1;1;1	10	10	0.4346	1.06439e+07
TGGT1_202460-t26_1-p1	35.9215	72975.9	ADPDGVPTAGEDQR;AFDNDREETHANEAELELMR;DSTLPDGPILK;GEIQDDNVIR;GLRPFDGAMK;IAFGVIPYGTGNDFANAFGWK;ISVLTAEHLGR;QVLQDSTGR;TLTIDNIVDGLLESPGEPDER;VVLKDDGEFTK	1;1;1;1;1;1;1;1;1;1	10	11	0.2032	1.39733e+07
TGGT1_242330-t26_1-p1	37.741	21599.3	ESSNAYAIK;HAFEIIHLMTDK;HAFEIIHLMTDKNPIQVFVNAVENGGPR;IGSAGVVR;LVNSMMMHGR;NPIQVFVNAVENGGPR;QAVDVSPLR;QAVDVSPLRR;VNQAIYLICTGAR;WSYDDVNVSDLSLVDYIAVK	1;1;1;1;1;1;1;1;1;1	10	27	0.5104	7.55435e+07
TGGT1_286720-t26_1-p1	37.2629	31015.7	ASLTNGVLQVHVPK;DHGEEDFVR;DTGSEFVVHADVPGMDRENLR;FYHQHFNSAAPFMR;MYAEMMDDMSR;NAAQTPMAIEGGSSR;NPEVHELTGGQMVPMPGR;RDHGEEDFVR;SFVLPDK;SSSSGSAADSGNTLEGQR	1;1;1;1;1;1;1;1;1;1	10	14	0.4638	2.6218e+07
TGGT1_263050-t26_1-p1	31.4002	39657.5	FMAYATLR;GFTLEELK;GLAGIPADTPK;KGLAGIPADTPK;LGVVPSGLLRPIVHPPTQR;LVLFQR;NNVLPNVHLHK;SAESLNANVTR;VALSIGVAVDHR;VALSIGVAVDHRR	1;1;1;1;1;1;1;1;1;1	10	16	0.2479	6.38276e+07
TGGT1_269190-t26_1-p1	34.7422	105066	AAAGNIIPSATGAAK;AAGDVQQFTAAAQEAAAR;ALADAVAAGDLR;DGVVSPGTGLDR;DPEEIPWADK;HAIISAPAK;LAGLESDVQAR;LTGMAFR;LVDLIAVMAAK;VIDENFGLVEGLMTTVHAATGTQK;VSPTGLFGLLGSSSEK	1;1;1;1;1;1;1;0;1;1;1	10	10	0.1457	5.9716e+06
TGGT1_274060-t26_1-p1	37.8787	35049.2	AASSSAVSGASSSPGSVK;AVAGLAAGGLGSFFGNPADLALIR;DPVTGQLPYK;EEGLFGLWR;EGIMSLYTGYPTYYVR;ELLEPTFGK;IISDEMR;LQADATLPPDQR;NYTGVLNAISR;QLTYSTAR	1;1;1;1;1;1;1;1;1;1	10	14	0.3839	1.04347e+07
TGGT1_299780-t26_1-p1	33.8297	59155	AGILFVVLH;EALSQMGIDR;GENDNGIVTTSTDDVR;GPFDEPVEVVR;GVGLWNFIR;HHGSVDTAFR;IPSVYDMFDTK;KGPFDEPVEVVR;NTPVAAHVMR;SLQPDTFVLEATLPIR	1;1;1;1;1;1;1;1;1;1	10	12	0.189	8.01082e+06
TGGT1_225150-t26_1-p1	31.5957	76801.8	AADFITR;LAMPLAAR;LEHWLLQK;LPLTQTALVGLYSDEGDDELYK;NLVTEEETQAAIDEHVR;TFGLSTVSR;VMLVAWSELIK;WLINFLGNHK;YGIVLFYK	1;1;1;1;1;1;1;1;1	9	12	0.1447	1.36704e+07
TGGT1_240060-t26_1-p1	32.6043	88732.2	AAIGGETPAGMSGPDGNVVR;AVPSGDQPPPQPPPPHSPPR;GASTASLHSEPGAASMPGPSPK;GPLGEPSHGIAK;HIALQR;SALQTFR;SPPLPLQEQGR;SPTGSSSPLLR;STGTAPETPMPR	1;1;1;1;1;1;1;1;1	9	10	0.1434	4.6707e+07
TGGT1_261950-t26_1-p1	34.8006	59879.1	AAPLFADQSTEPGLLQTGIK;IPSAVGYQPTLATDLGQLQER;LVLEVAQHLGENTVR;MLAPEIVGQEHYDTAR;QIAELGIYPAVDPLDSTSR;TIAMDATEGLVR;VALTALSVAEYFR;VVDLLAPYAK;VVDTGAPIQVPVGVETLGR	1;1;1;1;1;1;1;1;1	9	9	0.2589	2.1325e+06
TGGT1_255260-t26_1-p1	33.3297	62980.4	EVDGTLYR;HIELQQPDRPPYR;ISPFPMELLEK;NNFLEDVPTEK;NYGFYYVDTTGEGK;QSGNPLPGGFNLNFVTPSGQR;SVTENHHLIYGSAYVGENPDAFLSK;TFENDGVASDQPHTYPLTSQASWNDWWPLHQSDQPHSGGVGR;YPFVYDSK	1;1;1;1;1;1;1;1;1	9	11	0.2689	3.34075e+07
TGGT1_216435-t26_1-p1	33.5591	38304.6	DHVNAGPSTALSFAEK;EFIEGFAK;EYSSESVIGHTSASAGK;HVAELEEAR;KDHVNAGPSTALSFAEK;LFHSVVQFLPSASLSGDAR;LPGDNAGSEK;QRQELLMK;SAPQETQDGNVVGAAR	1;1;1;1;1;1;1;1;1	9	12	0.2971	2.46785e+07
TGGT1_243920-t26_1-p1	25.3273	88156.6	AGINTVLNSR;AVAILVR;HSLVFEGLSPAEQK;IAPISVYTSGK;KIPITLR;LAQSQNILDK;NFYVQTR;SLAPALYGMEEVK;VYQHHVSEADLK	1;1;1;1;1;1;1;1;1	9	9	0.1146	4.77823e+07
TGGT1_295125-t26_1-p1	34.9048	40113.2	DSTEGENTVSEGEAEGSR;EMEEQLSAASR;FLAPFDLVTIPGKPLVQK;FPQEDRPLADAAR;GGSWLEQEGVELR;LINPSVEAR;LLALQAIETPEYR;LLALQAIETPEYREMEEQLSAASR;LVAHLQDEGVVHGK;LYLTVQAVR;LYSGDGTLTGGDDDMPPLET;NLLFLLPPTHVDMETFVDEIGR;SRNEVGWVK;SSEAALSVSPAGDIVDK;VVVPAEYDEYTPPEGR	1;0;0;1;1;0;1;1;0;0;1;1;1;0;1	9	17	0.5534	3.55437e+07
TGGT1_295110-t26_1-p1	34.3922	63373.7	DKVPGEVIIR;EMEEQLSAASR;FLAPFDLVTIPGKPLVQK;FVEELYELPTEDRPLADAAR;HQALAIGLFQK;LINPSVEAR;LLALQATETPEYR;LLALQATETPEYREMEEQLSAASR;LVAHLQDEGVVHGK;LYLTVQAVR;NPYLANR;SSEAALSVSPAGDIVDK;VKNPYLANR;VPGEVIIR;VWPERPQPVFTEGDPPDLETNSLYYR	1;0;0;1;1;0;1;1;0;0;1;0;1;1;1	9	15	0.2904	6.80815e+07
TGGT1_204020-t26_1-p1	31.0486	28237.1	DILHDPGR;GAPLAEVSFR;GMVGIVAGGGR;GVAMNPVEHPHGGGNHQHIGHPSTVSR;LRPLDFAER;MPEGTVVSNVEEK;NAALTIGNILPLNK;TSGTYATIVGHSDDGSK;VGLIAAR	1;1;1;1;1;1;1;1;1	9	14	0.4462	6.90905e+07
TGGT1_204480-t26_1-p1	33.4669	72116.5	AHEVLSNEEQR;EAQHYPTLLFFPADK;LTQFPQLVGK;NHVNQELLTLTFSR;QLKDEFVK;QYHPDVNPGNEEK;VFSLSSDQEIVFLAYRPK;VVLFTDK;YLSYQMR	1;1;1;1;1;1;1;1;1	9	11	0.1563	4.92947e+07
TGGT1_263700-t26_1-p1	36.0469	16291.5	AATGEEGEAQGSGLGPATR;ADRDESSPYAAMMAAADVAAR;DESSPYAAMMAAADVAAR;ELGISAVHVK;IEDVTPIPTDSTR;IEDVTPIPTDSTRR;IGRIEDVTPIPTDSTR;SKTPGPGAQSALR;TPGPGAQSALR	1;1;1;1;1;1;1;1;1	9	23	0.5128	2.01964e+08
TGGT1_204400-t26_1-p1	32.8229	62107.4	APGIIPR;EAYPGDVFYLHSR;GIRPAINVGLSVSR;GTALTELLK;ISPSEMSR;IVDVPIGPGLLGR;STVAQIVK;TAVAVDAIINQK;VVDALGNPIDGK	1;1;1;1;1;1;1;1;1	9	9	0.1664	1.4339e+07
TGGT1_293590-t26_1-p1	30.0936	58357.7	AFFTDPK;AGFVMGEGAGIMVFETEEHAVR;AMAQGFNDDPK;AMAQGFNDDPKR;APNVDPER;AYTSPTPFEAVLSDTLGFGGHNAALLLR;FGIVVGSGIGGLETMEQEMK;NLIAGTNVIDK;VFGDEQAR	1;1;1;1;1;1;1;1;1	9	9	0.2105	3.77721e+06
TGGT1_280560-t26_1-p1	31.8185	137788	AAGVSVHTQWK;ASQIDLPR;ASVLGVDR;GLLPGLLAGAYTR;GTAEAHAAETVTR;ILAAVAAADK;LTLVSADTDTPYK;SQRPESDSHLGVEGDIHTSR;TDGDDAGETLSR	1;1;1;1;1;1;1;1;1	9	9	0.0832	8.6293e+06
TGGT1_288720-t26_1-p1	32.9493	24785	ADVDEFPGVAHLVSDEYEQISSEALEAAR;DNFHLR;ESNVATAVTALR;GAFGKPMGLVAR;GPLANTFPSAADITLPVA;IVSDGVGAK;TRESNVATAVTALR;VDIGQILMSIR;VHPFHVLR	1;1;1;1;1;1;1;1;1	9	11	0.4842	4.02407e+07
TGGT1_313390-t26_1-p1	30.9223	36333.6	ALLASLSK;DKLLTQYLK;LLTQYLK;QDEGMFVQQSDSK;QLAPSGLLLVTGPFK;SSITPGTVLILLSGGHR;VDISGVDVSSIK;VNGVPLR;YVIATTTK	1;1;1;1;1;1;1;1;1	9	12	0.2764	6.3887e+06
TGGT1_226380-t26_1-p1	37.5573	42636.5	ADVAQALVDGLLTER;DRDLPSLSMLYEQLK;EALEDFDLLLEK;HFWQQLQPEEEALR;QLPHIVGMDPDYAEEHILYTQLPLR;QNAEAQWSDLATAAAEIGNK;VNILINR;YGEASVDDTQR;YGEASVDDTQRR	1;1;1;1;1;1;1;1;1	9	11	0.3175	4.19572e+06
TGGT1_205540-t26_1-p1	29.4212	116067	ALFILVATPGR;GLSIAAYANAER;IGAVLLAPTR;ISNFTQSAADPLK;LAGLSDALEQR;LASSASAQQVQQR;LPFLVDFIK;LSEVEYER	1;1;1;1;1;1;1;1	8	8	0.0818	5.03638e+07
TGGT1_225550-t26_1-p1	27.854	48364.3	AFLGLMPK;FDVNVLR;FNDIFSVNER;FVVLHLKPK;LDQAVTAALGPNGR;QPFEYSVGQHVGEFR;TLASVGGIDTEEIR;TLASVGGIDTEEIRYPLR	1;1;1;1;1;1;1;1	8	9	0.1897	3.38467e+06
TGGT1_308920-t26_1-p1	34.2633	83127.4	GASSFSSTPSGWK;GFEHESKPEFQQQQER;ILLAEEAIQQEVIAPFFK;IVEAHYFSEVK;LLQQHMGAAPTVAGTTLLPTVAPSAAFSGPASSLALDAAATK;QEVTEQTAGEEDAGEK;RHESSYSDR;STDGHYAFVEFR	1;1;1;1;1;1;1;1	8	12	0.1779	1.74513e+07
TGGT1_204050-t26_1-p1	30.937	85044	AFYPAAFSTEADGLITVANVK;DNMEVNQAER;FLAYTGR;GADIVNHSWGGSWPSEALR;GAWDIITTGEPNMGSR;LWGMDALNVK;TANNGLIHIFAAGNDGVDIDQR;TPPSAPSPSPR	1;1;1;1;1;1;1;1	8	11	0.1459	5.0983e+06
TGGT1_270380-t26_1-p1	26.933	17165.6	DSFGVPQVK;GMSASALPWR;IKPSDVEEHIAK;KGQTPSQIGVTLR;KPPTWLK;LILVESR;LQGLAPELPEDLYYLIK;QLPATWK	1;1;1;1;1;1;1;1	8	14	0.543	1.10789e+08
TGGT1_269885A-t26_1-p1	30.496	142211	APSVVVSPIER;AVEGLNYYTPEEVIAGDR;ESLDVLESHVR;IAQALRPVGEAAAVR;IGHALFTFLR;ILTALYVQSLR;LADLFSAPLLK;LIYHFDPDIIQQYVQK;STPAADDLPTSR;STPSPIVLSAGR;TLTHDQITTMHR;TPYPDDLPIR;VLTLSAAGFSDK	0;1;1;0;1;1;1;1;0;0;1;0;1	8	9	0.1247	5.07631e+07
TGGT1_218410-t26_1-p1	31.9796	34135.8	AGTMNVAALSR;ASVLDITDEVILEK;EVGFPTTASAPHSILEAFK;GQIEIQNEVHLIK;LFALLEK;LNIKPFEYGLAIQHVYDDGSVYK;VLVVEADHVGSK;VTASAATLLQK	1;1;1;1;1;1;1;1	8	11	0.3503	7.66864e+06
TGGT1_293630-t26_1-p1	29.6858	89520	AVVSEEEER;FDIHDELAK;GFFSSLSLDADSPGLR;LDLQITYLR;LEGLLNTTK;NAGLSNSQAFYAGGDNSR;TAFVLFPDEDTK;WLTQLDAR	1;1;1;1;1;1;1;1	8	8	0.111	8.16779e+06
TGGT1_300000-t26_1-p1	31.0724	21156.7	EADKHFGAAPGTPGSK;EDHIAVLVGSVTDDIR;FNAVVLK;FNAVVLKR;GKEDHIAVLVGSVTDDIR;HFGAAPGTPGSK;LLVKLYQFLAR;LYQFLAR	1;1;1;1;1;1;1;1	8	13	0.2834	1.45467e+07
TGGT1_266960-t26_1-p1	31.0058	50041	EVDEQMLNVQNK;GHYTEGAELIDSVLDVVR;IMETFSVFPSPK;INVFYNEATGGR;LAVNLIPFPR;NSSYFVEWIPNNMK;VSDQFTAMFR;YLTASAMFR	1;1;1;1;1;1;1;1	8	8	0.216	2.77263e+06
TGGT1_204340-t26_1-p1	30.0278	97237.3	ELFAHVIGR;ENAAADAAIQEADGNK;ESGGFFGFFK;LSVDDFLTR;NILNVVNEEALLR;TEETDIAAFR;VTPQGLTEQESR;YNEAMGNAGVR	1;1;1;1;1;1;1;1	8	8	0.1026	2.51219e+06
TGGT1_226580-t26_1-p1	27.5206	42712.1	EPTQTEQVSDAPSEDPER;ILNVWALK;NIDVTDTER;NVEENISFTK;NWENLSSFLQK;VITVDTGK;VPEILDNHR;YEVTGIDLGAK	1;1;1;1;1;1;1;1	8	8	0.2211	4.05999e+06
TGGT1_316400B-t26_1-p1	30.257	47818.3	AFVHWYVGEGMEEGEFSEAR;EDLAALEK;EIVDLSLDR;FDLMYAK;HLFHPEQLISGK;IHFMLSSYAPIISAEK;LIAQVISSLTASLR;NLDIERPTYTNLNR	1;1;1;1;1;1;1;1	8	9	0.2315	4.03132e+06
TGGT1_234610-t26_1-p1	30.4196	76388.9	EAFIYEWDLR;KVESVFLQDFPVLAAR;LANANEAEPSASVISALEFHPR;LIHLPSLTVYQNWPTER;RAEDASSFLVTQK;SLAEYDLETGSVNK;TGALVEATR;TSLLMTAGR	1;1;1;1;1;1;1;1	8	8	0.1567	3.70411e+07
TGGT1_229480-t26_1-p1	31.6453	38253.1	DNDGLLDLSEIR;FPEDYSGIEFPFK;IEIEEILNAQDK;ILMDPGKDEGLMK;ITVTEFIETEGTGSLNDVEK;MEFQAIDKDNDGK;TAVPQVDVDDEDKHDEL;TVDKDNDGLLDLSEIR	1;1;1;1;1;1;1;1	8	8	0.3104	2.42367e+06
TGGT1_257990-t26_1-p1	27.9009	104247	FFRPELLNR;HVVSDLSLK;LDDIVIFK;LTAVLQEVK;LVSLDVGSLIAGAK;NNPVLIGEPGVGK;VGDLDLVAELR;YGTDFTDLAEK	1;1;1;1;1;1;1;1	8	8	0.0906	4.53922e+07
TGGT1_310630-t26_1-p1	26.2913	56967.7	ALEEALETVVK;ALLDDVHELHAFLYQR;ETLDLLQLR;FVAAHGNAPATVALK;LTEQQGEIKEEQNK;QVADNWAQLLK;VTLVGIQPDK;YGIRPGSGPAEEGR	1;1;1;1;1;1;1;1	8	9	0.1942	7.03472e+06
TGGT1_228250-t26_1-p1	31.8404	122324	AIEEFGVAAALSHK;EIALDAGQAEDGETER;EVTLAEFSQPLGR;GAGVLDEWALLR;GVLYTVLIK;IPVVHGGIGPVVPR;LADEFDLPLLIVINK;SIEMVSSTYTSPR	1;1;1;1;1;1;1;1	8	8	0.0948	1.37356e+06
TGGT1_262380-t26_1-p1	29.2921	59634.6	ADLPLIIPVESVLSIPGK;AQIAALEMFR;GITINATHVEYETSK;GMVLGAPGYLK;LVVYLNK;TTLTAAITK;VEQGTAKPNEAIEIVGGR;VLADMGQADFK	1;1;1;1;1;1;1;1	8	9	0.1793	3.76298e+06
TGGT1_230350-t26_1-p1	25.3476	138992	EAAGEAQGPSELSEEK;EAAGEAQGPSELSEEKAEPK;EALLAPVPTGAVAGPLAGR;EDSAPTTEKPLSK;HVPHYLVMR;LAESGPQLTEEQTK;YLLDFIGGK	1;1;1;1;1;1;1	7	9	0.067	6.11107e+06
TGGT1_278990-t26_1-p1	27.7394	53057.9	DTYGNLMGEEFTAK;FGLYEYFK;FYFFEK;MQTSPAGTWPTSFSPALTK;SFGTMINEMGYK;TVVAEEGAAGLR;VVQLFYDNIFTKPK	1;1;1;1;1;1;1	7	10	0.1775	8.20889e+06
TGGT1_268640-t26_1-p1	21.9263	64461	ATSSPSTSTSFQR;DDREQAFSALDR;DYMVTSGIDGSWK;EIHSLLEK;EQAFSALDR;EREIHSLLEK;VTSVDVYR	1;1;1;1;1;1;1	7	8	0.0986	3.2497e+06
TGGT1_255340-t26_1-p1	24.0408	185257	AAGVSALSASVPSAQR;DLYLLMGR;EAQALLESLLR;EGEVEDDDKLDR;EIAATLPLK;SEAAAGLPEASR;VLDQLSSASR	1;1;1;1;1;1;1	7	9	0.046	2.00982e+07
TGGT1_247470-t26_1-p1	27.0068	59902	HSMGQEIGEADFVNIIR;LISHAGALVNLAK;SLADAGFQIVFNSNVQELHR;TLQEYLSTK;YGLLFHSSFIGR;YLADGIVPR;YPASTIQILGAEK	1;1;1;1;1;1;1	7	8	0.1735	1.69357e+06
TGGT1_209950-t26_1-p1	22.8315	47655.7	AEPSPETQPWK;AMATHVQVPK;AVGPLIPSSVIIPTDMKDFEK;ELTAEETDMLEALK;ESIASLLDK;FQVIPELTK;MPSFVDR	1;1;1;1;1;1;1	7	7	0.191	4.90191e+06
TGGT1_262670-t26_1-p1	23.0237	21316.6	AHMQQLFDSK;ALPSNIQIIR;DISQNGAVSQLYAEMAGR;KQPTEAEPNPSLFR;NFGVWLR;QPTEAEPNPSLFR;STGEILAVNEIR	1;1;1;1;1;1;1	7	8	0.388	1.01294e+07
TGGT1_267400-t26_1-p1	29.2642	15607.5	ADQLNVLVLNR;DIELLLMHNTK;DIELLLMHNTKFAAEIAHNISSR;FAAEIAHNISSR;FLVSSPK;GTNTMPNIGYGSNK;HMLPNGFFK	1;1;1;1;1;1;1	7	23	0.4776	6.53622e+07
TGGT1_299050-t26_1-p1	24.2175	22254.8	EQEQAVEKPSVEGVK;FLEDVMEK;INPYMSQPCHIEVILR;KFLEDVMEK;NAESNAEMK;NLDVDNLVIEHIQVNR;NTHATVQAIK	1;1;1;1;1;1;1	7	17	0.3846	4.93559e+07
TGGT1_212290-t26_1-p1	27.0226	34945.8	ADAFIALYANHLK;ADAFIALYANHLKK;ELAPYDPDWLYIR;ELDVIAR;WIDYVK;YILQQFEEMGLVESDPEKPGR;YILQQFEEMGLVESDPEKPGRR	1;1;1;1;1;1;1	7	18	0.1981	1.3115e+08
TGGT1_258870A-t26_1-p1	30.0867	60616.8	AAGDVDTSTTTTAVDEDAVGMPTEGDIPK;ASQDTMDNINHTTQR;EVDEGEELLHFADVEYPTSISR;FLNDDQHNHVEEGDGEVGGR;GFVVPVADMVAAVK;GGGVQEFVK;GMDDGAFVR;ILPTFTVQDIPSGDADVHK;KEVDEGEELLHFADVEYPTSISR;QVYEAFGR;SLAEEPLDGQQAAAR;TVVAEVVEDDSK;TVVAEVVEDDSKDSR	1;1;0;1;0;0;0;1;0;1;0;1;1	7	10	0.316	9.2005e+06
TGGT1_239740-t26_1-p1	23.8708	44725.1	DGGGDSGDFGEEGR;EIPTVAGFVQK;LPLDVALER;NEEGFITDLLK;RLPLDVALER;SAPEVQEVLSR;WAGTYGTSHGGYR	1;1;1;1;1;1;1	7	8	0.1716	3.10118e+06
TGGT1_216620-t26_1-p1	23.678	411685	AALAATAAASLGSLR;FATVSEVER;GPEGEANWSLAR;GYVTFVLFR;SPLSVSLDADAAAR;TQLVFDYFNK;VEGTSEEILAK	1;1;1;1;1;1;1	7	7	0.0216	3.47029e+06
TGGT1_258070-t26_1-p1	27.8231	75666.6	AEALEAERPEGAFR;AWSYAMQLK;GENAASAVVNLR;KLPVVIR;KPQAEEGHALLR;VLLLVLTQAER;YASLLQQGIGK	1;1;1;1;1;1;1	7	8	0.1121	1.08762e+07
TGGT1_288500-t26_1-p1	24.5716	60298.1	LNTVLFANDVK;LPFAAVHGDPDLVAVGK;NFLFEVPK;QVDIQTSTELLDLKHDGDTFSIK;TLLEGEYPVAH;VYLDLLGTSHMR;YNMSSIGDFLR	1;1;1;1;1;1;1	7	9	0.1691	2.81462e+06
TGGT1_251540-t26_1-p1	24.89	35287.7	EGYLPDNALER;GADGFGPSLLGDSPGFHFPR;HVDLFGEDWK;QFGGSGFGDFSK;QVEVQYR;VLAGDFEGFSR;VPEDPVPEEPR	1;1;1;1;1;1;1	7	7	0.2579	9.50792e+06
TGGT1_312960-t26_1-p1	27.7941	26684.1	EHLLPQLTMAPTPAHETLLQQHQAAAEK;FTEPTMK;KLNEQQLIIINK;LADDEELLRPSEEK;LNEQQLIIINK;QQVEAHIQDQLR;TDVGASMLSESGK	1;1;1;1;1;1;1	7	11	0.3789	7.17807e+06
TGGT1_280610-t26_1-p1	23.7944	60776.5	FNQALVDLTALGGRPPR;MQDNEPLMR;NMDALDFSK;SPHGELPNGDDAVAR;TASFTSVHQTVR;VAYYLK;VPSSPFDHLIK	1;1;1;1;1;1;1	7	8	0.1421	3.20307e+06
TGGT1_231140-t26_1-p1	24.3583	18655.1	DKLNHSVLFDK;EQIAAAAAAGSR;IVGEHHHSQYIYTR;LNHSVLFDK;TKEQIAAAAAAGSR;VNASLAR;YLKDQGLIK	1;1;1;1;1;1;1	7	12	0.3416	1.24334e+07
TGGT1_297650-t26_1-p1	27.9207	72540	EADWIFIAGHHPVVNYSVR;EELHHGFVSADGK;HLEFLEDTLK;IPLYPAIR;LGNEHLNFTEK;LPNFWYFTR;VAFFPVLGNHDYHLDPYAQIDR	1;1;1;1;1;1;1	7	9	0.1413	2.87233e+06
TGGT1_256840-t26_1-p1	23.4226	82699.2	AFYSDPSFLGR;ASLLLPSLRPVK;ATDAFADAASK;DDELAPWETVEK;DHSFLLFDMK;DLVQALLWMK;EHSSAENTLSSLASDER	1;1;1;1;1;1;1	7	8	0.1086	859185
TGGT1_313080-t26_1-p1	27.3278	49496.1	FTPAGAAAASAQSSFK;GTLLSIGR;LEVETLAAPYLEVLNAK;LFLETTVYPVAASAAGK;LLAPVAPTLEK;QAAASEATSEKLER;SSDHIFTIEEMR	1;1;1;1;1;1;1	7	7	0.2088	7.97634e+06
TGGT1_262620-t26_1-p1	23.0903	31740.2	ADVFEDFQGR;ADVMTMPDGR;AVEMFNEYMLDGRPISVR;ELTDTELFDR;GVGTVLFSTPEGAQR;PADEQQQQLPR;QVFISNLPWR	1;1;1;1;1;1;1	7	7	0.2867	4.76909e+06
TGGT1_201520-t26_1-p1	22.5049	26351.3	DNPSPSPITAKPDVR;IQETGDEVK;IQETGDEVKVER;LEIVSMTR;LHVVNVGDSR;LLKEDWTFK;SFGDFGK	1;1;1;1;1;1;1	7	10	0.2629	3.43035e+06
TGGT1_314810-t26_1-p1	26.2417	30102.5	ATIEMLK;EEMINELVQR;GDWGNREEMINELVQR;LLRPMEGVPVPER;LQANDIVSQHLGK;QANNFLWPFK;QLHNAVFIK	1;1;1;1;1;1;1	7	14	0.2636	1.44172e+07
TGGT1_203240-t26_1-p1	24.8705	80212.5	DFTVSSLAPSR;GEAQAGEAANLSHAER;LPNTIFNER;LVSPEATAQLLQTK;QNLVASPFIPR;RKPPAAALDSDAQTEK;VTAAILYAHEK	1;1;1;1;1;1;1	7	8	0.1191	2.3965e+06
TGGT1_219320-t26_1-p1	27.056	46576.4	FVGLGNWGSGSYGQK;ILDYIIVVADR;LAPADATEAAAAENHGYPK;LVSGTTGETLYTHK;SIDAFNFVSQLPEVR;TELTYAVTSEQIK;WQSEFEIVYSDANGALK	1;1;1;1;1;1;1	7	9	0.2413	7.33515e+06
TGGT1_291890-t26_1-p1	27.3815	48641.5	FQTGSNSAFDVVEVEEPAGPAVLTIGLGHK;GFGNNVEVAWR;GGNIDLPEK;HYTEEEGIR;LAVVLDYTR;NAVGITHQNTLQWR;TGGGPPSQPPEMQQPADR	1;1;1;1;1;1;1	7	8	0.2193	3.68312e+06
TGGT1_224850-t26_1-p1	20.0194	82645.3	FGSITSLVVR;FQGVNLYIK;GKPLYVGLAER;NMDDSIDDEKLR;SGNGNIFVK;SLDTLNYTVIK;YTNVYIK	1;1;1;1;1;1;1	7	7	0.0897	2.50564e+06
TGGT1_315690-t26_1-p1	27.7784	34289.7	AADLEELKSEATR;FDGDLTHFFEYIPFSDKEHLPR;HFQELQAAYEVLKDPK;MESLILAIQSNR;VSPSASQSEITK;YAALVEK;YDETGSTGDDAAESFEEAYEYYR	1;1;1;1;1;1;1	7	8	0.3571	1.26931e+07
TGGT1_233460-t26_1-p1	23.5066	34806.5	ASSVVNNVAR;EAFPAESK;GATLTIK;LEFAGAAGSAK;LTENPWQGNASSDK;LTVPIEK;TALTEPPTLAYSPNR	1;1;1;1;1;1;1	7	7	0.2143	1.14863e+07
TGGT1_288400-t26_1-p1	21.8815	120342	AENAQELAGGTAEAAAESR;HIIEHESNDALK;LFKEEFVLEK;LFPNMLPSTFFEK;LLGIQPYGLR;QVDNAYLSR;QWLAISSHK	1;1;1;1;1;1;1	7	7	0.0745	1.23052e+06
TGGT1_248810-t26_1-p1	23.8341	54219	ANVSPETMAGIEAR;EGHMVVGDESAVITLK;FVGPAAEEVER;GPHVAVGLSGGER;SVQDLEPTSK;VDLPSSISQADWER;VELYLYR	1;1;1;1;1;1;1	7	7	0.171	5.51659e+06
TGGT1_227360-t26_1-p1	26.0383	44028.2	ALEPVNLK;AVFTEGEMIDVIGVTK;HGSLGFLPR;ITPMGGFPHYGTVNNDFLLLK;MEAELTR;NATTESDLTEK;NATTESDLTEKR	1;1;1;1;1;1;1	7	9	0.1877	2.5067e+07
TGGT1_225850-t26_1-p1	24.5697	167581	AFVETAVDAYDEAIQTR;AGEDSASSSGSPPDSSSPATK;EAFSTGTAPNPEAGR;SFLNAFTSGVR;SSSFFADVLGR;VGELVLSLSR;VLTTDLAAER	1;1;1;1;1;1;1	7	7	0.0611	1.28571e+06
TGGT1_320760-t26_1-p1	26.6657	39365.2	AEGYLGVVQPK;ATDSFFSAGTPYR;DTGVHPLGR;LNAMTNQFK;LVEDRDQLSR;SVLIAVTFLR;YLDAATLVHR	1;1;1;1;1;1;1	7	8	0.2017	8.51215e+06
TGGT1_312270-t26_1-p1	22.5986	44701.3	EADFQTEGVPLDSAPQELVDHLK;FMGLTPER;LSFPVLDATDLR;QAANVAAQVVYANSLR;RQEEWEQR;SALTPSAPDPDGDGDPATSLPSQR	1;1;1;1;1;1	6	8	0.2275	2.43223e+07
TGGT1_249990-t26_1-p1	23.9436	92658.3	EFLEPSAFPGAGAHR;HELEDLVQER;LGLLTEALEK;LNESFDDQTEETLR;SGPVFQHYAVVR;TLSTILEDLR	1;1;1;1;1;1	6	7	0.0847	2.65876e+06
TGGT1_216860-t26_1-p1	22.5337	49083	DFFLKPELLR;GVEDVVVGR;IMVATDLFGR;LTLHGLLQYYVK;TTPHILIGTPGR;VNIVINYDMPDSSDSYLHR	1;1;1;1;1;1	6	8	0.1659	7.6567e+06
TGGT1_207620-t26_1-p1	20.2033	71204.2	LDNILLRPLK;LEGNAPDVK;NSQDVLAIAK;TATDLGAVEEFQR;VAALNMLGR;VVAQIPDEIPVR	1;1;1;1;1;1	6	7	0.0949	3.199e+07
TGGT1_411760-t26_1-p1	20.5615	32038	AGFAGDDAPR;AVFPSIVGRPR;DLTDYLMK;DSYVGDEAQSK;GYSFTTTAER;IWHHTFYNELR;SYELPDGQVITIGNER	1;1;1;1;1;0;1	6	7	0.2683	3.87255e+06
TGGT1_248550-t26_1-p1	20.0062	95834.9	EAAVDAFDSR;FLLDIDPK;HTLLAYLPIYR;LRDETVQEGGEER;SIAVGNLIGR;VVLSILDTLEK	1;1;1;1;1;1	6	6	0.0738	868435
TGGT1_203280-t26_1-p1	18.6331	22521.6	DSRPTWEELR;DSRPTWEELRK;EESANEFLER;LSNFFNEAR;QHLELLR;YENEQFSGQLESFR	1;1;1;1;1;1	6	6	0.2656	5.54945e+06
TGGT1_250810-t26_1-p1	15.6128	20056.3	FIPNDLR;KELAQLR;KFIPNDLR;QLEDLKK;VLTVYTQK;VLTVYTQKQR	1;1;1;1;1;1	6	8	0.1742	1.57136e+08
TGGT1_249270-t26_1-p1	19.609	59842.6	ALAPTWEEVATALK;APISELPK;ETSDVIELTDGNFNQLVMK;TFDYNQGR;VLASTYGIR;VLSGQQFK	1;1;1;1;1;1	6	6	0.1207	3.07058e+06
TGGT1_252340-t26_1-p1	19.3417	138787	APYLLDNSDVQFR;EATGNSIAVSR;EREPTAVPLR;ETLSELGASPDSEGAVHAER;SFNLYLIR;YWAFGSPAAK	1;1;1;1;1;1	6	6	0.0579	1.76446e+06
TGGT1_305750-t26_1-p1	21.7024	71013	EALSQADNNPYSVVLK;EPQPTAPAR;KRPQLQASDLGELAR;LLNLYK;LPLSLLAPSAPGR;TEHFDEGGQEMSTVPQTR	1;1;1;1;1;1	6	7	0.1201	472765
TGGT1_215460-t26_1-p1	25.4437	30356.1	KQFGVDILHPSR;LGYVEAKPTK;QFGVDILHPSR;SSGFAMIYDNPNAAK;TNPLLQR;VSDSQSIVVFGLK	1;1;1;1;1;1	6	13	0.2135	3.50031e+07
TGGT1_248340-t26_1-p1	22.1829	25981.4	APEIQIDPNLVQEAER;LILVGDGGVGK;LTNQPALSFVGEHAK;QIQFHR;RLTNQPALSFVGEHAK;YIPTLGVEVHPLK	1;1;1;1;1;1	6	7	0.2707	1.01349e+07
TGGT1_294980-t26_1-p1	25.4964	29226.1	DPHNPSYVVVTPDILHTL;GPGLVTGVPGR;HPPLHQPSTAPTTAATGTSTVPR;RPPAAVSLPMGVTQASSSPSSASAAR;SAGIQTGPNEGALR;SSSPTPPASTASNR	1;1;1;1;1;1	6	7	0.3926	1.69713e+06
TGGT1_232300-t26_1-p1	19.5982	28619.1	DGYLISTGEPSK;ELTSVVQK;FGFAPDSVELFAER;FKDGYLISTGEPSK;IMLPHDPEGK;MFVDQAIR	1;1;1;1;1;1	6	8	0.2118	2.81908e+07
TGGT1_227280-t26_1-p1	18.7073	24226.7	AVILSLATSAAIGGR;KVEEELSLLR;QPFMSSVK;RAVILSLATSAAIGGR;RQPFMSSVK;VEEELSLLR	1;1;1;1;1;1	6	13	0.1577	2.76276e+07
TGGT1_286580-t26_1-p1	20.1334	107150	EAAEGFVGVEEVQWVK;ELVWQEMNR;HLPPLSIEER;LHELAAAQEAEK;RVPVEEVER;TQKPEDYMR	1;1;1;1;1;1	6	7	0.0681	1.30175e+06
TGGT1_258970-t26_1-p1	17.1968	326803	DVLSSSSPATR;IIDPLQFDR;IYLQLENFR;LVAIVPDLEVSAR;SLSATPPER;SPLQAPLFGGGSK	1;1;1;1;1;1	6	6	0.0211	6.9642e+06
TGGT1_240090-t26_1-p1	25.6278	61563.5	EGTGLEEGFNKEDAQES;FPYVVPVLAALR;HLAFMLEGLGVQVPHR;LPGADLLAER;TDVYSLGVAFR;VLYLVLPLYR	1;1;1;1;1;1	6	6	0.1374	2.06564e+06
TGGT1_309120-t26_1-p1	24.1219	45719.6	ALMSNADLSR;GPLVVYAEDNGVTR;IDEVPELPLVVSEK;KAEEAGAIAQASAEEE;MAAELEAAAR;QPYGVAPNAGYQTSAESWGTGR	1;1;1;1;1;1	6	8	0.2067	3.49133e+06
TGGT1_263300-t26_1-p1	17.0356	31332	AGEFTLSLK;AWDLEYK;DSLDIVAEYK;FDASAMK;TAPSGDAMFGR;YAVGASYTGVASK	1;1;1;1;1;1	6	7	0.1966	1.90051e+06
TGGT1_226240-t26_1-p1	25.676	23201.1	DIDQVHADLK;DIDQVHADLKK;GHVNLPVDEDLPGK;GKDIDQVHADLK;LVVAQETPWTHEDAEEAAK;YFINDSALQIHMQTK	1;1;1;1;1;1	6	11	0.3081	2.92781e+08
TGGT1_261570-t26_1-p1	19.0688	31012.1	AMFNDNSEVR;LINIELK;LPAAPLAGK;VGGNIQPR;VPPAINQFTHTLDK;YGINHVTDLIEIK	1;1;1;1;1;1	6	10	0.221	4.37415e+06
TGGT1_231080-t26_1-p1	16.7351	9577.39	KFLLTAR;LEGSLPPSLEK;RVTIVR;VSIPGKK;YLYTFVVEDR;YLYTFVVEDREK	1;1;1;1;1;1	6	11	0.5119	1.09905e+07
TGGT1_320050-t26_1-p1	25.5644	35319.6	FPGYSKPEGEGEGSYDPEAHR;IEADDIEAMYK;ILGLHVADYMR;NKIEADDIEAMYK;VLLDVGIVR;YSAQFSQYIK	1;1;1;1;1;1	6	7	0.2065	3.43494e+06
TGGT1_234450-t26_1-p1	22.428	26571.7	FDIQVDK;GYIGDFEIVDDHR;IVIELLGR;QFGHLVLTTAYGIMDHEEAR;QFGHLVLTTAYGIMDHEEARR;QVLIRPSSK	1;1;1;1;1;1	6	10	0.2511	9.33742e+07
TGGT1_264440-t26_1-p1	23.9378	37445.3	AASSPENSAGAAGTQR;ETSLPVSPLSWTR;IELVDFPGHSR;SQDGMVEQASHQAHEATADR;TDLPDSRPQASVVEDIER;TSLFLLLR	1;1;1;1;1;1	6	7	0.2478	2.07038e+06
TGGT1_226970-t26_1-p1	19.1094	18665	AFQKQDGVSSLGR;ATADVQTER;DVGLGFQTPR;NYLHFVPK;QDGVSSLGR;RNYLHFVPK	1;1;1;1;1;1	6	6	0.2547	2.79552e+07
TGGT1_215060-t26_1-p1	20.7563	22124.5	IDKPQAASEEELR;ILFLGLDNAGK;MGYADGFR;QQLGLYSHVTFGK;TFDLGGHETAR	1;1;1;1;1	5	5	0.2917	565925
TGGT1_286420A-t26_1-p1	22.6115	49474.3	EHALLAFTLGVK;IGGIGTVPVGR;LPLQDVYK;NMITGTSQADVALLVVPAEAGGFEGAFSK;QMIVGINK;SGDAAMVNMEPSKPMVVEAFTDYPPLGR;STTTGHLIYK;SVEMHHEVMEQAVPGDNVGFNVK;THINLVVIGHVDSGK;TLEEAPK;TLVEALDTMEAPK;VPFVAISGFVGDNMVEK;YHYTVIDAPGHR	1;0;0;1;0;0;1;0;1;0;0;0;1	5	8	0.4308	8.50045e+06
TGGT1_269980-t26_1-p1	15.7374	52130.9	ALFQGAQK;GQQGSYPIK;IIQVDQSLK;IIQVDQSLKEDR;SADPFYWMR	1;1;1;1;1	5	8	0.0803	1.17599e+07
TGGT1_309265-t26_1-p1	13.2277	99163	AAYAPIDR;EFAAFFSTR;LANIWFTK;LFFAPVAR;VVVTGGNAGIGR	1;1;1;1;1	5	5	0.0485	1.81235e+06
TGGT1_255320-t26_1-p1	18.4127	25835.9	AGFVATESIQLK;EGFDALAQFPHSLEQR;EQWMDTIR;GEPVTPEQAQVLK;SLGLPTLLK	1;1;1;1;1	5	5	0.2544	1.40732e+06
TGGT1_278870-t26_1-p1	14.2783	216258	DGSVVIYR;DYILLAAASK;IQEDGSLTAR;LGDEVHLEQLR;VNVLDFPGLSR	1;1;1;1;1	5	5	0.0256	4.29495e+07
TGGT1_252290-t26_1-p1	18.5056	59323.2	DLVLQAGVLSPLLAQLNDSEAK;IEAVIEAGVSR;IVSVALEALENILR;STLVQTPALR;TVGNIVTGDDR	1;1;1;1;1	5	5	0.1248	2.25965e+06
TGGT1_220950-t26_1-p1	16.9192	35598	ANAEGTSLAITR;FFGPSHHFGGFTPLYDPAPDKR;LPLLGGGIFR;LTPEQLSQHSQR;LVELDTGVASPVFAR;TLLEEAEK;TTIAGVIGAAAAYNDTPAGQQYPVQGLR;TYSLAYK;VATVDAGANALFIGGGGLNGQFAK	1;0;1;1;0;0;1;1;0	5	5	0.4132	1.17725e+07
TGGT1_254720-t26_1-p1	15.8119	28508.9	APPVPPR;IPYGGAAPPR;MFPNLHYR;MGPSDISTHVR;QRPVFMEGVR	1;1;1;1;1	5	18	0.1723	1.98228e+07
TGGT1_247300-t26_1-p1	20.5016	95516.4	GPMAPAPDQRPK;LEVEQQHAALR;LVFEAFEGAQAYR;TGGWLLGNLLQLPR;VAPEIVSLLIR	1;1;1;1;1	5	5	0.0676	913140
TGGT1_271740-t26_1-p1	17.809	216023	GLLGPDVFGK;LGDFPLTPAR;SASSSSFAAATSASAPTVDR;TALQAVGFLK;VFVPVELR	1;1;1;1;1	5	5	0.0291	2.25096e+06
TGGT1_232180-t26_1-p1	13.0184	206725	EQLLAPVAEK;NSGLVSLPAEPR;RPETPASPWLLDLASQHK;SPIPALSSFPTAER;VYGSLFLGLR	1;1;1;1;1	5	5	0.0343	3.07459e+06
TGGT1_297430-t26_1-p1	20.2141	25321.5	LDNDLENYFSR;NGVQSYR;RLDNDLENYFSR;SGGVGGAPAPGSGAAGPAGDDASR;VAAGVVANGTAADAGVASTGVAPR	1;1;1;1;1	5	5	0.2702	2.95349e+06
TGGT1_310010-t26_1-p1	16.7092	127462	ELYTQQAEVFGVEQLK;EYILALER;IEELDKPIDIIDAIDKR;LDAERPSGEAER;SVQVSGALLR	1;1;1;1;1	5	7	0.0544	854758
TGGT1_214320-t26_1-p1	15.6991	61648	AIVHPTYR;ALGSPSAFR;DNVDVEIQR;GLSIEESPYFK;MELNSSPSVPLTR	1;1;1;1;1	5	6	0.088	6.30524e+06
TGGT1_294200-t26_1-p1	17.1841	62697	APGLGATLGR;ESNYDFPGNSLILEVQPHPSVR;IDFAGVPGFR;IDHYLGK;IPDAYENLLLNVLSGDK;LLNQFEQR	1;1;1;0;1;1	5	5	0.1321	2.93966e+06
TGGT1_258870B-t26_1-p1	18.6861	52078.7	EVDEGEELLHFADVEYPTSISR;GAGGYGMAATGVIATLYGLLR;GFVVPVADMVAAVK;GGGVQEFVK;GIQELLVPQPALHLLSYFDAMHPENLR;GMDDGAFVR;GTVVSVPASWLIVK;KEVDEGEELLHFADVEYPTSISR;SGTYAYR;SLAEEPLDGQQAAAR;WMDWASGR	0;1;0;0;1;0;1;0;1;0;1	5	9	0.3114	3.56893e+06
TGGT1_259260-t26_1-p1	16.4146	136854	ADKEIVTLQELQEAR;GFQWLFLPR;GSALGFVEQVPLEDR;TELQEVVQFLR;YGHGVAQLEAR	1;1;1;1;1	5	6	0.0488	511627
TGGT1_270240-t26_1-p1	19.5996	49179.2	AFGEMVSQK;KLEEIDDLLQLTR;LEADELESER;QLVGTAAGEIEEGVK;SQLALVEAFK	1;1;1;1;1	5	5	0.1261	1.79111e+06
TGGT1_282170-t26_1-p1	15.9285	61219.2	EPGSPLLGFVNSAHWQR;GNPSSAHAIEAALASNK;HQNLYPTFLHGR;QVDDGFER;SLFFVPSR	1;1;1;1;1	5	5	0.1078	2.54431e+06
TGGT1_205510-t26_1-p1	17.3933	54300.8	NVELSPLLPDEIAAEVK;QPASTIQILGAEK;SVHLEAFAK;SYDASTDVVQEK;VEELVEYR	1;1;1;1;1	5	5	0.1204	2.14389e+06
TGGT1_257530-t26_1-p1	18.6777	54494.9	MESTEATMVER;NLTAIQSMK;RAWPAPDEAPSASAEQDVEAGADALAQK;SIELAHQPTGAGASLSSFEVGGAK;VAFGLSR	1;1;1;1;1	5	5	0.1567	1.59169e+06
TGGT1_215980-t26_1-p1	17.338	24450.4	ALISILEGMR;LYESVLAFR;LYESVLAFRR;QLRPEALQLPHMWHVR;SPSYWNDPWPETGEDWAEVVAQVK	1;1;1;1;1	5	9	0.2857	1.24841e+07
TGGT1_219630-t26_1-p1	13.1186	104062	ALDADFALWR;ELHASSSSSLLR;ESLAITTAR;GFFEWLQR;SPLLSLR	1;1;1;1;1	5	5	0.0485	4.72749e+06
TGGT1_208830-t26_1-p1	16.9809	54862.9	FAPLYVR;LVQNAPLFLK;RPGEVESTLK;TRPQYSQTDGDGLQGNR;TTSPGSLGGFGATVGR	1;1;1;1;1	5	5	0.1188	1.29244e+07
TGGT1_305520-t26_1-p1	17.1299	29317.4	GTHIVGAPTTK;IGEPHTVPMK;ISSIEEIYLFSLPIK;LSLVPVR;SPYQEWSDYLAR	1;1;1;1;1	5	5	0.2045	1.98663e+06
TGGT1_213730-t26_1-p1	17.0346	46357.7	AADFALK;GSTVYVGSPGIAYAFLK;LATIQTGDQK;LLSPDVVEAGVEQAR;TGASPLLYSWHDR	1;1;1;1;1	5	6	0.1462	1.34648e+06
TGGT1_230940-t26_1-p1	19.1429	155128	AAQAETLPLSGR;LQQNALLSGR;QGEAVPGVER;QNAFAGSASSSSSR;VQQAVAEIVEEK	1;1;1;1;1	5	5	0.0381	2.00885e+07
TGGT1_240860-t26_1-p1	19.3453	31830.5	AAEVLDSGSALVVFPEGTR;ASPEFDAQK;EQPLTHMASHR;LAVEQPDVEIFPVGIHGTHK;LVDAGTAYVK	1;1;1;1;1	5	7	0.2456	6.42235e+07
TGGT1_247440-t26_1-p1	20.9214	40104.9	AAAGVISAEIPAEEGGEAAANPTSER;AFNGESSGELAK;ATEGVTVSEVVEDETPSHVSAPTEPGR;TGPDGVPSTR;YYHQVEEESR	1;1;1;1;1	5	7	0.2249	3.03205e+06
TGGT1_311290-t26_1-p1	19.2189	30543	AFGDDAATAIVK;ASWTDFAVPALYR;LQLVLFLFR;SGVMTTLTQVFSR;TEAPMILR	1;1;1;1;1	5	5	0.2007	1.58615e+06
TGGT1_251870-t26_1-p1	17.2826	12566.8	AESYSSYIFK;LVLPGELAK;QVHPETGISK;RAESYSSYIFK;SMMIMTSFIADTFDK	1;1;1;1;1	5	8	0.3913	3.22464e+07
TGGT1_270710-t26_1-p1	17.9095	61034.6	AVNPSDTYR;EGDEHPLSPGEQR;FDDEFILK;KAELQMEEPFGEEAAAEK;LQQLWDIAVQSVEAER	1;1;1;1;1	5	7	0.1141	1.51355e+06
TGGT1_229490-t26_1-p1	18.326	90594.9	DDVQNWGEGGAPR;FRQEGNAAFR;LTAEYIEEVAGPQR;NYGLAAVNYR;SYNEAVVMPLHEK	1;1;1;1;1	5	5	0.0729	1.48663e+06
TGGT1_275650-t26_1-p1	19.1981	101108	AHPGPLAATLADPEGWALYR;DASPTSWAVWR;VLADPLGWVLFK;VLADPQGWTLYK;YEDWVSHPTVR	1;1;1;1;1	5	5	0.0753	989672
TGGT1_284560-t26_1-p1	19.3521	21410.3	ATNVKDEIALTGTDVELVSR;FVYAHFPINVNISGNGTVVEIR;HLPVDIQK;NMFTGVMK;SAALIHQSTLVR	1;1;1;1;1	5	7	0.3684	6.87957e+06
TGGT1_257350-t26_1-p1	18.4742	90139.6	AVLDSWFGR;FDTITEK;LRPPAGAPPVGPGASSGANPVR;SNLNGAYAGYLK;SVPTEGTDIENFR	1;1;1;1;1	5	5	0.0765	1.64815e+06
TGGT1_306210-t26_1-p1	16.9311	77551.5	DALASLVFAR;LPGALEGAQGQHLDGDSR;LPVNSSVAGSQSFR;TQTLLVLDPTLPIK;YINVLER	1;1;1;1;1	5	5	0.0875	485293
TGGT1_247195-t26_1-p1	14.5561	319958	GAEAGTSLLQK;LDWITAFR;LESQNDAIQTEK;VGIFQYDAR;VTFSEFK	1;1;1;1;1	5	5	0.0161	1.39042e+07
TGGT1_290700-t26_1-p1	18.2366	34453.6	ENLPEFDR;ENLPEFDRN;KGETQNEESNATLANSSTGK;NAEQKPEVPVAPVADEDAGSEEESSSHYGVK;WIQTFYSHNALQQDR	1;1;1;1;1	5	8	0.2404	3.28587e+06
TGGT1_270770-t26_1-p1	16.8076	87126.2	ELEWITR;EQTPSFLDEETAAAR;GVWWEGLQEPR;LLIYEQLK;QEGEGDAPAASIEQGR	1;1;1;1;1	5	5	0.0729	957631
TGGT1_213350-t26_1-p1	22.6115	17146.2	ADAGDAAANQPK;ADAGDAAANQPKR;DLVVVPEMIGSVVGVYNGK;GVELDKLLDMK;LLDMKMEDLLELFR	1;1;1;1;1	5	12	0.3467	1.63713e+07
TGGT1_255980-t26_1-p1	18.7606	75238.6	APPISLAFVK;EVPVDLSWHIR;QASGVPLNDVFLAAFAGAIR;VDHSIGDGVSLVQAASK;WEVHLVENR	1;1;1;1;1	5	7	0.1	2.29176e+07
TGGT1_246580-t26_1-p1	18.7593	42793.9	ALGESFYR;APHRPVLIAPLLSR;SFFGLEGALR;TGYSGLINEPHVTK;VEPVGSEGELWTSGFR	1;1;1;1;1	5	5	0.1619	1.30345e+06
TGGT1_312260-t26_1-p1	11.8617	96507.7	GDPGINAAGEEEPR;IAEFPGFVFSGK;LEEAAAEAEK;LGLHQLR	1;1;1;1	4	4	0.0476	3.68374e+07
TGGT1_298040-t26_1-p1	11.858	57004.5	GADVFASGPGSFVIPR;LAQGWLQR;SGYLSDEVEPK;VYVSVDGAEQAQR	1;1;1;1	4	4	0.0921	1.05221e+07
TGGT1_240400-t26_1-p1	14.3416	44103.3	ASDDPDAFLQQLLDPLHAIR;HGSSSAVFYPFK;KQNALPDEGSDAVHEQK;NAQFDEEPGDAER	1;1;1;1	4	5	0.1598	631338
TGGT1_410370-t26_1-p1	12.8406	47709.4	AQPPQEPEPPTRPR;ATMLGIVGAVSEYNK;IPLTATELSAESQEIQER;LPLLGAGHFR;NRIPLTATELSAESQEIQER;NVQAPAGVADASQEAGDVVEER;QHGFTPLYDPSPSK;RHSSESLFPR;RPGTLVEIDSGR;TPWGEVKPVEAIR;VELQFMYEPTDAAFR;VTFFGPSGR	1;0;0;0;0;0;1;0;1;0;0;1	4	5	0.354	5.29917e+06
TGGT1_313440-t26_1-p1	16.152	35467.7	KADLESTAEHDFLR;LLTAEYFPLR;QAEEAVQEYLK;VPQQAEQTLSSGSPVGR	1;1;1;1	4	4	0.1683	1.1314e+06
TGGT1_201630B-t26_1-p1	14.8932	29100.9	EIVPSMDGHFDTIQELNSR;LYVVNVGDSR;SFGDFVAK;TPSPITAKPDIR	1;1;1;1	4	5	0.1914	1.30526e+06
TGGT1_201780-t26_1-p1	16.5832	82566.7	ADWGQLATAIKPMLK;ELGGIVTVLAVGHYVK;LVIGMTDGESDSDFR;QLAAHAVLEMPYK	1;1;1;1	4	5	0.0767	342848
TGGT1_318510-t26_1-p1	13.5497	83414.2	GSNPSSAGVNDSIVNQLLSK;LGNDVDLAVLAAETK;LIDFTPIGPR;SAASYAFQR	1;1;1;1	4	4	0.0719	4.95976e+06
TGGT1_312700-t26_1-p1	10.7039	321727	DAAALADLLK;DEAELLEGR;EALGVPR;LALEEQPPR	1;1;1;1	4	4	0.0118	6.04402e+07
TGGT1_299110-t26_1-p1	11.5713	71326.9	LSSPVVPDHLK;NWSFFER;SGEELPLQAVQR;YLLEDPWGTR	1;1;1;1	4	4	0.0646	433267
TGGT1_289970-t26_1-p1	18.0892	24473.9	GGVFNNEVNFASAAASPAHFATATTTR;HRPAEVGSVTPAIAAAK;LVIQNKPSTNVSVDR;STGFFGWLR	1;1;1;1	4	10	0.2931	1.89752e+07
TGGT1_262400-t26_1-p1	14.8932	155746	AINSMLESEGVTDTR;DAIWLAYQHR;LPADVEDK;LTSFTWGLVQR	1;1;1;1	4	4	0.0312	8.39153e+06
TGGT1_297760-t26_1-p1	16.5832	28058.9	AQPLFNFEAIR;IGATLDQSFSGLSK;SADAGATAGAVSAPER;VQASVASLLR	1;1;1;1	4	4	0.2008	1.53874e+06
TGGT1_259830-t26_1-p1	14.5826	69547.4	IELIAFHGR;ITDGETGLHAR;VLIYDLLANR;VTEQIDTVYVVDR	1;1;1;1	4	6	0.0685	6.4842e+07
TGGT1_223910-t26_1-p1	15.1255	44033.8	ANAFAEIVR;DPEQNPLVIFPEGTTTNGR;TGLGGFFLLPWR;VLGADGQAGPAR	1;1;1;1	4	4	0.134	2.89897e+06
TGGT1_238040A-t26_1-p1	15.6918	126119	MDGTQNTLDNPDFK;SPTAQAHLVVAK;VLVLPSGR;WTGFPTIWFIK	1;1;1;1	4	4	0.0395	914879
TGGT1_256980-t26_1-p1	12.622	110185	ATIHIGEPIPISR;ILTDVEHGMR;QDLAQYQGALQR;VIAYFLAER	1;1;1;1	4	6	0.0439	714785
TGGT1_266070-t26_1-p1	12.4795	14346.8	DYTIHLHK;FIWSGGIR;FYTLVQHVPVASFENLK;LNKFIWSGGIR	1;1;1;1	4	5	0.3	2.21047e+07
TGGT1_263070-t26_1-p1	14.2835	59830.7	AANLSASSVK;TLYPTLTDYDIR;TPALVFEHINNQDFK;YYIFQILK	1;1;1;1	4	5	0.0835	2.63747e+06
TGGT1_240810-t26_1-p1	13.8411	61223.3	DASGVYVPDLR;GWLAQLLPR;SGNSPLLNMDVK;VADVVGIIR	1;1;1;1	4	5	0.0724	1.89822e+06
TGGT1_304955-t26_1-p1	14.8298	303450	FIPFIDDQDFLDYHTAQR;HVGQSDERPLLQR;LVQSFTER;VGEIQFVLVPEGVLSTVHDSR	1;1;1;1	4	4	0.0208	693531
TGGT1_308870-t26_1-p1	16.1265	75030.6	DVVAPAGAEAEGEEGR;KDVVAPAGAEAEGEEGR;SEDISLSR;TQTIQSEIMQR	1;1;1;1	4	4	0.0519	2.36434e+06
TGGT1_315610-t26_1-p1	15.8276	15961.3	AAGSVVLVRPK;DVHVGSAETSNDVAVASTGSGTKPSK;DVHVGSAETSNDVAVASTGSGTKPSKK;NPMAAGK	1;1;1;1	4	16	0.2848	6.7812e+07
TGGT1_315770-t26_1-p1	13.796	62558.9	ELVVLNDVR;LPLQFSLASLTK;NPLLQER;NVVYWGSNDEATQR	1;1;1;1	4	4	0.0759	6.96798e+06
TGGT1_248670-t26_1-p1	14.8144	85226.4	DVPEEASVAASR;KYIESGALGADHGK;TDALDAAGNTTAAVGK;YIESGALGADHGK	1;1;1;1	4	4	0.0515	1.45981e+06
TGGT1_239760-t26_1-p1	13.0156	15064	FLQTHIK;VFVTAELPFSK;VFVTAELPFSKR;YFQMPQEDETAA	1;1;1;1	4	5	0.2331	1.58122e+07
TGGT1_242800-t26_1-p1	14.3326	30133.6	PQNEYIELHQK;SAEPEQAPDGAVPAYLLDR;TTFHLDIVGVK;VLSNMVK	1;1;1;1	4	5	0.1846	2.68254e+07
TGGT1_233410-t26_1-p1	12.3567	67897	LSAPLMIHR;NFDPQMHPFER;TEAAAQLGPR;VFQAHDGFVR	1;1;1;1	4	4	0.0664	745458
TGGT1_278960-t26_1-p1	10.9046	58334.1	EAAAWAVEDR;NVSVWPEQSTEK;QAALVTGGAR;RFEGSLETAEK	1;1;1;1	4	4	0.0801	1.20817e+07
TGGT1_306030-t26_1-p1	16.7856	37806.5	AAGGALMFPYLEDPNTDIR;DPNTDTEIGSSAAIVQYLLETYQR;GALAVLGTASLLAPR;LFSGYFAASGLER	1;1;1;1	4	6	0.2132	1.5088e+06
TGGT1_261620-t26_1-p1	14.2563	29665.3	DYGGGDRDIFDR;QMWSQHEKEEQER;SFKEDEGLR;SGGTSLSGFDMHAGER	1;1;1;1	4	5	0.1969	2.71433e+07
TGGT1_218520-t26_1-p1	16.5832	36632.9	KPPFEFGK;RTPLEESQEPEGSTPDSQQSR;SGSGGGEEIEYER;TPLEESQEPEGSTPDSQQSR	1;1;1;1	4	4	0.1203	2.11498e+06
TGGT1_220100-t26_1-p1	16.5832	61001.5	ESLNDLFNVK;VFAFATHGLFSGPAIER;VPISAADVAR;VPVDNLEAQIIGLEYFHHK	1;1;1;1	4	4	0.1005	1.90005e+06
TGGT1_313910-t26_1-p1	16.362	99562.7	AILNHYFNSAVVQAQDASWRPVVLK;DGVELPWSELHTAFPDIFDSEGR;QVMDEVDIK;SSSGDGGAPDMPGVSGSGSGR	1;1;1;1	4	5	0.0864	485473
TGGT1_294250-t26_1-p1	12.836	55822.9	DKDHGLGVVAR;FSPSGEIVVAGGEDK;LHDLEIEQKEER;TGALLHSIEK	1;1;1;1	4	4	0.0927	574629
TGGT1_235930-t26_1-p1	14.9458	64225.9	ASGAILEYVGR;GGYGGGYGGGYGGR;LEDYSYALGQR;LLIFGWNAEAR	1;1;1;1	4	4	0.0825	1.2132e+06
TGGT1_262690-t26_1-p1	13.2368	16320.1	TMVPEDAMR;VVVVLNGR;YINVNHLMPTR;YTVSSDMDVK	1;1;1;1	4	10	0.2676	4.62136e+06
TGGT1_320480-t26_1-p1	14.646	24841.7	AGGSEDYDHLYK;AQIWDTAGQER;AVGALLVYDVTR;LDLVEKDPTAR	1;1;1;1	4	4	0.2035	1.41694e+06
TGGT1_268770-t26_1-p1	12.1742	100176	DGSDGLDLSSGHHLFGTQVSSTAATLR;LLEIFK;NLSPSDFAR;SILNSESTQEK	1;1;1;1	4	4	0.0591	1.19912e+06
TGGT1_220490-t26_1-p1	12.8834	32820.2	AFLLGFEVR;DFQETGSAPYDSR;DSVQANSSLLQK;YAIENATR	1;1;1;1	4	4	0.1424	891969
TGGT1_263090-t26_1-p1	10.0681	37150.5	DELSVEER;IISSVEQK;NLLSVAYK;YDEMAEAMK	1;1;1;1	4	4	0.1022	1.691e+06
TGGT1_292130-t26_1-p1	16.102	32728.5	DQVAFLQQYGHA;LGDLSSQVGWSHGDLVAR;LQVFEGVPTMVER;MVVPSALR	1;1;1;1	4	7	0.1783	4.70225e+06
TGGT1_252500-t26_1-p1	11.5295	76941.1	LLPHTVPAVVYR;LLPTEILR;LLPTEILRDPVFQK;TLSQYFR	1;1;1;1	4	4	0.0473	753348
TGGT1_252270-t26_1-p1	12.4277	65389.5	NLLPAIPELAGGR;SFVWPPLHFVER;SGTVVTNLSEAVR;VFQAFLPLAPK	1;1;1;1	4	4	0.0807	618056
TGGT1_319950-t26_1-p1	11.4696	23007.4	IPGVPIIYVK;LALALAK;LPDAIASVPSASK	1;1;1	3	4	0.1493	1.03895e+07
TGGT1_306060-t26_1-p1	10.1237	328829	EPGYRPGSIFLSPDGFR;GISPDQLFR;VTTPVGTPSHAR	1;1;1	3	3	0.0128	1.07956e+06
TGGT1_236210-t26_1-p1	7.96025	56879.7	ATFWLR;DSPLGYTILGPEENIR;EHILEYINR	1;1;1	3	3	0.0609	853684
TGGT1_217820-t26_1-p1	11.1299	51690.7	IDQLAR;LLAVASLVHGR;TAHAPLIELLQIFVNQGPK	1;1;1	3	3	0.0778	1.93958e+06
TGGT1_268590-t26_1-p1	9.88768	72308.7	EYSETFR;HLGGLETNYIR;SVVAGANSQPTPGTQSSK	1;1;1	3	3	0.0541	3.41415e+06
TGGT1_235990-t26_1-p1	8.92673	139441	EAQQDGEGSFGHEQELAETLKK;LALDAAGR;VIWFMK	1;1;1	3	4	0.0286	6.96371e+06
TGGT1_239820-t26_1-p1	9.00126	65152.9	EELTTPPQNSILELR;KIPQADASVSR;LVDEPVETLHLK	1;1;1	3	3	0.0629	305955
TGGT1_285240-t26_1-p1	7.47241	40075.9	ELETLFVHR;MTEWAMK;THLILR	1;1;1	3	3	0.0634	850079
TGGT1_410360-t26_1-p1	10.1022	38055.5	AQRPQDPEPPAPR;FFGPSHHFGGFTPLYDPAPDKR;LTPEELSQHSQR;LVELDTGVASPVFAR;NVQAPAGVADASQEAGDVVEER;RHSSESLFPR;TEEQAFALGPPR;TLLEEAEK;VATVDAGANALFIGGGGLNGQFAK	1;0;1;0;0;0;1;0;0	3	3	0.3898	1.06374e+07
TGGT1_288380-t26_1-p1	11.3162	81881.5	AELVNNLGTIAR;GVVDSEDLPLNISR;YEAITDPEK	1;1;1	3	3	0.0494	2.34177e+06
TGGT1_312990-t26_1-p1	8.43371	63807.3	DIFNVHALDLQR;GVNILVATPGR;NGTGVIVISPTR	1;1;1	3	3	0.0615	2.96606e+06
TGGT1_266060-t26_1-p1	11.8397	31491.9	DPEEFER;FSQYVGAQAIAGR;WTPGMLTNQITQK	1;1;1	3	3	0.115	1.65661e+06
TGGT1_260630-t26_1-p1	9.59805	76710.3	ELGDFLK;NYYLILGHMQR;VLNAPIIVR	1;1;1	3	3	0.04	526221
TGGT1_251500-t26_1-p1	10.555	65615.8	LRGEPLLPADLDGPAFR;TAAQVLAGVSAGAR;YHEFEQDVSK	1;1;1	3	3	0.0683	2.01259e+07
TGGT1_312090-t26_1-p1	10.3709	14808.8	NLYIIAVK;RAEGYFIYFEDNAGVVANNK;VHMAIIVR	1;1;1	3	3	0.259	1.23593e+06
TGGT1_313070-t26_1-p1	10.4282	35522.4	GASVESPAAENAR;GFLSLFSPK;LADPPAGAGASAAAEAPASPSPASSSAEEKPAK	1;1;1	3	3	0.1652	2.956e+06
TGGT1_286730-t26_1-p1	10.2057	24000.2	DWLLSHGR;STPTGPVASAASSTK;WQIVYPAYINK	1;1;1	3	4	0.1532	2.66681e+06
TGGT1_308000-t26_1-p1	11.8769	83494.8	AALSSSPVYDSQR;RPGLFVAHFDFR;YFDNFPPFLFPLFHTAR	1;1;1	3	3	0.0546	946380
TGGT1_214840-t26_1-p1	9.85248	183916	ADDVFEK;QAWVAEIK;QMWLDAIQNGR	1;1;1	3	3	0.0139	1.65585e+06
TGGT1_226960-t26_1-p1	11.9975	131279	GFQGTFLAQSHYLGYEGR;QLVEALVDLVEAR;SVFEELPESTR	1;1;1	3	3	0.0343	1.05276e+06
TGGT1_288830-t26_1-p1	8.13947	72079	AGAAEPTPQWLGR;DVAANAFFLK;TLTEELHVK	1;1;1	3	3	0.0487	2.58393e+06
TGGT1_201840-t26_1-p1	8.85421	66889.4	FIGDINFSPVVDSR;GLGTAFFFGK;NFLLAEAVDLK	1;1;1	3	3	0.0565	1.5034e+06
TGGT1_226060-t26_1-p1	10.2285	77849.7	AALGEAPR;EGGLGDAAHGGAEAGETTR;SLVAPLLHAER	1;1;1	3	3	0.0531	824714
TGGT1_313130-t26_1-p1	11.6297	134200	EGFQGDDAQEETRPR;GVAQASLGAAFADER;SGDALQAPAAR	1;1;1	3	3	0.0339	3.61177e+06
TGGT1_263320-t26_1-p1	9.02739	42111.5	ASVPQPVQR;LAQPLENSVASR;TGFSGPPR	1;1;1	3	3	0.072	1.067e+06
TGGT1_255420-t26_1-p1	7.54875	30166.4	AWVTFLK;DATSSAEIVHVPVESHK;VPVDGALAWLKPLVQVPGHK	1;1;1	3	3	0.1583	388230
TGGT1_263040-t26_1-p1	9.88588	23986.1	AFEPLLLLGK;AVVAFNQK;VSGGGYVAQIYAIR	1;1;1	3	4	0.1517	1.27836e+07
TGGT1_279330-t26_1-p1	10.4282	51685.8	DIIALAETGSGK;FYALILAPTR;TAAFGLPILQR	1;1;1	3	3	0.0689	789356
TGGT1_410610-t26_1-p1	13.5669	26756.2	ASSSLVDVINFLR;SGDASAFDDR;SVLLFSHGLLYLSDLGR	1;1;1	3	3	0.1613	2.33571e+06
TGGT1_205470-t26_1-p1	7.63914	93029.6	IRPVLHVNK;STLTDSLVSK;TDLYIK	1;1;1	3	3	0.03	449952
TGGT1_300200-t26_1-p1	8.52153	15909.8	AGLQFPVGR;ATIAGGGVIPHIHK;GDEELDTLIK;HLQLAIR	0;1;1;1	3	4	0.2581	6.08594e+06
TGGT1_301120-t26_1-p1	10.555	43864.8	ASTQVASLHAQPLLR;LGSLAIEGALR;VLNLDIKPLAR	1;1;1	3	3	0.0896	398267
TGGT1_243950-t26_1-p1	12.0609	30202.8	DLQMVSVGLR;LPIIHQTLGPDYDER;YDAESLLTQR	1;1;1	3	3	0.1292	5.27299e+06
TGGT1_250770-t26_1-p1	9.67711	46643.8	ELAQQIQK;GIYSYGFEKPSAIQQR;VLITTDLLAR	1;1;1	3	3	0.0825	976963
TGGT1_208030-t26_1-p1	9.66703	62979.9	MQLYSSPGDR;TGVTGVTVGPR;YLGDMTGSR	1;1;1	3	3	0.0517	4.37991e+06
TGGT1_277270-t26_1-p1	9.05963	95721.5	DFHEWYR;DWESRPVDAR;HLINNPSPAHGYK;LPLPANIEAASSGFESVDQVFR;VVLEEWLDTYAGK	1;1;1;0;0	3	4	0.0754	185949
TGGT1_219820-t26_1-p1	7.75523	34428.5	ESTLHLVLR;IQDKEGIPPDQQR;MQIFVK	1;1;1	3	3	0.0912	4.41251e+06
TGGT1_242070-t26_1-p1	8.04854	42769.6	DSFTNIVR;EIFEESLK;FVAPVYPK	1;1;1	3	3	0.0623	1.15413e+06
TGGT1_263440-t26_1-p1	9.1823	66489.1	EKIQELSESQK;FVEPPPAVALPDDLSGGSLR;VLLDADGALR	1;1;1	3	3	0.0683	809301
TGGT1_291690-t26_1-p1	13.5669	90108.7	EVEAVVAGQLLR;GDVESVESPPGVSLESAGETHADPSR;SADVEALDDVLR	1;1;1	3	3	0.0627	4.32662e+06
TGGT1_258110-t26_1-p1	7.56628	43425.5	FLLELLNR;HPNHISVFR;LTPFLSIR	1;1;1	3	3	0.0653	2.11755e+06
TGGT1_275810-t26_1-p1	13.5669	17387	GAGEGMGEGGDMNGDWRPR;HPEVPVPNLHVMMTLR;TYLHLPPTVFPSTLTK	1;1;1	3	16	0.3355	3.9959e+06
TGGT1_319300-t26_1-p1	9.83224	113609	ATGSGEGSGAASTLR;NPFGQDVR;NTWEYVFR	1;1;1	3	3	0.0307	478265
TGGT1_315080-t26_1-p1	9.85248	165441	AAKPEILITHLDAWLQER;AALLLGLGSLR;DTTLEQLLR	1;1;1	3	3	0.025	139716
TGGT1_310780-t26_1-p1	13.5669	36260.8	GILTGLGVAATLAAAAAAAK;LPAFSDSVSVSTEDSGLTGVK;TQATATYYHPAAVPPPGPSVFVFTPSSVQPGAEVTPGYSGLQLR	1;1;1	3	3	0.2464	66013.9
TGGT1_238010-t26_1-p1	12.1091	18550.2	IEETNTLVFLVDPR;LTSDYDALDVANK;VNTLIRPDGLK	1;1;1	3	4	0.2275	3.28332e+06
TGGT1_234380-t26_1-p1	10.3602	38629.8	DTTLDNLLK;SVYDTYQSLK;TFGYPFYDTSLGR	1;1;1	3	3	0.0922	3.80565e+06
TGGT1_319550-t26_1-p1	13.5669	36154.5	DGSQESGSTLWGR;ETDDSNEMRPQGPSTQSDSALSTHTEGEGPQNR;HAPPSAADASDEAASPLK	1;1;1	3	3	0.1866	236995
TGGT1_305190-t26_1-p1	8.97847	91058.1	FIHEQPSSTR;GVVEDAAVGALK;HLLQTSELLR	1;1;1	3	3	0.0382	408880
TGGT1_235660-t26_1-p1	9.20639	51639.3	ISFFLPPVDR;VADAWIASVAPLLK;YFVLHPLFR	1;1;1	3	3	0.0714	832906
TGGT1_318460-t26_1-p1	11.3053	162728	ASSSSGGYADFVASK;LGDASIASPFTFK;VLALAYK	1;1;1	3	3	0.0236	951276
TGGT1_239260-t26_1-p1	9.03383	11432.4	DNIQGITKPAIR;DSVTYTEHAR;ISGLIYEEIR	1;1;1	3	5	0.3107	3.60122e+06
TGGT1_268570-t26_1-p1	13.5669	47063.3	FSVEEIAALR;QAATANSSQSVSPYGQYYAVAVR;SDVEPTPQIGPQPAEAGHGHEESAGNSHDSSGYYGGSYGGR	1;1;1	3	3	0.1648	633823
TGGT1_290980-t26_1-p1	10.555	63609.2	EPLVQEAALAAGR;ILLDEAHGLGVLGK;LAFYWQALK	1;1;1	3	3	0.063	613158
[truncated: 405 more rows]

## Sheet: WT_1
Accessions	Score	Molecular weight	PeptideSeqs	PepIsUnique	Unique_Peptide_Num	Unique_Spectra_Num	Coverage	Abundance (Normalized)
[truncated: 624 more rows]

[truncated: 1 more sheets: WT_2]
