# Supplementary material for: The Toxoplasma protein phosphatase 6 catalytic subunit (TgPP6C) is essential for cell cycle progression and virulence
Source: PLoS Pathog. 2023 Dec 13;19(12):e1011831. doi: 10.1371/journal.ppat.1011831 (PMC10752510; doi:10.1371/journal.ppat.1011831)
Supplement: S2 Table — (XLSX) [file ppat.1011831.s006.xlsx]

## Sheet: Summary
Header line description of table 1			Table 1. MS/MS spectrum database search analysis summary
Total spectrum	Number of spectrum produced by mass spectrometer
Matched spectrum	Number of spectrum matched with alignment protein		Total spectrums	Matched spectrums	Peptides	Unique peptides	Identified proteins	Quantifiable proteins
Peptides	Number of peptides which spectrum hit		657206	71464	11671	11578	2002	1513
Unique peptides	Number of unique peptides which spectrums hit
Identified proteins	Number of proteins detected by spectrum search analysis
Quantifiable proteins	Number of proteins quantifiable		Table 2. Differentially expressed protein summary (Filtered whith threshold value of expression fold change and P value < 0.05)
Header line description of worksheet "Protein_quant"			Compare group	Regulated type	fold change >1.2	fold change >1.3	fold change >1.5	fold change >2
Protein accession	Protein accession number of database used for search		RHΔpp6c/WT	Up-regulated	316	290	226	131
Protein description	Protein functional description			Down-regulated	353	307	208	89
MW [kDa]	Protein molecular weight ,unit [kDa]
Score	A simple rule to be used to judge whether a result is significant or not
Coverage [%]	Percent of identified peptdie sequence covering in protein sequence
Peptides	Number of peptides whitch spectrums hit
Unique peptides	Number of unique peptides which spectrums hit
Header line description of worksheet "Peptide_quant"
ID	Identified peptide index number
Sequence	Identified peptide amino acid sequence
Protein accession	Protein accession number of database used for search
Protein description	Protein functional description
Charge	Carried charge of peptide
m/z	Mass-to-charge ratio of peptide
mass error [ppm]	Parts per million ratio of peptide mass error between the theory and practice
PEP	The maximal posterior error probability for peptides

## Sheet: Protein Quant
Protein accession	Protein description	Coverage [%]	Peptides	PSM	Unique Peptides	MW [kDa]	Intensity RHΔpp6c_1	Intensity RHΔpp6c_2	Intensity RHΔpp6c_3	IntensityWT_1	Intensity WT_2	Intensity WT_3	RHΔpp6c_1	RHΔpp6c_2	RHΔpp6c_3	WT_1	WT_2	WT_1	RHΔpp6c/WT Ratio	RHΔpp6c/WT P value	LOG2 fold change RHΔpp6c/WT
TGGT1_292920-t26_1-p1	putative heat shock protein 75 GN=TGGT1_292920	33	23	127	23	95.1	6.90552e+07	6.81781e+07	6.01876e+07	7.30911e+07	6.76648e+07	6.84856e+07	1.239	1.228	1.067	0.921	0.903	0.883	1.3055	0.00609326	0.384602
TGGT1_293060-t26_1-p1	SPRY domain-containing protein GN=TGGT1_293060	2	1	2	1	80.2	3.55593e+06	2.89447e+06	3.41509e+06	1.30094e+06	1.53317e+06	1.6038e+06
TGGT1_293180-t26_1-p1	NADP-specific glutamate dehydrogenase GN=TGGT1_293180	39	15	101	15	63.8	5.331e+07	5.36392e+07	5.57697e+07	8.38183e+07	8.66835e+07	8.00718e+07	0.941	0.95	0.973	1.04	1.138	1.015	0.897	0.04097	-0.15682
TGGT1_293340-t26_1-p1	putative ran binding family protein 1 GN=TGGT1_293340	47	9	60	9	24.3	3.732e+07	3.75716e+07	5.73767e+07	5.31985e+07	6.07072e+07	5.35797e+07	0.909	0.918	1.379	0.91	1.099	0.937	1.0883	0.6704	0.122076
TGGT1_293360-t26_1-p1	hypothetical protein GN=TGGT1_293360	60	7	45	7	26.7	1.55453e+07	1.57274e+07	1.89607e+07	3.54053e+07	2.78959e+07	3.05258e+07	0.787	0.799	0.949	1.26	1.051	1.11	0.741	0.0202934	-0.432455
TGGT1_293380-t26_1-p1	histone lysine acetyltransferase HAT1 GN=TGGT1_293380	2	1	3	1	82.4				699577	639339	562672
TGGT1_293390-t26_1-p1	putative cytochrome C-type heme lyase GN=TGGT1_293390	9	2	5	2	43.4	843043	597907	605773	1.16391e+06	999312	875025	1.21	0.861	0.859	1.173	1.066	0.902	0.9328	0.604262	-0.10036
TGGT1_293430-t26_1-p1	Putative transmembrane protein(predict) GN=TGGT1_293430	18	4	18	4	44.6	975362	781035	2.52116e+06	4.15664e+06	2.53798e+06	4.44729e+06	0.462	0.371	1.178	1.382	0.893	1.512	0.531	0.130011	-0.913216
TGGT1_293440-t26_1-p1	Putative transmembrane protein(predict) GN=TGGT1_293440	26	8	18	8	58.7	1.26306e+07	9.17848e+06	1.67876e+07	1.11528e+07	7.95371e+06	1.07566e+07	1.346	0.982	1.767		0.63	0.823	1.7898	0.0435511	0.839798
TGGT1_293470-t26_1-p1	Immune mapped protein 1(predict) GN=TGGT1_293470	17	5	12	5	43.5	4.62967e+06	3.87378e+06	2.36255e+06	3.79623e+06	3.42189e+06	3.43452e+06	1.57	1.318	0.791	0.904	0.863	0.836	1.4134	0.212369	0.49917
TGGT1_293510-t26_1-p1	poly(ADP-ribose) polymerase and DNA-Ligase Zn-finger region domain-containing protein GN=TGGT1_293510	16	4	19	4	43.8	4.78627e+06	7.6453e+06	9.00426e+06	6.79824e+06	8.04882e+06	7.813e+06	0.792	1.27	1.472	0.79	0.99	0.929	1.3045	0.29823	0.383497
TGGT1_293570-t26_1-p1	putative translocation protein sec62 GN=TGGT1_293570	27	7	57	7	44.9	1.32999e+07	1.41445e+07	1.2913e+07	2.09792e+07	2.117e+07	2.06313e+07	0.941	1.004	0.902	1.043	1.114	1.048	0.8883	0.0342774	-0.170881
TGGT1_293580-t26_1-p1	prefoldin subunit protein GN=TGGT1_293580	56	9	33	9	18.3	1.81038e+07	2.06637e+07	1.87302e+07	1.58615e+07	1.98931e+07	1.8043e+07	1.187	1.36	1.213	0.731	0.97	0.85	1.4739	0.0129461	0.559639
TGGT1_293590-t26_1-p1	putative 3-oxoacyl-acyl-carrier protein synthase I/II GN=TGGT1_293590	21	6	27	6	58.4	5.50661e+06	5.49229e+06	7.64759e+06	8.87099e+06	1.0247e+07	1.01404e+07	0.839	0.84	1.151	0.949	1.161	1.109	0.8792	0.324336	-0.185737
TGGT1_293610-t26_1-p1	dihydroorotase GN=TGGT1_293610	5	1	4	1	44.2		976763	695173	598058	573750	442308
TGGT1_293630-t26_1-p1	Arsenite-resistance protein 2(predict) GN=TGGT1_293630	16	7	23	7	89.5	2.47731e+07	2.91284e+07	2.95903e+07	1.58778e+07	1.5e+07	2.02145e+07	1.343	1.585	1.585	0.605	0.605	0.787	2.2599	0.00137791	1.17626
TGGT1_293670-t26_1-p1	transcription elongation factor A TFIIS GN=TGGT1_293670	17	5	16	5	45.5	2.51339e+06	2.67432e+06	819561	1.0241e+07	6.37982e+06	6760132	0.624	0.666	0.201	1.787	1.178	1.206	0.3575	0.050641	-1.48398
TGGT1_293690-t26_1-p1	profilin PRF GN=TGGT1_293690	65	8	150	8	17.7	8.81719e+07	8.57641e+07	9.13037e+07	1.57573e+08	1.41259e+08	1.39556e+08	0.914	0.893	0.935	1.148	1.089	1.039	0.837	0.00502967	-0.2567
TGGT1_293710-t26_1-p1	Zn-finger in Ran binding protein and others domain-containing protein GN=TGGT1_293710	3	1	1	1	70.6
TGGT1_293730-t26_1-p1	DHHC zinc finger domain-containing protein GN=TGGT1_293730	9	5	8	5	107	7.51602e+06	9.00723e+06	8.44509e+06	4.55804e+06	5.96868e+06	4.75985e+06	1.363	1.639	1.512	0.58	0.805	0.62	2.2514	0.00194807	1.17082
TGGT1_293740-t26_1-p1	Putative DHHC zinc finger protein(predict) GN=TGGT1_293740	9	1	2	1	10.6			1.99974e+06	2.12709e+06		2.44097e+06
TGGT1_293770-t26_1-p1	chitinase-like protein CLP1 GN=TGGT1_293770	11	4	5	4	74.9		1.01476e+06		2.83373e+06	2.63563e+06	1.90975e+06		0.59		1.154	1.136	0.795	0.5737		-0.801632
TGGT1_293870-t26_1-p1	putative thioredoxin GN=TGGT1_293870	60	6	129	6	12	1.86897e+08	1.85916e+08	2.07523e+08	2.26158e+08	2.61769e+08	2.72369e+08	1.017	1.016	1.116	0.865	1.059	1.065	1.0535	0.499536	0.0751903
TGGT1_294010-t26_1-p1	yrdC domain-containing protein GN=TGGT1_294010	7	4	11	4	86.9	2.51147e+06	2.23966e+06	2.09652e+06	3.32287e+06	2.02463e+06	3.17612e+06	1.192	1.067	0.983	1.108	0.715	1.083	1.1156	0.457908	0.15782
TGGT1_294180-t26_1-p1	tRNA -methyltransferase family protein GN=TGGT1_294180	3	1	2	1	36.3	293654	441199	470314	716610	375634	592119
TGGT1_294200-t26_1-p1	glucose-6-phosphate 1-dehydrogenase GN=TGGT1_294200	33	13	52	13	62.7	1.65353e+07	1.66425e+07	1.20294e+07	3.42811e+07	3.22932e+07	3.92542e+07	0.799	0.807	0.574	1.164	1.16	1.362	0.5914	0.0124916	-0.757794
TGGT1_294220-t26_1-p1	Putative transmembrane protein(predict) GN=TGGT1_294220	7	2	4	2	62.2	5.22389e+06	6.1091e+06	7.50121e+06	4.51396e+06	2.89852e+06	4.26912e+06	1.249	1.466	1.772	0.758	0.515	0.733	2.2368	0.00713785	1.16144
TGGT1_294250-t26_1-p1	WD domain, G-beta repeat-containing protein GN=TGGT1_294250	3	1	5	1	55.8		622066	531231	1.02634e+06	1.47973e+06	1.21278e+06
TGGT1_294270-t26_1-p1	histone arginine methyltransferase PRMT4/CARM1 GN=TGGT1_294270	3	1	1	1	71.6				562127	429002	560128
TGGT1_294290-t26_1-p1	Der1ER1 GN=TGGT1_294290	3	1	1	1	32		257878	328370	598591	431899	508792
TGGT1_294350-t26_1-p1	DEAD/DEAH box helicase domain-containing protein GN=TGGT1_294350	19	36	142	36	273.6	5.10341e+07	5.70848e+07	5.10329e+07	7.04983e+07	6.58654e+07	6.12845e+07	1.044	1.172	1.031	1.013	1.002	0.9	1.1139	0.124987	0.15562
TGGT1_294360-t26_1-p1	putative ubiquitin specific protease 39 isoform 2 GN=TGGT1_294360	18	7	23	7	64.1	2.4209e+07	3.18111e+07	3.15711e+07	2.29719e+07	1.69002e+07	2.08474e+07	1.191	1.571	1.534	0.794	0.618	0.737	1.9991	0.00395053	0.999351
TGGT1_294420-t26_1-p1	programmed cell death protein 2, c-terminal domain-containing protein GN=TGGT1_294420	5	1	3	1	65.2			280162	690516	381339	342676
TGGT1_294430-t26_1-p1	Protein SDA1(predict) GN=TGGT1_294430	1	1	2	1	100.5			218125	266094	263299	254109
TGGT1_294550-t26_1-p1	dynein heavy chain GN=TGGT1_294550	2	9	20	9	558.3	2.80178e+07	3.49339e+07	2.79874e+07	1.46842e+07	1.79607e+07	1.69682e+07	1.455	1.82	1.435	0.536	0.693	0.633	2.5295	0.000997792	1.33885
TGGT1_294610-t26_1-p1	putative histone lysine methyltransferase, SET GN=TGGT1_294610	6	4	8	4	189.7				6.35019e+06	659375	758521				2.095	0.23	0.256
TGGT1_294620-t26_1-p1	putative eukaryotic initiation factor-3, subunit 8 GN=TGGT1_294620	29	22	139	22	109.1	3.14839e+07	2.80211e+07	5.90706e+07	1.09128e+08	1.15712e+08	1.19231e+08	0.497	0.444	0.92	1.209	1.357	1.351	0.4751	0.0255531	-1.0737
TGGT1_294640-t26_1-p1	ribonucleoside-diphosphate reductase large chain GN=TGGT1_294640	29	16	55	16	98.1	8.6283e+06	7.53557e+06	7.58927e+06	2.08969e+07	2.04814e+07	2.25628e+07	0.718	0.629	0.624	1.222	1.267	1.348	0.5137	0.000242206	-0.961002
TGGT1_294670-t26_1-p1	translation initiation factor 3 subunit GN=TGGT1_294670	38	8	51	8	31.8	1.22271e+07	1.26097e+07	1.21469e+07	2.30234e+07	1.55751e+07	2.21768e+07	0.913	0.945	0.895	1.207	0.864	1.189	0.8445	0.225177	-0.243831
TGGT1_294710-t26_1-p1	RNA recognition motif-containing protein GN=TGGT1_294710	10	8	24	8	122	1.6822e+07	1.67909e+07	2.04255e+07	1.22882e+07	1.29389e+07	1.27325e+07	1.334	1.337	1.6	0.685	0.763	0.725	1.9655	0.000578687	0.974896
TGGT1_294730-t26_1-p1	Sec16_C domain-containing protein(predict) GN=TGGT1_294730	2	2	7	2	217.2	1.12024e+06	1.17166e+06	965187	1.61585e+06	1.51267e+06	1.24656e+06	1.071	1.124	0.911	1.085	1.075	0.856	1.0298	0.770532	0.0423642
TGGT1_294770-t26_1-p1	Armadillo/beta-catenin family repeat-containing protein GN=TGGT1_294770	3	2	4	2	74.1				1.69501e+06	522689	629616				1.526	0.498	0.579
TGGT1_294780-t26_1-p1	Tho complex subunit 7(predict) GN=TGGT1_294780	3	1	1	1	35	508260	539392	612067	745913
TGGT1_294790-t26_1-p1	Putative transmembrane protein(predict) GN=TGGT1_294790	9	3	29	3	37.7	6.88937e+06	4.72201e+06	4.49154e+06	8.19015e+06	8.85092e+06	7.14871e+06	1.248	0.858	0.803	1.042	1.192	0.93	0.9194	0.559749	-0.121235
TGGT1_294898-t26_1-p1	tetratricopeptide repeat-containing protein GN=TGGT1_294898	39	22	92	22	88.6	2.1647e+07	2.30932e+07	3.95407e+07	4.09012e+07	2.89686e+07	3.25722e+07	0.846	0.906	1.526	1.123	0.842	0.914	1.1386	0.648505	0.187261
TGGT1_294980-t26_1-p1	Putative transmembrane protein(predict) GN=TGGT1_294980	9	1	3	1	29.2				711562	373550	535713
TGGT1_295000-t26_1-p1	Sec1 family domain-containing protein(predict) GN=TGGT1_295000	2	1	1	1	110.4
TGGT1_295040-t26_1-p1	HEAT repeat-containing protein GN=TGGT1_295040	13	8	28	8	104.5	8.21751e+06	7.36109e+06	7.72291e+06	8.71305e+06	7.82465e+06	8.56107e+06	1.239	1.114	1.15	0.923	0.877	0.927	1.2846	0.00231445	0.361319
TGGT1_295125-t26_1-p1	rhoptry protein ROP4 GN=TGGT1_295125	35	10	141	3	40.1	2.7459e+07	2.33026e+07	2.29721e+07	3.93711e+07	2.78013e+07	2.60879e+07	1.2	1.022	0.991	1.209	0.903	0.819	1.0962	0.478964	0.132511
TGGT1_295340-t26_1-p1	UV excision repair protein Rad23 protein GN=TGGT1_295340	20	3	15	3	39.7	5.09124e+06	4.59743e+06	5.20542e+06	5.97747e+06	5.21364e+06	6.66276e+06	1.135	1.028	1.146	0.936	0.864	1.066	1.1546	0.106166	0.207393
TGGT1_295350-t26_1-p1	putative nucleoside diphosphate kinase GN=TGGT1_295350	8	1	4	1	17.6	384928	239616	513015	894916	983190	793670
TGGT1_295360-t26_1-p1	Inner membrane complex protein 18(predict) GN=TGGT1_295360	14	4	17	4	29.5	7.88877e+06	7.65207e+06	7.12273e+06	8.12468e+06	8.33245e+06	7.97627e+06	1.222	1.19	1.09	0.884	0.96	0.888	1.2818	0.00476848	0.358171
TGGT1_295370-t26_1-p1	hypothetical protein GN=TGGT1_295370	3	1	2	1	29.7	4.38609e+06	5.64931e+06	6.3478e+06	4.77315e+06	4.38265e+06	4.0301e+06
TGGT1_295450-t26_1-p1	sjoegren syndrome nuclear autoantigen 1 family protein GN=TGGT1_295450	9	1	1	1	16.9			422852	993306	970294	1.17686e+06
TGGT1_295630-t26_1-p1	Putative transmembrane protein(predict) GN=TGGT1_295630	25	3	10	3	16.5	1.90224e+06	826898	1.02887e+06	2.05351e+06	2.83899e+06	2475722	1.248	0.544	0.666	0.946	1.384	1.166	0.7031	0.21171	-0.508198
TGGT1_295658-t26_1-p1	zinc finger in N-recognin protein GN=TGGT1_295658	0	1	1	1	480.7	1.45418e+06	910439	1.08077e+06	380271	369714	382992
TGGT1_295710-t26_1-p1	HECT-domain (ubiquitin-transferase) domain-containing protein GN=TGGT1_295710	2	7	12	7	840.8	3.50066e+06	6.2302e+06	4.99531e+06	5.32103e+06	4.47159e+06	5.41765e+06	0.853	1.524	1.203	0.911	0.81	0.948	1.3413	0.200141	0.423632
TGGT1_295730-t26_1-p1	tetratricopeptide repeat-containing protein GN=TGGT1_295730	14	3	3	3	47.4		815422	934447	1.83444e+06	1.51884e+06	1.63918e+06		0.738	0.832	1.162	1.019	1.062	0.7262	0.0174713	-0.461561
TGGT1_410650-t26_1-p1	tubulin-binding cofactor A GN=TGGT1_410650	9	1	1	1	19.6	479667	316354	395019	692457	635147	634015
TGGT1_207370-t26_1-p1	hypothetical protein GN=TGGT1_207370	4	2	3	2	142.9			757132	1.89931e+06	1.4818e+08	1.23213e+08			0.013	0.024	1.956	1.571	0.011		-6.50635
TGGT1_207390-t26_1-p1	putative coatomer protein complex, gamma sub-unit GN=TGGT1_207390	2	1	2	1	56	794349	649633		607226	523720	695550
TGGT1_207430-t26_1-p1	putative ATP-dependent RNA helicase DDX1 GN=TGGT1_207430	8	5	24	5	82.7	1.3498e+07	1.20184e+07	1.16127e+07	8.17038e+06	8.9597e+06	8.67344e+06	1.565	1.399	1.33	0.666	0.772	0.722	1.988	0.000435717	0.991318
TGGT1_207440-t26_1-p1	ribosomal protein RPS4 GN=TGGT1_207440	30	8	84	8	35.5	1.01752e+08	9.68356e+07	8.56966e+07	1.85195e+08	1.68911e+08	1.76773e+08	0.911	0.87	0.758	1.165	1.124	1.136	0.7413	0.00579523	-0.431871
TGGT1_207450-t26_1-p1	DNA segment, Chr 10, Wayne State University 52, expressed family protein GN=TGGT1_207450	4	1	1	1	56.3				841888	391091
TGGT1_207620-t26_1-p1	pyridine nucleotide-disulfide oxidoreductase domain-containing protein GN=TGGT1_207620	36	18	119	18	71.2	4.53231e+07	5.12694e+07	3.62738e+07	6.38207e+07	5.9663e+07	8.51559e+07	0.968	1.099	0.765	0.958	0.948	1.307	0.8814	0.447512	-0.182131
TGGT1_207640-t26_1-p1	isoleucyl-tRNA synthetase family protein GN=TGGT1_207640	20	17	76	17	141.3	3.66602e+07	3.98325e+07	3.49852e+07	5.15459e+07	4.41854e+07	4.444e+07	1.063	1.159	1.002	1.05	0.953	0.925	1.1011	0.167539	0.138945
TGGT1_207665-t26_1-p1	kinesin motor domain-containing protein GN=TGGT1_207665	1	1	1	1	92.5	3.84423e+07	4.82293e+07	3.70728e+07	2.24852e+07	2.72268e+07	28138704
TGGT1_207680-t26_1-p1	putative suppressor of kinetochore protein 1 GN=TGGT1_207680	28	2	6	2	19.4		657567		3.57498e+06	2.96635e+06	2.61868e+06		0.327		1.245	1.093	0.932	0.3		-1.73697
TGGT1_207690-t26_1-p1	programmed cell death 5 protein GN=TGGT1_207690	47	5	19	5	13.6	2.96453e+06	2.96914e+06	2.64502e+06	9.00717e+06	4.62393e+06	5.47708e+06	0.781	0.785	0.689	1.668	0.906	1.037	0.6245	0.0828746	-0.679227
TGGT1_207770-t26_1-p1	PCI domain-containing protein GN=TGGT1_207770	19	7	30	7	55.5	8.88777e+06	1.27201e+07	1.06279e+07	1.7548e+07	1.81599e+07	1.65186e+07	0.768	1.103	0.907	1.065	1.167	1.025	0.8529	0.205056	-0.229551
TGGT1_207830-t26_1-p1	MORN repeat-containing protein GN=TGGT1_207830	10	3	4	3	39.8	530573	515539	510180	529005	521782	490596	1.25	1.219	1.187	0.876	0.914	0.83	1.3954	0.000456902	0.480679
TGGT1_207840-t26_1-p1	ribosomal protein RPS17 GN=TGGT1_207840	41	4	19	4	15.2	1.65929e+07	2.02843e+07	2.33418e+07	3.66147e+07	4.47539e+07	4.04684e+07	0.665	0.816	0.924	1.031	1.334	1.165	0.6813	0.0331976	-0.553638
TGGT1_207990-t26_1-p1	ribosomal RNA large subunit methyltransferase J protein GN=TGGT1_207990	3	3	3	3	109.4	708165	790548	957724	1.65906e+06	528061	1.35585e+06	0.861	0.965	1.15	1.418	0.478	1.184	0.9662	0.874968	-0.0496062
TGGT1_208030-t26_1-p1	microneme protein MIC4 GN=TGGT1_208030	33	15	131	15	63	7.99171e+07	6.97121e+07	8.59035e+07	1.21378e+08	1.27322e+08	1.22241e+08	0.962	0.842	1.021	1.026	1.139	1.056	0.8771	0.109163	-0.189187
TGGT1_208370-t26_1-p1	putative myosin heavy chain GN=TGGT1_208370	5	4	11	4	124.7	1.71244e+06	1.67863e+06	2.49947e+06	2.91214e+06	3.71988e+06	2.81981e+06	0.815	0.801	1.174	0.973	1.316	0.963	0.8579	0.381438	-0.221119
TGGT1_208400B-t26_1-p1	Proteophosphoglycan ppg4, related(predict) GN=TGGT1_208400B	1	1	4	1	199.3	2.24493e+06	2.0099e+06	2.18166e+06	955351	847320	882034
TGGT1_208450-t26_1-p1	protease inhibitor PI2 GN=TGGT1_208450	28	5	15	5	35.3	2.05031e+06	1.39812e+06	2.69958e+06	4.72276e+06	5.13808e+06	5.13839e+06	0.708	0.484	0.92	1.145	1.318	1.273	0.5653	0.0344911	-0.822911
TGGT1_208500-t26_1-p1	protein phosphatase 2C domain-containing protein GN=TGGT1_208500	5	2	3	2	78.2	867790	840429	801690	1.65228e+06	2.01691e+06	1.87124e+06	0.787	0.765	0.718	1.052	1.359	1.218	0.6255	0.00417847	-0.676918
TGGT1_208530-t26_1-p1	nicotinate phosphoribosyltransferase GN=TGGT1_208530	14	7	25	7	65.5	3.83135e+07	4.81051e+07	3.64363e+07	2.10691e+07	2.67076e+07	2.27717e+07	1.446	1.821	1.358	0.558	0.749	0.617	2.4038	0.00212435	1.26532
TGGT1_208540-t26_1-p1	DEAD/DEAH box helicase domain-containing protein GN=TGGT1_208540	2	1	4	1	114.4				585680		863872
TGGT1_208560-t26_1-p1	carrier superfamily protein GN=TGGT1_208560	17	9	26	9	72.3	1.42733e+07	1.4383e+07	1.52546e+07	1.02431e+07	1.13593e+07	1.03541e+07	1.373	1.388	1.449	0.692	0.812	0.715	1.8973	0.000236925	0.923948
TGGT1_208590-t26_1-p1	putative vacuolar ATP synthase subunit 54kD GN=TGGT1_208590	28	9	19	9	53.3	3.61938e+06	3.13833e+06	3.30362e+06	8.88698e+06	5.40616e+06	7.83256e+06	0.821	0.714	0.74	1.415	0.911	1.275	0.6318	0.0333009	-0.66246
TGGT1_208730-t26_1-p1	putative microneme protein GN=TGGT1_208730	2	1	1	1	106.4	1.5272e+06	3.14704e+06	1.47154e+06	390902	505851	458499
TGGT1_208740-t26_1-p1	putative microneme protein GN=TGGT1_208740	6	3	5	3	66.3	4.58735e+06	3.92834e+06	3.65657e+06	1.03764e+06	1.35704e+06	1.21511e+06	2.121	1.823	1.67	0.337	0.467	0.404	4.6474	0.000194905	2.21642
TGGT1_208780-t26_1-p1	ubiquitin-conjugating enzyme subfamily protein GN=TGGT1_208780	14	2	10	2	23.7	1.45078e+06	897197	806514	2.13341e+06	2.07701e+06	2.04532e+06	1.125	0.698	0.618	1.162	1.198	1.139	0.6976	0.0977657	-0.519528
TGGT1_208790-t26_1-p1	putative MC family transporter GN=TGGT1_208790	28	6	20	6	33.6	5.70059e+06	4.89364e+06	5.83705e+06	6.7352e+06	5.74604e+06	7.43302e+06	1.145	0.986	1.157	0.95	0.858	1.072	1.1417	0.179717	0.191184
TGGT1_208830-t26_1-p1	hypothetical protein GN=TGGT1_208830	10	4	19	4	54.9	1.375e+06	2.48436e+06	1.16299e+06	4.72896e+06	4.82356e+06	6.65386e+06	0.473	0.857	0.395	1.142	1.233	1.643	0.4293	0.0263228	-1.21994
TGGT1_209030-t26_1-p1	actin ACT1 GN=TGGT1_209030	53	18	629	17	41.9	3.14094e+09	3.23065e+09	3.20274e+09	2.05147e+09	3.06189e+09	1.9435e+09	1.378	1.423	1.388	0.632	0.999	0.612	1.8676	0.0148032	0.901185
TGGT1_209100-t26_1-p1	PUB domain-containing protein GN=TGGT1_209100	15	5	14	5	67.2	1.94043e+06	1.28851e+06	2.12648e+06	5.75689e+06	4.95337e+06	5.64334e+06	0.652	0.435	0.706	1.36	1.238	1.362	0.4528	0.00606938	-1.14305
TGGT1_209108-t26_1-p1	Putative mRNA decapping enzyme(predict) GN=TGGT1_209108	5	1	5	1	41	3.27303e+06	5.56633e+06	5.78227e+06	1.54817e+06	2.57322e+06	2.78529e+06
TGGT1_209140-t26_1-p1	anti-silencing protein, ASF1 family protein GN=TGGT1_209140	19	4	10	4	28.9		953817		5.0116e+06	4.91148e+06	5.04417e+06		0.292		1.076	1.116	1.107	0.2655		-1.91322
TGGT1_209150-t26_1-p1	non-proton pumping type-II NADH dehydrogenase I GN=TGGT1_209150	23	10	49	10	67	1.14296e+07	1.18634e+07	1.34387e+07	1.69259e+07	1.66707e+07	1.69836e+07	0.955	0.995	1.109	0.994	1.036	1.019	1.0033	0.977103	0.00475306
TGGT1_209160-t26_1-p1	myristoyl CoA:protein N-myristoyltransferase GN=TGGT1_209160	49	14	86	14	52.3	3.29741e+07	3.74934e+07	3.23882e+07	5.68896e+07	4.20232e+07	5.47246e+07	0.938	1.07	0.91	1.137	0.889	1.118	0.9281	0.490679	-0.107648
TGGT1_209170-t26_1-p1	hypothetical protein GN=TGGT1_209170	2	1	4	1	45.5	934789			1.70611e+06	724743	942065
TGGT1_209190-t26_1-p1	ABC transporter transmembrane region domain-containing protein GN=TGGT1_209190	5	3	5	3	85.5	2.16298e+06	2.81061e+06	2.89383e+06	5.27513e+06	4.62793e+06	4.16001e+06	0.72	0.939	0.951	1.233	1.145	0.994	0.774	0.0782393	-0.369595
TGGT1_209210-t26_1-p1	KH domain protein(predict) GN=TGGT1_209210	8	10	27	10	166.8	7.51016e+06	7.79455e+06	7.81103e+06	8.23168e+06	8.44107e+06	6.93253e+06	1.173	1.222	1.205	0.903	0.98	0.778	1.3529	0.0110946	0.436055
TGGT1_209260-t26_1-p1	putative cytochrome c oxidase subunit GN=TGGT1_209260	30	8	46	8	34.7	1.71897e+07	2.16261e+07	1.83186e+07	2.76671e+07	2.45319e+07	2.60688e+07	0.926	1.17	0.975	1.048	0.983	1.009	1.0102	0.945155	0.0146409
TGGT1_209280-t26_1-p1	Protein FAM76B(predict) GN=TGGT1_209280	1	1	2	1	178.4				518110	493029	469571
TGGT1_209290-t26_1-p1	ribosomal protein RPS28 GN=TGGT1_209290	21	2	41	2	13.2	2.35671e+07	2.16695e+07	2.90739e+07	4.76566e+07	3.97651e+07	3.94911e+07	0.855	0.789	1.041	1.214	1.072	1.029	0.81	0.088904	-0.304006
TGGT1_209420-t26_1-p1	hypothetical protein GN=TGGT1_209420	33	4	16	4	26.8	3.96895e+06	3.50925e+06	5.78331e+06	1.71588e+07	1.65767e+07	1.61567e+07	0.459	0.407	0.66	1.393	1.424	1.341	0.367	0.00219785	-1.44615
TGGT1_209600-t26_1-p1	Cgd5_3650 protein(predict) GN=TGGT1_209600	31	11	91	11	50.2	4.40725e+07	2.99684e+07	4.09218e+07	8.31919e+07	7.4538e+07	7.11755e+07	0.935	0.638	0.858	1.24	1.176	1.085	0.6944	0.0368975	-0.526161
TGGT1_209690-t26_1-p1	small nuclear ribonucleoprotein GN=TGGT1_209690	8	2	4	2	24.9	857212		448112	2.28454e+06	493213	1.62941e+06	0.913		0.471	1.709	0.39	1.246	0.6206	0.607786	-0.688264
TGGT1_209720-t26_1-p1	Putative transmembrane protein(predict) GN=TGGT1_209720	20	2	7	2	23.4	7.64073e+06	9.8591e+06	1.32689e+07	8.09065e+06	998108	7.15051e+06	1.186	1.536	2.034	0.882	0.115	0.797	2.6511	0.134433	1.40659
TGGT1_209800-t26_1-p1	formate/nitrite transporter protein GN=TGGT1_209800	10	2	19	2	44.3	2.9794e+06	2.35621e+06	3.10332e+06	6.94353e+06	3.13052e+06	3.66039e+06	0.981	0.778	1.009	1.605	0.766	0.865	0.8554	0.68128	-0.225329
TGGT1_209850-t26_1-p1	RNA recognition motif-containing protein GN=TGGT1_209850	1	1	3	1	170.9	935685	807215	1.00071e+06	787770	921162	1.1386e+06
TGGT1_209890-t26_1-p1	Cyclin, putative(predict) GN=TGGT1_209890	25	3	16	3	22	2.41235e+06	1.68507e+06	1.38575e+06	3.55811e+06	3.90114e+06	3.39247e+06	1.078	0.755	0.611	1.117	1.296	1.088	0.6981	0.0922723	-0.518494
TGGT1_209910-t26_1-p1	histone H2Bv GN=TGGT1_209910	34	4	36	3	13.7	6.92282e+07	6.31064e+07	6.75612e+07	5.76177e+07	5.79727e+07	92715500	1.238	1.132	1.193	0.724	0.771	1.19	1.327	0.123962	0.408168
TGGT1_209950-t26_1-p1	putative thioredoxin GN=TGGT1_209950	51	17	140	17	47.7	9.65868e+07	9.75856e+07	9.6873e+07	1.40958e+08	1.35318e+08	1.58876e+08	0.971	0.984	0.961	0.995	1.011	1.147	0.9248	0.169444	-0.112787
TGGT1_209960-t26_1-p1	glycosyltransferase GN=TGGT1_209960	4	4	8	4	188.8	816403	651471	300413	2.39798e+06	1.6614e+06	1.86808e+06	0.774	0.62	0.281	1.597	1.171	1.272	0.4146	0.0407921	-1.27021
TGGT1_209985-t26_1-p1	cAMP-dependent protein kinase GN=TGGT1_209985	22	4	24	4	29.6	2.95583e+07	3.55375e+07	3.14538e+07	8.21016e+06	9.20477e+06	9.76603e+06	1.743	2.103	1.832	0.34	0.404	0.414	4.9033	4.5029e-05	2.29375
TGGT1_321400-t26_1-p1	microsomal signal peptidase (spc12) domain-containing protein GN=TGGT1_321400	12	1	4	1	14.2	344583	337846	425353	598609	708239	680220
TGGT1_321420-t26_1-p1	kelch repeat-containing protein GN=TGGT1_321420	15	6	17	6	61	5.92574e+06	5.74489e+06	6.03782e+06	6.45373e+06	4.96018e+06	7.77545e+06	1.172	1.14	1.179	0.897	0.729	1.104	1.2788	0.0965878	0.354791
TGGT1_321440-t26_1-p1	SWI2/SNF2 ISWI-like SANT GN=TGGT1_321440	1	1	5	1	140.1	778494	855379	935657	625398	491993	438529
TGGT1_321500-t26_1-p1	RNA recognition motif-containing protein GN=TGGT1_321500	38	12	122	12	50.9	9.27521e+07	8.68839e+07	9.76101e+07	1.11452e+08	1.50202e+08	1.34496e+08	1.005	0.945	1.045	0.849	1.21	1.047	0.9643	0.81442	-0.052446
TGGT1_321520-t26_1-p1	CS domain protein(predict) GN=TGGT1_321520	22	3	42	3	25.2	8.34778e+07	9.30773e+07	8.84867e+07	1.5936e+08	1.44674e+08	1.29791e+08	0.872	0.975	0.913	1.169	1.123	0.973	0.8453	0.0615509	-0.242465
TGGT1_321530-t26_1-p1	cathepsin CPL GN=TGGT1_321530	3	1	8	1	47.5	6.00534e+06	6.7773e+06	7.25347e+06	4.65041e+06	4.24367e+06	4442870
TGGT1_321560-t26_1-p1	zinc knuckle domain-containing protein GN=TGGT1_321560	2	1	4	1	85.2		262835	311878	489841	345204	560352
TGGT1_321590-t26_1-p1	Putative transmembrane protein(predict) GN=TGGT1_321590	10	3	4	3	42.4	8.15956e+06	8.73269e+06	8.80382e+06	4.15671e+06	3.82935e+06	4.51767e+06	1.559	1.674	1.661	0.558	0.544	0.62	2.842	2.20722e-05	1.50691
TGGT1_321620-t26_1-p1	dynamin-related protein DRPB GN=TGGT1_321620	37	23	125	23	95.9	3.91595e+07	3.7868e+07	4.20771e+07	7.24288e+07	7.33788e+07	8.05665e+07	0.827	0.803	0.878	1.075	1.152	1.222	0.7272	0.0021904	-0.459576
TGGT1_321630-t26_1-p1	RNA recognition motif-containing protein GN=TGGT1_321630	7	1	3	1	45.7	1.44597e+07	2.02752e+07	3.44021e+07	5.80656e+06	6.4831e+06	6763912
TGGT1_321640-t26_1-p1	cell division protein CDC48AP GN=TGGT1_321640	7	5	18	5	112.8	5.82116e+06	4.18e+06	5.94981e+06	6.02473e+06	7.11861e+06	5324522	1.234	0.889	1.246	0.897	1.122	0.811	1.1905	0.306297	0.251568
TGGT1_321650-t26_1-p1	Protein kinase domain-containing protein(predict) GN=TGGT1_321650	10	8	17	8	153.4	4.39708e+06	6.18243e+06	2.42578e+06	9.32287e+06	8.32157e+06	8.85843e+06	0.812	1.146	0.443	1.21	1.143	1.175	0.6806	0.175734	-0.555121
TGGT1_321680-t26_1-p1	Hyaluronan/mRNA-binding family protein(predict) GN=TGGT1_321680	26	8	56	8	40.7	2.55311e+07	2.53254e+07	2.04853e+07	4.54294e+07	5.37752e+07	4.42276e+07	0.867	0.864	0.687	1.084	1.359	1.079	0.6865	0.0255506	-0.542668
TGGT1_220860-t26_1-p1	DEAD/DEAH box helicase GN=TGGT1_220860	26	10	41	10	65.1	9.30248e+07	8.90551e+07	9.6482e+07	5.21755e+07	5.25977e+07	5.26422e+07	1.557	1.496	1.595	0.614	0.655	0.633	2.4437	4.55578e-06	1.28907
TGGT1_220880-t26_1-p1	Putative serine/threonine-protein kinase nek3(predict) GN=TGGT1_220880	16	2	3	2	23.5		1.11355e+06	1.03892e+06	1.31531e+06	529705	1.46417e+06		1.244	1.142	1.029	0.439	1.171	1.3562	0.402328	0.43957
TGGT1_220890-t26_1-p1	Putative transmembrane protein(predict) GN=TGGT1_220890	6	2	2	2	51.1	1.04848e+06	764516	853046	921357	1.0079e+06	609137	1.47	1.076	1.181	0.908	1.051	0.613	1.4491	0.105461	0.535157
TGGT1_220900-t26_1-p1	hypothetical protein GN=TGGT1_220900	15	7	17	7	78.1	1.34057e+07	1.31739e+07	1.1456e+07	1.91582e+07	2.18435e+07	2.0592e+07	0.982	0.968	0.829	0.986	1.19	1.083	0.8527	0.106528	-0.22989
TGGT1_220930-t26_1-p1	Plasma-membrane choline transporter(predict) GN=TGGT1_220930	10	5	14	5	74	3.39656e+06	3.25905e+06	4.39859e+06	3.89136e+06	5.51406e+06	5.5498e+06	0.953	0.918	1.219	0.767	1.15	1.118	1.0181	0.876797	0.0258793
TGGT1_220950-t26_1-p1	Mitochondrial association factor 1(predict) GN=TGGT1_220950	36	8	83	3	35.6	1.68191e+07	1.94861e+07	1.73714e+07	3.56197e+07	3.27897e+07	3.34997e+07	0.789	0.917	0.805	1.174	1.144	1.128	0.7287	0.00278943	-0.456603
TGGT1_221170-t26_1-p1	CAAX metallo endopeptidase GN=TGGT1_221170	14	4	21	4	49.4	2.33806e+06	3.52826e+06	2.57567e+06	5.21844e+06	4.74421e+06	5.18936e+06	0.723	1.095	0.787	1.134	1.091	1.153	0.7712	0.0966057	-0.374823
TGGT1_221180-t26_1-p1	Putative transmembrane protein(predict) GN=TGGT1_221180	15	5	10	5	79.2	2.12286e+06	2.49596e+06	297099	3.90585e+06	5.82673e+06	6.74645e+06	0.724	0.854	0.1	0.936	1.478	1.653	0.4126	0.165614	-1.27718
TGGT1_221210-t26_1-p1	cyclophilin GN=TGGT1_221210	59	7	203	7	19.6	7.58605e+07	7.4827e+07	6.18865e+07	1.38857e+08	1.17281e+08	1.2688e+08	0.929	0.92	0.749	1.195	1.068	1.116	0.7689	0.0262579	-0.379132
TGGT1_221320-t26_1-p1	acetyl-CoA carboxylase ACC1 GN=TGGT1_221320	7	16	42	16	287.6	9.39559e+06	1.03924e+07	7.41145e+06	1.37437e+07	1.24429e+07	1.35478e+07	1.024	1.137	0.798	1.053	1.009	1.061	0.9475	0.57658	-0.0778022
TGGT1_221380-t26_1-p1	alba 1 GN=TGGT1_221380	21	5	48	5	27.2	2.02552e+07	1.98075e+07	2.18692e+07	4.32294e+07	4.619e+07	42820898	0.761	0.747	0.812	1.141	1.291	1.156	0.6466	0.000734277	-0.629055
TGGT1_221460-t26_1-p1	phosphoglycerate mutase family protein GN=TGGT1_221460	3	1	3	1	48.4	285483		313805	496765	658651	431902
TGGT1_221470-t26_1-p1	hypothetical protein GN=TGGT1_221470	35	14	116	14	61.6	4.81914e+07	4.92534e+07	5.10113e+07	6.9848e+07	6.39862e+07	6.32218e+07	1.018	1.044	1.064	1.036	1.005	0.959	1.042	0.183887	0.0593553
TGGT1_221480-t26_1-p1	Putative transmembrane protein(predict) GN=TGGT1_221480	7	2	6	2	31.7	2.73044e+06	2.71584e+06	2.68202e+06	3.28353e+06	2.44388e+06	2812937	1.195	1.193	1.16	1.01	0.796	0.884	1.319	0.0155203	0.399445
TGGT1_221490-t26_1-p1	cell cycle regulator protein GN=TGGT1_221490	22	3	13	3	20.1	2.7794e+06	2.41102e+06	1.60499e+06	3.80221e+06	5.06729e+06	6.39583e+06	0.919	0.8	0.524	0.884	1.246	1.519	0.6147	0.10188	-0.702046
TGGT1_221510-t26_1-p1	Cytochrome c oxidase subunit ApiCOX18, putative(predict) GN=TGGT1_221510	30	3	28	3	17.9	5.09825e+06	6.13225e+06	5.66225e+06	8.22424e+06	8.23489e+06	7.81039e+06	0.904	1.091	0.991	1.024	1.086	0.994	0.962	0.53293	-0.0558912
TGGT1_221522-t26_1-p1	adaptor complexes medium subunit family protein GN=TGGT1_221522	29	10	28	10	61.1	1.66133e+07	1.44517e+07	2.40938e+07	1.66858e+07	1.97932e+07	1.81464e+07	1.104	0.964	1.582	0.779	0.978	0.866	1.3915	0.12573	0.476641
TGGT1_221620-t26_1-p1	putative beta-tubulin GN=TGGT1_221620	64	18	429	4	50	1.08984e+09	1.15872e+09	1.12719e+09	8.45199e+08	6.77621e+08	7.30796e+08	1.413	1.507	1.443	0.77	0.653	0.68	2.0747	0.000160383	1.0529
TGGT1_221660-t26_1-p1	DEAD/DEAH box helicase domain-containing protein GN=TGGT1_221660	2	3	9	3	201.9	1.38077e+07	1.30101e+07	1.73327e+07	8.20675e+06	6.65119e+06	7.39282e+06	1.517	1.435	1.881	0.634	0.544	0.583	2.7445	0.000427962	1.45654
TGGT1_221670-t26_1-p1	transcriptional elongation factor FACT140 GN=TGGT1_221670	19	14	51	14	134.5	1.05843e+07	8.73896e+06	1.19866e+07	1.4924e+07	2.19076e+07	1.78691e+07	0.898	0.744	1.004	0.89	1.382	1.089	0.7873	0.209598	-0.345015
TGGT1_221690-t26_1-p1	Importin N-terminal domain-containing protein(predict) GN=TGGT1_221690	6	5	9	5	149.6	1.99248e+06	1.53633e+06	1.17747e+06	2.12634e+06	2.14225e+06	1.9368e+06	1.333	1.031	0.778	0.999	1.065	0.93	1.0494	0.879773	0.0695647
TGGT1_221870-t26_1-p1	hypothetical protein GN=TGGT1_221870	12	10	28	10	144	4.70872e+06	6.3246e+06	3.58952e+06	6.8558e+06	6.82956e+06	7.47105e+06	0.96	1.294	0.723	0.982	1.036	1.094	0.9566	0.697227	-0.0640123
TGGT1_221910-t26_1-p1	AN1 family Zinc finger domain-containing protein GN=TGGT1_221910	6	1	1	1	24.2				659652	692368	662420
TGGT1_221922-t26_1-p1	NifU family domain-containing protein GN=TGGT1_221922	4	1	1	1	51.8				414922	661610	304644
TGGT1_221950-t26_1-p1	putative splicesome-associated protein GN=TGGT1_221950	10	5	12	5	65	4.48175e+06	4.76361e+06	4.97368e+06	5.70077e+06	5.87473e+06	5.79584e+06	1.035	1.104	1.135	0.925	1.009	0.962	1.1305	0.0298862	0.176961
TGGT1_222000-t26_1-p1	brix domain-containing protein GN=TGGT1_222000	7	3	11	3	57.4	2.77618e+06	2.40679e+06	2.56379e+06	2.27315e+06	2.98186e+06	3.25221e+06	1.246	1.084	1.137	0.717	0.995	1.049	1.2557	0.129605	0.328492
TGGT1_222020-t26_1-p1	phosphoglycerate kinase PGKII GN=TGGT1_222020	19	8	39	8	62.9	1.13874e+07	1.62943e+07	1.23265e+07	1.90898e+07	1.64027e+07	1.93498e+07	0.876	1.258	0.937	1.032	0.938	1.069	1.0105	0.995426	0.0150693
TGGT1_222040-t26_1-p1	Ran-interacting Mog1 protein GN=TGGT1_222040	4	1	3	1	20.5	907996	593199	736072	1.35899e+06	1.49796e+06	1.29997e+06
TGGT1_222100-t26_1-p1	Rhoptry protein(predict) GN=TGGT1_222100	12	10	24	10	128.1	775031	2.42332e+06	1.51922e+06	7.56416e+06	4.63685e+06	5.70454e+06	0.25	0.784	0.484	1.714	1.112	1.321	0.366	0.0367784	-1.45008
TGGT1_222160-t26_1-p1	aldehyde dehydrogenase GN=TGGT1_222160	37	12	57	12	53.7	4.05021e+07	3.99482e+07	3.70011e+07	2.98242e+07	2.92288e+07	27479267	1.449	1.434	1.307	0.75	0.777	0.706	1.8764	0.000128148	0.907967
TGGT1_222170-t26_1-p1	dense-granule antigen DG32 GN=TGGT1_222170	29	8	42	8	33.6	1.80318e+07	2.45649e+07	1.98168e+07	2.63922e+07	2.32501e+07	2.31652e+07	0.973	1.33	1.056	1.001	0.933	0.898	1.1861	0.17496	0.246226
TGGT1_222192-t26_1-p1	DUF384 domain-containing protein(predict) GN=TGGT1_222192	3	1	2	1	64.7	570440	498804	614590	564733	371687	540852
TGGT1_222210-t26_1-p1	SPFH domain / Band 7 family protein GN=TGGT1_222210	4	1	3	1	47.4				954805	1.0514e+06	1.00126e+06
TGGT1_222220-t26_1-p1	alveolin domain containing intermediate filament IMC7 GN=TGGT1_222220	48	10	67	10	46.8	2.70854e+07	2.93263e+07	2.78587e+07	3.99744e+07	4.06442e+07	3.86921e+07	0.971	1.055	0.986	1.007	1.083	0.996	0.976	0.544229	-0.0350469
TGGT1_222270-t26_1-p1	hypothetical protein GN=TGGT1_222270	25	5	18	5	41.6	7.33932e+06	3.87593e+06	7.18901e+06	6.30151e+06	5.8525e+06	5.63623e+06	1.48	0.784	1.431	0.893	0.877	0.816	1.4288	0.201142	0.514804
TGGT1_222300-t26_1-p1	Putative transmembrane protein(predict) GN=TGGT1_222300	3	2	4	2	159					1.2867e+06						0.904
TGGT1_222360-t26_1-p1	E3 UFM1-protein ligase 1 homolog, related(predict) GN=TGGT1_222360	3	1	4	1	83.3	5.43682e+06	4.5349e+06	6.21974e+06	3.03324e+06	2.95348e+06	2.77578e+06
TGGT1_222370-t26_1-p1	SAG-related sequence SRS13 GN=TGGT1_222370	2	1	8	1	82.7	1.34989e+06	1.3991e+06	1.22249e+06	769388	1.00549e+06	914298
TGGT1_222380-t26_1-p1	importin-beta N-terminal domain-containing protein GN=TGGT1_222380	14	12	37	12	129.4	7.6007e+06	7.0809e+06	9.11641e+06	1.81598e+07	1.53301e+07	1.13542e+07	0.808	0.755	0.957	1.356	1.212	0.867	0.7336	0.121495	-0.446934
TGGT1_222400-t26_1-p1	Putative transmembrane protein(predict) GN=TGGT1_222400	8	2	2	2	67.9			394655	3.0371e+07	682492	520636			0.059	3.247	0.077	0.057	0.0524		-4.25429
TGGT1_222410-t26_1-p1	Lipase maturation factor(predict) GN=TGGT1_222410	1	1	8	1	77.4	1.10861e+06	819490	667525	1.25926e+06	1.21487e+06	969942
TGGT1_222710-t26_1-p1	putative IMP-specific 5'-nucleotidase 1 GN=TGGT1_222710	1	1	4	1	72.9			368744	630833	468737	549078
TGGT1_222840-t26_1-p1	Ser/Thr phosphatase family protein GN=TGGT1_222840	22	5	27	5	48.1	6.16736e+06	6.00715e+06	8.63428e+06	9.65547e+06	1.04316e+07	1.26425e+07	0.841	0.822	1.162	0.925	1.057	1.238	0.8773	0.384117	-0.188858
TGGT1_222850-t26_1-p1	stress responsive a/b barrel domain-containing protein GN=TGGT1_222850	29	2	23	2	11.9	9.07747e+06	9.70832e+06	8.64572e+06	1.33705e+07	1.53002e+07	1.32293e+07	0.955	1.025	0.899	0.989	1.197	1	0.9036	0.244684	-0.146244
TGGT1_222860-t26_1-p1	putative eukaryotic translation initiation factor GN=TGGT1_222860	24	15	91	15	88.3	2.66507e+07	2.7766e+07	2.78689e+07	5.41813e+07	5.19364e+07	4.95512e+07	0.817	0.855	0.844	1.167	1.184	1.091	0.731	0.000396501	-0.452057
TGGT1_222910-t26_1-p1	phosphoglycerate mutase GN=TGGT1_222910	15	4	24	4	55.9	1.9057e+06	956751	2.36771e+06	4.20996e+06	1.4757e+07	4.37797e+06	0.487	0.245	0.597	0.755	2.802	0.803	0.3048	0.104455	-1.71407
TGGT1_222920-t26_1-p1	mbp-1 interacting protein-2a family protein GN=TGGT1_222920	9	1	4	1	15.8	1.32884e+06		1.27533e+06	1.15479e+06	888058	977088
TGGT1_222952-t26_1-p1	phosphohistidine phosphatase GN=TGGT1_222952	16	4	17	4	42	1.95734e+06	2.11138e+06	2.14983e+06	5.55499e+06	4.22196e+06	3.48118e+06	0.733	0.794	0.796	1.462	1.176	0.937	0.6498	0.0340205	-0.621932
TGGT1_223000-t26_1-p1	dynein light chain DLC GN=TGGT1_223000	16	1	15	1	16	2.0727e+06	1.64241e+06	4.28791e+06	4.92475e+06	3.69568e+06	4.35979e+06
TGGT1_223020-t26_1-p1	coproporphyrinogen III oxidase GN=TGGT1_223020	9	2	11	2	41.7	1.70936e+06	1.8417e+06	1.93048e+06	2.35876e+06	2.23491e+06	3.07617e+06	0.948	1.026	1.058	0.919	0.922	1.226	0.9886	0.976657	-0.0165412
TGGT1_223040-t26_1-p1	ATP synthase-associated protein, putative(predict) GN=TGGT1_223040	48	9	48	9	27.4	1.12536e+07	9.88134e+06	1.28317e+07	2.03756e+07	2.32953e+07	1.81208e+07	0.858	0.756	0.966	1.091	1.32	0.992	0.7582	0.0666701	-0.39935
TGGT1_223050-t26_1-p1	ribosomal protein RPS20 GN=TGGT1_223050	23	5	57	5	25.8	7.23726e+07	6.33616e+07	7.17679e+07	1.16927e+08	1.36729e+08	1.23621e+08	0.903	0.793	0.884	1.025	1.269	1.108	0.7584	0.0209395	-0.398969
TGGT1_223070-t26_1-p1	hypothetical protein GN=TGGT1_223070	49	7	35	7	23.9	1.49175e+07	1.32642e+07	1.28974e+07	1.68506e+07	1.51946e+07	1.89446e+07	1.182	1.055	1.01	0.938	0.895	1.078	1.1154	0.205341	0.157561
TGGT1_223110-t26_1-p1	glycolipid transfer protein GLTP GN=TGGT1_223110	6	1	2	1	25.3	1.09008e+06			1.37407e+06		1.51357e+06
TGGT1_223140-t26_1-p1	tRNA binding domain-containing protein GN=TGGT1_223140	14	5	31	5	51	6.94015e+06	7.358e+06	6.66506e+06	1.53267e+07	1.35984e+07	1.24091e+07	0.813	0.865	0.771	1.261	1.184	1.044	0.7019	0.00554294	-0.510663
TGGT1_297060-t26_1-p1	phosphoglycerate mutase PGMII GN=TGGT1_297060	43	12	132	12	38.1	7.58879e+07	7.75133e+07	7.08977e+07	1.38266e+08	1.33387e+08	129613230	0.885	0.907	0.817	1.133	1.157	1.086	0.7728	0.00213205	-0.371833
TGGT1_297070-t26_1-p1	Duplicated carbonic anhydrase(predict) GN=TGGT1_297070	37	10	63	10	58.1	3.2932e+07	3.50571e+07	3.55155e+07	4.59835e+07	3.59898e+07	4.0193e+07	1.065	1.138	1.134	1.045	0.865	0.933	1.1738	0.0509052	0.231187
TGGT1_297120-t26_1-p1	hypothetical protein GN=TGGT1_297120	14	5	8	5	83.4	1.98966e+06	2.43031e+06	1.35853e+06	2.99405e+06	2.01935e+06	2.47405e+06	1.094	1.342	0.738	1.157	0.826	0.977	1.0723	0.816931	0.100709
TGGT1_297130-t26_1-p1	hypothetical protein GN=TGGT1_297130	12	2	11	2	22.4	3.31236e+06	3.11508e+06	3.39218e+06	6.06444e+06	2.37787e+06	4.59526e+06	1.058	0.998	1.07	1.36	0.564	1.054	1.0497	0.692583	0.0699771
TGGT1_297160-t26_1-p1	hypothetical protein GN=TGGT1_297160	4	1	1	1	60.6
TGGT1_297245-t26_1-p1	transporter, major facilitator family protein GN=TGGT1_297245	4	2	5	2	68.7		349437		587662	639074	595337		0.786		0.925	1.065	0.958	0.7999		-0.322108
TGGT1_297420-t26_1-p1	putative beta-tubulin cofactor D GN=TGGT1_297420	1	1	3	1	221.1				666917	546100	509028
TGGT1_297430-t26_1-p1	Fop carboxy-terminal duplication domain protein(predict) GN=TGGT1_297430	31	7	54	7	25.3	2.05579e+07	1.76615e+07	1.44262e+07	3.23886e+07	3.03605e+07	3.19268e+07	1.018	0.878	0.706	1.127	1.118	1.136	0.7696	0.0622396	-0.377819
TGGT1_297460-t26_1-p1	WD_REPEATS_REGION domain-containing protein(predict) GN=TGGT1_297460	5	2	4	2	47.8	1.06485e+07	1.08041e+07	7.82723e+06	2.62476e+06	6.09608e+06	5618333	1.782	1.814	1.293	0.308	0.758	0.675	2.8082	0.0227522	1.48965
TGGT1_297470-t26_1-p1	putative myosin light chain 2 GN=TGGT1_297470	41	9	33	9	40.5	8.95713e+06	8.95038e+06	8.5659e+06	1.52238e+07	1.3678e+07	1.62046e+07	0.913	0.916	0.862	1.09	1.037	1.186	0.8123	0.00921429	-0.299915
TGGT1_297480-t26_1-p1	hypothetical protein GN=TGGT1_297480	1	1	19	1	97	1.9529e+07	2.15461e+07	3.7617e+07	1.00395e+07	1.37974e+07	11733533
TGGT1_297500-t26_1-p1	T-complex protein 1 eta subunit GN=TGGT1_297500	46	19	137	19	59.4	6.28973e+07	7.00647e+07	5.13672e+07	1.0573e+08	8.1763e+07	8.72104e+07	1	1.118	0.806	1.181	0.966	0.996	0.9303	0.536946	-0.104232
TGGT1_297650-t26_1-p1	Ser/Thr phosphatase family protein GN=TGGT1_297650	18	7	16	7	72.5	6.02991e+06	6.50134e+06	5.90356e+06	7.26323e+06	8.00431e+06	8.72472e+06	1.037	1.122	1.003	0.878	1.024	1.078	1.0611	0.426688	0.0855606
TGGT1_297720-t26_1-p1	trehalose-phosphatase GN=TGGT1_297720	9	8	19	8	136.6	2.3138e+06	4.9251e+06	5.58515e+06	8.05862e+06	6.97518e+06	6.52397e+06	0.491	1.049	1.171	1.202	1.101	0.994	0.8223	0.403789	-0.282263
TGGT1_297745-t26_1-p1	Putative transmembrane protein(predict) GN=TGGT1_297745	2	7	14	7	413.4	9.97459e+06	9.68346e+06	7.26994e+06	6.65676e+06	5.62495e+06	7.27199e+06	1.566	1.526	1.127	0.734	0.657	0.82	1.9082	0.00660981	0.932212
TGGT1_297810-t26_1-p1	Cytochrome c oxidase subunit ApiCOX30, putative(predict) GN=TGGT1_297810	38	7	71	7	29.6	2.18866e+07	3.47363e+07	2.19885e+07	3.74947e+07	2.10613e+07	3.87241e+07	0.908	1.446	0.901	1.093	0.65	1.154	1.1236	0.638338	0.168129
TGGT1_297880-t26_1-p1	dense granule protein DG32 GN=TGGT1_297880	43	7	66	7	24.1	5.60862e+07	6.31519e+07	6.21944e+07	5.60595e+07	3.8035e+07	51499154	1.252	1.414	1.371	0.879	0.631	0.825	1.7289	0.0067354	0.789854
TGGT1_297940-t26_1-p1	single-strand binding protein GN=TGGT1_297940	5	2	3	2	58.8	767797		1.08834e+06	2.00418e+06	816528	2191183	0.68		0.952	1.247	0.538	1.393	0.7703	0.665238	-0.376508
TGGT1_297960B-t26_1-p1	rhoptry neck protein RON6 GN=TGGT1_297960B	9	3	22	3	77.5	2.12665e+06	1.34485e+06	4.8197e+06	8.26045e+06	6.83521e+06	6.73817e+06	0.515	0.327	1.153	1.406	1.231	1.172	0.5238	0.103675	-0.932912
TGGT1_297970-t26_1-p1	aspartyl aminopeptidase GN=TGGT1_297970	6	2	7	2	55.9	1.54229e+07	1.62562e+07	2.69709e+07	1.00123e+07	1.15195e+07	1.43091e+07	1.191	1.26	2.057	0.543	0.661	0.794	2.2563	0.0180203	1.17396
TGGT1_298020-t26_1-p1	DEAD-family helicase GN=TGGT1_298020	5	4	11	4	130.9	3.86715e+06	3.15663e+06	2.57045e+06	3.36436e+06	3.33171e+06	3.53237e+06	1.424	1.166	0.935	0.87	0.912	0.934	1.2979	0.116153	0.376179
TGGT1_410360-t26_1-p1	putative transmembrane protein GN=TGGT1_410360	39	10	98	3	38.1	3.26509e+07	3.14739e+07	3.49582e+07	6.45442e+07	6.47311e+07	6.18147e+07	0.821	0.794	0.868	1.14	1.21	1.116	0.7164	0.000715439	-0.481163
TGGT1_252220-t26_1-p1	tetratricopeptide repeat domain containing protein GN=TGGT1_252220	28	12	60	12	63.4	2.79202e+07	2.88278e+07	2.52878e+07	2.29503e+07	1.96405e+07	2.15914e+07	1.393	1.444	1.246	0.805	0.729	0.774	1.7691	0.000423782	0.823016
TGGT1_252290-t26_1-p1	putative importin alpha GN=TGGT1_252290	24	11	74	11	59.3	4.81505e+07	4.89757e+07	4.97301e+07	4.15308e+07	4.95428e+07	4.50531e+07	1.242	1.267	1.267	0.752	0.95	0.834	1.489	0.00406344	0.574344
TGGT1_252340-t26_1-p1	Putative MBOAT domain, related protein(predict) GN=TGGT1_252340	2	1	1	1	138.8	821181	802366	952059	346189	412176	552753
TGGT1_252360-t26_1-p1	rhoptry kinase family protein ROP24 (incomplete catalytic triad) GN=TGGT1_252360	11	5	18	5	60.8	3.29944e+07	3.58769e+07	3.19809e+07	2.65193e+07	2.60686e+07	2.27024e+07	1.367	1.492	1.309	0.772	0.803	0.675	1.8524	0.000690111	0.889396
TGGT1_252400-t26_1-p1	HIT zinc finger protein GN=TGGT1_252400	3	1	1	1	86.4	1.78071e+07	9.15293e+06	9.49407e+06		9.43959e+06
TGGT1_252420-t26_1-p1	histone arginine methyltransferase PRMT3 GN=TGGT1_252420	4	2	4	2	87.6	1.26326e+06	1.81449e+06	1.48421e+06	818426	312353	705751	1.441	2.077	1.672	0.656	0.265	0.578	3.4623	0.0126009	1.79173
TGGT1_252430-t26_1-p1	Putative START-2 domain protein(predict) GN=TGGT1_252430	9	4	16	4	83.8	5.4811e+06	5.86143e+06	4.96789e+06	3.23899e+06	3.40163e+06	3.44445e+06	1.515	1.626	1.356	0.629	0.699	0.684	2.2351	0.000203773	1.16034
TGGT1_252440-t26_1-p1	peptidase c13 family protein GN=TGGT1_252440	4	1	1	1	59.7
TGGT1_252490-t26_1-p1	putative vacuolar protein sorting 29 GN=TGGT1_252490	15	2	9	2	22.3	773556	694309	805834	3.1378e+06	3.04201e+06	2.48407e+06	0.516	0.465	0.531	1.471	1.509	1.19	0.3626	0.000291889	-1.46355
TGGT1_252500-t26_1-p1	polo kinase GN=TGGT1_252500	3	1	4	1	76.9	2.5065e+06	993352	995755	1.05788e+06		1.59024e+06
TGGT1_252510-t26_1-p1	Cytoplasmic protein(predict) GN=TGGT1_252510	3	1	2	1	80.5	646397	442556	616862	704675	501307	344113
TGGT1_252630-t26_1-p1	hypothetical protein GN=TGGT1_252630	41	3	19	3	15.1	5.96454e+06	4.82791e+06	5.72286e+06	7.87628e+06	7.84824e+06	7.03352e+06	1.108	0.9	1.05	1.028	1.084	0.939	1.0023	0.997826	0.00331439
TGGT1_253040-t26_1-p1	actin-related protein ARP4A GN=TGGT1_253040	4	2	3	2	77.1	1.03535e+06	937998	1.22328e+06	657728	340898	848858	1.498	1.362	1.748	0.668	0.367	0.882	2.4038	0.0254262	1.26532
TGGT1_253070-t26_1-p1	hydrolase, TatD family protein GN=TGGT1_253070	3	2	3	2	78.3	1.14942e+06	1.01921e+06	1.09805e+06	1.15912e+06	937489	1.05968e+06	1.306	1.162	1.232	0.925	0.792	0.865	1.433	0.00302968	0.519039
TGGT1_253290-t26_1-p1	valyl-tRNA synthetase GN=TGGT1_253290	26	20	103	20	124.8	6.17258e+07	6.63067e+07	5.55668e+07	5.03611e+07	5.52785e+07	5.70369e+07	1.301	1.402	1.156	0.746	0.866	0.863	1.5592	0.00402511	0.640806
TGGT1_253330-t26_1-p1	Rhoptry kinase family protein GN=TGGT1_253330	11	4	12	4	42.2	9.13815e+06	9.67663e+06	7.51666e+06	1.75753e+06	1.3573e+06	1.19382e+06	2.176	2.313	1.768	0.294	0.24	0.204	8.4783	8.78632e-05	3.08378
TGGT1_253370-t26_1-p1	Tg65, related(predict) GN=TGGT1_253370	2	2	4	2	216.3	1.64542e+06	1.51333e+06	1.52751e+06	1.07226e+06	1.13419e+06	840882	1.553	1.433	1.423	0.711	0.796	0.57	2.1228	0.00172207	1.08597
TGGT1_253420-t26_1-p1	PQ loop repeat-containing protein GN=TGGT1_253420	5	1	10	1	44.6	2.67607e+06	2.3268e+06	2.13748e+06	1.30463e+06	637386	1.32562e+06
TGGT1_253430-t26_1-p1	putative asparagine synthetase GN=TGGT1_253430	47	20	199	20	65.8	2.04856e+08	2.54413e+08	1.98897e+08	2.05572e+08	2.14563e+08	2.26354e+08	1.146	1.428	1.099	0.808	0.892	0.909	1.4078	0.0194354	0.493442
TGGT1_253440-t26_1-p1	putative cell-cycle-associated protein kinase SRPK GN=TGGT1_253440	4	4	17	4	187.3	2.81401e+06	3.94911e+06	3.11652e+06	3.18039e+06	2.92454e+06	3.57832e+06	1.05	1.478	1.148	0.833	0.811	0.959	1.4122	0.0425416	0.497944
TGGT1_253650-t26_1-p1	DnaJ C terminal region domain-containing protein GN=TGGT1_253650	4	2	10	2	76.3	2.08253e+06	2.41471e+06	2.85801e+06	1.46869e+06	473596	1.75085e+06	1.376	1.601	1.864	0.682	0.233	0.831	2.7726	0.047288	1.47124
TGGT1_253690-t26_1-p1	Putative transmembrane protein(predict) GN=TGGT1_253690	27	1	6	1	12.3	1.79767e+06	2.70414e+06	2.58095e+06	4.36982e+06		2.48148e+06
TGGT1_253700-t26_1-p1	transporter, major facilitator family protein GN=TGGT1_253700	1	1	2	1	138.1	888166	839610	1.05945e+06	758658	828822	760304
TGGT1_253730-t26_1-p1	importin-beta N-terminal domain-containing protein GN=TGGT1_253730	14	11	48	11	115.1	1.20497e+07	8.52988e+06	1.13072e+07	1.44471e+07	5.63219e+06	14246197	1.328	0.943	1.231	1.119	0.462	1.128	1.2927	0.360234	0.370388
TGGT1_253750-t26_1-p1	PLU-1 family protein GN=TGGT1_253750	1	4	6	4	855.8	886685	1.53991e+06	1.68785e+06	1.90465e+06	1.0601e+06	895891	0.811	1.414	1.525	1.224	0.721	0.589	1.4799	0.242677	0.5655
TGGT1_253820-t26_1-p1	IMP2_N domain-containing protein(predict) GN=TGGT1_253820	49	9	55	9	25.2	2.55504e+07	5.25311e+07	2.41476e+07	2.08525e+07	1.76245e+07	3.11792e+07	1.085	2.238	1.012	0.622	0.556	0.951	2.0362	0.0905094	1.02588
TGGT1_253880-t26_1-p1	GNS1/SUR4 family protein GN=TGGT1_253880	7	3	21	3	78.1	5.56798e+06	2.71243e+06	3.0712e+06	3.25395e+06	3.57403e+06	3.00941e+06	1.918	0.937	1.045	0.787	0.915	0.744	1.5944	0.144872	0.673014
TGGT1_253900-t26_1-p1	parasite porphobilinogen synthase PBGS GN=TGGT1_253900	15	8	64	8	71.3	2.6731e+07	2.09826e+07	2.53988e+07	2.02574e+07	1.75275e+07	1.91479e+07	1.5	1.182	1.408	0.799	0.731	0.772	1.7767	0.00167018	0.8292
TGGT1_254000-t26_1-p1	hypothetical protein GN=TGGT1_254000	3	1	1	1	51.5					419561
TGGT1_254030-t26_1-p1	zinc finger CDGSH-type domain-containing protein GN=TGGT1_254030	46	3	21	3	13.2	4.79127e+06	3.70758e+06	5.44576e+06	7.01595e+06	3.55635e+06	8.41891e+06	1.062	0.824	1.192	1.092	0.586	1.34	1.0199	0.821747	0.0284277
TGGT1_254120-t26_1-p1	putative autophagy-related protein 8 atg8 GN=TGGT1_254120	30	3	19	3	14.2	6.18734e+06	7.57216e+06	7.46054e+06	6.71666e+06	7.88724e+06	8.64959e+06	1.015	1.247	1.209	0.774	0.962	1.019	1.2599	0.0908542	0.333309
TGGT1_254300-t26_1-p1	hypothetical protein GN=TGGT1_254300	1	2	2	2	196.2		433216	312838	392054	415441	339718		1.396	0.992	0.885	0.992	0.784	1.3461	0.160106	0.428786
TGGT1_254365-t26_1-p1	phosphatidate cytidylyltransferase GN=TGGT1_254365	21	2	2	2	27.5		218089		1.4201e+06	769601	584400		0.356		1.622	0.93	0.682	0.3302		-1.59859
TGGT1_254390-t26_1-p1	CRAL/TRIO domain-containing protein GN=TGGT1_254390	19	8	37	8	76	1.13894e+07	7.63449e+06	8.00209e+06	7.6825e+06	5.99653e+06	7.44788e+06	1.726	1.161	1.198	0.818	0.676	0.811	1.7722	0.0168444	0.825541
TGGT1_254440-t26_1-p1	ribosomal protein RPL12 GN=TGGT1_254440	42	5	45	5	17.8	2.69171e+07	3.01393e+07	3.00913e+07	5.63617e+07	5.79421e+07	5.61058e+07	0.763	0.857	0.842	1.122	1.221	1.142	0.7065	0.00142673	-0.501239
TGGT1_254470-t26_1-p1	Putative transmembrane protein(predict) GN=TGGT1_254470	21	10	45	10	80.4	1.26205e+07	1.31281e+07	1.40536e+07	6.83038e+06	8.22689e+06	7.21498e+06	1.484	1.549	1.632	0.564	0.719	0.609	2.4656	0.000293548	1.30194
TGGT1_254480-t26_1-p1	WD domain, G-beta repeat-containing protein GN=TGGT1_254480	4	1	7	1	86.8	2.44315e+06	2.12456e+06	2.88823e+06	1.1344e+06	1.14718e+06	850782
TGGT1_254520-t26_1-p1	mediator complex subunit MED11 GN=TGGT1_254520	41	5	20	5	16.4	9.27985e+06	7.52668e+06	6.02399e+06	1.3629e+07	1.07702e+07	1.15237e+07	1.153	0.938	0.739	1.189	0.995	1.028	0.8811	0.373168	-0.182622
TGGT1_254570-t26_1-p1	hypothetical protein GN=TGGT1_254570	8	12	38	12	224	1.26733e+07	1.35272e+07	1.08852e+07	1.28943e+07	1.12772e+07	1.03242e+07	1.292	1.384	1.096	0.923	0.855	0.756	1.4886	0.0118206	0.573956
TGGT1_254580-t26_1-p1	UDP-galactose transporter family protein GN=TGGT1_254580	6	1	7	1	45.5	2.69934e+06	2.57409e+06	2.28034e+06	1.66822e+06	1.93095e+06	2.54757e+06
TGGT1_254610-t26_1-p1	Tim10/DDP family zinc finger superfamily protein GN=TGGT1_254610	45	3	10	3	10.2	1.96191e+06	1.87911e+06	1.78829e+06	2.97253e+06	2.92348e+06	3.76137e+06	0.937	0.9	0.843	0.997	1.038	1.29	0.806	0.0704563	-0.311148
TGGT1_254650-t26_1-p1	zinc finger protein GN=TGGT1_254650	7	1	1	1	44.6				1.14398e+06	969694	941179
TGGT1_254660-t26_1-p1	ankyrin repeat-containing protein GN=TGGT1_254660	7	1	1	1	31.8		1.18449e+06	1.70544e+06	1.14505e+06	1.8662e+06
TGGT1_254690-t26_1-p1	phospholipase/carboxylesterase GN=TGGT1_254690	33	12	58	12	54.2	3.46497e+07	3.1431e+07	3.41241e+07	2.62122e+07	2.42353e+07	2.2211e+07	1.463	1.332	1.423	0.777	0.761	0.673	1.9077	0.00025388	0.931834
TGGT1_254720-t26_1-p1	dense granule protein GRA8 GN=TGGT1_254720	21	5	47	5	28.5	3.27182e+07	3.29862e+07	3.93594e+07	2.10188e+07	2.09526e+07	2.05005e+07	1.425	1.442	1.693	0.643	0.679	0.641	2.323	0.000137893	1.21599
TGGT1_254770-t26_1-p1	Ser/Thr phosphatase family protein GN=TGGT1_254770	6	2	9	2	46.4	3.7482e+06	3.57465e+06	3.85213e+06	2.28046e+06	3.35464e+06	2.9449e+06	1.385	1.325	1.405	0.592	0.921	0.781	1.7938	0.00993719	0.843019
TGGT1_254870-t26_1-p1	TerD domain-containing protein(predict) GN=TGGT1_254870	6	2	3	2	47	1.15858e+07	1.26592e+07	9.9163e+06	4.63367e+06	7.02262e+06	4.17195e+06	1.691	1.854	1.43	0.475	0.762	0.437	2.9719	0.00413886	1.57139
TGGT1_254880-t26_1-p1	Alpha-galactosidase GN=TGGT1_254880	9	4	10	4	81.8	1.31647e+06	1.28192e+06	1.792e+06	1.7723e+06	1.94851e+06	1.99951e+06	0.95	0.928	1.277	0.899	1.046	1.036	1.0584	0.693621	0.081885
TGGT1_254900-t26_1-p1	putative proteasome subunit beta type 2 GN=TGGT1_254900	35	7	56	7	22	1.5929e+07	1.48412e+07	1.47534e+07	2.15211e+07	2.15284e+07	2.46587e+07	1.027	0.96	0.939	0.974	1.032	1.141	0.9298	0.253011	-0.105008
TGGT1_254940-t26_1-p1	MIF4G domain-containing protein GN=TGGT1_254940	4	8	20	8	384.6	4.56765e+06	3.15005e+06	4.86477e+06	3.9591e+06	5.82899e+06	6.07088e+06	1.172	0.811	1.233	0.714	1.112	1.119	1.092	0.666629	0.126973
TGGT1_275650-t26_1-p1	p97(predict) GN=TGGT1_275650	32	21	162	21	101.1	1.18767e+08	1.124e+08	1.11527e+08	1.08261e+08	1.05756e+08	1.07092e+08	1.306	1.24	1.211	0.836	0.864	0.845	1.4762	8.92649e-05	0.561888
TGGT1_275690-t26_1-p1	putative ClpB GN=TGGT1_275690	31	24	150	24	114.5	6.41307e+07	6.82912e+07	7.69294e+07	3.57451e+07	3.63629e+07	3.74957e+07	1.467	1.568	1.738	0.575	0.619	0.616	2.637	6.01996e-05	1.3989
TGGT1_275750-t26_1-p1	putative small nuclear ribonucleoprotein E GN=TGGT1_275750	25	2	19	2	10.8	1.10512e+07	1.0109e+07	1.06869e+07	1.69003e+07	1.1361e+07	1.68266e+07	1.048	0.962	1.001	1.126	0.801	1.146	0.9798	0.949879	-0.0294408
TGGT1_275770-t26_1-p1	B-cell receptor-associated 31-like protein(predict) GN=TGGT1_275770	5	1	1	1	31.7
TGGT1_275802-t26_1-p1	SRP72 RNA-binding domain-containing protein GN=TGGT1_275802	29	16	58	16	79.9	1.75118e+07	2.56471e+07	2.03215e+07	2.14182e+07	2.36215e+07	2.10996e+07	0.986	1.449	1.13	0.847	0.989	0.853	1.3258	0.0926653	0.406863
TGGT1_275810-t26_1-p1	ribosomal protein RPS10 GN=TGGT1_275810	46	5	113	5	17.4	2.85653e+08	2.59939e+08	4.29592e+08	2.03846e+08	1.97311e+08	1.84483e+08	1.336	1.22	1.984	0.67	0.686	0.619	2.2987	0.00603042	1.20082
TGGT1_275860-t26_1-p1	Putative dense granule protein GRA12(predict) GN=TGGT1_275860	19	4	14	4	43.2	1.23589e+07	7.55125e+06	1.99933e+07	8.84801e+06	1.06647e+07	1.02395e+07	1.295	0.794	2.069	0.651	0.831	0.77	1.8464	0.129907	0.884715
TGGT1_276130-t26_1-p1	cathepsin CPC2 GN=TGGT1_276130	3	1	1	1	83					1.11426e+06	946775
TGGT1_276140-t26_1-p1	ADP ribosylation factor ARF1 GN=TGGT1_276140	14	6	158	6	61.7	2.4909e+08	2.50688e+08	2.44631e+08	1.16091e+08	1.34632e+08	1.31421e+08	1.614	1.63	1.565	0.528	0.648	0.611	2.6911	8.92734e-05	1.4282
TGGT1_276170-t26_1-p1	phosphatidylinositol 3- and 4-kinase GN=TGGT1_276170	5	4	12	4	134.5	6.89499e+07	6.28275e+07	6.38756e+07	2.73363e+07	3.4208e+07	2.51643e+07	1.782	1.629	1.63	0.496	0.657	0.467	3.1117	0.000468906	1.6377
TGGT1_298970-t26_1-p1	LSM3, U6 small nuclear RNA associated isoform 2 family protein GN=TGGT1_298970	13	1	5	1	10.7	1.9763e+06	2.92337e+06	2.33001e+06	4.09667e+06	4.14015e+06	5374255
TGGT1_299050-t26_1-p1	ribosomal protein RPL17 GN=TGGT1_299050	36	7	93	7	22.3	1.03263e+08	1.15962e+08	1.00508e+08	2.30722e+08	2.69244e+08	207401741	0.734	0.827	0.705	1.152	1.422	1.058	0.6239	0.00960463	-0.680613
TGGT1_299060-t26_1-p1	sodium/hydrogen exchanger NHE2 GN=TGGT1_299060	3	2	10	2	91.2	4.05466e+06	4.2398e+06	3.92047e+06	3.00313e+06	2.55394e+06	2.73153e+06	1.443	1.514	1.378	0.751	0.676	0.698	2.04	6.616e-05	1.02857
TGGT1_299070-t26_1-p1	pyruvate kinase PyKII GN=TGGT1_299070	18	10	43	10	106.6	1.85036e+07	1.78956e+07	1.87345e+07	8.51724e+06	1.05266e+07	1.21021e+07	1.565	1.519	1.565	0.506	0.662	0.735	2.443	0.00125794	1.28865
TGGT1_299110-t26_1-p1	cleft lip and palate transmembrane protein 1 (clptm1) protein GN=TGGT1_299110	13	6	40	6	71.3	1.03944e+07	1.0737e+07	1.06951e+07	7.28974e+06	7.30472e+06	6.79988e+06	1.425	1.477	1.448	0.702	0.745	0.67	2.0548	2.41608e-05	1.039
TGGT1_299200-t26_1-p1	putative Bet3 transport protein GN=TGGT1_299200	4	1	6	1	21.2	916505	1.15566e+06	1.25822e+06	1.47018e+06	720859	924612
TGGT1_299210-t26_1-p1	CTP synthase GN=TGGT1_299210	35	16	103	16	70.9	5.66426e+07	6.43789e+07	6.35808e+07	5.02221e+07	5.66398e+07	5.33132e+07	1.199	1.367	1.329	0.747	0.891	0.81	1.5911	0.00197592	0.670025
TGGT1_210690-t26_1-p1	ribosomal protein RPS6 GN=TGGT1_210690	30	7	78	7	28.9	6.28927e+07	6.03976e+07	6.06485e+07	1.17446e+08	1.0847e+08	1.20893e+08	0.865	0.833	0.824	1.134	1.109	1.194	0.7338	0.000301767	-0.446541
TGGT1_210730-t26_1-p1	putative ATP-dependent hsl protease ATP-binding subunit hslU GN=TGGT1_210730	10	4	14	4	73	2.97329e+06	3.63432e+06	3.48655e+06	6.52946e+06	2.60824e+06	3.97231e+06	0.935	1.147	1.083	1.443	0.61	0.897	1.0729	0.642117	0.101516
TGGT1_210790-t26_1-p1	putative dihydroorotate dehydrogenase reveal GN=TGGT1_210790	7	2	10	2	65		1.23191e+06		2.38968e+06	2.88386e+06	2.94673e+06		0.636		0.864	1.104	1.089	0.6241		-0.680151
TGGT1_210800-t26_1-p1	putative activator of hsp90 ATPase GN=TGGT1_210800	9	3	5	3	42.5	903753	895473	750414	2.54226e+06	1.93137e+06	2.11961e+06	0.721	0.717	0.592	1.426	1.146	1.215	0.536	0.00247934	-0.899695
TGGT1_210810-t26_1-p1	hypothetical protein GN=TGGT1_210810	36	3	14	3	11.9	1.23155e+06	3.00402e+06	2.29759e+06	5.50699e+06	2.15987e+06	3.20631e+06	0.516	1.264	0.951	1.622	0.673	0.965	0.8377	0.656028	-0.255494
TGGT1_210840-t26_1-p1	arginyl-tRNA synthetase family protein GN=TGGT1_210840	37	17	65	17	67	1.77306e+07	2.07799e+07	1.96922e+07	3.2278e+07	2.56527e+07	3.06088e+07	0.882	1.037	0.967	1.128	0.949	1.093	0.9104	0.258414	-0.135428
TGGT1_210960-t26_1-p1	putative replication factor C subunit 4 GN=TGGT1_210960	14	4	9	4	39.3	622626	947085	1.23386e+06	1.77612e+06	1.84963e+06	2.188e+06	0.527	0.805	1.032	1.057	1.165	1.331	0.6654	0.10099	-0.587706
TGGT1_210980-t26_1-p1	putative alternative splicing type 3 and GN=TGGT1_210980	5	2	7	2	64.5	853310	1.05327e+06	1.1542e+06	1.73865e+06	2.48504e+06	1.83802e+06	0.683	0.846	0.912	0.977	1.478	1.056	0.6952	0.0826119	-0.5245
TGGT1_211020-t26_1-p1	RNA recognition motif-containing protein GN=TGGT1_211020	17	3	12	3	28.7	4.2561e+06	3.6504e+06	3.66181e+06	6.93433e+06	5.00882e+06	6.33336e+06	1.041	0.896	0.884	1.191	0.911	1.112	0.8777	0.256532	-0.1882
TGGT1_211030-t26_1-p1	hypothetical protein GN=TGGT1_211030	71	10	82	10	22.2	2.78758e+07	2.92019e+07	3.01877e+07	5.33241e+07	5.03241e+07	4.76349e+07	0.853	0.896	0.912	1.146	1.145	1.047	0.7972	0.00328961	-0.326986
TGGT1_211040-t26_1-p1	Sec61beta family protein GN=TGGT1_211040	57	4	38	4	10.1	9.74836e+07	8.31003e+07	9.22255e+07	6.61239e+07	7.32771e+07	6.89877e+07	1.478	1.265	1.381	0.704	0.826	0.751	1.808	0.000789109	0.854395
TGGT1_211240-t26_1-p1	putative peptidyl-tRNA hydrolase GN=TGGT1_211240	14	1	1	1	21.1
TGGT1_211250-t26_1-p1	hypothetical protein GN=TGGT1_211250	15	2	8	2	28.6	518057	546605	2.21787e+06	3.3044e+06	2.93774e+06	686186	0.37	0.392	1.565	1.659	1.561	0.352	0.6515	0.539858	-0.618163
TGGT1_211260-t26_1-p1	rhoptry kinase family protein ROP26 (incomplete catalytic triad) GN=TGGT1_211260	32	6	16	6	47.8	1.14177e+07	3.64101e+06	7.27441e+06	8.55318e+06	7.36075e+06	1.03279e+07	1.715	0.549	1.079	0.903	0.822	1.114	1.1775	0.851055	0.235727
TGGT1_211290-t26_1-p1	rhoptry protein ROP15 GN=TGGT1_211290	43	8	44	8	36.6	1.91392e+07	1.77623e+07	1.90707e+07	3.41322e+07	3.3909e+07	3.20118e+07	0.895	0.834	0.881	1.122	1.179	1.075	0.7731	0.00167615	-0.371273
TGGT1_211390-t26_1-p1	ThiF domain-containing protein(predict) GN=TGGT1_211390	13	3	10	3	44	2.26912e+06	1.83247e+06	1.58772e+06	3.42208e+06	2.6944e+06	2.84121e+06	1.131	0.916	0.781	1.198	0.998	1.017	0.8802	0.327815	-0.184097
TGGT1_211410-t26_1-p1	translation initiation factor sui1 protein GN=TGGT1_211410	1	1	2	1	80.6	828976	614597	572046	1.23651e+06	815302	607897
TGGT1_211420-t26_1-p1	RNA recognition motif-containing protein GN=TGGT1_211420	22	3	28	3	22.8	9.27588e+06	8.28751e+06	6.33809e+06	9.92365e+06	1.29704e+07	1.22903e+07	1.146	1.027	0.773	0.861	1.191	1.09	0.9376	0.675287	-0.0929555
TGGT1_211460-t26_1-p1	hypothetical protein GN=TGGT1_211460	7	4	8	4	105.6	846101	765426	736987	2.3976e+06	2.49947e+06	1.94855e+06	0.672	0.61	0.578	1.337	1.475	1.111	0.4741	0.00140004	-1.07674
TGGT1_211630-t26_1-p1	hypothetical protein GN=TGGT1_211630	30	3	9	3	23.6		437365	396788	3.95672e+06	1.40208e+06	3.32812e+06		0.28	0.25	1.775	0.666	1.527	0.2004	0.0307867	-2.31905
TGGT1_211680-t26_1-p1	protein disulfide isomerase GN=TGGT1_211680	55	22	406	21	52.8	6.54278e+08	6.24864e+08	6.65148e+08	8.8752e+08	8.31295e+08	9.39107e+08	1.037	0.994	1.042	0.989	0.98	1.069	1.0115	0.721685	0.0164963
TGGT1_211690-t26_1-p1	AAA family protein GN=TGGT1_211690	6	6	9	6	167.1	2.16845e+06	2.298e+06	2.58792e+06	3.29879e+06	3.37679e+06	4.55673e+06	0.865	0.92	1.02	0.925	1.002	1.306	0.8676	0.310433	-0.204898
TGGT1_211710-t26_1-p1	TB2/DP1, HVA22 family protein GN=TGGT1_211710	18	2	16	2	19	2.63862e+06		2.81498e+06	7.55988e+06	5.57178e+06	4.69894e+06	0.689		0.726	1.387	1.082	0.881	0.6336	0.0819709	-0.658356
TGGT1_237820-t26_1-p1	IMC sub-compartment protein ISP2 GN=TGGT1_237820	26	4	15	4	17.4	9.45597e+06	6.91219e+06	9.62657e+06	9.55948e+06	9.32316e+06	8.6326e+06	1.29	0.946	1.297	0.916	0.945	0.845	1.3056	0.0785198	0.384713
TGGT1_237880-t26_1-p1	Putative transmembrane protein(predict) GN=TGGT1_237880	29	3	13	3	18.2	3.5137e+06	4.58193e+06	3.94506e+06	8.31701e+06	5.11884e+06	7.08302e+06	0.788	1.031	0.873	1.31	0.853	1.14	0.815	0.259473	-0.295128
TGGT1_301120-t26_1-p1	acetyl-CoA acetyltransferase GN=TGGT1_301120	3	1	1	1	43.9				479015	662292
TGGT1_301160-t26_1-p1	SAG-related sequence SRS19C GN=TGGT1_301160	5	1	3	1	41.8				1.38387e+06	1.23224e+06	1.27608e+06
TGGT1_301180-t26_1-p1	SAG-related sequence SRS19F GN=TGGT1_301180	5	2	6	2	40.9	1.4855e+07	1.1038e+07	1.3746e+07	9.30738e+06	8.69276e+06	7.1748e+06	1.673	1.247	1.528	0.736	0.728	0.58	2.1761	0.00264062	1.12174
TGGT1_301210-t26_1-p1	putative NAD(P) transhydrogenase subunit beta GN=TGGT1_301210	2	2	5	2	132.8	2.49827e+06	2.26413e+06	2.32309e+06	2.00035e+06	1.70006e+06	1.77553e+06	1.451	1.32	1.333	0.816	0.734	0.741	1.7914	0.000208843	0.841088
TGGT1_301270-t26_1-p1	Tyrosine kinase-like (TKL) protein GN=TGGT1_301270	1	2	3	2	385.9
TGGT1_301390-t26_1-p1	putative ribosome biogenesis protein BOP1 GN=TGGT1_301390	5	3	6	3	117.3	5.80635e+06	5.288e+06	1.97594e+06	416237	369391	718914	2.907	2.657	0.977	0.146	0.138	0.259	12.046	0.00384503	3.59048
TGGT1_301420-t26_1-p1	SAS-6_N domain-containing protein(predict) GN=TGGT1_301420	21	4	28	4	29.5	4.65632e+06	3.71195e+06	2.29899e+06	6.54449e+06	8.9753e+06	6410996	1.042	0.834	0.508	1.029	1.494	1.031	0.6708	0.158133	-0.576045
TGGT1_301440-t26_1-p1	calcium-dependent protein kinase CDPK1 GN=TGGT1_301440	40	19	130	17	65.4	1.08758e+08	1.52109e+08	1.41809e+08	1.31282e+08	1.51267e+08	1.64561e+08	0.934	1.311	1.203	0.792	0.966	1.015	1.2434	0.167911	0.31429
TGGT1_317705-t26_1-p1	enoyl-CoA hydratase/isomerase family protein GN=TGGT1_317705	2	1	14	1	40.8	7.79103e+06	7.67666e+06	8.92096e+06	4.41239e+06	4.61126e+06	5.10186e+06
TGGT1_317720-t26_1-p1	putative eukaryotic translation initiation factor 3 subunit 7 GN=TGGT1_317720	33	11	87	11	68.7	2.2586e+07	2.13608e+07	2.30135e+07	5.496e+07	5.14782e+07	5.27167e+07	0.729	0.692	0.734	1.246	1.235	1.222	0.582	9.86436e-06	-0.780909
TGGT1_318140-t26_1-p1	SART-1 family protein GN=TGGT1_318140	5	2	5	2	97.6	432904	337250	368161	955718	881983	1.098e+06	0.775	0.606	0.651	1.203	1.175	1.412	0.5361	0.00255736	-0.899426
TGGT1_318160-t26_1-p1	MSP (Major sperm protein) domain-containing protein GN=TGGT1_318160	43	6	51	6	26	1.54861e+07	1.57479e+07	1.55772e+07	1.76357e+07	2.16092e+07	2.19883e+07	1.046	1.067	1.039	0.837	1.085	1.067	1.0545	0.51654	0.0765591
TGGT1_318230-t26_1-p1	phosphoglycerate kinase PGKI GN=TGGT1_318230	71	26	244	26	44.6	2.25755e+08	2.27824e+08	2.13117e+08	2.65455e+08	2.36361e+08	2.38204e+08	1.171	1.186	1.092	0.967	0.912	0.887	1.2469	0.00364263	0.318346
TGGT1_318310-t26_1-p1	transketolase GN=TGGT1_318310	28	14	68	14	76.9	1.21296e+07	1.24319e+07	1.72856e+07	3.04459e+07	3.63489e+07	3.19552e+07	0.63	0.648	0.886	1.11	1.403	1.191	0.5842	0.0135912	-0.775466
TGGT1_318410-t26_1-p1	putative TCP-1 chaperonin GN=TGGT1_318410	39	15	54	15	58.6	5.5948e+07	5.11993e+07	5.37575e+07	6.85339e+07	6.31656e+07	5.5924e+07	1.171	1.076	1.112	1.008	0.983	0.841	1.1861	0.0486284	0.246226
TGGT1_318430-t26_1-p1	malate dehydrogenase MDH GN=TGGT1_318430	39	14	114	14	54.7	1.34532e+08	1.11687e+08	1.28658e+08	1.1839e+08	1.18464e+08	1.22693e+08	1.337	1.114	1.263	0.826	0.875	0.876	1.4412	0.00317644	0.527271
TGGT1_318440-t26_1-p1	helicase associated domain (ha2) protein GN=TGGT1_318440	9	12	26	12	236.8	1.81857e+06	2.29412e+06	2.47396e+06	7.20384e+06	7.61973e+06	7.77921e+06	0.455	0.576	0.611	1.265	1.416	1.397	0.4026	0.000695329	-1.31258
TGGT1_318460-t26_1-p1	Golgi-ER-type, P-type ATPase(predict) GN=TGGT1_318460	1	1	1	1	162.7				707011
TGGT1_318490-t26_1-p1	Putative SAM-dependent RNA methyltransferase(predict) GN=TGGT1_318490	9	1	1	1	24.4	562740	718535	646933	483027	359369	339400
TGGT1_318510-t26_1-p1	putative N-ethylmaleimide-sensitive fusion protein GN=TGGT1_318510	20	10	41	10	83.4	1.8714e+07	1.71507e+07	1.88685e+07	1.67739e+07	1.36681e+07	1.76932e+07	1.328	1.221	1.322	0.836	0.721	0.901	1.5749	0.00297073	0.65526
TGGT1_318580-t26_1-p1	glucosephosphate-mutase GPM2 GN=TGGT1_318580	20	9	33	9	65.9	1.73907e+07	1.28038e+07	1.54114e+07	1.581e+07	1.57907e+07	1.21744e+07	1.42	1.049	1.243	0.907	0.959	0.714	1.4388	0.0445308	0.524866
TGGT1_318700-t26_1-p1	putative eukaryotic initiation factor-6 GN=TGGT1_318700	25	3	7	3	28.6	6.34607e+06	5.20059e+06	6.96834e+06	7.35301e+06	1.49362e+07	7.61199e+06	0.957	0.787	1.037	0.779	1.674	0.824	0.8486	0.702875	-0.236843
TGGT1_318710-t26_1-p1	ATP-binding cassette sub-family F member 1 GN=TGGT1_318710	26	14	53	14	89.1	6.12255e+06	7.90711e+06	3.44821e+06	1.86733e+07	2.06477e+07	1.52684e+07	0.62	0.803	0.345	1.328	1.555	1.11	0.4428	0.0322726	-1.17527
TGGT1_318730-t26_1-p1	glycosyl transferase GN=TGGT1_318730	2	1	2	1	71.4	838332	698115	668545	878062	902673	740064
TGGT1_319300-t26_1-p1	Putative glycosylphosphatidylinositol anchor attachment protein 1(predict) GN=TGGT1_319300	1	1	4	1	113.6	2.66356e+07	2.25714e+07	3.65963e+07	7.94916e+06	6.79653e+06	6.86344e+06
TGGT1_319340-t26_1-p1	Putative kelch motif protein(predict) GN=TGGT1_319340	17	7	58	7	52.4	2.69699e+07	2.13262e+07	2.40092e+07	3.17475e+07	2.99553e+07	2.90967e+07	1.207	0.958	1.061	0.998	0.997	0.935	1.101	0.259471	0.138814
TGGT1_319350-t26_1-p1	SAG-related sequence SRS17B GN=TGGT1_319350	27	6	41	6	39.4	1.14327e+07	1.03112e+07	1.14872e+07	2.46652e+07	2.1578e+07	1.92263e+07	0.845	0.765	0.839	1.281	1.186	1.021	0.7021	0.00903906	-0.510252
TGGT1_319530-t26_1-p1	splicing factor SF2 GN=TGGT1_319530	7	3	10	3	53.5	3.28547e+06	2.37209e+06	3.0335e+06	4.7202e+06	4.32236e+06	6.85414e+06	0.975	0.706	0.889	0.984	0.954	1.461	0.7561	0.18344	-0.403351
TGGT1_319550-t26_1-p1	putative membrane protein C17G8.08c GN=TGGT1_319550	20	3	15	3	36.2	2.72663e+06	2.95795e+06	2.92548e+06	3.93742e+06	2.98733e+06	3.5233e+06	1.044	1.137	1.106	1.059	0.851	0.969	1.1417	0.117432	0.191184
TGGT1_319560-t26_1-p1	microneme protein MIC3 GN=TGGT1_319560	68	19	171	19	40.5	8.44214e+07	7.25219e+07	9.22445e+07	1.51806e+08	1.71576e+08	1.61438e+08	0.839	0.724	0.906	1.06	1.268	1.153	0.7093	0.0145826	-0.495532
TGGT1_319570-t26_1-p1	WD domain, G-beta repeat-containing protein GN=TGGT1_319570	9	4	10	4	75.7	4.66918e+06	366764	3.52896e+06	4.67198e+06	5.85558e+06	4.85524e+06	1.423	0.112	1.062	1	1.327	1.063	0.7661	0.430896	-0.384395
TGGT1_319720-t26_1-p1	hypothetical protein GN=TGGT1_319720	5	4	6	4	123.6	4.43599e+06	4.79193e+06	5.30848e+06	3.59305e+06	3.88955e+06	2.93209e+06	1.297	1.406	1.533	0.738	0.846	0.616	1.9255	0.00311373	0.945233
TGGT1_319730-t26_1-p1	YOU2 family C2C2 zinc finger protein GN=TGGT1_319730	7	1	8	1	17.1	1.44049e+06	1.16852e+06	1.19805e+06	1.81013e+06	2.14393e+06	1.66129e+06
TGGT1_319850-t26_1-p1	splicing factor U2AF family SnRNP auxilary factor large subunit, RRM domain-containing protein GN=TGGT1_319850	25	9	46	9	51.6	1.63911e+07	1.51998e+07	1.3159e+07	2.79609e+07	2.96731e+07	2.60153e+07	0.932	0.867	0.739	1.116	1.254	1.062	0.7395	0.022742	-0.435378
TGGT1_319870-t26_1-p1	ubiquitin-conjugating enzyme subfamily protein GN=TGGT1_319870	9	2	16	2	35	8.56188e+06	1.2626e+07	1.54823e+07	1.88771e+07	1.8335e+07	1.57011e+07	0.697	1.032	1.246	1.08	1.111	0.919	0.9566	0.722101	-0.0640123
TGGT1_319910-t26_1-p1	WD domain, G-beta repeat-containing protein GN=TGGT1_319910	7	2	2	2	57.3					557024						0.904
TGGT1_319920-t26_1-p1	2-oxo acid dehydrogenases acyltransferase (catalytic domain) domain-containing protein GN=TGGT1_319920	23	9	67	9	70.2	3.38191e+07	3.31164e+07	3.47635e+07	2.95792e+07	3.13838e+07	2.82684e+07	1.293	1.27	1.312	0.794	0.892	0.776	1.5739	0.000498162	0.654344
TGGT1_320010-t26_1-p1	CS domain-containing protein(predict) GN=TGGT1_320010	5	3	9	3	98.2		979229		1.34143e+06	2.42829e+06	2208956		0.687		0.659	1.262	1.109	0.6802		-0.555969
TGGT1_320020-t26_1-p1	transporter, major facilitator family protein GN=TGGT1_320020	14	4	27	4	62.9	1.19938e+07	1.118e+07	7.18432e+06	1.56419e+07	5.58892e+07	1.42139e+07	0.754	0.705	0.446	0.691	2.612	0.642	0.4829	0.336709	-1.0502
TGGT1_320050-t26_1-p1	ribosomal protein RPL5 GN=TGGT1_320050	54	13	146	13	35.3	9.10916e+07	9.78572e+07	8.77196e+07	1.62108e+08	1.42957e+08	1.78047e+08	0.875	0.943	0.832	1.094	1.021	1.228	0.7927	0.0237957	-0.335153
TGGT1_320100-t26_1-p1	RNA recognition motif-containing protein GN=TGGT1_320100	3	2	5	2	128.8				2.62789e+06	2.21969e+06	2.59282e+06				0.905	0.809	0.913
TGGT1_320110-t26_1-p1	proliferating cell nuclear antigen PCNA2 GN=TGGT1_320110	27	4	28	4	32.2	7.42803e+06	6.00622e+06	6.56416e+06	9.06594e+06	8.70362e+06	8.27871e+06	1.177	0.955	1.027	1.009	1.026	0.942	1.0611	0.446073	0.0855606
TGGT1_320130-t26_1-p1	XRN2-binding (XTBD) domain-containing protein(predict) GN=TGGT1_320130	5	1	4	1	25.2				1.98798e+06	1.32643e+06	1.68038e+06
TGGT1_320140-t26_1-p1	putative ubiquinol-cytochrome c reductase hinge protein GN=TGGT1_320140	46	3	11	3	10.5	4.7445e+06	4.47982e+06	5.01472e+06	9.97831e+06	8.01873e+06	8.15842e+06	0.857	0.812	0.895	1.266	1.077	1.058	0.7539	0.0117065	-0.407555
TGGT1_320180-t26_1-p1	SAG-related sequence SRS16C GN=TGGT1_320180	20	5	15	5	42.3	5.39646e+06	4.41122e+06	4.52697e+06	4.81286e+06	5.91271e+06	5.0538e+06	1.308	1.073	1.083	0.819	1.065	0.88	1.2533	0.0882831	0.325732
TGGT1_320210-t26_1-p1	WD domain, G-beta repeat domain containing protein GN=TGGT1_320210	45	14	67	14	56	2.03489e+07	1.93856e+07	1.64029e+07	2.57126e+07	2.38901e+07	2.45877e+07	1.139	1.089	0.907	1.011	0.995	0.989	1.0467	0.589536	0.065848
TGGT1_320220-t26_1-p1	putative ubiquinol cytochrome c oxidoreductase GN=TGGT1_320220	35	11	76	11	54.8	2.7433e+07	2.7659e+07	2.9874e+07	4.7383e+07	4.76873e+07	5.09065e+07	0.867	0.877	0.932	1.052	1.12	1.155	0.8043	0.00358623	-0.314194
TGGT1_320430-t26_1-p1	putative cell-cycle-control protein (translation regulation) GN=TGGT1_320430	2	2	4	2	131.2	838735	744924	713232	1.56429e+06	637858	1.18863e+06	1.076	0.959	0.904	1.41	0.609	1.095	0.9438	0.992174	-0.0834469
TGGT1_320450-t26_1-p1	ribosome biogenesis regulatory protein (rrs1) protein GN=TGGT1_320450	6	2	5	2	35.7		1.13565e+06	1.12311e+06	2.98101e+06	2.82568e+06	2.75066e+06		0.641	0.624	1.177	1.181	1.111	0.547	0.000207264	-0.870387
TGGT1_320460-t26_1-p1	ABC transporter transmembrane region domain-containing protein GN=TGGT1_320460	0	1	2	1	211.5	2.81946e+06	2.91074e+06	2.33023e+06	914995	661838	701113
TGGT1_320480-t26_1-p1	Rab11b GN=TGGT1_320480	16	3	17	2	24.8	1.49648e+06	1.05117e+06	1.47306e+06	2.4134e+06	1.86473e+06	2.10047e+06	1.05	0.74	1.021	1.19	0.973	1.059	0.8724	0.315242	-0.196938
TGGT1_320490-t26_1-p1	N-acyl-phosphatidylethanolamine-hydrolyzing phospholipase D family protein GN=TGGT1_320490	1	1	3	1	126.1	439305	366220		642074	650856	604016
TGGT1_320570-t26_1-p1	putative elongation factor Tu GN=TGGT1_320570	37	12	62	12	63.5	1.19308e+07	9.19668e+06	1.37681e+07	2.78644e+07	2.45755e+07	4.25984e+07	0.67	0.518	0.764	1.099	1.026	1.718	0.5079	0.0285496	-0.977384
TGGT1_320600-t26_1-p1	cold-shock DNA-binding domain-containing protein GN=TGGT1_320600	20	4	61	4	23.1	6.53587e+07	6.46006e+07	5.53905e+07	1.13425e+08	9.01699e+07	9.09248e+07	0.994	0.986	0.832	1.212	1.02	0.993	0.8719	0.184842	-0.197765
TGGT1_320640-t26_1-p1	peptidylprolyl isomerase domain-containing protein GN=TGGT1_320640	1	1	6	1	85.6	1.14421e+06	1.41064e+06	1.39026e+06	1.25732e+06	1.17352e+06	1.06585e+06
TGGT1_320690-t26_1-p1	putative gamma-soluble NSF attachment protein GN=TGGT1_320690	8	2	4	2	44.5	286192	290862	295244	717231	649707	569377	0.744	0.758	0.758	1.309	1.255	1.062	0.6233	0.00186499	-0.682001
TGGT1_320740-t26_1-p1	Putative transmembrane protein(predict) GN=TGGT1_320740	16	4	15	4	36.9	2.15045e+06	2.05993e+06	5.23119e+06	5.22128e+06	1.14998e+07	9690943	0.438	0.421	1.052	0.747	1.74	1.417	0.4895	0.128642	-1.03062
TGGT1_212820-t26_1-p1	ubiquitin family protein GN=TGGT1_212820	11	7	13	7	119.1	6.43379e+06	6.91046e+06	8.12076e+06	6.88433e+06	8.73086e+06	6.16999e+06	1.086	1.17	1.353	0.816	1.095	0.748	1.3573	0.0757207	0.44074
TGGT1_212930-t26_1-p1	NifU family domain-containing protein GN=TGGT1_212930	5	1	4	1	40.5	627205	721610	1.0896e+06	710224	1.09497e+06	1.12385e+06
TGGT1_212950-t26_1-p1	putative ADP-ribosylation factor family protein 2 GN=TGGT1_212950	6	1	6	1	21	3.23385e+06	3.81422e+06	2.51289e+06	1.55335e+06	905589	3.01125e+06
TGGT1_212960B-t26_1-p1	Pre-mRNA-splicing regulator WTAP(predict) GN=TGGT1_212960B	8	3	5	3	42.5	739404	487457	649206	1.83035e+06	2.05524e+06	2.00254e+06	0.695	0.46	0.603	1.209	1.436	1.352	0.4398	0.00314392	-1.18508
TGGT1_213000-t26_1-p1	putative replication factor C, subunit 5 GN=TGGT1_213000	17	4	8	4	41.2			361448	1.38304e+06		2.23256e+06			0.327	0.891		1.471	0.2769		-1.85256
TGGT1_213010-t26_1-p1	Rhd3 sey1 family gtpase involved in the er-to-golgi traffic(predict) GN=TGGT1_213010	3	2	2	2	114.8	689569		766130	1.10285e+06	399781	953193	1.072		1.176	1.205	0.462	1.064	1.2347	0.51063	0.304161
TGGT1_213030-t26_1-p1	Clathrin light chain(predict) GN=TGGT1_213030	35	7	47	7	35.2	6.39583e+06	6.53007e+06	7.78508e+06	1.20431e+07	1.32757e+07	1.27447e+07	0.794	0.814	0.955	1.05	1.226	1.136	0.7512	0.0170753	-0.412731
TGGT1_213050-t26_1-p1	hypothetical protein GN=TGGT1_213050	13	2	6	2	21.2	2.39462e+06	1.19865e+06	1.40907e+06	931330	1.08143e+06	2.19301e+06	1.898	0.953	1.103	0.519	0.637	1.248	1.6448	0.19495	0.717912
TGGT1_213067-t26_1-p1	Putative transmembrane protein(predict) GN=TGGT1_213067	5	1	6	1	50.1		1.20345e+06	762238
TGGT1_213072-t26_1-p1	Sec1 family protein GN=TGGT1_213072	2	1	2	1	114.8				1.30098e+06	764134	861854
TGGT1_213280-t26_1-p1	SAG-related sequence SRS25 GN=TGGT1_213280	21	2	11	2	20.8	2.81527e+06	2.16516e+06	2.13293e+06	6.06055e+06	4.81383e+06	5.0239e+06	0.893	0.689	0.668	1.35	1.135	1.144	0.62	0.0110284	-0.68966
TGGT1_213350-t26_1-p1	ribosomal protein RPS15 GN=TGGT1_213350	39	5	58	5	17.1	4.5975e+07	3.54044e+07	4.09538e+07	7.74022e+07	9.92526e+07	8.8912e+07	0.865	0.668	0.761	1.023	1.388	1.201	0.6351	0.0173512	-0.654944
TGGT1_213392-t26_1-p1	surface antigen repeat-containing protein GN=TGGT1_213392	2	3	7	3	253.3	1.46597e+07	1.47581e+07	1.4728e+07	5.86502e+06	8.03479e+06	7443473	1.634	1.65	1.621	0.459	0.666	0.596	2.8501	0.000660846	1.51101
TGGT1_213410-t26_1-p1	putative small nuclear ribonucleoprotein f (snrnp-f) GN=TGGT1_213410	45	3	8	3	10.1	3.56386e+06	3.11091e+06	3.35073e+06	4.36165e+06	4.89169e+06	5.79176e+06	1.037	0.909	0.963	0.892	1.059	1.211	0.92	0.468464	-0.120294
TGGT1_213520-t26_1-p1	peptidase M20D, amidohydrolase GN=TGGT1_213520	3	1	3	1	55.1	349637	366884	335998	550847	597016	577965
TGGT1_213670-t26_1-p1	Putative formation of crista junctions protein 1(predict) GN=TGGT1_213670	4	1	2	1	85.2
TGGT1_213690-t26_1-p1	ring box protein 1 family protein GN=TGGT1_213690	11	1	2	1	13.8		5.46718e+06		2.51731e+06
TGGT1_213730-t26_1-p1	lanthionine synthetase C family protein GN=TGGT1_213730	14	4	16	4	46.4	4.2875e+06	4.758e+06	2.87503e+06	3.75081e+06	4.26458e+06	5221484	1.244	1.385	0.824	0.764	0.92	1.088	1.2457	0.335041	0.316957
TGGT1_213800-t26_1-p1	putative protein phosphatase 2b regulatory subunit GN=TGGT1_213800	43	4	18	4	20	1.11625e+07	1.18145e+07	1.40111e+07	1.03501e+07	3.78313e+07	1.04154e+07	0.852	0.905	1.056	0.555	2.148	0.571	0.8592	0.901073	-0.218934
TGGT1_213830-t26_1-p1	putative Ufm1-conjugating enzyme 1 GN=TGGT1_213830	19	2	11	2	17.9	789976	857864	1.14872e+06	1.35737e+06	1.34644e+06	3.49611e+06	0.641	0.698	0.92	0.774	0.812	2.037	0.6235	0.319751	-0.681539
TGGT1_213870-t26_1-p1	UBA/TS-N domain-containing protein GN=TGGT1_213870	19	14	47	14	117	8.10746e+06	6.55511e+06	6.51108e+06	1.95593e+07	1.58229e+07	1.83864e+07	0.789	0.641	0.626	1.338	1.146	1.286	0.5454	0.00217895	-0.874613
TGGT1_213890-t26_1-p1	Myb family DNA-binding domain-containing protein GN=TGGT1_213890	4	2	4	2	118.2				1.16624e+06	945448	1.62511e+06				0.8	0.686	1.14
TGGT1_213900-t26_1-p1	regulator of chromosome condensation RCC1 GN=TGGT1_213900	12	7	22	7	122.5	2.90527e+06	3.52101e+06	3.74805e+06	6.51466e+06	5.03071e+06	4.6208e+06	0.805	0.979	1.025	1.268	1.036	0.919	0.8715	0.325595	-0.198427
TGGT1_213910-t26_1-p1	Putative transmembrane protein(predict) GN=TGGT1_213910	3	1	2	1	43.6	9.94686e+06	1.24269e+07	1.03195e+07	1.19184e+07	8.33737e+06	8.37366e+06
TGGT1_213940-t26_1-p1	CHCH domain-containing protein GN=TGGT1_213940	19	1	7	1	14.9	1.49084e+06	1.34432e+06	1.47871e+06	2.86486e+06	1.93883e+06	1893154
TGGT1_220100-t26_1-p1	phosphoribosylpyrophosphate synthetase GN=TGGT1_220100	16	7	33	7	61	9.97265e+06	2.33809e+07	8.56823e+06	1.57234e+07	1.63774e+07	1.17825e+07	0.848	1.995	0.72	0.939	1.036	0.72	1.3221	0.610355	0.402831
TGGT1_220240-t26_1-p1	Putative transmembrane protein(predict) GN=TGGT1_220240	15	4	20	4	54.1	2.5884e+06	3.55572e+06	3.5425e+06	8.00586e+06	8.64959e+06	8.24671e+06	0.546	0.753	0.738	1.187	1.357	1.25	0.5369	0.00473572	-0.897275
TGGT1_220250-t26_1-p1	Nucleotide-sensitive chloride conductance regulator (ICln) protein GN=TGGT1_220250	27	3	7	3	22.2	2.26247e+06	2.03878e+06	2.10047e+06	2.23382e+06	2.91929e+06	2.77155e+06	1.152	1.042	1.057	0.799	1.106	1.014	1.1137	0.319673	0.155361
TGGT1_220260-t26_1-p1	RMI1_N domain-containing protein(predict) GN=TGGT1_220260	3	2	3	2	63.3	697113	869333	1.03318e+06	2.09343e+06	1.79361e+06	1.80522e+06	0.614	0.768	0.898	1.294	1.174	1.141	0.6318	0.0157961	-0.66246
TGGT1_220270-t26_1-p1	alveolin domain containing intermediate filament IMC6 GN=TGGT1_220270	33	8	60	8	48.6	1.03841e+07	1.50057e+07	1.72502e+07	2.55127e+07	2.3519e+07	2.53458e+07	0.648	0.939	1.062	1.118	1.091	1.135	0.7922	0.163308	-0.336063
TGGT1_220400-t26_1-p1	actin depolymerizing factor ADF GN=TGGT1_220400	59	7	162	7	12.9	1.76803e+08	1.59084e+08	1.63397e+08	3.62354e+08	2.96974e+08	3.18807e+08	0.873	0.789	0.797	1.257	1.091	1.131	0.7068	0.00289846	-0.500626
TGGT1_220500-t26_1-p1	UBX domain-containing protein GN=TGGT1_220500	8	3	8	3	43.1	5.70642e+06	5.35847e+06	6.4125e+06	9.32547e+06	8.43485e+06	7.84297e+06	0.967	0.911	1.073	1.11	1.062	0.954	0.944	0.427482	-0.0831412
TGGT1_220510-t26_1-p1	hypothetical protein GN=TGGT1_220510	1	1	3	1	64.3	414945		408086	532214	543840	606512
TGGT1_220600-t26_1-p1	Putative transporter(predict) GN=TGGT1_220600	9	3	7	3	82.4	1.33472e+06	1.159e+06	1.37287e+06	1.84007e+06	1.80872e+06	1.70396e+06	1.056	0.921	1.073	1.023	1.065	0.969	0.9977	0.948083	-0.00332202
TGGT1_283510-t26_1-p1	IMC-associated protein 1(predict) GN=TGGT1_283510	21	4	23	4	34.7	6.94125e+06	6.62281e+06	5.61284e+06	7.8846e+06	5.82494e+06	8.09293e+06	1.236	1.184	0.987	0.986	0.771	1.035	1.2203	0.151155	0.287236
TGGT1_283540-t26_1-p1	MIC20(predict) GN=TGGT1_283540	14	4	21	4	41.9	2.67284e+06	3.85954e+06	3.38785e+06	7.02082e+06	5.87802e+06	5526153	0.688	0.997	0.861	1.27	1.125	1.022	0.7451	0.0730113	-0.424494
TGGT1_283780-t26_1-p1	glucose-6-phosphate isomerase GPI GN=TGGT1_283780	21	11	64	10	74.4	2.16438e+07	2.18772e+07	2.23875e+07	3.30434e+07	2.51277e+07	3.11482e+07	1.018	1.032	1.039	1.091	0.878	1.052	1.0225	0.712953	0.0321008
TGGT1_283830-t26_1-p1	type I inorganic pyrophosphatase PPase GN=TGGT1_283830	5	1	4	1	53.8				1.31067e+06	626848	1.20882e+06
TGGT1_283850-t26_1-p1	peptidyl-prolyl cis-trans isomerase GN=TGGT1_283850	48	14	85	14	55.5	3.26305e+07	2.66293e+07	2.79279e+07	4.72632e+07	4.17876e+07	4.54055e+07	1.074	0.88	0.908	1.093	1.023	1.074	0.8972	0.159681	-0.156498
TGGT1_284050-t26_1-p1	DEAD/DEAH box helicase domain-containing protein GN=TGGT1_284050	2	3	11	3	280.7	4.07147e+06	3.04066e+06	2.89411e+06	5.59937e+06	3.8023e+06	3.73274e+06	1.284	0.962	0.901	1.241	0.892	0.845	1.0567	0.738843	0.0795658
TGGT1_284190-t26_1-p1	pyruvate carboxylase GN=TGGT1_284190	8	8	22	8	152	1.19028e+07	1.10684e+07	1.24812e+07	1.06973e+07	1.21219e+07	1.37959e+07	1.205	1.125	1.248	0.761	0.913	1.003	1.3366	0.0269174	0.418568
TGGT1_284540-t26_1-p1	ATP synthase F1, delta subunit protein GN=TGGT1_284540	25	6	36	6	27.6	9.34291e+06	9.74209e+06	1.02299e+07	1.48223e+07	1.47649e+07	1.40251e+07	0.935	0.978	1.011	1.042	1.099	1.008	0.9285	0.0941454	-0.107026
TGGT1_284560-t26_1-p1	ribosomal protein RPL9 GN=TGGT1_284560	55	8	63	8	21.4	5.57103e+07	5.29154e+07	5.09959e+07	6.36988e+07	5.81353e+07	5.98084e+07	1.191	1.136	1.077	0.957	0.924	0.918	1.2161	0.00358539	0.282262
TGGT1_284630-t26_1-p1	Cgd4-790(predict) GN=TGGT1_284630	24	2	6	2	8.9	600239	1.34532e+06	1.28069e+06	1.99888e+06	2.65541e+06	2.12717e+06	0.438	0.984	0.922	1.024	1.44	1.114	0.6551	0.165383	-0.610213
TGGT1_284780-t26_1-p1	Fusaric acid resistance-like protein(predict) GN=TGGT1_284780	3	2	5	2	174.7	190874		234934	592198	365199	358779	0.666		0.81	1.452	0.948	0.899	0.6711	0.166974	-0.5754
TGGT1_285180-t26_1-p1	S1/P1 nuclease(predict) GN=TGGT1_285180	22	6	22	6	69.7	5.56044e+06	3.47883e+06	4.08288e+06	5.06464e+06	7.19753e+06	5.5905e+06	1.31	0.822	0.95	0.838	1.261	0.946	1.0122	0.968579	0.0174944
TGGT1_285200-t26_1-p1	cleavage and polyadenylation specifity factor protein GN=TGGT1_285200	3	2	4	2	116.6	2.58819e+06	2.31013e+06	2.50172e+06	1.99817e+06	1.2527e+06	1.45397e+06	1.56	1.398	1.489	0.846	0.562	0.629	2.1831	0.00323145	1.12638
TGGT1_285268-t26_1-p1	DnaJ domain-containing protein GN=TGGT1_285268	5	1	3	1	49.3	538927	473231	469607	800315	919693	804933
TGGT1_285510-t26_1-p1	ATP synthase-associated protein, putative(predict) GN=TGGT1_285510	56	5	39	5	18.4	3.10647e+07	2.21849e+07	3.25982e+07	2.34715e+07	3.48999e+07	3.06572e+07	1.296	0.929	1.343	0.688	1.083	0.919	1.3264	0.181133	0.407516
TGGT1_285710-t26_1-p1	4HBT domain-containing protein(predict) GN=TGGT1_285710	10	2	2	2	34.8	1.78774e+06	1.40896e+06	1.74149e+06	1.01944e+06	876818	1.89395e+06	1.495	1.182	1.438	0.599	0.545	1.137	1.804	0.0571064	0.851199
TGGT1_285720-t26_1-p1	putative ATP binding protein GN=TGGT1_285720	3	1	2	1	45.4	1.64168e+06	1.75386e+06	1.45113e+06	1.98861e+06	1.34121e+06	1.85696e+06
TGGT1_285760-t26_1-p1	U-snRNP-associated cyclophilin family protein GN=TGGT1_285760	23	4	21	4	23	5.1507e+06	5.78578e+06	6.02804e+06	7.59872e+06	8.78936e+06	4.17695e+06	1.002	1.129	1.158	1.038	1.271	0.583	1.1373	0.496727	0.185613
TGGT1_285840-t26_1-p1	RAP domain-containing protein GN=TGGT1_285840	3	1	1	1	59.7	279881	286916	329975	560568	423026	368568
TGGT1_285850-t26_1-p1	peptidyl-prolyl cis-trans isomerase, FKBP-type domain-containing protein GN=TGGT1_285850	11	2	5	2	46	767727	1.17767e+06	745032	2.41243e+06	2.16551e+06	2.38874e+06	0.58	0.893	0.556	1.281	1.217	1.296	0.5348	0.0131046	-0.902929
TGGT1_285870-t26_1-p1	SAG-related sequence SRS20A GN=TGGT1_285870	24	5	19	5	34.9	6.40036e+06	5.85996e+06	5.57616e+06	8.81264e+06	7.34877e+06	9.24093e+06	1.08	0.992	0.929	1.045	0.922	1.12	0.9721	0.726097	-0.0408234
TGGT1_285980A-t26_1-p1	glucosephosphate-mutase GPM1 GN=TGGT1_285980A	48	10	73	10	39.3	2.16969e+07	2.27635e+07	1.89876e+07	3.48252e+07	2.75153e+07	2.68308e+07	1.037	1.092	0.897	1.17	0.978	0.921	0.986	0.901292	-0.0203404
TGGT1_285980B-t26_1-p1	glucosephosphate-mutase GPM1 GN=TGGT1_285980B	18	4	23	4	34.5	6.65725e+06	6.24609e+06	8.67221e+06	1.0159e+07	9.22361e+06	8.68984e+06	0.979	0.921	1.259	1.049	1.008	0.917	1.0622	0.638831	0.0870554
TGGT1_286080-t26_1-p1	elongation factor 2 family protein GN=TGGT1_286080	14	10	30	10	113.3	9.51622e+06	9.58007e+06	8.64525e+06	8.26137e+06	1.1377e+07	1.10086e+07	1.189	1.202	1.067	0.725	1.057	0.988	1.2484	0.128622	0.32008
TGGT1_286090-t26_1-p1	putative translation initiation factor SUI1 GN=TGGT1_286090	70	4	30	4	12.5	7.15611e+06	8.82159e+06	8.00024e+06	2.03226e+07	1.95785e+07	1.57295e+07	0.656	0.811	0.724	1.309	1.334	1.035	0.5957	0.00723803	-0.747342
TGGT1_286120-t26_1-p1	prolyl endopeptidase GN=TGGT1_286120	25	15	111	15	93	3.30556e+07	4.04156e+07	3.76371e+07	5.23191e+07	5.42796e+07	5.65581e+07	0.88	1.079	0.989	0.978	1.074	1.081	0.941	0.400446	-0.0877334
TGGT1_286210-t26_1-p1	protein phosphatase 4, catalytic subunit GN=TGGT1_286210	17	4	25	3	38	1.1852e+07	1.31854e+07	9.72669e+06	7.85312e+06	1.21783e+06	2.56139e+06	1.864	2.081	1.511	0.868	0.142	0.289	4.2002	0.0335347	2.07046
TGGT1_286240-t26_1-p1	putative kelch repeat protein GN=TGGT1_286240	3	2	4	2	67.4			8.89508e+06	4.26155e+06	3.22967e+06	5.49731e+06			1.953	0.666	0.534	0.878	2.8195		1.49544
TGGT1_286420A-t26_1-p1	putative elongation factor 1-alpha (EF-1-ALPHA) GN=TGGT1_286420A	53	16	620	16	49.5	1.59918e+09	1.66486e+09	1.9947e+09	1.97748e+09	2.07917e+09	2.1851e+09	1.015	1.06	1.25	0.882	0.981	0.996	1.163	0.115743	0.217851
TGGT1_286440-t26_1-p1	malic enzyme GN=TGGT1_286440	19	6	12	6	41.8	8.46843e+06	7.42658e+06	6.43063e+06	6.59188e+06	6.20555e+06	6.69939e+06	1.478	1.3	1.108	0.808	0.805	0.839	1.5848	0.00577903	0.664301
TGGT1_286450-t26_1-p1	dense granule protein GRA5 GN=TGGT1_286450	56	5	28	5	13	2.52096e+07	2.17337e+07	1.81646e+07	3.57644e+07	3.06184e+07	6.51394e+07	0.936	0.809	0.666	0.932	0.845	1.736	0.6863	0.248048	-0.543089
TGGT1_286530-t26_1-p1	Putative transmembrane protein(predict) GN=TGGT1_286530	9	2	11	2	25.4	1.32205e+08	1.30511e+08	1.47971e+08	6.79236e+07	4.80458e+07	5.31932e+07	1.664	1.648	1.839	0.601	0.45	0.481	3.3623	0.000205985	1.74945
TGGT1_286560-t26_1-p1	U6 snRNA-associated Sm family protein GN=TGGT1_286560	33	2	14	2	10.9	4.13237e+06	4.09591e+06	2.18082e+06	7.10605e+06	4.9641e+06	5.86811e+06	1.064	1.058	0.554	1.285	0.95	1.085	0.806	0.342931	-0.311148
TGGT1_286580-t26_1-p1	Putative lysophospholipase(predict) GN=TGGT1_286580	41	27	120	27	107.2	2.89089e+07	3.1187e+07	3.65773e+07	5.5397e+07	4.93654e+07	5.45099e+07	0.824	0.892	1.03	1.11	1.047	1.116	0.839	0.0586523	-0.253257
TGGT1_286590-t26_1-p1	microtubule associated protein SPM2 GN=TGGT1_286590	20	4	20	4	39.6	8.14157e+06	8.17368e+06	6.56021e+06	5.71719e+06	4.98955e+06	7.41054e+06	1.449	1.46	1.153	0.715	0.66	0.947	1.7494	0.0134969	0.80686
TGGT1_286600-t26_1-p1	Thioredoxin-like associated protein(predict) GN=TGGT1_286600	32	6	25	6	43	5.04925e+06	4.03685e+06	5.06925e+06	9.33862e+06	6.44837e+06	8.31673e+06	0.963	0.773	0.955	1.251	0.915	1.139	0.8142	0.159892	-0.296545
TGGT1_286630-t26_1-p1	redoxin domain-containing protein GN=TGGT1_286630	35	7	56	7	31.1	1.74594e+07	1.77792e+07	1.86962e+07	2.06974e+07	2.08604e+07	2.12993e+07	1.091	1.115	1.154	0.909	0.969	0.956	1.1856	0.0025734	0.245617
TGGT1_286650-t26_1-p1	hypothetical protein GN=TGGT1_286650	6	1	3	1	20.2	1.00161e+06		1.35426e+06	1.99644e+06	1.96802e+06	1.72838e+06
TGGT1_286710-t26_1-p1	zinc finger, c2h2 type domain-containing protein GN=TGGT1_286710	6	1	3	1	30.2	915995			380821	441742	793801
TGGT1_286720-t26_1-p1	heat shock protein HSP28 GN=TGGT1_286720	17	4	17	4	31	9.8951e+06	9.1705e+06	1.12481e+07	1.00642e+07	9.121e+06	9.19826e+06	1.23	1.144	1.381	0.879	0.843	0.821	1.4766	0.00267298	0.562279
TGGT1_286730-t26_1-p1	SRP19 protein GN=TGGT1_286730	18	3	11	3	24	2.46929e+06	2.94834e+06	841537	4.68874e+06	3.69738e+06	3.92876e+06	0.97	1.162	0.327	1.294	1.08	1.109	0.706	0.297417	-0.50226
TGGT1_286750-t26_1-p1	MA3 domain-containing protein GN=TGGT1_286750	23	9	40	9	58.9	7.37691e+06	8.3758e+06	1.02805e+07	1.03361e+07	8.37907e+06	9.52394e+06	0.992	1.13	1.365	0.976	0.838	0.92	1.2754	0.0826832	0.35095
TGGT1_286790-t26_1-p1	nuclear factor NF2 GN=TGGT1_286790	15	3	7	3	36	730484	861621	2.00013e+06	2.01655e+06	2.51181e+06	3.00226e+06	0.479	0.567	1.296	0.929	1.225	1.415	0.6562	0.200887	-0.607793
TGGT1_286920-t26_1-p1	SWIRM domain-containing protein GN=TGGT1_286920	2	1	2	1	83.8	1.03618e+07	9.20703e+06	8.76418e+06	4.07461e+06	4.34399e+06	4299908
TGGT1_287170-t26_1-p1	hypothetical protein GN=TGGT1_287170	18	3	9	3	38.5	802926	904710	726367	3.39945e+06	3.27754e+06	2.8634e+06	0.489	0.553	0.437	1.455	1.485	1.253	0.3527	0.000270908	-1.50349
TGGT1_287180-t26_1-p1	Dna polymerase phi subunit(predict) GN=TGGT1_287180	5	7	21	7	226.6	3.97605e+06	4.11497e+06	4.5738e+06	5.34917e+06	4.85899e+06	5.28013e+06	1.031	1.07	1.171	0.974	0.936	0.983	1.131	0.0401022	0.177599
TGGT1_287210-t26_1-p1	putative proteasome subunit alpha2 GN=TGGT1_287210	39	8	44	8	25.9	2.28264e+07	1.97804e+07	2.50059e+07	4.08191e+07	4.35272e+07	4.63516e+07	0.84	0.73	0.909	1.055	1.191	1.225	0.7142	0.0126918	-0.4856
TGGT1_287270-t26_1-p1	Putative transmembrane protein(predict) GN=TGGT1_287270	4	2	3	2	75.1		1.71661e+06	1.25615e+06	871049	768412	758252		1.951	1.405	0.693	0.647	0.617	2.5723	0.00556466	1.36306
TGGT1_287480-t26_1-p1	Putative transmembrane protein(predict) GN=TGGT1_287480	1	1	2	1	502.4
TGGT1_287500-t26_1-p1	putative T complex chaperonin GN=TGGT1_287500	50	20	170	20	59.3	5.98036e+07	5.5596e+07	6.64937e+07	1.00651e+08	1.0234e+08	1.01859e+08	0.897	0.836	0.985	1.06	1.141	1.097	0.8241	0.0199319	-0.279109
TGGT1_238010-t26_1-p1	ribosomal protein RPL23A GN=TGGT1_238010	36	7	81	7	18.6	5.90823e+07	5.49225e+07	6.39122e+07	1.04743e+08	1.11376e+08	1.09362e+08	0.856	0.799	0.915	1.067	1.2	1.139	0.7546	0.00553896	-0.406216
TGGT1_238040A-t26_1-p1	protein disulfide-isomerase domain-containing protein GN=TGGT1_238040A	12	7	35	5	126.1	5.50821e+06	5.04458e+06	5.18744e+06	1.25067e+07	5.79985e+06	6.06738e+06	1.002	0.921	0.932	1.598	0.785	0.793	0.8989	0.847711	-0.153767
TGGT1_238040B-t26_1-p1	protein disulfide-isomerase domain-containing protein GN=TGGT1_238040B	27	3	25	1	22.6	588495	699627	847923	742348	912477	793767
TGGT1_238050-t26_1-p1	nuclease and tudor domain-containing protein GN=TGGT1_238050	40	29	189	29	114.2	9.40794e+07	8.38627e+07	1.06111e+08	1.39207e+08	1.39605e+08	1.36082e+08	0.982	0.879	1.094	1.021	1.084	1.02	0.9456	0.420101	-0.0806981
TGGT1_238070-t26_1-p1	glutaredoxin domain-containing protein GN=TGGT1_238070	30	5	19	5	26.1	1.25421e+07	1.30397e+07	1.33372e+07	1.34071e+07	9.86297e+06	1.41982e+07	1.198	1.25	1.258	0.9	0.701	0.974	1.4392	0.0204229	0.525267
TGGT1_238100-t26_1-p1	transmembrane protein GN=TGGT1_238100	18	5	13	5	26.9	7.91731e+06	7.23177e+06	5.72201e+06	9.32912e+06	1.53987e+07	1.23035e+07	0.998	0.915	0.712	0.826	1.443	1.114	0.7759	0.279301	-0.366057
TGGT1_238110-t26_1-p1	replication factor a protein 3 protein GN=TGGT1_238110	18	1	2	1	11.9				1.57813e+06	761164	1.45556e+06
TGGT1_238150-t26_1-p1	Putative transmembrane protein(predict) GN=TGGT1_238150	8	3	17	3	37.1	6.38833e+06	7.81318e+06	8.47417e+06	9.53244e+06	1.00669e+07	9.36106e+06	0.903	1.108	1.183	0.946	1.058	0.95	1.0812	0.459089	0.112633
TGGT1_238180-t26_1-p1	putative 26s proteasome regulatory complex subunit GN=TGGT1_238180	14	6	25	6	47.5	6.86741e+06	7.37243e+06	5.12638e+06	1.07883e+07	8.57151e+06	9.01185e+06	1.05	1.131	0.774	1.159	0.974	0.989	0.9465	0.640939	-0.0793256
TGGT1_238190-t26_1-p1	DNA-directed RNA polymerase II RPB3 GN=TGGT1_238190	10	4	10	4	51.7	2.53412e+07	1.87732e+07	1.90759e+07	4.58724e+06	8.58826e+06	1.17137e+07	2.1	1.561	1.561	0.267	0.529	0.697	3.4977	0.012037	1.80641
TGGT1_238250-t26_1-p1	ribosomal protein RPL36 GN=TGGT1_238250	21	2	9	2	11.4	7.71272e+06	6.88425e+06	7.86161e+06	1.27274e+07	1.53201e+07	1.12935e+07	0.911	0.816	0.917	1.056	1.345	0.958	0.7871	0.0992518	-0.345381
TGGT1_238380-t26_1-p1	hypothetical protein GN=TGGT1_238380	1	1	3	1	96.5	562686	635035	671869	585611	548408	441760
TGGT1_238950-t26_1-p1	putative fatty acyl-CoA desaturase GN=TGGT1_238950	9	7	20	7	117.1	913926	1.76756e+06	2.2233e+06	1.00415e+07	9.46727e+06	7.56258e+06	0.209	0.405	0.501	1.61	1.606	1.239	0.2503	0.00651447	-1.99827
TGGT1_239010-t26_1-p1	Putative transmembrane protein(predict) GN=TGGT1_239010	8	2	4	2	70.7	790983		791265	672688	994678	673207	1.226		1.211	0.733	1.147	0.749	1.3905	0.158502	0.475604
TGGT1_239100-t26_1-p1	ribosomal protein RPS7 GN=TGGT1_239100	56	9	189	9	22.6	1.33754e+08	1.21434e+08	1.14558e+08	2.46149e+08	2.23106e+08	2.50521e+08	0.896	0.816	0.758	1.158	1.111	1.205	0.711	0.00310353	-0.492079
TGGT1_239260-t26_1-p1	histone H4 GN=TGGT1_239260	50	6	155	6	11.4	2.28087e+08	2.21711e+08	2.29758e+08	2.75395e+08	3.02116e+08	2.73258e+08	1.088	1.061	1.082	0.923	1.071	0.936	1.1027	0.105713	0.14104
TGGT1_239300-t26_1-p1	Intraconoid microtubule associated protein 1(predict) GN=TGGT1_239300	2	3	13	3	139	1.21797e+07	8.32252e+06	7.54098e+06	4.97337e+06	6.03751e+06	6.01715e+06	1.972	1.352	1.206	0.566	0.727	0.7	2.273	0.00868798	1.1846
TGGT1_239310-t26_1-p1	ribulose 5-phosphate isomerase GN=TGGT1_239310	17	4	12	4	27.4	1.14846e+07	8.70785e+06	1.09884e+07	9.66186e+06	1.11323e+07	9.19219e+06	1.37	1.043	1.295	0.81	0.988	0.788	1.4339	0.030573	0.519944
TGGT1_239320-t26_1-p1	BolA family protein GN=TGGT1_239320	10	1	7	1	31	734357	1.05361e+06	814852	1.93369e+06	1.28468e+06	1.38702e+06
TGGT1_239330-t26_1-p1	ribosomal protein RPL37 GN=TGGT1_239330	11	1	7	1	11.2	1.72922e+06	1.10811e+06	1.31649e+06	2.11581e+06	2.34536e+06	3.73406e+06
TGGT1_239400-t26_1-p1	hypothetical protein GN=TGGT1_239400	1	1	2	1	133.9				473103	585758	656643
TGGT1_239490-t26_1-p1	dehydrogenase E1 component family protein GN=TGGT1_239490	32	11	60	11	63.9	2.05502e+07	2.0056e+07	2.01742e+07	3.09137e+07	2.87324e+07	25066896	1.031	1.009	0.999	1.089	1.072	0.903	0.9918	0.941322	-0.0118789
TGGT1_239500-t26_1-p1	putative proteasome subunit alpha type GN=TGGT1_239500	22	5	21	5	27.9	1.52926e+07	1.77108e+07	1.31323e+07	2.08132e+07	2.62946e+07	2.83852e+07	0.918	1.066	0.778	0.877	1.173	1.223	0.8439	0.293597	-0.244856
TGGT1_239530-t26_1-p1	alanine-glyoxylate aminotransferase GN=TGGT1_239530	25	6	20	6	41.8	4.31124e+06	4.64892e+06	4.09089e+06	6.64457e+06	5.3731e+06	8.25476e+06	0.944	1.022	0.885	1.022	0.875	1.298	0.8923	0.448705	-0.164399
TGGT1_239620-t26_1-p1	5'-nucleotidase, C-terminal domain-containing protein GN=TGGT1_239620	2	1	3	1	95.5
TGGT1_239630-t26_1-p1	cytidine and deoxycytidylate deaminase zinc-binding region domain-containing protein GN=TGGT1_239630	3	1	1	1	47.4				206867
TGGT1_239740-t26_1-p1	dense granule protein GRA14 GN=TGGT1_239740	27	9	53	9	44.7	2.98632e+07	2.90793e+07	3.09139e+07	3.04861e+07	2.93255e+07	3.30844e+07	1.192	1.165	1.219	0.855	0.871	0.949	1.3368	0.00110234	0.418784
TGGT1_239752-t26_1-p1	Putative galactosyltransferase(predict) GN=TGGT1_239752	22	15	64	15	102.1	1.69485e+07	1.60931e+07	1.4478e+07	2.47601e+07	2.4061e+07	24883977	1.02	0.972	0.861	1.047	1.077	1.076	0.8916	0.0841695	-0.165531
TGGT1_239760-t26_1-p1	ribosomal protein RPL22 GN=TGGT1_239760	35	4	27	4	15.1	4.43988e+07	3.52933e+07	5.29501e+07	1.04545e+08	7.79481e+07	7.88189e+07	0.822	0.656	0.969	1.36	1.074	1.049	0.7026	0.0627933	-0.509225
TGGT1_239790-t26_1-p1	BRCA1 C Terminus (BRCT) domain-containing protein GN=TGGT1_239790	5	3	4	3	82.1	332070	724146	592686	329727	805322	1.95054e+06	0.512	1.12	0.902	0.357	0.923	2.159	0.7368	0.861148	-0.440655
TGGT1_239820-t26_1-p1	D-3-phosphoglycerate dehydrogenase GN=TGGT1_239820	48	18	98	18	65.2	3.64945e+07	1.0067e+08	3.53922e+07	7.32785e+07	9.89067e+07	6.52575e+07	0.65	1.798	0.622	0.916	1.309	0.834	1.0036	0.789746	0.00518438
TGGT1_239890-t26_1-p1	SCP family extracellular subfamily protein GN=TGGT1_239890	16	3	8	3	26.6	1.10236e+06	1.27596e+06	1.35594e+06	2.1657e+06	2.42625e+06	2.21579e+06	0.763	0.886	0.927	1.053	1.249	1.102	0.7568	0.0229902	-0.402016
TGGT1_239930-t26_1-p1	putative beta-catenin family protein 1 GN=TGGT1_239930	7	2	3	2	73.3
TGGT1_240060-t26_1-p1	hypothetical protein GN=TGGT1_240060	14	5	22	5	88.7	4.35377e+06	3.54886e+06	3.42538e+06	8.11799e+06	5.99624e+06	7.10215e+06	0.976	0.799	0.759	1.279	1	1.144	0.7403	0.0448469	-0.433818
TGGT1_240070-t26_1-p1	RNA recognition motif-containing protein GN=TGGT1_240070	9	1	3	1	32.1				1.32064e+06	825409	1.0798e+06
TGGT1_240090-t26_1-p1	putative rhoptry kinase family protein ROP34 GN=TGGT1_240090	4	1	3	1	61.6	687730		974015	2.42963e+06	1.79795e+06	3027628
TGGT1_240250-t26_1-p1	macro domain-containing protein GN=TGGT1_240250	3	2	6	2	87.9	300313	403487	469080	936774	1.19456e+06	741632	0.542	0.73	0.836	1.187	1.602	0.961	0.5621	0.0437266	-0.831101
TGGT1_240280-t26_1-p1	S1/P1nuclease GN=TGGT1_240280	30	9	50	9	48.5	1.0457e+07	1.06319e+07	1.28668e+07	2.52492e+07	2.31555e+07	2.32736e+07	0.722	0.737	0.878	1.225	1.189	1.155	0.6548	0.00267488	-0.610874
TGGT1_240390-t26_1-p1	calcium-dependent protein kinase GN=TGGT1_240390	0	1	19	1	241.2	3.1759e+07	3.74286e+07	3.59632e+07	1.08136e+07	1.33545e+07	12299914
TGGT1_240450-t26_1-p1	Maf family protein GN=TGGT1_240450	5	1	3	1	29.5		909833	762823	1.08125e+06	915953	1254287
TGGT1_240500-t26_1-p1	PITH domain protein(predict) GN=TGGT1_240500	11	2	6	2	32.1	505341	1.75112e+06	382133	1.04747e+06	1.99342e+06	2.34332e+06	0.46	1.598	0.343	0.669	1.348	1.531	0.6767	0.351007	-0.563412
TGGT1_240570-t26_1-p1	Putative transmembrane protein(predict) GN=TGGT1_240570	2	1	3	1	57.4	2.06784e+06	2.5566e+06		2.12637e+06	3.1785e+06	2.91526e+06
TGGT1_240590-t26_1-p1	DNA-directed RNA polymerase II RPB5 GN=TGGT1_240590	14	3	10	3	24	2.12582e+06	433232	455066	2.49698e+06	3.03636e+06	2.42263e+06	1.414	0.289	0.299	1.167	1.502	1.157	0.5233	0.152366	-0.93429
TGGT1_240600-t26_1-p1	putative chaperonin cpn60 GN=TGGT1_240600	33	15	96	15	72.2	5.85645e+07	5.47142e+07	6.31246e+07	7.26212e+07	6.41725e+07	6.92266e+07	1.118	1.048	1.19	0.974	0.911	0.949	1.1842	0.015503	0.243913
TGGT1_240640-t26_1-p1	casein kinase I GN=TGGT1_240640	13	4	16	4	37.9	3.8473e+06	4.78909e+06	3.63174e+06	7.71105e+06	6.39863e+06	6.98419e+06	0.842	1.051	0.785	1.185	1.041	1.097	0.8059	0.0808214	-0.311327
TGGT1_240650-t26_1-p1	putative coatomer protein complex, subunit alpha GN=TGGT1_240650	28	25	100	25	142.9	2.93924e+07	2.72347e+07	2.89241e+07	4.12594e+07	3.57078e+07	4.07008e+07	1.055	0.981	1.026	1.041	0.953	1.05	1.0059	0.872896	0.00848689
TGGT1_240690-t26_1-p1	S-adenosyl methionine synthetase GN=TGGT1_240690	39	10	42	10	45.9	1.0062e+07	1.09564e+07	8.39463e+06	1.40917e+07	1.19906e+07	1.71882e+07	1.01	1.104	0.832	0.994	0.895	1.239	0.9418	0.67466	-0.0865074
TGGT1_240710-t26_1-p1	RNA recognition motif-containing protein GN=TGGT1_240710	2	2	10	2	102	5.25218e+06	5.29841e+06	4.79684e+06	3.53948e+06	4.19237e+06	3.8585e+06	1.423	1.44	1.283	0.674	0.844	0.751	1.8272	0.00125004	0.869635
TGGT1_240810-t26_1-p1	Putative transporter(predict) GN=TGGT1_240810	9	4	16	4	61.2	838031	628095	752647	1.78072e+06	4.00931e+06	4.06934e+06	0.506	0.381	0.449	0.756	1.801	1.766	0.309	0.0204413	-1.69432
TGGT1_240840-t26_1-p1	histone lysine demethylase JmjC NO66 GN=TGGT1_240840	3	1	1	1	55.9	281308	270523	466808	474313	218353
TGGT1_240860-t26_1-p1	acyltransferase domain-containing protein GN=TGGT1_240860	11	2	11	2	31.8	1.65833e+06	2.30405e+06	1.35198e+06	2.50914e+06	2.94051e+06	2.54422e+06	0.909	1.268	0.732	0.967	1.199	1.002	0.9182	0.571214	-0.12312
TGGT1_240870-t26_1-p1	putative beta adaptin protein GN=TGGT1_240870	12	8	33	8	101.9	7.8214e+07	2.78348e+07	1.73629e+07	1.3706e+07	1.52538e+07	1.64707e+07	3.38	1.207	0.741	0.416	0.49	0.511	3.7601	0.0678094	1.91077
TGGT1_240890-t26_1-p1	6-phosphofructokinase GN=TGGT1_240890	7	6	14	6	154.6	2.29883e+07	2.41371e+07	2.70982e+07	1.56265e+07	1.85658e+07	1.53086e+07	1.356	1.429	1.578	0.648	0.814	0.648	2.0678	0.00115403	1.0481
TGGT1_240980-t26_1-p1	collagen alpha-1(I) chain(predict) GN=TGGT1_240980	2	2	7	2	152.1	888862	825271	1.0871e+06	1.85591e+06	1.38652e+06	1631920	0.845	0.787	1.021	1.24	0.98	1.114	0.7957	0.0898429	-0.329703
TGGT1_241170-t26_1-p1	KH domain protein(predict) GN=TGGT1_241170	4	4	9	4	139.5	476386	1.16291e+06	1.30634e+06	2.75446e+06	3.05209e+06	2.74769e+06	0.302	0.741	0.819	1.228	1.44	1.252	0.475	0.060929	-1.074
TGGT1_241820-t26_1-p1	putative membrane protein GN=TGGT1_241820	5	1	3	1	30.9	780257	790739		674504	846380	671619
TGGT1_242000-t26_1-p1	DUF51 family protein GN=TGGT1_242000	12	2	7	2	29.7	1.51353e+06	1.30442e+06	1.23712e+06	2.16184e+06	2.346e+06	2.3843e+06	1.009	0.873	0.814	1.012	1.163	1.141	0.813	0.0527333	-0.298673
TGGT1_242020-t26_1-p1	mannosyl-oligosaccharide glucosidase GN=TGGT1_242020	2	1	1	1	150.4
TGGT1_242070-t26_1-p1	cAMP-dependent protein kinase regulatory subunit GN=TGGT1_242070	30	10	64	10	42.8	5.2917e+07	5.62131e+07	5.96595e+07	6.70343e+07	6.87888e+07	6.98268e+07	1.031	1.099	1.148	0.918	0.997	0.977	1.1335	0.0351256	0.180784
TGGT1_242290-t26_1-p1	putative proteasome subunit alpha1 GN=TGGT1_242290	59	11	62	11	28.1	4.58308e+07	4.51397e+07	5.46147e+07	6.26967e+07	4.55391e+07	5.84559e+07	1.071	1.059	1.26	1.029	0.791	0.981	1.2103	0.120131	0.275365
TGGT1_242330-t26_1-p1	ribosomal protein RPS5 GN=TGGT1_242330	44	8	127	8	21.6	9.31634e+07	9.33659e+07	8.63687e+07	1.72412e+08	1.93942e+08	1.79414e+08	0.83	0.835	0.76	1.08	1.285	1.149	0.6901	0.0033796	-0.535123
TGGT1_242570-t26_1-p1	hypothetical protein GN=TGGT1_242570	10	4	6	4	94.8	922831	1.72148e+06	1.46558e+06	2.1545e+06	1.66078e+06	2.41142e+06	0.652	1.22	1.022	1.069	0.872	1.223	0.9147	0.621206	-0.128629
TGGT1_242660-t26_1-p1	putative vacuolar sorting protein 35 GN=TGGT1_242660	7	6	22	6	95.6	8.50615e+06	7.62452e+06	7.94916e+06	7.37308e+06	6.93963e+06	8.06174e+06	1.336	1.202	1.233	0.814	0.811	0.909	1.4882	0.00126411	0.573568
TGGT1_242680-t26_1-p1	ribosomal protein RPL24e GN=TGGT1_242680	14	1	5	1	23.4				826518	657231	988534
TGGT1_242730-t26_1-p1	guanylate kinase family protein GN=TGGT1_242730	13	3	5	3	43.3	221283	274065	378693	1.86692e+06	1.55566e+06	1.57016e+06	0.275	0.342	0.465	1.631	1.439	1.403	0.2419	0.000828907	-2.04752
TGGT1_242830-t26_1-p1	putative XRN 5'-3' exonuclease GN=TGGT1_242830	1	1	1	1	223.7	1.23055e+06	702261	751448	1.21894e+06	938617	1.08694e+06
TGGT1_243200-t26_1-p1	hypothetical protein GN=TGGT1_243200	9	6	20	6	133.3	346190		1.27206e+06	5.23523e+06	4.56661e+06	4.64245e+06	0.131		0.476	1.392	1.286	1.262	0.2311	0.0412573	-2.11341
TGGT1_243250-t26_1-p1	myosin H GN=TGGT1_243250	3	3	5	3	169.6	1.23412e+06	2.30749e+06	1.99343e+06	2.67747e+06	2.1004e+06	1.24161e+06	0.779	1.462	1.243	1.188	0.986	0.563	1.2729	0.434147	0.348119
TGGT1_243390-t26_1-p1	Putative transmembrane protein(predict) GN=TGGT1_243390	6	1	6	1	36.6	208507		255326	383263	396516	484988
TGGT1_243410-t26_1-p1	tetratricopeptide repeat-containing protein GN=TGGT1_243410	9	3	6	3	59.5	4.23493e+06	4.58517e+06	5.29277e+06	3.32533e+06	1.39676e+06	3.78084e+06	1.366	1.485	1.687	0.754	0.335	0.876	2.3094	0.0401446	1.20752
TGGT1_243440-t26_1-p1	histone lysine acetyltransferase GCN5-B GN=TGGT1_243440	2	2	4	2	111.4	468308	310476		1.00808e+06	1.04194e+06	823934	0.78	0.519		1.179	1.29	0.985	0.5641	0.0491425	-0.825977
TGGT1_243460-t26_1-p1	hypothetical protein GN=TGGT1_243460	3	3	8	3	209.8		776103	659073	643123	2.00923e+06	1.52881e+06		0.843	0.705	0.489	1.618	1.189	0.7045	0.643611	-0.505328
TGGT1_243510-t26_1-p1	OTU family cysteine protease GN=TGGT1_243510	12	2	3	2	41.4	372402		431602	1.16453e+06	377624	291671	0.859		0.983	1.886	0.647	0.483	0.9161	0.875297	-0.126423
TGGT1_243540-t26_1-p1	WD domain, G-beta repeat-containing protein GN=TGGT1_243540	13	5	9	5	77.2	6.07837e+06	5.40014e+06	7.59736e+06	3.44838e+06	1.53263e+07	4.57832e+06	1.045	0.932	1.29	0.417	1.96	0.566	1.1101	0.528185	0.15069
TGGT1_243570-t26_1-p1	ribosomal protein RPS26 GN=TGGT1_243570	29	3	24	3	12.7	3.17735e+07	2.02592e+07	3.09148e+07	7.437e+07	7.01418e+07	6.63601e+07	0.789	0.505	0.758	1.298	1.295	1.184	0.5433	0.0125111	-0.880179
TGGT1_243580-t26_1-p1	putative Hit family protein involved in cell-cycle regulation GN=TGGT1_243580	19	4	18	4	30.5	1.11731e+07	1.31536e+07	1.1732e+07	1.49846e+07	1.7102e+07	1.80817e+07	0.946	1.117	0.981	0.891	1.076	1.099	0.9928	0.951339	-0.010425
TGGT1_243600-t26_1-p1	acetyltransferase, GNAT family protein GN=TGGT1_243600	2	1	1	1	55.5	662527		681024	669823	739920	612213
TGGT1_243710-t26_1-p1	t-complex protein beta subunit GN=TGGT1_243710	37	17	97	17	61.4	6.02426e+07	5.25716e+07	6.02253e+07	7.02377e+07	6.89298e+07	6.61872e+07	1.162	1.017	1.147	0.952	0.988	0.917	1.1642	0.0339509	0.219339
TGGT1_243730-t26_1-p1	rhoptry protein ROP9 GN=TGGT1_243730	51	13	77	13	37.7	4.68466e+07	4.62585e+07	4.96376e+07	1.02927e+08	8.97275e+07	9.83302e+07	0.788	0.781	0.825	1.217	1.122	1.188	0.6788	0.000194072	-0.558942
TGGT1_243800-t26_1-p1	putative long-chain fatty acid CoA ligase GN=TGGT1_243800	37	19	85	19	83.5	2.54034e+07	2.48802e+07	2.06857e+07	5.8096e+07	5.26685e+07	5.09938e+07	0.797	0.783	0.641	1.28	1.228	1.148	0.6075	0.00281412	-0.719044
TGGT1_243910-t26_1-p1	Cof family hydrolase subfamily protein GN=TGGT1_243910	27	7	24	7	40.6	4.18396e+06	5.22683e+06	3.59196e+06	1.10486e+07	8.90692e+06	7.0572e+06	0.763	0.957	0.647	1.416	1.208	0.924	0.6671	0.0752514	-0.584025
TGGT1_243920-t26_1-p1	putative DNA replication licensing factor MCM5 GN=TGGT1_243920	38	20	48	20	88.2	9.32466e+06	1.06929e+07	3.35101e+06	3.12104e+07	2.13333e+07	2.54558e+07	0.671	0.772	0.238	1.578	1.142	1.316	0.4165	0.0616291	-1.26361
TGGT1_243930-t26_1-p1	Gpi-anchored micronemal antigen(predict) GN=TGGT1_243930	14	8	29	8	101.3	2.11286e+06	3.80495e+06	2.07333e+06	1.16421e+07	1.20263e+07	1.41239e+07	0.337	0.609	0.326	1.304	1.425	1.617	0.2927	0.00395115	-1.77251
TGGT1_243950-t26_1-p1	putative prohibitin GN=TGGT1_243950	21	5	24	5	30.2	1.08481e+07	1.29119e+07	1.27241e+07	1.74169e+07	1.97488e+07	1.2432e+07	0.92	1.098	1.065	1.037	1.245	0.757	1.0145	0.846715	0.0207689
TGGT1_243960-t26_1-p1	nuclear transport factor 2 (ntf2) domain-containing protein GN=TGGT1_243960	28	16	66	16	84.1	2.02063e+07	2.08132e+07	1.84816e+07	4.28848e+07	4.4196e+07	4.66871e+07	0.763	0.789	0.689	1.138	1.241	1.266	0.6148	0.000738064	-0.701811
TGGT1_244020-t26_1-p1	activator of hsp90 atpase 1 family protein GN=TGGT1_244020	15	2	4	2	16.4	806655	522296	918587	781377	707185	844796	1.285	0.835	1.445	0.874	0.838	0.966	1.3312	0.20299	0.412727
TGGT1_244040-t26_1-p1	HEAT repeat-containing protein GN=TGGT1_244040	1	1	1	1	164	1.57411e+06	1.77025e+06	1.4156e+06		648929	617506
TGGT1_244100-t26_1-p1	snoRNA binding domain-containing protein GN=TGGT1_244100	5	2	2	2	59.8	5.41416e+06	7.7961e+06	8.85262e+06	3.16056e+06	3.04715e+06	3.30017e+06	1.251	1.808	2.021	0.513	0.524	0.548	3.205	0.00143647	1.68032
TGGT1_244110-t26_1-p1	nucleosome assembly protein (nap) protein GN=TGGT1_244110	21	8	81	8	83.9	6.08692e+07	5.61879e+07	6.02001e+07	6.8097e+07	6.10909e+07	6.65092e+07	1.191	1.103	1.163	0.936	0.889	0.935	1.2525	0.00136536	0.324811
TGGT1_244150-t26_1-p1	glycerate kinase GN=TGGT1_244150	16	5	8	5	38.9	2.68068e+07	2.63704e+07	3.45617e+07	1.56786e+07	1.94886e+07	1.61916e+07	1.406	1.388	1.791	0.578	0.76	0.61	2.3537	0.00190586	1.23493
TGGT1_244200-t26_1-p1	putative 2-oxoglutarate dehydrogenase e1 component, mitochondrial precursor GN=TGGT1_244200	33	20	131	20	124.2	3.59488e+07	3.7544e+07	3.25778e+07	5.11988e+07	4.21849e+07	4.19287e+07	1.087	1.139	0.973	1.087	0.948	0.91	1.0862	0.305995	0.11929
TGGT1_244250-t26_1-p1	hypothetical protein GN=TGGT1_244250	26	7	24	7	62.8	7.1868e+06	1.04478e+07	8.31611e+06	1.01233e+07	1.28689e+07	8.80975e+06	0.908	1.325	1.038	0.899	1.209	0.799	1.1252	0.505147	0.170181
TGGT1_244280-t26_1-p1	Putative transmembrane protein(predict) GN=TGGT1_244280	51	4	39	4	14.2	1.48116e+07	1.36819e+07	1.29263e+07	3.18549e+07	3.44944e+07	3.5357e+07	0.755	0.7	0.651	1.141	1.308	1.295	0.5625	0.00072031	-0.830075
TGGT1_244290-t26_1-p1	adapter-related protein GN=TGGT1_244290	2	2	2	2	119.9	251430	267533		607577	652039	620167	0.637	0.681		1.082	1.229	1.129	0.5747	0.00202523	-0.799119
TGGT1_244310-t26_1-p1	GTP-binding protein GN=TGGT1_244310	26	7	28	7	40.8	2.98233e+06	2.62893e+06	2.77906e+06	5.60658e+06	1.17512e+07	1.21384e+07	0.574	0.508	0.529	0.759	1.683	1.679	0.3909	0.030491	-1.35513
TGGT1_244370-t26_1-p1	putative TDC1 GN=TGGT1_244370	10	4	12	4	64.3	1.69321e+06	1.86359e+06	1.7619e+06	2.28544e+06	2.02993e+06	2.10499e+06	1.053	1.163	1.082	0.998	0.938	0.94	1.1467	0.0191685	0.197488
TGGT1_244380-t26_1-p1	cactin GN=TGGT1_244380	4	2	8	2	79.5	4.27813e+06	3.34936e+06	3.08553e+06	2.37132e+06	2.48932e+06	2.32745e+06	1.744	1.37	1.242	0.679	0.755	0.681	2.0596	0.00260486	1.04236
TGGT1_244390-t26_1-p1	coatomer epsilon subunit protein GN=TGGT1_244390	29	6	20	6	33.9	4.91902e+06	3.59508e+06	4.64194e+06	1.03089e+07	9.83084e+06	1.12239e+07	0.806	0.591	0.751	1.187	1.198	1.321	0.5796	0.00521745	-0.78687
TGGT1_244440-t26_1-p1	nucleoside transporter protein GN=TGGT1_244440	6	3	26	3	50.9	5.00657e+06	4.88892e+06	4.69764e+06	1.14036e+07	8.62515e+06	1.14929e+07	0.792	0.776	0.734	1.268	1.015	1.306	0.6414	0.00609234	-0.640704
TGGT1_244460-t26_1-p1	HTH La-type RNA-binding domain-containing protein(predict) GN=TGGT1_244460	6	5	15	5	127.2	2.17554e+06	1.9153e+06	995222	3.49215e+06	4.0133e+06	4.60223e+06	0.923	0.816	0.417	1.041	1.267	1.403	0.581	0.0869872	-0.78339
TGGT1_244470-t26_1-p1	Putative viral A-type inclusion protein(predict) GN=TGGT1_244470	1	1	1	1	290.1	518802		565279	503184	547533	451072
TGGT1_244530-t26_1-p1	hypothetical protein GN=TGGT1_244530	4	1	1	1	64				368350		191636
TGGT1_244560-t26_1-p1	putative heat shock protein 90 GN=TGGT1_244560	51	38	402	38	97.5	8.59756e+08	1.03802e+09	9.94699e+08	6.57048e+08	7.64361e+08	7.48985e+08	1.239	1.501	1.416	0.665	0.819	0.775	1.8398	0.00193163	0.879549
TGGT1_244590-t26_1-p1	katanin-like family protein GN=TGGT1_244590	2	1	5	1	60.3	7.85502e+06	1.12639e+07	1.27544e+07	4.88577e+06	3.52843e+06	3.64307e+06
TGGT1_244650-t26_1-p1	putative eukaryotic initiation factor-5 GN=TGGT1_244650	26	9	38	9	46.8	8.64717e+06	9.29184e+06	1.00396e+07	1.63111e+07	1.36698e+07	1.5935e+07	0.854	0.921	0.979	1.132	1.004	1.13	0.8432	0.0382447	-0.246053
TGGT1_244690-t26_1-p1	hypothetical protein GN=TGGT1_244690	25	10	40	10	65	1.1181e+07	1.22895e+07	8.51598e+06	1.74625e+07	1.67971e+07	1.83834e+07	0.964	1.063	0.725	1.058	1.077	1.138	0.8408	0.187338	-0.250165
TGGT1_244870B-t26_1-p1	putative quinone oxidoreductase GN=TGGT1_244870B	6	1	1	1	32.6	494220	449840	497760	929022	643799	481947
TGGT1_244880-t26_1-p1	DNA-directed RNA polymerase I RPA1 GN=TGGT1_244880	2	2	4	2	301.9	388258	456623	398441	720638	379346	645779	0.948	1.119	0.961	1.236	0.689	1.132	0.9905	0.926412	-0.0137711
TGGT1_201270-t26_1-p1	hypothetical protein GN=TGGT1_201270	3	2	4	2	103.5	732358	767975	682158	946006	1.08383e+06	1.14076e+06	0.998	1.051	0.918	0.906	1.099	1.117	0.9504	0.570945	-0.0733933
TGGT1_201380-t26_1-p1	putative chorismate synthase GN=TGGT1_201380	12	4	10	4	58.1	2.19521e+06	1.85554e+06		3.9883e+06	4.36732e+06	1.2939e+06	0.974	0.827		1.244	1.441	0.412	0.8723	0.989804	-0.197104
TGGT1_201390-t26_1-p1	Putative transmembrane protein(predict) GN=TGGT1_201390	14	1	4	1	11.3
TGGT1_201400-t26_1-p1	Sin3-associated polypeptide SAP18 GN=TGGT1_201400	7	4	12	4	97.2	4.76143e+06	4.05496e+06	4.41147e+06	3.58564e+06	2.82275e+06	3.06453e+06	1.531	1.308	1.401	0.81	0.675	0.707	1.9343	0.000750283	0.951812
TGGT1_201630B-t26_1-p1	protein phosphatase 2C domain-containing protein GN=TGGT1_201630B	7	1	1	1	29.1					448245	344501
TGGT1_201680-t26_1-p1	putative eukaryotic initiation factor-3 subunit 10 GN=TGGT1_201680	30	26	141	26	118.8	1.0925e+08	1.13507e+08	1.00679e+08	1.23607e+08	1.36897e+08	1.2363e+08	1.127	1.175	1.025	0.896	1.05	0.916	1.1625	0.0770803	0.217231
TGGT1_201700-t26_1-p1	WD domain, G-beta repeat-containing protein GN=TGGT1_201700	25	10	49	10	67.4	9.4898e+06	9.74754e+06	4.79347e+06	1.65797e+07	1.54634e+07	1.5359e+07	0.969	0.999	0.484	1.19	1.175	1.127	0.7022	0.163497	-0.510046
TGGT1_201710-t26_1-p1	WD domain, G-beta repeat-containing protein GN=TGGT1_201710	2	1	2	1	60.1			1.30601e+06	1.18548e+06	1.08396e+06	959951
TGGT1_201780-t26_1-p1	microneme protein MIC2 GN=TGGT1_201780	30	16	108	16	82.6	6.64464e+07	6.01605e+07	7.12297e+07	9.33551e+07	1.20717e+08	1.15314e+08	0.92	0.836	0.974	0.908	1.242	1.146	0.8283	0.155278	-0.271775
TGGT1_201800-t26_1-p1	Putative RNA-binding protein(predict) GN=TGGT1_201800	22	6	42	6	28.5	6.20953e+06	1.19744e+07	9.52377e+06	1.65625e+07	1.97095e+07	1.76537e+07	0.555	1.074	0.841	1.04	1.31	1.133	0.7092	0.140164	-0.495736
TGGT1_201860-t26_1-p1	Putative transmembrane protein(predict) GN=TGGT1_201860	18	2	21	2	17	2.88727e+06	3.25579e+06	1.26831e+06	7.1129e+06	4.43018e+06	6.25912e+06	0.836	0.946	0.363	1.446	0.953	1.301	0.5797	0.134183	-0.786622
TGGT1_201880-t26_1-p1	Ubiquinol-cytochrome C family reductase UQCRX/QCR9-like protein(predict) GN=TGGT1_201880	18	2	4	2	15.3	808027	476202	597503	1.65152e+06	961187	1.29533e+06	1.018	0.602	0.744	1.462	0.901	1.172	0.6687	0.121036	-0.580569
TGGT1_202200-t26_1-p1	hypothetical protein GN=TGGT1_202200	23	10	28	10	87.1	2.99352e+07	3.6359e+07	2.86187e+07	2.08273e+07	2.54997e+07	2.37152e+07	1.324	1.614	1.25	0.647	0.839	0.753	1.8705	0.00441758	0.903424
TGGT1_202300-t26_1-p1	putative inosine triphosphate pyrophosphatase GN=TGGT1_202300	9	2	3	2	24.2	762170	672246	619928	1.16552e+06	1.18081e+06	1.21471e+06	0.99	0.877	0.796	1.064	1.141	1.134	0.7975	0.0264809	-0.326444
TGGT1_202310-t26_1-p1	O-sialoglycoprotein endopeptidase GN=TGGT1_202310	3	1	2	1	62.6				713575	337298	633280
TGGT1_202370-t26_1-p1	putative T-complex protein 1, epsilon subunit (TCP-1-epsilon) GN=TGGT1_202370	41	16	116	16	58.6	4.03301e+07	3.90715e+07	3.3881e+07	6.58439e+07	6.33412e+07	7.05221e+07	0.94	0.914	0.78	1.079	1.098	1.181	0.7844	0.0188758	-0.350339
TGGT1_202380-t26_1-p1	putative rab GDI alpha GN=TGGT1_202380	35	10	55	10	51	3.45794e+07	3.38313e+07	3.83302e+07	2.36314e+07	3.07175e+07	2.421e+07	1.362	1.337	1.491	0.654	0.899	0.685	1.8722	0.00372212	0.904735
TGGT1_202390-t26_1-p1	S15 sporozoite-expressed protein GN=TGGT1_202390	21	7	37	7	61.9	1.3646e+07	1.63349e+07	1.29192e+07	2.49249e+07	2.48914e+07	2.61151e+07	0.838	1.007	0.784	1.075	1.137	1.152	0.7815	0.0317886	-0.355682
TGGT1_202460-t26_1-p1	diacylglycerol kinase accessory domain (presumed) domain-containing protein GN=TGGT1_202460	4	2	5	2	73	540040		617601	2.0422e+06	1.946e+06	1.59009e+06	0.488		0.551	1.295	1.306	1.031	0.4291	0.00459833	-1.22061
TGGT1_202500-t26_1-p1	GAPM1a GN=TGGT1_202500	11	1	1	1	33.5
TGGT1_202530-t26_1-p1	aspartate-tRNA ligase GN=TGGT1_202530	22	14	64	14	86.7	2.77199e+07	3.61011e+07	3.59613e+07	3.62741e+07	3.50878e+07	3.58495e+07	0.977	1.277	1.252	0.898	0.92	0.908	1.2861	0.0474185	0.363003
TGGT1_202572-t26_1-p1	ribophorin i protein GN=TGGT1_202572	4	2	2	2	106.4			844868	535122	744988	781170			1.397	0.629	0.927	0.939	1.6798		0.748289
TGGT1_202620-t26_1-p1	Putative transmembrane protein(predict) GN=TGGT1_202620	3	1	3	1	36.1		974182		1.04091e+06	981909	1.10071e+06
TGGT1_202630-t26_1-p1	ATP-dependent metallopeptidase HflB subfamily protein GN=TGGT1_202630	1	1	3	1	128.3	614191	645571	772494	729837	879951	818159
TGGT1_202680-t26_1-p1	putative peptidase M16, alpha subunit GN=TGGT1_202680	29	12	87	12	62.1	4.74916e+07	3.93451e+07	5.04687e+07	6.72328e+07	7.71726e+07	7.40413e+07	0.974	0.81	1.022	0.969	1.177	1.091	0.8669	0.185939	-0.206063
TGGT1_202690-t26_1-p1	DNA-directed RNA polymerase II RPB9 GN=TGGT1_202690	10	2	2	2	28.2					3.22736e+06						0.904
TGGT1_202770-t26_1-p1	RNA recognition motif-containing protein GN=TGGT1_202770	21	7	51	7	55.8	1.20048e+07	1.47692e+07	1.17532e+07	2.50087e+07	2.39099e+07	2.34631e+07	0.79	0.975	0.764	1.156	1.17	1.109	0.7362	0.0161707	-0.44183
TGGT1_202810-t26_1-p1	TIM14 protein GN=TGGT1_202810	6	1	3	1	15.6	512237	662572		663487	894460	630078
TGGT1_202820-t26_1-p1	ubiquitin-conjugating enzyme subfamily protein GN=TGGT1_202820	24	3	25	3	18.9	4.82548e+06	3.34864e+06	3.97502e+06	1.49643e+07	7.65812e+06	1.04157e+07	0.779	0.543	0.634	1.698	0.92	1.208	0.5112	0.0341747	-0.96804
TGGT1_202830-t26_1-p1	putative Elicitor-responsive protein GN=TGGT1_202830	11	3	5	3	33	931025	1.52322e+06	1.49236e+06	5.90646e+06	3.87985e+06	5.53847e+06	0.353	0.579	0.558	1.571	1.092	1.506	0.3574	0.00608803	-1.48439
TGGT1_202840-t26_1-p1	FHA domain-containing protein GN=TGGT1_202840	5	3	9	3	105.9	961577	1.05078e+06	932495	1.92816e+06	1.39566e+06	1.98212e+06	0.85	0.933	0.815	1.198	0.918	1.259	0.7698	0.074506	-0.377444
TGGT1_202870-t26_1-p1	SAP domain-containing protein GN=TGGT1_202870	31	8	47	8	42.3	2.28898e+07	1.92349e+07	1.99604e+07	2.36328e+07	2.49135e+07	2.08618e+07	1.27	1.071	1.094	0.921	1.028	0.831	1.2356	0.0597171	0.305212
TGGT1_202890-t26_1-p1	hypothetical protein GN=TGGT1_202890	5	1	4	1	39.3	1.94856e+06	2.39552e+06	2.8954e+06	1.40667e+06	1.54738e+06	2.02055e+06
TGGT1_202950-t26_1-p1	Chromosome III, complete sequence, related(predict) GN=TGGT1_202950	2	2	5	2	151.8		810933		1.86536e+06	989173	1.64151e+06		0.746		1.201	0.674	1.081	0.7571		-0.401444
TGGT1_203160-t26_1-p1	RNA_pol_L_2 domain-containing protein(predict) GN=TGGT1_203160	3	1	1	1	74.7		1.823e+06			668050	633958
TGGT1_203170-t26_1-p1	OB-fold nucleic acid binding domain-containing protein GN=TGGT1_203170	8	4	14	4	81.3	3.20487e+06	3.3365e+06	3.95091e+06	5.50597e+06	5.1573e+06	5.01869e+06	0.894	0.934	1.088	1.078	1.069	1.005	0.9251	0.271458	-0.112319
TGGT1_203240-t26_1-p1	Putative transmembrane protein(predict) GN=TGGT1_203240	2	1	1	1	80.2
TGGT1_203290-t26_1-p1	hypothetical protein GN=TGGT1_203290	7	1	2	1	35.9	959938	1.17046e+06	1.18049e+06	426877	638845	823795
TGGT1_203310-t26_1-p1	dense granule protein GRA7 GN=TGGT1_203310	47	10	197	10	25.8	1.89793e+08	1.78368e+08	1.90719e+08	3.71557e+08	4.06307e+08	4.38446e+08	0.78	0.736	0.774	1.073	1.242	1.294	0.6345	0.00162927	-0.656308
TGGT1_203370-t26_1-p1	Dip2/Utp12 family protein(predict) GN=TGGT1_203370	12	7	18	7	81.1	3.67363e+06	2.97478e+06	5.01887e+06	7.17929e+06	7.22523e+06	9427810	0.755	0.614	1.019	1.037	1.104	1.392	0.6759	0.0781598	-0.565118
TGGT1_203380-t26_1-p1	DnaJ domain-containing protein GN=TGGT1_203380	10	3	11	3	81.3	845265	650227		2.93754e+06	2.41905e+06	1.7629e+06	0.597	0.461		1.457	1.27	0.894	0.4383	0.0308964	-1.19001
TGGT1_203390-t26_1-p1	CRAL/TRIO domain-containing protein GN=TGGT1_203390	7	3	10	3	50.4	2.14991e+06	2.0341e+06	2.03009e+06	4.65281e+06	4.65101e+06	5.27861e+06	0.754	0.716	0.704	1.147	1.213	1.33	0.5892	0.000384135	-0.763171
TGGT1_203400-t26_1-p1	Putative transmembrane protein(predict) GN=TGGT1_203400	8	2	3	2	30	1.84455e+06	1.00978e+06	971762	2.11685e+06	630325	2.0817e+06	1.555	0.854	0.809	1.254	0.395	1.261	1.1058	0.701688	0.14509
TGGT1_203450-t26_1-p1	DUF3228 domain-containing protein GN=TGGT1_203450	8	3	12	3	50.7	3.92788e+06	4.17858e+06	3.48898e+06	4.19899e+06	5.49917e+06	4.73421e+06	1.101	1.176	0.966	0.827	1.146	0.953	1.1083	0.38255	0.148348
TGGT1_203490-t26_1-p1	GNL3L/Grn1 GTPase GN=TGGT1_203490	11	4	7	4	76.2	550626	3.45211e+06	3.20568e+06	2.74443e+06	2.5191e+06	3.29446e+06	0.255	1.603	1.465	0.892	0.867	1.095	1.1643	0.857393	0.219463
TGGT1_203510-t26_1-p1	zinc finger, C3HC4 type (RING finger) domain-containing protein GN=TGGT1_203510	2	1	2	1	87.3				629772	449469	683873
TGGT1_203600-t26_1-p1	Putative transmembrane protein(predict) GN=TGGT1_203600	39	10	55	10	47.3	2.9733e+07	2.96607e+07	2.91112e+07	2.466e+07	1.87509e+07	1.94087e+07	1.434	1.435	1.386	0.835	0.672	0.672	1.9527	0.000774744	0.96547
TGGT1_203610-t26_1-p1	putative 3'-5' exoribonuclease csl4 GN=TGGT1_203610	7	1	3	1	28.4				870474	422735	605530
TGGT1_203630-t26_1-p1	ribosomal protein RPL44 GN=TGGT1_203630	17	3	11	3	12.1	3.45462e+08	4.44606e+08	4.40579e+08	1.70011e+08	1.82349e+08	1.81387e+08	1.429	1.845	1.8	0.494	0.561	0.539	3.1832	0.000210486	1.67048
TGGT1_203780-t26_1-p1	Putative proteophosphoglycan 5, related protein(predict) GN=TGGT1_203780	6	5	15	5	145.1	2.01502e+06	3.11588e+06	1.95723e+06	3.10392e+06	2.68612e+06	2.70904e+06	0.943	1.464	0.905	1.021	0.935	0.911	1.1552	0.486617	0.208143
TGGT1_203790-t26_1-p1	hypothetical protein GN=TGGT1_203790	6	1	3	1	34.2			257202	517956	385388
TGGT1_203810-t26_1-p1	kelch repeat-containing protein GN=TGGT1_203810	4	2	6	2	58	490457	382073	480090	2.92565e+06	2.03746e+06	1.68418e+06	0.447	0.35	0.433	1.875	1.382	1.103	0.2821	0.00191274	-1.82572
TGGT1_203870-t26_1-p1	RAB43, member RAS oncogene family protein GN=TGGT1_203870	15	2	10	2	32.2	770312	767980	901543	1.64376e+06	1.83164e+06	1.73267e+06	0.735	0.735	0.85	1.102	1.299	1.187	0.6466	0.00301827	-0.629055
TGGT1_203980-t26_1-p1	Dolichyl-diphosphooligosaccharide--protein glycosyltransferase 48 kDa subunit (Fragment)(predict) GN=TGGT1_203980	6	8	17	8	201.3	3.15592e+06	6.74546e+06	4.41959e+06	6.37266e+06	6.52774e+06	7.89758e+06	0.656	1.407	0.907	0.93	1.009	1.179	0.9525	0.70897	-0.070209
TGGT1_203990-t26_1-p1	rhoptry protein ROP12 GN=TGGT1_203990	31	5	38	5	25.4	4.27909e+07	4.05801e+07	4.0674e+07	3.70774e+07	4.44921e+07	4.16848e+07	1.263	1.202	1.185	0.769	0.976	0.883	1.3889	0.00974089	0.473943
TGGT1_204020-t26_1-p1	ribosomal protein RPL8 GN=TGGT1_204020	37	6	43	6	28.2	2.60874e+07	2.89033e+07	2.50869e+07	6.64074e+07	6.27906e+07	5.96947e+07	0.708	0.787	0.672	1.266	1.267	1.163	0.5863	0.000601232	-0.770289
TGGT1_204050-t26_1-p1	subtilisin SUB1 GN=TGGT1_204050	44	19	81	19	85	8.18947e+06	9.2602e+06	8.05238e+06	4.0273e+07	3.81129e+07	4.09326e+07	0.413	0.468	0.401	1.426	1.428	1.481	0.2957	1.53664e-05	-1.75779
TGGT1_204130-t26_1-p1	perforin-like protein PLP1 GN=TGGT1_204130	11	8	24	8	125.4	6.91048e+06	2.0773e+06	3.48874e+06	1.25396e+07	1.07852e+07	1.30084e+07	1.033	0.312	0.515	1.317	1.199	1.397	0.4753	0.0693885	-1.07309
TGGT1_204160-t26_1-p1	GYF domain-containing protein GN=TGGT1_204160	6	8	18	8	187.4	8.21289e+06	7.47584e+06	7.52458e+06	1.13701e+07	1.22919e+07	17737437	0.928	0.847	0.839	0.902	1.032	1.439	0.775	0.172693	-0.367732
TGGT1_204310-t26_1-p1	Putative transmembrane protein(predict) GN=TGGT1_204310	4	7	19	7	242.3	2.29156e+06	2.65092e+06	4.50492e+06	6.52599e+06	6.74516e+06	5.00295e+06	0.603	0.7	1.171	1.207	1.32	0.946	0.7124	0.172933	-0.489241
TGGT1_204340-t26_1-p1	Putative transmembrane protein(predict) GN=TGGT1_204340	25	13	53	13	97.2	2.58852e+07	2.08876e+07	2.24475e+07	2.19447e+07	2.14996e+07	2.29977e+07	1.392	1.128	1.193	0.829	0.86	0.888	1.4408	0.00538496	0.52687
TGGT1_204370-t26_1-p1	WD-40 repeat protein GN=TGGT1_204370	13	2	6	2	14.8	3.53841e+06	4.00758e+06	4.619e+06	2.87247e+06	3.45093e+06	3114813	1.195	1.359	1.541	0.682	0.867	0.756	1.7766	0.00474442	0.829119
TGGT1_204400-t26_1-p1	putative ATPase synthase subunit alpha GN=TGGT1_204400	27	15	166	15	62.1	2.06717e+08	2.16324e+08	2.3638e+08	2.20537e+08	2.31703e+08	2.44369e+08	1.112	1.168	1.256	0.834	0.927	0.944	1.3072	0.00689015	0.38648
TGGT1_204480-t26_1-p1	thioredoxin domain-containing protein GN=TGGT1_204480	8	5	20	5	72.1	4.16282e+06	6.46409e+06	5.06923e+06	8.49983e+06	7.49951e+06	9.6922e+06	0.734	1.144	0.883	1.053	0.983	1.227	0.8462	0.282005	-0.240929
TGGT1_204530-t26_1-p1	microneme protein MIC11 GN=TGGT1_204530	28	4	49	4	22.4	3.5207e+07	3.77181e+07	3.08893e+07	5.65691e+07	6.87112e+07	6.65206e+07	0.869	0.934	0.753	0.981	1.261	1.179	0.7471	0.0418428	-0.420627
TGGT1_205010-t26_1-p1	putative U2 small nuclear ribonucleoprotein family protein GN=TGGT1_205010	9	10	32	10	150.7	6.8066e+06	5.83592e+06	7.60201e+06	1.41173e+07	1.31162e+07	12541200	0.828	0.712	0.913	1.206	1.186	1.095	0.7035	0.0104057	-0.507378
TGGT1_205040-t26_1-p1	PGAP1 family protein GN=TGGT1_205040	2	1	1	1	228.2
TGGT1_205130-t26_1-p1	VOC domain-containing protein(predict) GN=TGGT1_205130	1	3	7	3	517.3	4.28079e+06	4.27258e+06	4.20079e+06	4.14556e+06	3.2321e+06	3.47271e+06	1.323	1.326	1.283	0.9	0.743	0.771	1.6288	0.00118674	0.703809
TGGT1_205180-t26_1-p1	RNA recognition motif-containing protein GN=TGGT1_205180	9	2	4	2	32	9.71506e+06	1.43529e+07	1.13699e+07	5.27975e+06	5.82762e+06	7.30655e+06	1.316	1.952	1.522	0.503	0.587	0.711	2.6596	0.00307802	1.41121
TGGT1_205240-t26_1-p1	cleft lip and palate transmembrane protein 1 (clptm1) protein GN=TGGT1_205240	2	1	4	1	88.3	721880	838463	714364	920596	1.01286e+06	1.04663e+06
TGGT1_205250-t26_1-p1	rhoptry protein ROP18 GN=TGGT1_205250	40	14	116	14	62.3	1.0966e+08	1.04347e+08	1.16163e+08	6.8363e+07	5.88353e+07	6.72793e+07	1.525	1.457	1.596	0.668	0.608	0.672	2.3501	3.35839e-05	1.23272
TGGT1_205320-t26_1-p1	Putative serine-rich adhesin for platelets family protein(predict) GN=TGGT1_205320	22	6	25	6	80	3.93225e+06	4.30672e+06	4.83999e+06	2.61208e+07	2.45358e+07	2.7139e+07	0.316	0.347	0.384	1.474	1.465	1.565	0.2325	1.6943e-05	-2.1047
TGGT1_205330-t26_1-p1	Putative transmembrane protein(predict) GN=TGGT1_205330	6	1	3	1	35.3	632611	655256	710623	954583	852169	825549
TGGT1_205340-t26_1-p1	ribosomal protein RPS12 GN=TGGT1_205340	55	7	61	7	15.4	6.4805e+07	6.41245e+07	6.36128e+07	1.1118e+08	8.88075e+07	1.12947e+08	0.936	0.929	0.907	1.128	0.953	1.171	0.8524	0.0717672	-0.230398
TGGT1_205350-t26_1-p1	putative integral membrane protein, GNS1/SUR4 family protein GN=TGGT1_205350	14	3	21	3	37.8	2.82304e+06	2.92152e+06	2.19624e+06	5.28223e+06	5.15299e+06	4.56379e+06	0.898	0.933	0.69	1.18	1.219	1.043	0.7324	0.0400643	-0.449296
TGGT1_205380-t26_1-p1	fructose-bisphospatase I GN=TGGT1_205380	34	11	53	11	42.2	2.21999e+07	2.49534e+07	2.49826e+07	3.46928e+07	3.61543e+07	3.22166e+07	0.925	1.043	1.028	1.015	1.12	0.964	0.9668	0.597166	-0.0487106
TGGT1_205440-t26_1-p1	CCT chaperonin gamma subunit GN=TGGT1_205440	52	25	157	25	60.7	2.38896e+08	2.05134e+08	2.2041e+08	1.57065e+08	1.78006e+08	1.78747e+08	1.48	1.275	1.348	0.683	0.82	0.795	1.7855	0.00123463	0.836328
TGGT1_205470-t26_1-p1	putative translation elongation factor 2 family protein GN=TGGT1_205470	56	34	565	34	93	9.2513e+08	9.76743e+08	8.51702e+08	1.12545e+09	1.04417e+09	1.07402e+09	1.126	1.193	1.024	0.962	0.945	0.939	1.1746	0.0243356	0.23217
TGGT1_205510-t26_1-p1	putative nucleolar protein 5 GN=TGGT1_205510	44	14	65	14	54.3	2.49408e+07	2.44493e+07	2.41512e+07	2.92186e+07	2.84254e+07	2.70842e+07	1.15	1.131	1.1	0.946	0.975	0.897	1.1998	0.00271071	0.262794
TGGT1_205558-t26_1-p1	NAC domain-containing protein GN=TGGT1_205558	56	7	84	7	20.5	4.66408e+07	4.46896e+07	4.18831e+07	7.02606e+07	6.97575e+07	7.07507e+07	0.989	0.951	0.878	1.047	1.1	1.078	0.8738	0.0229374	-0.194625
TGGT1_205570-t26_1-p1	Outer membrane, OMP85 family protein(predict) GN=TGGT1_205570	4	3	4	3	68.2	324655	200827	354036	319381	3.50843e+06	3.53079e+06	0.288	0.179	0.31	0.199	2.311	2.246	0.1634	0.169683	-2.61352
TGGT1_205580-t26_1-p1	nuclear factor NF4 GN=TGGT1_205580	21	7	28	7	51.2	5.98794e+06	5.50508e+06	7.03632e+06	1.07288e+07	1.0571e+07	1.32471e+07	0.823	0.76	0.955	1.036	1.081	1.308	0.741	0.0380692	-0.432455
TGGT1_205700-t26_1-p1	cyclophilin precursor GN=TGGT1_205700	31	8	125	8	38.2	1.71599e+08	1.86551e+08	1.6141e+08	3.44085e+08	2.95738e+08	2.66504e+08	0.878	0.958	0.816	1.237	1.125	0.98	0.7935	0.0492301	-0.333698
TGGT1_205710-t26_1-p1	lysine-tRNA ligase GN=TGGT1_205710	29	15	89	15	74.3	3.04099e+07	3.4292e+07	3.07164e+07	5.74718e+07	5.18658e+07	5.84161e+07	0.843	0.954	0.841	1.12	1.069	1.163	0.787	0.00754797	-0.345564
TGGT1_205730-t26_1-p1	Cgd8_5160 protein(predict) GN=TGGT1_205730	9	1	2	1	17.4	1.204e+06	1.11492e+06	1.13108e+06	697156	712918	853612
TGGT1_205740-t26_1-p1	ER membrane protein complex subunit 1(predict) GN=TGGT1_205740	5	4	7	4	140.7	4.42313e+06	4.53277e+06	4.35435e+06	5.77866e+06	4.81777e+06	4.54256e+06	1.135	1.167	1.103	1.041	0.919	0.837	1.2174	0.0372117	0.283803
TGGT1_205750-t26_1-p1	histone deacetylase complex subunit Sin3 GN=TGGT1_205750	2	1	3	1	86.9	1.23539e+06	1.42481e+06		904199	912462	769288
TGGT1_206320-t26_1-p1	Putative transmembrane protein(predict) GN=TGGT1_206320	11	3	15	3	32.3	1.40903e+06	1.79088e+06	1.93441e+06	4.36096e+06	4.19155e+06	3.89566e+06	0.585	0.746	0.793	1.272	1.294	1.161	0.5699	0.00449617	-0.811219
TGGT1_206450-t26_1-p1	putative autophagy-related cysteine peptidase atg4 GN=TGGT1_206450	1	1	1	1	397.2
TGGT1_206470-t26_1-p1	pyruvate dehydrogenase complex subunit PDH-E3II GN=TGGT1_206470	34	13	58	13	55.1	2.30401e+07	2.70627e+07	2.62844e+07	4.18061e+07	4.13427e+07	4.12813e+07	0.837	0.987	0.943	1.067	1.117	1.077	0.8485	0.0311374	-0.237013
TGGT1_206480-t26_1-p1	Putative transmembrane protein (Fragment)(predict) GN=TGGT1_206480	21	3	19	3	22.5	1.04419e+07	9.74379e+06	7.03163e+06	1.20431e+07	1.06151e+07	1.09174e+07	1.253	1.174	0.834	1.016	0.947	0.941	1.1229	0.475046	0.167229
TGGT1_206510-t26_1-p1	toxolysin TLN4 GN=TGGT1_206510	7	11	26	11	256.7	8.26908e+06	9.74726e+06	1.24607e+07	1.46318e+07	1.11846e+07	1.36307e+07	0.863	1.021	1.284	1.073	0.868	1.022	1.0692	0.684698	0.0965317
TGGT1_206590-t26_1-p1	calcium-dependent protein kinase CDPK2A GN=TGGT1_206590	12	7	23	7	86.3	1.06076e+07	1.0197e+07	1.10884e+07	9.68207e+06	1.03741e+07	1.2848e+07	1.195	1.152	1.233	0.766	0.869	1.039	1.3388	0.0298275	0.42094
TGGT1_206610-t26_1-p1	pyruvate dehydrogenase complex subunit PDH-E2 GN=TGGT1_206610	30	15	46	15	96.8	1.87438e+07	1.99316e+07	1.92272e+07	2.63234e+07	2.21096e+07	2.50892e+07	1.041	1.111	1.054	1.027	0.913	1	1.0905	0.0988071	0.12499
TGGT1_206670-t26_1-p1	RNA recognition motif (A.K.A RRM, RBD, or RNP domain) protein(predict) GN=TGGT1_206670	3	5	9	5	218.3	785394	1.67171e+06	690674	4.56229e+06	2.31233e+06	3.79675e+06	0.415	0.886	0.36	1.693	0.908	1.44	0.411	0.0491379	-1.28279
TGGT1_206690-t26_1-p1	glideosome-associated protein with multiple-membrane spans GAPM2B GN=TGGT1_206690	13	4	18	4	46.8	6.04699e+06	7.40044e+06	5.69911e+06	7.2883e+06	7.48269e+06	8.51714e+06	1.04	1.277	0.968	0.881	0.957	1.052	1.1367	0.273514	0.184852
TGGT1_280370-t26_1-p1	Putative KH domain protein(predict) GN=TGGT1_280370	12	5	6	5	81.8			360888	5.21903e+06	3.9339e+06	4.14774e+06			0.127	1.306	1.042	1.061	0.1118		-3.16101
TGGT1_280380-t26_1-p1	poly(ADP-ribose) glycohydrolase GN=TGGT1_280380	27	11	61	11	61.8	2.24253e+07	2.39148e+07	2.1932e+07	3.13483e+07	3.02036e+07	3.3782e+07	1	1.07	0.966	0.982	1.002	1.082	0.9902	0.826435	-0.0142081
TGGT1_280400-t26_1-p1	Dumpy-19 protein homologue(predict) GN=TGGT1_280400	1	1	1	1	130.5	247768	242233	342927	665243	489400	683138
TGGT1_280440-t26_1-p1	putative ubiquitin conjugating enzyme E2 GN=TGGT1_280440	12	1	1	1	17.8	431968		638461	797075	1.07068e+06	979016
TGGT1_280490-t26_1-p1	U-box domain-containing protein GN=TGGT1_280490	16	13	50	13	121.9	1.22419e+07	1.0728e+07	9.15297e+06	1.54543e+07	1.51664e+07	1.53643e+07	1.144	1.006	0.845	1.014	1.054	1.031	0.9664	0.662474	-0.0493076
TGGT1_280550-t26_1-p1	clathrin adaptor complex small chain subfamily protein GN=TGGT1_280550	4	1	7	1	21.6	3.06506e+06	3.2107e+06	3.27657e+06	2.08422e+06	2.70451e+06	1934715
TGGT1_280560-t26_1-p1	selenide, water dikinase GN=TGGT1_280560	17	15	41	15	137.8	1.32935e+08	1.29335e+08	1.32608e+08	8.32193e+07	6.96846e+07	7.52434e+07	1.557	1.52	1.534	0.685	0.607	0.633	2.3953	1.72568e-05	1.26021
TGGT1_280600-t26_1-p1	putative histidyl-tRNA synthetase (HisRS) GN=TGGT1_280600	28	23	125	23	134.8	3.00579e+07	2.96715e+07	3.65862e+07	5.44356e+07	4.3741e+07	5.61186e+07	0.875	0.867	1.052	1.114	0.947	1.174	0.8637	0.180016	-0.211398
TGGT1_280610-t26_1-p1	signal recognition particle receptor alpha subunit GN=TGGT1_280610	23	10	27	10	60.8	1.11893e+07	1.28827e+07	1.1233e+07	1.48633e+07	1.69126e+07	1.24135e+07	1.027	1.187	1.018	0.959	1.154	0.818	1.1027	0.397947	0.14104
TGGT1_280700-t26_1-p1	arginine decarboxylase GN=TGGT1_280700	1	1	3	1	135.6	1.15775e+06	1.83815e+06	1.60167e+06	536696	1.03616e+06	634295
TGGT1_280710-t26_1-p1	putative 20S proteasome subunit beta 7 GN=TGGT1_280710	29	6	29	6	30.2	5.75394e+06	7.19081e+06	7.23285e+06	9.52913e+06	1.28475e+07	1.09427e+07	0.785	0.984	0.974	0.913	1.303	1.072	0.8342	0.23674	-0.261535
TGGT1_280740-t26_1-p1	signal peptidase GN=TGGT1_280740	13	2	8	2	24.6	2.11988e+06	3.15908e+06	3.36395e+06	5.94848e+06	4.68401e+06	4.40565e+06	0.653	0.977	1.024	1.288	1.073	0.975	0.7956	0.216237	-0.329885
TGGT1_280750-t26_1-p1	putative rudimentary enhancer GN=TGGT1_280750	9	1	6	1	11.8	1.37726e+06	1.58491e+06	1.46092e+06	2.18682e+06	1.85272e+06	2.41544e+06
TGGT1_280760-t26_1-p1	RUB1 conjugating enzyme GN=TGGT1_280760	9	1	1	1	24.2
TGGT1_281490-t26_1-p1	putative glutamine amidotransferase subunit pdxt GN=TGGT1_281490	26	3	7	3	30.5	976384	886427		2.14348e+06	1.18415e+06	1.63162e+06	0.87	0.793		1.342	0.785	1.045	0.7864	0.36216	-0.346665
TGGT1_281545-t26_1-p1	eukaryotic initiation factor 3, gamma subunit protein GN=TGGT1_281545	3	1	1	1	63.4					1.07882e+06
TGGT1_281630-t26_1-p1	hydroxyacylglutathione hydrolase GN=TGGT1_281630	7	2	5	2	48.1	359583	451134		1.96847e+06	1.42366e+06	1.27844e+06	0.399	0.502		1.534	1.174	1.019	0.3626	0.0107688	-1.46355
TGGT1_281640-t26_1-p1	Putative transmembrane protein(predict) GN=TGGT1_281640	1	1	4	1	99.9	1.25112e+06	1.15591e+06	1.49247e+06	814937	684611	764431
TGGT1_281920-t26_1-p1	V-type ATPase, D subunit protein GN=TGGT1_281920	20	3	5	3	27.4	1.84399e+06	2.37634e+06	2.31604e+06	2.55236e+06	2.87644e+06	4.35337e+06	0.825	1.066	1.023	0.802	0.956	1.398	0.9233	0.764755	-0.115129
TGGT1_282055-t26_1-p1	protein phosphatase PP2C-hn GN=TGGT1_282055	14	5	21	5	51.9	1.15427e+07	9.29814e+06	1.37603e+07	1.98152e+07	1.9705e+07	17796564	0.916	0.741	1.079	1.105	1.163	1.015	0.8334	0.171939	-0.262919
TGGT1_282070-t26_1-p1	hypothetical protein GN=TGGT1_282070	3	2	6	2	124.7	760452	831238	397417	845175	738725	1050582	1.2	1.317	0.619	0.937	0.867	1.191	1.0471	0.989243	0.0663992
TGGT1_282090-t26_1-p1	Putative transmembrane protein(predict) GN=TGGT1_282090	2	1	1	1	60.5		335793	221134	238416	308923	283077
TGGT1_282140-t26_1-p1	cwf21 protein GN=TGGT1_282140	2	1	1	1	81.7	714761	815010	505104	453120	985692	1.00825e+06
TGGT1_282170-t26_1-p1	CRAL-TRIO domain-containing protein(predict) GN=TGGT1_282170	12	4	6	4	61.2	6.62562e+06	6.37574e+06	5.58786e+06	3.76121e+06	3.95008e+06	4.58084e+06	1.566	1.512	1.304	0.624	0.694	0.777	2.0916	0.0009467	1.06461
TGGT1_282180-t26_1-p1	ATP synthase-associated protein, putative(predict) GN=TGGT1_282180	10	3	18	3	35.2	5.15951e+06	4.79335e+06	4.31108e+06	1.22409e+07	7.74773e+06	1.29641e+07	0.797	0.743	0.658	1.329	0.89	1.439	0.6009	0.0364598	-0.734803
TGGT1_304670-t26_1-p1	leucine rich repeat-containing protein GN=TGGT1_304670	4	1	1	1	38.3				694365	700993	610611
TGGT1_304680-t26_1-p1	ubiquitin family protein GN=TGGT1_304680	14	5	10	5	56.7	3.86245e+06	3.79128e+06	3.88209e+06	5.76316e+06	4.97698e+06	5.47164e+06	1.016	1.001	1.008	1.065	0.973	1.033	0.985	0.620329	-0.0218044
TGGT1_304710-t26_1-p1	putative eukaryotic peptide chain release factor GN=TGGT1_304710	14	10	73	10	90	3.91512e+07	4.13776e+07	3.76493e+07	3.81745e+07	4.08447e+07	4.18705e+07	1.195	1.267	1.135	0.819	0.927	0.918	1.3502	0.00410442	0.433173
TGGT1_304740-t26_1-p1	rhoptry kinase family protein ROP35 GN=TGGT1_304740	10	4	13	4	71.2	2.80625e+06	3.07886e+06	2.36502e+06	8.08041e+06	3.98871e+06	5.15061e+06	0.804	0.885	0.669	1.626	0.85	1.06	0.6669	0.145008	-0.584458
TGGT1_304760-t26_1-p1	RNA recognition motif-containing protein GN=TGGT1_304760	12	8	19	8	147	273064	201412	319362	4.08567e+06	4.90012e+06	4.9987e+06	0.135	0.1	0.156	1.417	1.799	1.773	0.0784	7.32627e-05	-3.673
TGGT1_304770-t26_1-p1	ubiquitin-conjugating enzyme subfamily protein GN=TGGT1_304770	53	6	44	6	17.6	1.78388e+07	2.1017e+07	1.72039e+07	2.18784e+07	2.44137e+07	2.74094e+07	1.003	1.186	0.956	0.864	1.021	1.107	1.0511	0.631548	0.0718999
TGGT1_255190-t26_1-p1	myosin C GN=TGGT1_255190	10	9	29	9	132.6	8.7487e+06	8.75475e+06	6.76902e+06	1.07042e+07	1.15439e+07	1.00546e+07	1.128	1.133	0.862	0.97	1.107	0.931	1.0382	0.771992	0.0540844
TGGT1_255250-t26_1-p1	putative tRNA (cytosine(34)-C(5))-methyltransferase GN=TGGT1_255250	3	2	3	2	116.1		270616	191062	205088	290367	303415		1.31	0.91	0.695	1.042	1.051	1.1944	0.480151	0.256286
TGGT1_255260-t26_1-p1	apical membrane antigen AMA1 GN=TGGT1_255260	31	10	54	10	63	1.8104e+07	1.82758e+07	1.79512e+07	4.26954e+07	3.58536e+07	3.93015e+07	0.767	0.777	0.751	1.271	1.13	1.196	0.638	0.000223129	-0.648372
TGGT1_255320-t26_1-p1	mRNA turnover 4 (MRT4) family protein GN=TGGT1_255320	23	4	9	4	25.8	1.13916e+06	4.63734e+06	4.32026e+06	4.64348e+06	5.20796e+06	5.46771e+06	0.327	1.336	1.225	0.937	1.112	1.127	0.9093	0.598943	-0.137172
TGGT1_255340-t26_1-p1	tetratricopeptide repeat-containing protein GN=TGGT1_255340	1	1	1	1	185.3		541829		521769	682002	668117
TGGT1_255350-t26_1-p1	putative ATPase GN=TGGT1_255350	4	1	3	1	80.6				841631	415115	439206
TGGT1_255410-t26_1-p1	Putative transmembrane protein(predict) GN=TGGT1_255410	10	1	7	1	17.5	1.22661e+06	1.29298e+06	1.04742e+06	2.25351e+06	2.27951e+06	2.40743e+06
TGGT1_255420-t26_1-p1	IMP2_N domain-containing protein(predict) GN=TGGT1_255420	45	7	41	7	30.2	2.21242e+07	1.39937e+07	1.62938e+07	2.07305e+07	1.99111e+07	1.78427e+07	1.456	0.924	1.059	0.958	0.974	0.843	1.2393	0.236339	0.309525
TGGT1_255450-t26_1-p1	polyhomeotic-proximal chromatin protein(predict) GN=TGGT1_255450	1	1	1	1	68.3	994587	1.38241e+06	853648	810814	803742	1.27974e+06
TGGT1_255660-t26_1-p1	EF hand domain-containing protein GN=TGGT1_255660	19	2	2	2	16.1	976291	1.06046e+06	896130	1.94617e+06	1.56498e+06	1.4566e+06	0.902	0.983	0.817	1.263	1.075	0.966	0.8178	0.104318	-0.29018
TGGT1_255690-t26_1-p1	2-C-methyl-D-erythritol 2,4-cyclodiphosphate synthase domain-containing protein GN=TGGT1_255690	3	2	3	2	56.2	898175	1.23842e+06	1.59547e+06	5.94493e+06	7.44513e+06	927978	0.363	0.502	0.637	1.689	2.238	0.269	0.358	0.349876	-1.48197
TGGT1_255890-t26_1-p1	pyridine nucleotide-disulfide oxidoreductase domain-containing protein GN=TGGT1_255890	4	3	14	3	85.8	3.43404e+06	3.12652e+06	3.90865e+06	4.11966e+06	3.60421e+06	3.7083e+06	1.144	1.045	1.286	0.964	0.893	0.887	1.2664	0.0238239	0.340733
TGGT1_255900-t26_1-p1	putative Bax inhibitor-1 GN=TGGT1_255900	10	2	8	2	27.8	1.41569e+07	1.26061e+07	1.98989e+07	1.09172e+07	8.19836e+06	5.23746e+06	1.455	1.3	2.019	0.788	0.626	0.387	2.6507	0.0156948	1.40637
TGGT1_256000-t26_1-p1	endoplasmic reticulum retention receptor GN=TGGT1_256000	15	3	12	3	26.1	698244	2.22635e+06	2.45273e+06	4.71221e+06	5.84104e+06	5.44992e+06	0.238	0.763	0.827	1.13	1.482	1.336	0.463	0.0931141	-1.11092
TGGT1_256030-t26_1-p1	Doublecortin(predict) GN=TGGT1_256030	8	1	3	1	29.2				1.07663e+06		1.04693e+06
TGGT1_256050-t26_1-p1	signal recognition particle 14kd protein GN=TGGT1_256050	22	3	15	3	18.9	3.56374e+07	3.43758e+07	3.14394e+06	2.78625e+07	9.77767e+06	2.64996e+07	1.894	1.834	0.165	1.04	0.386	1.012	1.5968	0.901624	0.675184
TGGT1_256060-t26_1-p1	nucleosome assembly protein (nap) protein GN=TGGT1_256060	3	2	5	2	89.4	514389			681935	748549	647108	0.965			0.899	1.045	0.872	1.0281		0.0399806
TGGT1_256090-t26_1-p1	glycerophosphodiester phosphodiesterase family protein GN=TGGT1_256090	14	3	3	3	41.6	2.81929e+06	2.60084e+06	3.05436e+06	1.70002e+06	2.75159e+06	2.39552e+06	1.343	1.243	1.437	0.569	0.974	0.819	1.7032	0.0276046	0.768248
TGGT1_256760-t26_1-p1	pyruvate kinase PyK1 GN=TGGT1_256760	55	20	291	20	57.5	1.08595e+08	9.9683e+07	9.52189e+07	1.81919e+08	1.98652e+08	195879757	0.901	0.83	0.78	1.06	1.225	1.167	0.7274	0.00592534	-0.459179
TGGT1_256770-t26_1-p1	putative eukaryotic translation initiation factor 4A, isoform 3 GN=TGGT1_256770	21	7	67	7	45.1	4.58071e+07	3.85425e+07	3.49749e+07	4.06557e+07	4.26654e+07	50738655	1.319	1.114	0.995	0.823	0.914	1.049	1.2304	0.129492	0.299127
TGGT1_256840-t26_1-p1	Putative transmembrane protein (Fragment)(predict) GN=TGGT1_256840	18	7	16	7	82.7	2.45087e+06	3.64697e+06	2.73359e+06	5.27346e+06	4.43355e+06	4.93612e+06	0.762	1.138	0.839	1.152	1.025	1.102	0.8353	0.19767	-0.259634
TGGT1_256970-t26_1-p1	putative vacuolar ATP synthase subunit A GN=TGGT1_256970	35	14	87	14	68.1	2.16797e+07	2.54392e+07	2.72601e+07	5.20505e+07	4.57658e+07	48089823	0.718	0.846	0.892	1.211	1.127	1.144	0.7053	0.00688294	-0.503691
TGGT1_256980-t26_1-p1	glycerol-3-phosphate-acyltransferase GN=TGGT1_256980	8	5	12	5	110.2	286850	1.78937e+06	1.259e+06	2.63112e+06	2.28777e+06	2.11384e+06	0.202	1.264	0.875	1.301	1.197	1.068	0.6565	0.300372	-0.607133
TGGT1_256990-t26_1-p1	glycyl-tRNA synthetase GN=TGGT1_256990	27	17	98	17	86.3	1.02251e+08	9.41629e+07	8.9266e+07	8.2341e+07	6.72084e+07	7.95661e+07	1.449	1.34	1.25	0.82	0.708	0.81	1.7275	0.00099858	0.788686
TGGT1_257030-t26_1-p1	Putative C4orf27-like protein(predict) GN=TGGT1_257030	4	1	3	1	55.2	1.04165e+06	1.09352e+06	1.15401e+06	584209	472760	476271
TGGT1_257040-t26_1-p1	TB2/DP1, HVA22 family protein GN=TGGT1_257040	6	1	6	1	24	5.1122e+06	3.30247e+06	3.68707e+06	3.51509e+06	3.84603e+06	4054798
TGGT1_257060-t26_1-p1	translation initiation factor sui1 protein GN=TGGT1_257060	9	2	4	2	30.3	1.27143e+07	1.25169e+07	1.09292e+07	5.07356e+06	5.13186e+06	5.82809e+06	1.778	1.756	1.509	0.498	0.533	0.585	3.1207	8.58986e-05	1.64187
TGGT1_257150-t26_1-p1	NOT2 / NOT3 / NOT5 family protein GN=TGGT1_257150	5	2	3	2	53.1	1.12515e+06	802914		1.46509e+06	975588	1.20957e+06	1.227	0.878		1.122	0.791	0.947	1.104	0.634306	0.14274
TGGT1_257160-t26_1-p1	hypothetical protein GN=TGGT1_257160	11	1	9	1	16.5	1.0077e+06	805011	1.01359e+06	922881	930864	861872
TGGT1_257340-t26_1-p1	Ras family protein GN=TGGT1_257340	19	3	22	2	23.6	1.63378e+06	2.30507e+06	3.37141e+06	3.02573e+06	2.2038e+06	3130966	0.761	1.077	1.551	0.99	0.763	1.047	1.2104	0.525137	0.275484
TGGT1_257350-t26_1-p1	putative eukaryotic translation initiation factor GN=TGGT1_257350	21	12	45	12	90.1	2.05714e+07	2.27041e+07	3.19737e+07	2.90377e+07	3.09411e+07	3.10181e+07	0.903	1	1.386	0.895	1.01	0.978	1.1408	0.436519	0.190046
TGGT1_257380-t26_1-p1	Inhibitor of cysteine protease 1(predict) GN=TGGT1_257380	19	3	15	3	23.8	7.87117e+06	8.34221e+06	8.14778e+06	1.2362e+07	1.46094e+07	1.40714e+07	0.878	0.934	0.898	0.969	1.212	1.128	0.819	0.0458354	-0.288065
TGGT1_257480-t26_1-p1	NADP-dependent succinate-semialdehyde dehydrogenase GN=TGGT1_257480	2	1	3	1	76	1.01338e+06		1.51416e+06	978688	1.11859e+06	967716
TGGT1_257490-t26_1-p1	prefoldin subunit superfamily protein GN=TGGT1_257490	30	4	28	4	24.1	2.24576e+07	2.26242e+07	2.7705e+07	1.59665e+07	1.92414e+07	1.82419e+07	1.298	1.312	1.582	0.648	0.827	0.757	1.8781	0.00276769	0.909274
TGGT1_257530-t26_1-p1	transporter, major facilitator family protein GN=TGGT1_257530	16	4	30	4	54.5	2.80536e+07	3.02026e+07	2.73627e+07	1.64385e+07	1.67214e+07	1.60796e+07	1.518	1.64	1.462	0.625	0.673	0.625	2.4025	3.08142e-05	1.26454
TGGT1_257680-t26_1-p1	myosin light chain MLC1 GN=TGGT1_257680	56	7	77	7	24.1	2.86883e+07	2.81277e+07	2.71075e+07	4.03411e+07	3.42729e+07	4.30061e+07	1.039	1.022	0.969	1.026	0.923	1.118	0.9879	0.880245	-0.0175631
TGGT1_257730-t26_1-p1	putative methionine aminopeptidase, type i GN=TGGT1_257730	2	1	2	1	52.3	321117	430829	540313	741139	484455	752002
TGGT1_257740-t26_1-p1	UMP-CMP kinase GN=TGGT1_257740	21	8	34	8	51	8.79223e+06	9.57964e+06	1.16413e+07	1.53139e+07	1.26993e+07	1.55036e+07	0.873	0.954	1.141	1.068	0.937	1.105	0.9543	0.617326	-0.0674852
TGGT1_257750-t26_1-p1	homocysteine s-methyltransferase domain-containing protein GN=TGGT1_257750	6	2	3	2	46.5	3.25438e+06	3.46368e+06	3.01116e+06	1.37576e+06	1.39142e+06	2.13321e+06	1.623	1.734	1.483	0.482	0.516	0.764	2.7469	0.00238805	1.4578
TGGT1_257960-t26_1-p1	GDP-D-mannose pyrophosphorylase GN=TGGT1_257960	22	5	18	5	47.7	6.61406e+06	7.04596e+06	5.95257e+06	5.40004e+06	6.0456e+06	5.82121e+06	1.309	1.399	1.163	0.751	0.889	0.827	1.5691	0.00348849	0.649937
TGGT1_257990-t26_1-p1	putative heat shock protein 101 GN=TGGT1_257990	35	22	130	22	104.2	6.49474e+07	6.23736e+07	6.57735e+07	5.10745e+07	3.47567e+07	4.44497e+07	1.466	1.413	1.466	0.81	0.583	0.72	2.0563	0.00166864	1.04005
TGGT1_258030-t26_1-p1	DNA polymerase GN=TGGT1_258030	2	2	6	2	139.3	337682	446487	468116	822280	738493	978216	0.65	0.862	0.89	1.112	1.057	1.352	0.6822	0.0364655	-0.551733
TGGT1_258050-t26_1-p1	actin like protein ALP2a GN=TGGT1_258050	14	5	23	5	60.1	2.56593e+06	2.27262e+06	2.2465e+06	5.30732e+06	2.27821e+06	2.95372e+06	1.062	0.944	0.919	1.544	0.701	0.878	0.9366	0.967625	-0.0944951
TGGT1_258060-t26_1-p1	putative myosin heavy chain GN=TGGT1_258060	27	5	33	5	23.3	1.10255e+07	1.27539e+07	1.10403e+07	1.75291e+07	1.4541e+07	1.65883e+07	0.964	1.119	0.953	1.077	0.945	1.041	0.9912	0.884356	-0.0127519
TGGT1_258070-t26_1-p1	Signal recognition particle 68 kDa protein(predict) GN=TGGT1_258070	26	11	34	11	75.7	2.45403e+07	2.52931e+07	2.40212e+07	1.92061e+07	1.84856e+07	1.81931e+07	1.38	1.428	1.334	0.759	0.773	0.735	1.8271	1.63943e-05	0.869556
TGGT1_258130-t26_1-p1	Rab1 protein GN=TGGT1_258130	27	5	31	3	23.9	1.20744e+07	1.7209e+07	1.49842e+07	7.62155e+06	6.38042e+06	5987128	1.371	1.961	1.681	0.608	0.539	0.488	3.0661	0.000788453	1.6164
TGGT1_258150-t26_1-p1	putative proteasome subunit alpha type 7 GN=TGGT1_258150	46	9	63	9	27.1	3.06475e+07	2.9383e+07	2.24813e+07	5.26441e+07	4.95772e+07	4.31246e+07	0.982	0.944	0.711	1.184	1.181	0.992	0.7855	0.102084	-0.348317
TGGT1_258170-t26_1-p1	Loc397781 related(predict) GN=TGGT1_258170	21	5	17	5	43.9	1.47555e+06	2.17605e+06	2.37016e+06	6.05401e+06	5.79993e+06	6.89753e+06	0.435	0.643	0.69	1.253	1.27	1.459	0.444	0.00542415	-1.17137
TGGT1_258210-t26_1-p1	DNA-directed RNA polymerase II RPB2 GN=TGGT1_258210	8	8	21	8	140.9	4.41134e+06	3.02936e+06	3.66202e+06	7.72742e+06	1.01134e+07	8.56608e+06	0.858	0.591	0.704	1.056	1.463	1.197	0.5794	0.0187908	-0.787368
TGGT1_258230-t26_1-p1	rhoptry kinase family protein ROP20 GN=TGGT1_258230	1	1	2	1	61					2.98033e+06	2.87197e+06
TGGT1_258240-t26_1-p1	chromodomain helicase DNA binding protein CHD1/SWI2/SNF2 GN=TGGT1_258240	3	4	5	4	271.7			1.08159e+06	2.46303e+06	2.48224e+06	2.94372e+06			0.579	0.938	1.001	1.147	0.5629		-0.829049
TGGT1_258360-t26_1-p1	hypothetical protein GN=TGGT1_258360	6	3	9	3	58.9	8.48523e+06	7.2997e+06	7.97951e+06	5.14453e+06	5.96991e+06	5.20141e+06	1.545	1.334	1.435	0.658	0.808	0.68	2.0103	0.000789223	1.00741
TGGT1_258390-t26_1-p1	putative DnaJ protein GN=TGGT1_258390	34	8	44	8	44.6	1.83294e+07	1.78054e+07	1.65664e+07	2.33353e+07	2.05739e+07	2.43753e+07	1.106	1.078	0.987	0.989	0.923	1.056	1.0684	0.269786	0.0954519
TGGT1_258410-t26_1-p1	photosensitized INA-labeled protein PHIL1 GN=TGGT1_258410	81	7	62	7	18.8	1.82264e+07	2.0114e+07	1.82217e+07	3.26246e+07	3.36184e+07	3.47397e+07	0.844	0.935	0.834	1.062	1.158	1.156	0.774	0.00512482	-0.369595
TGGT1_258458-t26_1-p1	Putative transmembrane protein(predict) GN=TGGT1_258458	4	1	2	1	28.8
TGGT1_258462-t26_1-p1	Putative transmembrane protein(predict) GN=TGGT1_258462	7	2	5	2	36.5	513114	933317	1.26826e+06	1.3799e+06	1.71126e+06	1.69901e+06	0.499	0.911	1.218	0.943	1.237	1.186	0.7807	0.330749	-0.35716
TGGT1_258470-t26_1-p1	Inner membrane complex protein 24(predict) GN=TGGT1_258470	21	4	17	4	31.7	3.55682e+06	4.12608e+06	4.66982e+06	3.68084e+06	4.22932e+06	4.95045e+06	1.029	1.198	1.335	0.748	0.91	1.029	1.3256	0.0760762	0.406646
TGGT1_258560-t26_1-p1	Putative transmembrane protein(predict) GN=TGGT1_258560	1	1	9	1	96.8	2.52018e+07	2.29968e+07	2.5826e+07	1.20116e+07	1.04226e+07	1.20659e+07
TGGT1_258580-t26_1-p1	rhoptry protein ROP17 GN=TGGT1_258580	34	13	100	13	69	4.8116e+07	4.94974e+07	4.25032e+07	8.15925e+07	7.39348e+07	7.74744e+07	0.941	0.971	0.821	1.121	1.075	1.088	0.8322	0.0246224	-0.264998
TGGT1_258660-t26_1-p1	rhoptry protein ROP6 GN=TGGT1_258660	21	6	16	6	51.3	2.32155e+07	1.29969e+07	1.54073e+07	2.39051e+07	2.0663e+07	2.69682e+07	1.376	0.773	0.902	0.995	0.91	1.148	0.9993	0.892271	-0.00101024
TGGT1_258680-t26_1-p1	TATA-box binding protein TBP2 GN=TGGT1_258680	4	1	1	1	57.8
TGGT1_258720-t26_1-p1	putative Ubiquitin family protein GN=TGGT1_258720	12	1	4	1	8.6	3.40707e+06	2.35573e+06		1.80444e+06	2.03893e+06	1.72226e+06
TGGT1_258730-t26_1-p1	Putative transmembrane protein(predict) GN=TGGT1_258730	17	2	8	2	16.7	2.59779e+06	2.25374e+06	3.08786e+06	3.60849e+06	4.24289e+06	4.51966e+06	0.933	0.813	1.096	0.911	1.133	1.166	0.8854	0.348716	-0.175599
TGGT1_258740-t26_1-p1	putative eukaryotic initiation factor-2A GN=TGGT1_258740	13	7	28	7	64.6	3.67743e+06	2.82691e+06	4.19693e+06	8.64997e+06	7.9675e+06	8.40796e+06	0.751	0.579	0.847	1.241	1.21	1.233	0.5909	0.00874867	-0.759014
TGGT1_258770-t26_1-p1	putative polypeptide n-acetylgalactosaminyltransferase 12 GN=TGGT1_258770	13	7	19	7	78.9	4.58578e+06	4.20121e+06	4.53597e+06	6.60428e+06	4.99909e+06	6.13205e+06	1.077	0.991	1.053	1.09	0.873	1.035	1.041	0.571595	0.0579701
TGGT1_258820-t26_1-p1	Putative transmembrane protein(predict) GN=TGGT1_258820	33	3	9	3	14.9	3.94688e+06	5.27015e+06	3.99828e+06	5.29976e+06	6.00905e+06	5.72033e+06	0.952	1.276	0.953	0.898	1.078	0.991	1.0721	0.602191	0.100439
TGGT1_258826-t26_1-p1	Thioredoxin domain-containing protein(predict) GN=TGGT1_258826	5	4	8	4	111.9	764690	471713	533480	1.7527e+06	1.21992e+06	3.31332e+06	0.693	0.429	0.477	1.115	0.822	2.155	0.3908	0.0514588	-1.3555
TGGT1_258870A-t26_1-p1	Putative transmembrane protein(predict) GN=TGGT1_258870A	37	14	88	7	60.6	6.87312e+07	7.54606e+07	6.4059e+07	6.18612e+07	6.00162e+07	6.26215e+07	1.277	1.407	1.175	0.807	0.829	0.836	1.5611	0.00113406	0.642563
TGGT1_258870B-t26_1-p1	Putative transmembrane protein(predict) GN=TGGT1_258870B	33	11	71	4	52.1	1.38299e+07	1.2684e+07	1.60635e+07	1.5276e+07	1.26372e+07	12394628	1.218	1.121	1.397	0.945	0.827	0.784	1.4617	0.0111594	0.547647
TGGT1_258930-t26_1-p1	peptidylprolyl isomerase GN=TGGT1_258930	8	1	3	1	13	1.32755e+06	1.15115e+06	1.08203e+06	1.03374e+06	957168	795609
TGGT1_258940-t26_1-p1	acylphosphatase family protein GN=TGGT1_258940	20	2	2	2	12.5	214840		218542	226117	194302	188682	1.253		1.259	0.927	0.843	0.79	1.4719	0.00745617	0.55768
TGGT1_258950-t26_1-p1	lectin family protein GN=TGGT1_258950	24	9	31	9	70.3	6.95664e+06	7.46311e+06	6.82153e+06	1.17071e+07	1.06379e+07	1.01783e+07	0.944	1.017	0.914	1.116	1.074	0.992	0.9035	0.097128	-0.146403
TGGT1_258970-t26_1-p1	Glycosylphosphatidylinositol anchor attachment protein 1 (Fragment)(predict) GN=TGGT1_258970	2	4	12	4	326.8	1.01134e+06	970353	1.54252e+06	2.82526e+06	2.99178e+06	2.57124e+06	0.62	0.597	0.933	1.216	1.363	1.131	0.5795	0.0210665	-0.787119
TGGT1_258980-t26_1-p1	Cell differentiation protein Rcd1, putative(predict) GN=TGGT1_258980	8	2	6	2	37.8	2.60361e+06	2.47889e+06	2.57254e+06	899725	1.78278e+06	1.48204e+06	1.607	1.536	1.569	0.39	0.818	0.657	2.5265	0.0115324	1.33714
TGGT1_259000-t26_1-p1	ER membrane protein complex subunit 4(predict) GN=TGGT1_259000	4	1	2	1	24.3	844499	664935	799177	1.08775e+06	833074	1.15461e+06
TGGT1_259010-t26_1-p1	putative vacuolar ATP synthase subunit d GN=TGGT1_259010	30	7	30	7	44.9	6.60884e+06	4.90291e+06	5.28524e+06	1.30475e+07	1.2196e+07	1.18174e+07	0.895	0.667	0.707	1.242	1.229	1.15	0.6266	0.00695759	-0.674383
TGGT1_259240-t26_1-p1	ribosomal protein RPS21 GN=TGGT1_259240	60	4	71	4	9	5.68574e+07	8.16578e+07	5.76059e+07	8.09256e+07	1.25241e+08	1.34731e+08	0.773	1.114	0.773	0.773	1.265	1.315	0.7933	0.354877	-0.334062
TGGT1_259260-t26_1-p1	membrane protein FtsH1 GN=TGGT1_259260	16	14	55	14	136.9	1.14321e+07	1.2675e+07	1.38749e+07	1.47197e+07	1.61688e+07	1.58934e+07	0.984	1.095	1.18	0.89	1.035	0.983	1.1207	0.175668	0.1644
TGGT1_259550-t26_1-p1	dihydropteroate synthase GN=TGGT1_259550	23	14	74	14	82.7	1.96124e+07	1.86281e+07	1.62115e+07	3.70332e+07	3.75656e+07	3.33579e+07	0.881	0.84	0.719	1.169	1.255	1.076	0.6971	0.00874979	-0.520562
TGGT1_259630-t26_1-p1	hypothetical protein GN=TGGT1_259630	34	3	14	3	18.3	6.80126e+06	5.76152e+06	3.0969e+06	9.25832e+06	8.42664e+06	1.11815e+07	1.115	0.948	0.501	1.066	1.027	1.316	0.7521	0.262577	-0.411004
TGGT1_259640-t26_1-p1	nucleoporin autopeptidase GN=TGGT1_259640	2	3	8	3	302.1				2.96982e+06	4.37128e+06	4.49472e+06				0.643	1.002	0.995
TGGT1_259660-t26_1-p1	orotate phosphoribosyltransferase GN=TGGT1_259660	28	6	29	6	31.6	8.02434e+06	7.11862e+06	8.24143e+06	1.32403e+07	9.88526e+06	1.03643e+07	1.03	0.917	1.044	1.193	0.943	0.955	0.9676	0.758288	-0.0475173
TGGT1_259690-t26_1-p1	orotidine-5-phosphate decarboxylase/orotate phosphoribosyltransferase GN=TGGT1_259690	13	2	3	2	34.3	756722	723382	688274	1.37014e+06	1.51602e+06	1.52415e+06	0.839	0.805	0.754	1.068	1.25	1.214	0.6789	0.00256009	-0.558729
TGGT1_259710-t26_1-p1	protein kinase GN=TGGT1_259710	17	4	18	4	29	4.3663e+06	4.12658e+06	3.64516e+06	7.11946e+06	9.01644e+06	7.948e+06	0.88	0.834	0.725	1.008	1.351	1.15	0.6951	0.0246625	-0.524708
TGGT1_259880-t26_1-p1	hypothetical protein GN=TGGT1_259880	10	6	14	6	88.1	2.92781e+06	1.51989e+06	2.29566e+06	2.40377e+06	3.60407e+06	3.9811e+06	1.277	0.665	0.989	0.737	1.169	1.247	0.9296	0.760877	-0.105318
TGGT1_259950-t26_1-p1	carbonate dehydratase, eukaryotic-type domain-containing protein GN=TGGT1_259950	2	1	3	1	93.4
TGGT1_260010-t26_1-p1	acetyltransferase, GNAT family protein GN=TGGT1_260010	24	3	10	3	25.8	1.41247e+06	870115	1.25598e+06	3.43079e+06	2.91869e+06	2.94423e+06	0.803	0.497	0.705	1.371	1.234	1.202	0.5267	0.0114088	-0.924947
TGGT1_260140-t26_1-p1	phosphomannose isomerase type I protein GN=TGGT1_260140	9	3	3	3	82.1	7.50781e+06	6.98143e+06	5.07895e+06	2.62706e+06	2.66114e+06	2.57161e+06	1.998	1.864	1.335	0.491	0.526	0.491	3.4463	0.000641606	1.78505
TGGT1_260170-t26_1-p1	putative elongation factor EF-G GN=TGGT1_260170	5	2	2	2	96.6	1.59777e+06	1.26442e+06	1.27403e+06	785281	841897	970377	1.732	1.375	1.364	0.598	0.678	0.755	2.2014	0.00159109	1.13842
TGGT1_260180-t26_1-p1	ATP synthase-associated protein, putative(predict) GN=TGGT1_260180	30	4	15	4	17.9	8.24524e+06	6.98327e+06	8.36663e+06	1.16274e+07	1.02959e+07	1.21965e+07	1.043	0.886	1.045	1.033	0.968	1.107	0.9569	0.53446	-0.0635599
TGGT1_260190-t26_1-p1	microneme protein MIC13 GN=TGGT1_260190	22	5	9	5	51.4	1.85357e+06	262231	2.50425e+06	3.27979e+06	2.393e+06	2.32429e+06	1.072	0.152	1.43	1.333	1.029	0.965	0.7977	0.461121	-0.326082
TGGT1_260200-t26_1-p1	helicase associated domain (ha2) protein GN=TGGT1_260200	1	1	3	1	141.6	1.09208e+06	755981	674753	712554
TGGT1_260240-t26_1-p1	ccr4-associated factor family protein GN=TGGT1_260240	6	2	9	2	64.2	2.13116e+06	2.80872e+06	3.13694e+06	3.88625e+06	2.42443e+06	3.06294e+06	0.891	1.179	1.296	1.142	0.754	0.92	1.1953	0.333868	0.257373
TGGT1_260260-t26_1-p1	ribosomal protein RPP1 GN=TGGT1_260260	49	6	59	6	18.8	4.43402e+07	5.3178e+07	4.94967e+07	9.9466e+07	9.33661e+07	1.00714e+08	0.734	0.884	0.81	1.157	1.15	1.198	0.6927	0.00258222	-0.529697
TGGT1_260310-t26_1-p1	ATP-binding cassette transporter ABC.B1 GN=TGGT1_260310	2	2	3	2	144.4	301580	291634	351313	953866	875365	924142	0.595	0.578	0.685	1.322	1.284	1.31	0.4745	0.000147802	-1.07552
TGGT1_260320-t26_1-p1	Noc2p family protein GN=TGGT1_260320	5	2	6	2	115.2	961967	516325	1.00331e+06	2.12745e+06	1.45528e+06	1.59954e+06	0.916	0.493	0.943	1.423	1.03	1.094	0.6631	0.131498	-0.592702
TGGT1_260370-t26_1-p1	AtPH1 family protein GN=TGGT1_260370	9	1	4	1	15.2			2.15048e+06	1.90673e+06	1.10029e+06	1.40912e+06
TGGT1_260440-t26_1-p1	nuclear factor NF3 GN=TGGT1_260440	28	6	59	6	34.1	3.01411e+07	3.24768e+07	3.08653e+07	4.50745e+07	4.27188e+07	4.1292e+07	0.988	1.069	0.999	1.038	1.041	0.972	1.0016	0.965675	0.00230647
TGGT1_260500-t26_1-p1	putative COPI associated protein GN=TGGT1_260500	10	2	7	2	29.9	1.7005e+08	9.83437e+07	1.35893e+07	4.65824e+07	6.11972e+07	3.98866e+07	2.888	1.676	0.228	0.556	0.773	0.487	2.6388	0.518617	1.39988
TGGT1_260510-t26_1-p1	ubiquitin thioesterase otubain-like family protein GN=TGGT1_260510	8	2	2	2	44.4	319095	228907	301161	440753	511016	578887	0.978	0.704	0.912	0.949	1.165	1.275	0.7654	0.112202	-0.385714
TGGT1_260520-t26_1-p1	hypothetical protein GN=TGGT1_260520	7	4	9	4	77	3.11619e+06	4.43065e+06	3.69689e+06	3.56432e+06	3.71659e+06	3.5117e+06	1.032	1.472	1.209	0.829	0.915	0.835	1.4397	0.0299169	0.525768
TGGT1_260540-t26_1-p1	alveolin domain containing intermediate filament IMC14 GN=TGGT1_260540	16	5	16	5	83.3	3.13904e+06	3.13995e+06	3.06706e+06	3.99969e+06	4.0941e+06	3.99082e+06	1.069	1.073	1.031	0.957	1.037	0.976	1.0684	0.0714805	0.0954519
TGGT1_260600-t26_1-p1	Pumilio-family RNA binding repeat-containing protein GN=TGGT1_260600	7	7	20	7	172.4	4.29613e+06	3.77461e+06	3.66461e+06	5.63112e+06	4.90329e+06	5.89153e+06	1.113	0.982	0.938	1.025	0.945	1.096	0.9892	0.870037	-0.0156659
TGGT1_260630-t26_1-p1	DnaJ family Sec63 protein GN=TGGT1_260630	10	5	34	5	76.7	7.30339e+06	8.02125e+06	6.52324e+06	1.13537e+07	1.01409e+07	1.09932e+07	0.981	1.081	0.865	1.071	1.013	1.06	0.931	0.32202	-0.103147
TGGT1_260670-t26_1-p1	putative centrin GN=TGGT1_260670	18	3	13	3	26.6	1.65038e+06	1.82831e+06	1.16091e+06	3.18469e+06	3.6089e+06	3.06093e+06	0.831	0.924	0.577	1.126	1.351	1.107	0.6507	0.0464253	-0.619936
TGGT1_260810-t26_1-p1	Putative transmembrane protein(predict) GN=TGGT1_260810	23	3	9	3	30.3	957647	1.91897e+06	2.18835e+06	4.67439e+06	3.5928e+06	3.63826e+06	0.412	0.828	0.929	1.412	1.149	1.124	0.5886	0.09186	-0.764641
TGGT1_260820-t26_1-p1	IMC sub-compartment protein ISP1 GN=TGGT1_260820	34	4	29	4	19.4	1.85871e+07	1.18522e+07	1.30896e+07	2.84725e+07	3.02184e+07	2.84393e+07	1.038	0.664	0.722	1.117	1.255	1.141	0.69	0.0515673	-0.535332
TGGT1_260850-t26_1-p1	putative mitochondrial import inner membrane translocase subunit TIM10 GN=TGGT1_260850	19	1	2	1	11.1				2.35587e+06
TGGT1_260870-t26_1-p1	zinc finger cdgsh type protein GN=TGGT1_260870	8	1	3	1	21.4	1.15879e+06	1.77467e+06	824613	953645	1.30333e+06	1117082
TGGT1_261000-t26_1-p1	MutS domain V domain-containing protein GN=TGGT1_261000	3	3	6	3	102.2	1.19961e+06	1.44956e+06	1.27359e+06	4.23185e+06	3.19848e+06	3.52883e+06	0.588	0.713	0.617	1.458	1.166	1.243	0.496	0.00136088	-1.01159
TGGT1_261010-t26_1-p1	putative tat-binding family protein GN=TGGT1_261010	48	13	88	12	46	1.44673e+08	1.34866e+08	1.39545e+08	8.39238e+07	9.01241e+07	7.87465e+07	1.571	1.47	1.497	0.64	0.728	0.614	2.2896	0.000111819	1.1951
TGGT1_261070-t26_1-p1	apicoplast triosephosphate translocator APT1 GN=TGGT1_261070	4	1	3	1	37.9	4.05066e+07	4.47852e+07	4.99733e+07	1.51292e+07	1.58479e+07	1.65634e+07
TGGT1_261080-t26_1-p1	kringle domain-containing protein GN=TGGT1_261080	2	2	3	2	337.4	930032	432289	440176	640594	1.05307e+06	307545	1.784	0.832	0.834	0.863	1.502	0.424	1.237	0.576266	0.306846
TGGT1_261210-t26_1-p1	putative 26s proteasome subunit p55 GN=TGGT1_261210	31	12	65	12	55	2.36926e+07	3.84934e+07	3.20206e+07	3.28624e+07	3.90448e+07	3.47435e+07	0.861	1.403	1.149	0.839	1.055	0.907	1.2185	0.30938	0.285106
TGGT1_261250-t26_1-p1	histone H2A1 GN=TGGT1_261250	22	3	256	1	19.5	8.76569e+07	6.90455e+07	7.25653e+07	1.12686e+08	1.071e+08	1.03447e+08
TGGT1_261430-t26_1-p1	Putative transmembrane protein(predict) GN=TGGT1_261430	2	1	1	1	117.2				382483	521649	492565
TGGT1_261440-t26_1-p1	ARM repeats containing protein GN=TGGT1_261440	21	5	22	5	30.5	1.36414e+07	1.24636e+07	1.39194e+07	9.73529e+06	8.50639e+06	1.08955e+07	1.439	1.32	1.45	0.722	0.667	0.826	1.9002	0.000741329	0.926151
TGGT1_261450-t26_1-p1	Cyclin-related protein, putative(predict) GN=TGGT1_261450	1	1	1	1	118.9				442929	502898	450800
TGGT1_261460-t26_1-p1	transcriptional elongation factor FACT80 GN=TGGT1_261460	10	5	21	5	60.8	2.74533e+06	2.46114e+06	3.99462e+06	7.05125e+06	6.09029e+06	6.62897e+06	0.692	0.622	0.994	1.248	1.141	1.199	0.6433	0.0329433	-0.636436
TGGT1_261470-t26_1-p1	putative U6 snRNA-associated Sm family protein LSm6 GN=TGGT1_261470	11	1	4	1	8.9	2.85642e+07	3.19821e+07	4.0538e+07	1.79503e+07	2.24446e+07	17078564
TGGT1_261480-t26_1-p1	phosphatidyl serine synthase GN=TGGT1_261480	4	2	6	2	60.8	3.5621e+06	3.91061e+06	3.71755e+06	4.13388e+06	3.96031e+06	4.02288e+06	1.115	1.229	1.15	0.909	0.922	0.905	1.277	0.00113495	0.352759
TGGT1_261500-t26_1-p1	hydrolase GN=TGGT1_261500	14	4	9	4	53.1	229903	811120	2.00964e+06	3.24957e+06	3.50296e+06	2.86602e+06	0.132	0.469	1.143	1.315	1.5	1.186	0.4359	0.137822	-1.19793
TGGT1_261520-t26_1-p1	putative nucleolar GTP-binding protein 1 GN=TGGT1_261520	2	1	1	1	80.9		1.01548e+06		1.03785e+06	838486	1.03184e+06
TGGT1_261570-t26_1-p1	ribosomal protein RPL7A GN=TGGT1_261570	45	13	150	13	31	1.27674e+08	1.466e+08	1.54667e+08	1.98719e+08	2.32374e+08	2.41164e+08	0.846	0.975	1.012	0.925	1.145	1.148	0.8804	0.236078	-0.183769
TGGT1_261580-t26_1-p1	histone H2AX GN=TGGT1_261580	12	2	14	1	14.5	7.56565e+06	9.30094e+06	6.36367e+06	1.72596e+07	1.40692e+07	13615931
TGGT1_261600-t26_1-p1	creatinase domain-containing protein GN=TGGT1_261600	18	10	26	10	96.1	2.16254e+07	2.27841e+07	2.88252e+07	1.75018e+07	1.53122e+07	1.57424e+07	1.296	1.37	1.706	0.737	0.682	0.677	2.0859	0.00117077	1.06067
TGGT1_261710-t26_1-p1	ankyrin repeat-containing protein GN=TGGT1_261710	18	3	14	3	23.4	2.80196e+06	3.73676e+06	4.08202e+06	5.42571e+06	6.08889e+06	7.30502e+06	0.695	0.93	0.999	0.945	1.122	1.3	0.7793	0.154573	-0.359749
TGGT1_261740-t26_1-p1	Putative transmembrane protein(predict) GN=TGGT1_261740	10	1	20	1	14.2	4.63903e+07	4.59286e+07	3.44743e+07	8.14453e+07	1.01362e+08	94350402
TGGT1_261750-t26_1-p1	rhoptry neck protein RON10 GN=TGGT1_261750	18	8	26	8	91.3	6.73338e+06	1.05824e+06	1.71012e+06	6.91526e+06	1.05636e+07	9857637	1.334	0.21	0.335	0.962	1.556	1.402	0.4793	0.145448	-1.061
TGGT1_261780-t26_1-p1	microneme protein MIC7 GN=TGGT1_261780	32	7	23	7	36.3	3.36612e+06	4.99883e+06	3.24996e+06	6.6236e+06	7.02292e+06	4.90618e+06	0.814	1.213	0.776	1.126	1.263	0.852	0.8649	0.452198	-0.209395
TGGT1_261950-t26_1-p1	ATP synthase beta subunit ATP-B GN=TGGT1_261950	56	20	274	20	59.9	4.11186e+08	4.42007e+08	4.50296e+08	3.44448e+08	3.02615e+08	3.68498e+08	1.294	1.396	1.399	0.761	0.708	0.833	1.7763	0.00042408	0.828875
TGGT1_262010-t26_1-p1	calmodulin CAM2 GN=TGGT1_262010	14	2	2	2	15.4	4.74173e+06	5.1362e+06	5.74482e+06	2.27432e+06	2.0686e+06	2.47571e+06	1.542	1.676	1.845	0.52	0.5	0.578	3.1683	6.91687e-05	1.66371
TGGT1_262040-t26_1-p1	SAC3/GANP family protein GN=TGGT1_262040	39	9	59	9	29.7	4.29062e+07	4.6233e+07	3.98289e+07	4.19004e+07	4.12543e+07	3.96582e+07	1.244	1.345	1.14	0.853	0.889	0.825	1.4527	0.00209133	0.538737
TGGT1_262050-t26_1-p1	rhoptry kinase family protein ROP39 GN=TGGT1_262050	20	8	40	8	65.1	9.13017e+06	7.50582e+06	8.89677e+06	1.45059e+07	1.96918e+07	1.42685e+07	0.9	0.743	0.866	1.005	1.444	1.011	0.7251	0.0808268	-0.463748
TGGT1_262070-t26_1-p1	putative ribosomal rna assembly protein mis3 GN=TGGT1_262070	12	3	6	3	45.1	2.131e+06	2.11628e+06	2.64948e+06	3.12253e+06	2.97587e+06	1.87656e+06	1.046	1.042	1.284	1.076	1.086	0.661	1.1945	0.327841	0.256407
TGGT1_262140-t26_1-p1	putative chain a, pp2a-specific methylesterase apo form (pme) GN=TGGT1_262140	5	2	2	2	49.9				746368	571560	525856				1.038	0.841	0.747
TGGT1_262150-t26_1-p1	kelch repeat and K+ channel tetramerisation domain containing protein GN=TGGT1_262150	13	6	12	6	88.9	1.20428e+06	2.74285e+06	1.22153e+06	4.88508e+06	3.05249e+06	3.47879e+06	0.53	1.211	0.531	1.51	0.999	1.099	0.6297	0.15588	-0.667263
TGGT1_262380-t26_1-p1	putative elongation factor Tu GN=TGGT1_262380	23	9	53	9	59.6	3.84751e+07	3.98594e+07	3.90678e+07	3.74854e+07	2.97368e+07	2.97984e+07	1.309	1.361	1.313	0.896	0.752	0.728	1.6763	0.00137133	0.74528
TGGT1_262560-t26_1-p1	hypothetical protein GN=TGGT1_262560	10	1	3	1	29	1.49038e+06		1.22695e+06	1.89804e+06	1.75527e+06	1953500
TGGT1_262620-t26_1-p1	RNA recognition motif-containing protein GN=TGGT1_262620	46	11	145	11	31.7	1.44456e+08	1.46709e+08	1.63458e+08	2.12811e+08	2.18799e+08	2.27744e+08	0.946	0.964	1.058	0.979	1.066	1.071	0.9525	0.339628	-0.070209
TGGT1_262640-t26_1-p1	Cg8 family protein GN=TGGT1_262640	11	2	6	2	23.7	1.28661e+06	3.37602e+06	2.50386e+06	2.67577e+06	3.76791e+06	4349009	0.523	1.377	1.005	0.764	1.138	1.269	0.9161	0.686964	-0.126423
TGGT1_262670-t26_1-p1	ribosomal protein RPL18A GN=TGGT1_262670	44	7	114	7	21.3	9.05326e+07	9.44076e+07	1.03212e+08	1.59348e+08	1.58656e+08	1.60207e+08	0.862	0.902	0.971	1.066	1.123	1.096	0.8326	0.00821342	-0.264305
TGGT1_262690-t26_1-p1	ribosomal protein RPL27 GN=TGGT1_262690	49	8	106	8	16.3	7.89109e+07	7.28968e+07	8.28239e+07	1.20782e+08	1.23752e+08	1.12886e+08	0.973	0.902	1.008	1.046	1.134	0.999	0.9069	0.120227	-0.140985
TGGT1_262710-t26_1-p1	Ctr copper transporter family protein GN=TGGT1_262710	9	3	10	3	40.6	3.08283e+06	2.84402e+06	2.33117e+06	6.21299e+06	5.90413e+06	6183210	0.847	0.784	0.633	1.199	1.206	1.22	0.6246	0.00539947	-0.678996
TGGT1_262720-t26_1-p1	putative eukaryotic initiation factor-1A GN=TGGT1_262720	19	3	24	3	17.9	3.41891e+06	3.52167e+06	4.08003e+06	9.64338e+06	9.62217e+06	8820463	0.638	0.659	0.752	1.264	1.335	1.182	0.5419	0.000561265	-0.883901
TGGT1_262730-t26_1-p1	rhoptry protein ROP16 GN=TGGT1_262730	17	6	25	6	76.1	2.45252e+06	3.55779e+06	3.4462e+06	6.0262e+06	5.7958e+06	6.11866e+06	0.653	0.951	0.907	1.128	1.148	1.17	0.7287	0.049861	-0.456603
TGGT1_262860-t26_1-p1	putative ADP-ribosylation factor family protein 1 GN=TGGT1_262860	6	1	7	1	20.2	7.44254e+06	4.95276e+06	5.48233e+06	2.90808e+06	1.71907e+06	2.04422e+06
TGGT1_262910-t26_1-p1	putative NADH-cytochrome b5 reductase 1 GN=TGGT1_262910	18	4	11	4	37.5	333218	608316	688794	5.20103e+06	4.87195e+06	5.19976e+06	0.144	0.264	0.294	1.577	1.564	1.612	0.1477	0.000917396	-2.75926
TGGT1_262920-t26_1-p1	trypsin domain-containing protein GN=TGGT1_262920	23	15	48	15	104.4	1.40625e+07	1.53231e+07	1.60375e+07	2.43578e+07	2.30841e+07	2.49135e+07	0.871	0.953	0.981	1.06	1.063	1.109	0.8679	0.0209977	-0.204399
TGGT1_262930-t26_1-p1	Dolichol-phosphate mannosyltransferase subunit 3(predict) GN=TGGT1_262930	12	1	1	1	12.7	2.0128e+07	1.89576e+07	1.53562e+07	7.45279e+06	2.57151e+06	3.94155e+06
TGGT1_262935-t26_1-p1	hypothetical protein GN=TGGT1_262935	2	1	1	1	76.6	836493		1.35709e+06	875602	824410	626922
TGGT1_262960-t26_1-p1	putative U1 snRNP-associated protein Usp106 GN=TGGT1_262960	6	2	3	2	44.7				778098	870126	829549				0.805	0.953	0.877
TGGT1_262980-t26_1-p1	Putative transmembrane protein(predict) GN=TGGT1_262980	7	1	2	1	30.9	227810	177163	257014	565954	485479	510974
TGGT1_263040-t26_1-p1	ribosomal protein RPS16 GN=TGGT1_263040	28	5	88	5	24	5.8727e+07	5.43367e+07	6.43977e+07	1.16485e+08	1.21073e+08	1.19351e+08	0.802	0.745	0.869	1.118	1.229	1.171	0.6868	0.0019471	-0.542038
TGGT1_263050-t26_1-p1	ribosomal protein RPL13 GN=TGGT1_263050	14	5	54	5	39.7	4.35884e+07	4.38269e+07	5.2775e+07	8.73972e+07	1.03221e+08	1.00147e+08	0.738	0.745	0.883	1.04	1.3	1.218	0.665	0.00992508	-0.588574
TGGT1_263060-t26_1-p1	Proteasome/cyclosome repeat-containing protein GN=TGGT1_263060	31	19	64	19	107.1	1.51124e+07	1.13347e+07	1.48025e+07	2.99656e+07	2.60737e+07	2.80159e+07	0.88	0.662	0.851	1.226	1.129	1.172	0.6785	0.013135	-0.559579
TGGT1_263070-t26_1-p1	CMGC kinase, CK2 family GN=TGGT1_263070	34	14	58	14	59.8	2.56518e+07	2.24225e+07	1.57661e+07	3.90817e+07	3.80759e+07	4.05926e+07	1.031	0.904	0.626	1.103	1.138	1.172	0.7504	0.109609	-0.414268
TGGT1_263080-t26_1-p1	hypothetical protein GN=TGGT1_263080	53	5	33	5	14.4	3.01298e+07	2.82791e+07	2.70841e+07	2.36797e+07	2.61045e+07	2.25508e+07	1.393	1.312	1.237	0.769	0.897	0.749	1.6323	0.0017159	0.706906
TGGT1_263090-t26_1-p1	14-3-3 protein GN=TGGT1_263090	52	16	266	16	37.2	7.46266e+08	8.36897e+08	9.01094e+08	7.76827e+08	6.71972e+08	7.55734e+08	1.161	1.307	1.385	0.849	0.778	0.845	1.5587	0.00171574	0.640343
TGGT1_263130-t26_1-p1	putative citrate synthase GN=TGGT1_263130	18	5	16	5	69.1	2.05187e+06	5.04518e+06	3.88316e+06	6.60448e+06	6.29253e+06	7.21787e+06	0.482	1.188	0.9	1.089	1.098	1.216	0.7552	0.268211	-0.405069
TGGT1_263180-t26_1-p1	myosin D GN=TGGT1_263180	26	17	84	17	91	1.92515e+07	1.55912e+07	1.82695e+07	2.79443e+07	2.78457e+07	2.80703e+07	1.026	0.834	0.961	1.046	1.103	1.074	0.8753	0.0960004	-0.192151
TGGT1_263190-t26_1-p1	putative adenylosuccinate lyase GN=TGGT1_263190	17	5	13	5	55.2	4.59545e+07	4.81537e+07	5.18777e+07	3.2087e+07	3.03788e+07	2.94802e+07	1.409	1.482	1.571	0.691	0.693	0.649	2.1948	3.24682e-05	1.13409
TGGT1_263280-t26_1-p1	Putative transmembrane protein(predict) GN=TGGT1_263280	8	1	1	1	24.9	1.00607e+06	618925	759381			637637
TGGT1_263300-t26_1-p1	eukaryotic porin protein GN=TGGT1_263300	53	13	150	13	31.3	8.56168e+07	8.06913e+07	7.67053e+07	1.1769e+08	1.0746e+08	1.01489e+08	1.097	1.037	0.97	1.059	1.024	0.934	1.0288	0.610112	0.0409625
TGGT1_263320-t26_1-p1	hypothetical protein GN=TGGT1_263320	5	2	7	2	42.1	6.98236e+06	1.08192e+07	1.02891e+07	8.80215e+06	8.0602e+06	8.47689e+06	0.954	1.483	1.388	0.845	0.819	0.831	1.5331	0.0409886	0.616452
TGGT1_263420-t26_1-p1	ubiquitin-specific protease USP4 GN=TGGT1_263420	2	2	6	2	129.7				683037	733953	682574				0.834	0.948	0.852
TGGT1_263430-t26_1-p1	3-hydroxyisobutyrate dehydrogenase GN=TGGT1_263430	5	1	1	1	34.1	225176	234665		447349	469283	333161
TGGT1_263440-t26_1-p1	Ribosome biogenesis protein NOP53(predict) GN=TGGT1_263440	2	1	1	1	66.5				98525.4	109676
TGGT1_263470-t26_1-p1	ubiquitin carboxyl-terminal hydrolase UCHL3 GN=TGGT1_263470	21	4	9	4	29	1.79319e+06	1.62571e+06	1.31571e+06	2.30306e+06	2.66225e+06	2.17236e+06	1.102	1.003	0.799	0.995	1.217	0.959	0.9158	0.49198	-0.126896
TGGT1_263500-t26_1-p1	putative vacuolar protein sorting-associated protein 26 GN=TGGT1_263500	19	6	16	6	42.2	5.51776e+06	8.92062e+06	6.66989e+06	8.04159e+06	8.15938e+06	9.76876e+06	0.855	1.388	1.021	0.876	0.94	1.087	1.1244	0.550728	0.169155
TGGT1_263520-t26_1-p1	microtubule associated protein SPM1 GN=TGGT1_263520	42	10	49	10	38.7	2.19712e+07	1.02419e+07	1.11157e+07	1.64319e+07	1.03985e+07	1.54322e+07	1.873	0.876	0.936	0.984	0.659	0.945	1.4239	0.326922	0.509848
TGGT1_263530-t26_1-p1	putative chaperonin GN=TGGT1_263530	37	3	41	3	13.9	3.95871e+07	3.02916e+07	3.0908e+07	4.12057e+07	3.70688e+07	4.8154e+07	1.271	0.976	0.98	0.93	0.885	1.111	1.1029	0.441956	0.141302
TGGT1_263580-t26_1-p1	bromodomain-containing protein GN=TGGT1_263580	21	9	23	9	76.4	1.09486e+07	9.51295e+06	1.02672e+07	9.2805e+06	1.01597e+07	1.00309e+07	1.327	1.157	1.229	0.79	0.916	0.873	1.4397	0.00346408	0.525768
TGGT1_263660-t26_1-p1	Putative transmembrane protein(predict) GN=TGGT1_263660	3	1	3	1	30				599872	656992	599831
TGGT1_263700-t26_1-p1	ribosomal protein RPS14 GN=TGGT1_263700	40	4	51	4	16.3	4.3284e+07	4.67109e+07	5.04887e+07	9.02726e+07	9.56034e+07	9.12012e+07	0.756	0.819	0.871	1.108	1.242	1.145	0.6999	0.00255905	-0.514779
TGGT1_263720-t26_1-p1	HMG (high mobility group) box domain-containing protein GN=TGGT1_263720	13	2	21	2	16.6	7.88384e+06	8.12406e+06	8.83622e+06	1.23475e+07	1.06806e+07	1.07667e+07	0.981	1.015	1.086	1.08	0.988	0.962	1.0172	0.725186	0.0246034
TGGT1_263730-t26_1-p1	FAD-dependent glycerol-3-phosphate dehydrogenase GN=TGGT1_263730	11	6	23	6	71.5	2.0663e+07	2.26933e+07	2.26441e+07	1.59839e+07	1.39507e+07	1.50382e+07	1.359	1.498	1.471	0.738	0.682	0.71	2.0319	4.66104e-05	1.02283
TGGT1_263810-t26_1-p1	Putative transmembrane protein(predict) GN=TGGT1_263810	42	5	44	5	23.7	1.18985e+07	1.48209e+07	1.78777e+07	1.82469e+07	1.67395e+07	2.33582e+07	0.843	1.054	1.252	0.909	0.882	1.189	1.0567	0.746744	0.0795658
TGGT1_263850-t26_1-p1	Cathepsin J(predict) GN=TGGT1_263850	48	8	73	8	25.1	1.86185e+07	2.03824e+07	2.09125e+07	5.55282e+07	4.53278e+07	5.76739e+07	0.622	0.683	0.69	1.303	1.126	1.384	0.5232	0.00075232	-0.934566
TGGT1_263870-t26_1-p1	glutamate-tRNA ligase GN=TGGT1_263870	31	18	99	18	92.5	6.20294e+07	8.90473e+07	7.27941e+07	7.1815e+07	6.79348e+07	7.44961e+07	1.033	1.488	1.197	0.84	0.841	0.891	1.4456	0.0294462	0.531668
TGGT1_263990-t26_1-p1	hypothetical protein GN=TGGT1_263990	22	3	27	3	15.4	1.16897e+07	7.8625e+06	4.84767e+06	1.0338e+07	7.92542e+06	1.23697e+07	1.55	1.046	0.635	0.963	0.781	1.178	1.1057	0.868741	0.14496
TGGT1_264000-t26_1-p1	aldehyde dehydrogenase GN=TGGT1_264000	4	2	12	2	69	1.68896e+06	1.55496e+06	1.99749e+06	3.32047e+06	1.29497e+06	996264	1.136	1.049	1.326	1.568	0.647	0.481	1.3023	0.339617	0.381062
TGGT1_264020-t26_1-p1	Bromodomain protein(predict) GN=TGGT1_264020	5	1	1	1	67.5	508131		754996	821146	467024	449381
TGGT1_264040-t26_1-p1	Cytochrome c oxidase subunit ApiCOX25, putative(predict) GN=TGGT1_264040	34	7	27	7	24.5	8.66956e+07	8.52004e+07	8.43919e+07	8.51702e+07	5.3772e+07	4.44501e+07	1.439	1.419	1.383	0.993	0.664	0.53	1.9392	0.0193455	0.955462
TGGT1_264050-t26_1-p1	ubiquitin-conjugating enzyme subfamily protein GN=TGGT1_264050	3	1	1	1	34.4	746277	1.17374e+06	1.15152e+06	629849		492434
TGGT1_264060-t26_1-p1	PCI domain-containing protein GN=TGGT1_264060	2	1	2	1	52.9	795558		603302	1.23587e+06	1.03652e+06	1829161
TGGT1_264080-t26_1-p1	acyl carrier protein ACP GN=TGGT1_264080	42	6	56	6	19.4	2.45324e+07	2.39191e+07	2.67304e+07	4.53797e+07	3.97275e+07	3.77852e+07	0.904	0.884	0.973	1.175	1.088	1	0.8462	0.0390995	-0.240929
TGGT1_361650-t26_1-p1	proteasome/cyclosome repeat protein GN=TGGT1_361650	13	2	10	2	18.3	2.53877e+06	3.05365e+06	2.89757e+06	2.67305e+06	4.07575e+06	4.01263e+06	0.962	1.162	1.085	0.712	1.149	1.092	1.0867	0.562218	0.119954
TGGT1_200310-t26_1-p1	Putative transmembrane protein(predict) GN=TGGT1_200310	9	1	4	1	18.8	1.25485e+06	1.92102e+06	1.44768e+06	2.70714e+06	1.04732e+06	1.73482e+06
TGGT1_200360-t26_1-p1	hypothetical protein GN=TGGT1_200360	20	3	10	3	20.2	1.214e+07	8.42265e+06	7.23783e+06	1.63031e+07	1.48372e+07	1.41365e+07	1.212	0.844	0.714	1.144	1.102	1.014	0.8497	0.308791	-0.234975
TGGT1_200470-t26_1-p1	Secondary thiamine-phosphate synthase enzyme (Fragment)(predict) GN=TGGT1_200470	2	1	1	1	65				175225	265642	256252
TGGT1_229000-t26_1-p1	kelch repeat-containing protein GN=TGGT1_229000	12	6	19	6	68.1	588406	4.80559e+06	3.68757e+06	3.86011e+06	1.93403e+06	4.70946e+06	0.219	1.797	1.357	1.01	0.536	1.26	1.2021	0.913794	0.265557
TGGT1_229010-t26_1-p1	rhoptry neck protein RON4 GN=TGGT1_229010	51	26	153	26	107.3	8.83455e+07	8.72174e+07	9.02256e+07	1.19487e+08	9.81485e+07	1.22871e+08	1.063	1.053	1.072	1.01	0.878	1.062	1.0807	0.230602	0.111966
TGGT1_229030-t26_1-p1	Microsomal signal peptidase 25 kDa subunit(predict) GN=TGGT1_229030	34	4	28	4	25.4	7.34021e+06	1.0816e+07	6.22784e+06	1.26189e+07	1.23132e+07	1.41905e+07	0.843	1.247	0.707	1.019	1.052	1.171	0.8627	0.369416	-0.213069
TGGT1_229140-t26_1-p1	MaoC family domain-containing protein GN=TGGT1_229140	33	8	30	8	35.9	9.99892e+06	8.46734e+06	9.10935e+06	1.12958e+07	1.1527e+07	1.23873e+07	1.162	0.988	1.046	0.922	0.996	1.034	1.0827	0.250372	0.114634
TGGT1_229180-t26_1-p1	HEAT repeat-containing protein GN=TGGT1_229180	34	31	135	31	136	4.07836e+07	3.84215e+07	3.41382e+07	8.20048e+07	5.69138e+07	5.80425e+07	0.959	0.907	0.793	1.355	0.995	0.98	0.7985	0.144504	-0.324636
TGGT1_229210-t26_1-p1	putative small nuclear ribonucleoprotein polypeptide A' GN=TGGT1_229210	28	5	18	5	28.7	2.2728e+07	2.98165e+07	3.0337e+07	1.49413e+07	1.19409e+07	1.23438e+07	1.358	1.788	1.791	0.627	0.531	0.53	2.9248	0.000576683	1.54834
TGGT1_229250A-t26_1-p1	ribosomal protein RPL28 GN=TGGT1_229250A	51	4	50	4	8.3	2.84074e+07	3.28963e+07	2.63401e+07	4.2664e+07	4.8117e+07	3.77885e+07	0.959	1.114	0.878	1.012	1.208	0.916	0.941	0.609259	-0.0877334
TGGT1_229360-t26_1-p1	transaldolase GN=TGGT1_229360	30	12	105	12	61.4	3.48986e+07	3.41571e+07	4.91112e+07	5.9754e+07	5.08727e+07	61052639	0.879	0.863	1.221	1.057	0.952	1.104	0.9518	0.642754	-0.0712696
TGGT1_229420-t26_1-p1	putative cytochrome c GN=TGGT1_229420	38	4	11	4	18.1	1.04718e+07	8.35719e+06	9.50196e+06	9.53577e+06	8.988e+06	9.25651e+06	1.362	1.091	1.22	0.871	0.869	0.865	1.41	0.00609556	0.495695
TGGT1_229470-t26_1-p1	CASC3/barentsz eIF4AIII-binding protein(predict) GN=TGGT1_229470	7	2	3	2	44.8	1.24947e+06	1.26934e+06	1.12526e+06	1.48183e+06	1.61801e+06	1.56615e+06	1.097	1.119	0.976	0.914	1.056	0.988	1.0791	0.271361	0.109829
TGGT1_229480-t26_1-p1	putative calcium binding protein precursor GN=TGGT1_229480	58	14	205	14	38.3	1.33333e+08	1.43929e+08	1.34344e+08	2.47773e+08	1.99981e+08	2.44631e+08	0.881	0.955	0.877	1.151	0.983	1.161	0.8234	0.0340493	-0.280335
TGGT1_229490-t26_1-p1	tetratricopeptide repeat-containing protein GN=TGGT1_229490	1	1	1	1	90.6	4.56756e+06	3.78708e+06	4.29078e+06	2.43535e+06	2.77787e+06	2.13942e+06
TGGT1_229500-t26_1-p1	Putative transmembrane protein(predict) GN=TGGT1_229500	4	1	1	1	32.6		306611		484539	460427	380277
TGGT1_229640-t26_1-p1	Putative flocculin (Fragment)(predict) GN=TGGT1_229640	1	1	1	1	137.3	240781			358695	340144	339788
TGGT1_229650-t26_1-p1	josephin protein GN=TGGT1_229650	31	9	41	9	46.8	6.11744e+06	5.33483e+06	4.85282e+06	1.36483e+07	1.28998e+07	1.27818e+07	0.802	0.702	0.629	1.258	1.258	1.204	0.5734	0.00144541	-0.802386
TGGT1_229670-t26_1-p1	ribosomal protein RPS23 GN=TGGT1_229670	27	3	20	3	15.8	1.43214e+07	1.28663e+07	1.48594e+07	3.09528e+07	3.47027e+07	30492244	0.756	0.682	0.775	1.148	1.363	1.156	0.6035	0.00181694	-0.728574
TGGT1_229690-t26_1-p1	putative autophagy-related protein 7 atg7 GN=TGGT1_229690	2	2	3	2	143.4			257359	1.14662e+06	1.14426e+06	1.19742e+06			0.33	1.046	1.105	1.117	0.3029		-1.72309
TGGT1_229920-t26_1-p1	Putative transmembrane protein(predict) GN=TGGT1_229920	13	3	26	3	34.9	3.86351e+06	3.77946e+06	3.18657e+07	6.42556e+06	1.72576e+07	1.87008e+07	0.344	0.338	2.804	0.402	1.143	1.197	1.2713	0.835664	0.346305
TGGT1_229930-t26_1-p1	p25-alpha family protein GN=TGGT1_229930	40	4	17	4	17.3	5.31143e+06	6.22581e+06	7.23464e+06	9.13928e+06	1.10419e+07	9.84305e+06	0.794	0.934	1.069	0.96	1.228	1.057	0.8619	0.249218	-0.214408
TGGT1_229950-t26_1-p1	putative 26S proteasome regulatory subunit 6b GN=TGGT1_229950	37	10	79	10	46.1	5.28673e+07	5.0825e+07	5.43463e+07	4.04031e+07	4.97186e+07	4.42108e+07	1.32	1.273	1.34	0.708	0.923	0.792	1.6232	0.00333079	0.698841
TGGT1_229990-t26_1-p1	putative T-complex protein 1 subunit alpha GN=TGGT1_229990	56	22	147	22	59.2	4.68675e+07	4.87697e+07	5.16443e+07	9.09492e+07	8.65085e+07	8.98091e+07	0.825	0.862	0.898	1.125	1.132	1.135	0.7621	0.000380146	-0.391948
TGGT1_230060-t26_1-p1	acetyltransferase, GNAT family protein GN=TGGT1_230060	6	1	2	1	37.2				710119
TGGT1_230160-t26_1-p1	Rna binding(predict) GN=TGGT1_230160	51	6	34	6	15.8	8.54463e+06	8.4865e+06	9.16567e+06	1.51984e+07	2.09012e+07	1.60578e+07	0.796	0.793	0.843	0.994	1.447	1.074	0.6919	0.0377302	-0.531365
TGGT1_230180-t26_1-p1	Putative transmembrane protein(predict) GN=TGGT1_230180	7	2	6	2	57.3	847167	795666	743621	2.31693e+06	2.26279e+06	2.2121e+06	0.674	0.635	0.584	1.294	1.338	1.263	0.486	8.63069e-05	-1.04097
TGGT1_230210-t26_1-p1	alveolin domain containing intermediate filament IMC10 GN=TGGT1_230210	39	14	98	14	61.1	4.69918e+07	3.59087e+07	4.68979e+07	6.19979e+07	5.26312e+07	5.03545e+07	1.163	0.892	1.147	1.078	0.969	0.895	1.0884	0.473365	0.122209
TGGT1_230340-t26_1-p1	Putative high molecular mass nuclear antigen(predict) GN=TGGT1_230340	7	4	8	4	102.3	527000	827723		2.9197e+06	3.11137e+06	3.23682e+06	0.302	0.476		1.174	1.324	1.331	0.3048	0.00643775	-1.71407
TGGT1_230350-t26_1-p1	Putative transmembrane protein(predict) GN=TGGT1_230350	12	11	38	11	139	6.06114e+06	1.01908e+07	7.701e+06	9.36245e+06	3.02847e+07	7.43231e+06	0.623	1.051	0.781	0.676	2.313	0.548	0.6941	0.734975	-0.526785
TGGT1_230410-t26_1-p1	peroxiredoxin PRX3 GN=TGGT1_230410	30	7	62	7	30.4	2.67352e+07	2.83233e+07	3.0204e+07	5.52977e+07	5.19023e+07	4.87988e+07	0.809	0.86	0.902	1.175	1.167	1.06	0.7557	0.00362567	-0.404114
TGGT1_230420-t26_1-p1	sarco/endoplasmic reticulum Ca2+-ATPase GN=TGGT1_230420	34	24	133	24	118.8	4.74083e+07	5.32505e+07	4.93342e+07	4.49955e+07	4.59293e+07	4.3065e+07	1.218	1.373	1.252	0.812	0.878	0.795	1.5465	0.000763858	0.629007
TGGT1_230430-t26_1-p1	putative vesicle-associated membrane protein GN=TGGT1_230430	12	2	2	2	24.9	1.49296e+06	1.29113e+06	495387	1.07701e+06	960236	1.11291e+06	1.694	1.471	0.555	0.859	0.81	0.907	1.4441	0.499143	0.530171
TGGT1_230450-t26_1-p1	bifunctional GMP synthase/glutamine amidotransferase protein GN=TGGT1_230450	49	16	95	16	62.2	2.24207e+07	2.28818e+07	2.34627e+07	4.10264e+07	5.47158e+07	46497851	0.775	0.794	0.801	0.997	1.407	1.155	0.6659	0.0167371	-0.586623
TGGT1_230510-t26_1-p1	Putative transmembrane protein(predict) GN=TGGT1_230510	15	3	8	3	39.5	5.56908e+06	6.12612e+06	4.41655e+06	8.19215e+06	3.27025e+06	7.59298e+06	1.156	1.276	0.905	1.194	0.505	1.132	1.1787	0.492765	0.237197
TGGT1_230520-t26_1-p1	putative cyclophilin 1 GN=TGGT1_230520	32	7	43	7	26.2	4.60377e+07	5.33719e+07	3.10401e+07	5.34201e+07	6.18379e+07	6.38844e+07	1.085	1.262	0.723	0.885	1.084	1.081	1.0066	0.935364	0.0094905
TGGT1_230580-t26_1-p1	Cell division cycle protein 123(predict) GN=TGGT1_230580	2	1	1	1	123.5		409184	912877	1.2614e+06	1.03798e+06	426370
TGGT1_230690-t26_1-p1	LNS2 (Lipin/Ned1/Smp2) protein GN=TGGT1_230690	3	3	6	3	167.8	1.18113e+07	1.14682e+07	1.11179e+07	6.01978e+06	6.38176e+06	6.28612e+06	1.624	1.582	1.509	0.581	0.652	0.621	2.5431	1.94032e-05	1.34659
TGGT1_230850-t26_1-p1	Putative mucin(predict) GN=TGGT1_230850	16	6	24	6	50.5	3.08967e+07	3.15256e+07	3.43745e+07	1.99297e+07	1.69195e+07	1.99411e+07	1.468	1.503	1.613	0.665	0.598	0.68	2.3592	6.06966e-05	1.2383
TGGT1_230940-t26_1-p1	hypothetical protein GN=TGGT1_230940	27	23	137	23	155.1	4.58278e+07	5.18539e+07	6.17454e+07	6.99512e+07	7.33793e+07	6.70086e+07	0.904	1.027	1.203	0.97	1.077	0.95	1.0457	0.688567	0.064469
TGGT1_230960-t26_1-p1	putative splicing factor 3b, subunit 3 GN=TGGT1_230960	27	19	78	19	135.7	1.76923e+07	1.90508e+07	2.07346e+07	2.31768e+07	2.9926e+07	3.12558e+07	0.91	0.984	1.054	0.838	1.145	1.155	0.9395	0.662368	-0.0900349
TGGT1_231070-t26_1-p1	protein kinase GN=TGGT1_231070	4	4	12	4	141.4	3.75875e+06	3.3821e+06	4.07132e+06	4.1718e+06	3.86436e+06	4.44338e+06	1.158	1.045	1.238	0.903	0.885	0.983	1.2418	0.0216636	0.312433
TGGT1_231080-t26_1-p1	ribosomal protein RPL38 GN=TGGT1_231080	25	2	58	2	9.6	1.76893e+07	1.48771e+07	1.68932e+07	2.09339e+07	2.08007e+07	23118033	1.129	0.953	1.065	0.939	0.987	1.06	1.0539	0.446888	0.075738
TGGT1_231130-t26_1-p1	Peptidase_M28 domain-containing protein(predict) GN=TGGT1_231130	13	7	23	7	77	3.94235e+06	4.79824e+06	4.52722e+06	8.99672e+06	8.62587e+06	8.6817e+06	0.727	0.888	0.825	1.166	1.183	1.15	0.6973	0.00350888	-0.520149
TGGT1_231140-t26_1-p1	ribosomal protein RPS25 GN=TGGT1_231140	28	4	39	4	18.7	4.1281e+07	3.91286e+07	3.54677e+07	5.56825e+07	5.41372e+07	5.16602e+07	1.086	1.033	0.922	1.029	1.059	0.976	0.9925	0.871828	-0.010861
TGGT1_231160-t26_1-p1	hypothetical protein GN=TGGT1_231160	11	1	14	1	18.3	1.37362e+07	8.66078e+06	1.16612e+07	2.07313e+07	3.82984e+07	33812999
TGGT1_231170-t26_1-p1	RecF/RecN/SMC N terminal domain-containing protein GN=TGGT1_231170	1	2	6	2	170		251004		982919	830878	830031		0.423		1.16	1.038	1.002	0.3966		-1.33424
TGGT1_231190-t26_1-p1	arsenite-activated ATPase family protein GN=TGGT1_231190	22	5	22	5	44	1.29624e+07	1.1993e+07	1.10835e+07	1.16536e+07	1.29676e+07	1.14311e+07	1.312	1.218	1.108	0.829	0.976	0.831	1.3801	0.011426	0.464773
TGGT1_231210-t26_1-p1	sarcalumenin/eps15 family protein GN=TGGT1_231210	19	9	37	9	66.8	2.46464e+07	2.35559e+07	2.66364e+07	1.82743e+07	1.39865e+07	1.5764e+07	1.464	1.404	1.562	0.763	0.618	0.672	2.1578	0.000356863	1.10956
TGGT1_231350-t26_1-p1	glucosamine-fructose-6-phosphate aminotransferase GN=TGGT1_231350	5	3	5	3	96.8	1.06615e+06	1.08566e+06	967236	2.09074e+06	2.15339e+06	2.30443e+06	0.805	0.822	0.721	1.109	1.209	1.249	0.6583	0.00148901	-0.603183
TGGT1_231410-t26_1-p1	BT1 folate biopterin transporter family related protein(predict) GN=TGGT1_231410	39	16	88	16	64.6	4.28496e+07	3.99261e+07	3.34517e+07	4.63801e+07	4.35433e+07	5.13285e+07	1.214	1.136	0.936	0.923	0.918	1.045	1.1386	0.229757	0.187261
TGGT1_231440-t26_1-p1	LsmAD domain-containing protein GN=TGGT1_231440	9	7	18	7	148	1.58647e+07	2.39721e+07	2.09072e+07	1.40906e+07	1.3301e+07	1.26315e+07	1.149	1.742	1.495	0.717	0.716	0.657	2.0986	0.00432677	1.06943
TGGT1_231460-t26_1-p1	hypothetical protein GN=TGGT1_231460	3	1	4	1	75.3	2.22882e+06	1.87727e+06	2.04061e+06	788724	862404	739791
TGGT1_231480-t26_1-p1	putative GCN1 GN=TGGT1_231480	12	28	88	28	362.4	1.44958e+07	1.35182e+07	1.5122e+07	3.02404e+07	2.69162e+07	2.40388e+07	0.851	0.796	0.877	1.247	1.175	1.013	0.7348	0.0109775	-0.444576
TGGT1_231590-t26_1-p1	SGS domain-containing protein GN=TGGT1_231590	26	4	15	4	30.2	2.09539e+06	1.67428e+06	1.81636e+06	3.86166e+06	3.0893e+06	4.56711e+06	0.894	0.717	0.765	1.157	0.98	1.399	0.6719	0.032587	-0.573682
TGGT1_231600-t26_1-p1	HEAT repeat-containing protein GN=TGGT1_231600	29	26	101	26	128	4.01917e+07	4.19257e+07	4.19095e+07	5.25731e+07	5.29566e+07	4.64923e+07	1.062	1.112	1.094	0.976	1.041	0.883	1.1269	0.0709272	0.172359
TGGT1_231630-t26_1-p1	alveolin domain containing intermediate filament IMC4 GN=TGGT1_231630	51	12	142	12	50.1	1.19122e+08	1.13925e+08	1.10751e+08	1.80727e+08	1.75949e+08	1.62744e+08	1.007	0.966	0.925	1.073	1.106	0.988	0.9151	0.101724	-0.127999
TGGT1_231640-t26_1-p1	alveolin domain containing intermediate filament IMC1 GN=TGGT1_231640	40	18	215	18	69.6	1.71223e+08	1.62348e+08	1.63828e+08	2.34264e+08	2.20522e+08	2.43073e+08	1.045	0.995	0.988	1.005	1.001	1.066	0.9857	0.62289	-0.0207795
TGGT1_231770-t26_1-p1	putative alpha-tubulin I GN=TGGT1_231770	7	3	53	1	51.3
TGGT1_231850-t26_1-p1	serine-threonine phosophatase 2C (PP2C) GN=TGGT1_231850	52	12	119	12	36.8	9.30593e+07	1.10197e+08	1.07116e+08	1.40851e+08	1.28955e+08	1.5162e+08	0.928	1.103	1.055	0.987	0.956	1.086	1.0188	0.799568	0.0268709
TGGT1_231890-t26_1-p1	putative beta-ketoacyl-acyl carrier protein synthase III GN=TGGT1_231890	5	1	1	1	69
TGGT1_231910-t26_1-p1	ATP synthase F1 gamma subunit GN=TGGT1_231910	23	4	18	4	34.5	4.71315e+06	9.95146e+06	5.26015e+06	6.1609e+06	8.01964e+06	9.40895e+06	0.79	1.675	0.871	0.726	1	1.133	1.1668	0.699102	0.222557
TGGT1_231920-t26_1-p1	oxidoreductase, short chain dehydrogenase/reductase family protein GN=TGGT1_231920	34	9	37	9	33.7	1.74435e+07	1.40508e+07	1.74531e+07	1.41446e+07	1.69507e+07	1.55355e+07	1.332	1.077	1.316	0.759	0.962	0.852	1.4477	0.0189322	0.533763
TGGT1_231940-t26_1-p1	ThiF family protein GN=TGGT1_231940	12	4	21	4	36	5.88875e+06	5.05092e+06	7.74743e+06	5.93575e+06	4.92592e+06	5.81102e+06	1.215	1.046	1.579	0.861	0.756	0.861	1.5496	0.029271	0.631896
TGGT1_231970-t26_1-p1	pre-mRNA processing splicing factor PRP8 GN=TGGT1_231970	22	46	291	46	291.6	1.74456e+08	1.89586e+08	1.7569e+08	1.31017e+08	1.30329e+08	1.5345e+08	1.334	1.455	1.327	0.704	0.741	0.843	1.799	0.000657407	0.847195
TGGT1_232030-t26_1-p1	Inner membrane complex protein 21(predict) GN=TGGT1_232030	22	3	18	3	23.4	1.71794e+06	1.73848e+06	1.72928e+06	3.68591e+06	3.51911e+06	3.75576e+06	0.776	0.788	0.772	1.17	1.183	1.219	0.654	6.49233e-06	-0.612637
TGGT1_232050-t26_1-p1	DnaJ domain-containing protein GN=TGGT1_232050	14	9	49	9	96.1	1.1576e+07	1.29943e+07	1.09983e+07	1.64107e+07	1.63836e+07	17786887	0.981	1.105	0.92	0.977	1.032	1.082	0.9725	0.650752	-0.0402298
TGGT1_232060-t26_1-p1	Peptidase family T4 protein(predict) GN=TGGT1_232060	11	3	8	3	48.5	4.68012e+06	3.04345e+06	3.60624e+06	5.6344e+06	5.89462e+06	6.0573e+06	1.181	0.771	0.899	0.999	1.106	1.098	0.8901	0.366602	-0.167961
TGGT1_232090-t26_1-p1	3-hydroxyacyl-CoA dehydrogenase, NAD binding domain-containing protein GN=TGGT1_232090	4	2	4	2	53.8	814470	997334	964048	1.14571e+06	1.33479e+06	1.32898e+06	0.903	1.109	1.055	0.892	1.1	1.058	1.0056	0.950861	0.00805655
TGGT1_232130-t26_1-p1	collagen alpha-1(III) chain(predict) GN=TGGT1_232130	21	7	27	7	48.8	3.12878e+07	3.42071e+07	3.23312e+07	3.48374e+07	3.17824e+07	2.65281e+07	1.196	1.312	1.22	0.935	0.903	0.728	1.4528	0.0103892	0.538836
TGGT1_232150-t26_1-p1	Dna topoisomerase 2(predict) GN=TGGT1_232150	10	7	25	7	107.5	2.53087e+07	2.34324e+07	2.81985e+07	9.01854e+06	7.4934e+06	12813667	1.738	1.615	1.912	0.435	0.383	0.632	3.631	0.00115513	1.86037
TGGT1_232180-t26_1-p1	UBA/TS-N domain-containing protein GN=TGGT1_232180	4	3	4	3	206.7	2.46463e+06	2.00657e+06	2.25918e+06	6.22362e+06	2.63502e+06	5.77332e+06	0.842	0.688	0.762	1.494	0.669	1.416	0.6404	0.217803	-0.642955
TGGT1_232190-t26_1-p1	Sec7 domain-containing protein GN=TGGT1_232190	3	4	5	4	353.7	380665	334814	551273	564759		653402	0.932	0.822	1.332	0.971		1.148	0.9709	0.824671	-0.0426054
TGGT1_232230-t26_1-p1	ribosomal protein RPL30 GN=TGGT1_232230	45	5	64	5	11.7	5.65375e+07	5.19801e+07	2.41882e+07	4.31455e+07	7.52107e+07	6.16976e+07	1.319	1.217	0.557	0.707	1.305	1.034	1.0154	0.950603	0.0220482
TGGT1_232250-t26_1-p1	catalase GN=TGGT1_232250	23	7	19	7	57.2	6.11099e+06	4.69746e+06	5.78903e+06	1.15111e+07	1.12172e+07	9.5502e+06	0.912	0.704	0.854	1.207	1.245	1.024	0.7106	0.0251163	-0.49289
TGGT1_232280-t26_1-p1	IMP2_N domain-containing protein(predict) GN=TGGT1_232280	29	5	23	5	30.1	1.79675e+07	8.8777e+06	1.36128e+07	2.56891e+07	2.25221e+07	2.24723e+07	1.18	0.585	0.883	1.185	1.1	1.06	0.7916	0.256386	-0.337156
TGGT1_232300-t26_1-p1	ribosomal protein RPS3 GN=TGGT1_232300	40	8	87	8	28.6	5.85143e+07	6.12895e+07	5.76719e+07	1.43634e+08	1.26469e+08	1.30694e+08	0.738	0.776	0.719	1.273	1.187	1.184	0.6128	0.000114985	-0.706512
TGGT1_232340-t26_1-p1	protein phosphatase 2C domain-containing protein GN=TGGT1_232340	37	17	91	17	60	9.9194e+07	9.86909e+07	1.02517e+08	1.00781e+08	9.74043e+07	9.94565e+07	1.21	1.208	1.235	0.864	0.884	0.872	1.3943	4.38647e-06	0.479541
TGGT1_232350-t26_1-p1	lactate dehydrogenase LDH1 GN=TGGT1_232350	69	16	317	16	35.5	2.36829e+08	2.37368e+08	2.71117e+08	4.04208e+08	4.34718e+08	3.95149e+08	0.873	0.878	0.987	1.047	1.192	1.046	0.8335	0.0368781	-0.262746
TGGT1_232370-t26_1-p1	CW-type Zinc Finger protein GN=TGGT1_232370	10	6	14	6	118.6	1.89195e+06	1.22245e+06	1.43567e+06	6.48463e+06	5.08144e+06	4.48032e+06	0.67	0.435	0.502	1.614	1.339	1.14	0.3926	0.00436173	-1.34887
TGGT1_232410-t26_1-p1	PDI family protein GN=TGGT1_232410	31	5	53	5	24.9	2.42224e+07	2.83912e+07	2.47996e+07	3.25154e+07	3.36699e+07	3.71303e+07	0.978	1.15	0.989	0.922	1.011	1.077	1.0355	0.646412	0.0503276
TGGT1_232440-t26_1-p1	Brf1p family coiled coil protein GN=TGGT1_232440	23	9	58	9	54	2.25601e+07	2.84921e+07	2.15162e+07	5.9567e+07	4.80716e+07	5.21732e+07	0.708	0.898	0.667	1.314	1.122	1.177	0.6291	0.0100516	-0.668639
TGGT1_232520-t26_1-p1	brix domain-containing protein GN=TGGT1_232520	10	3	9	3	43.2	1.96604e+06	2.13746e+06	2.00056e+06	3.0637e+06	3.63797e+06	3.90693e+06	0.858	0.937	0.863	0.94	1.181	1.225	0.7944	0.0625757	-0.332062
TGGT1_232550-t26_1-p1	hypothetical protein GN=TGGT1_232550	26	5	16	5	24.7	2.78525e+06	6.58526e+06	5.78431e+06	6.1136e+06	4.99245e+06	5.76243e+06	0.635	1.506	1.302	0.979	0.846	0.943	1.2439	0.596262	0.314871
TGGT1_232600-t26_1-p1	phospholipase, patatin family protein GN=TGGT1_232600	32	11	47	11	70.7	1.1075e+07	1.51905e+07	1.54067e+07	1.9038e+07	2.00181e+07	2.1596e+07	0.79	1.087	1.085	0.954	1.061	1.106	0.9491	0.622363	-0.075368
TGGT1_232660-t26_1-p1	Hsp70 interacting protein HIP GN=TGGT1_232660	23	7	23	7	45.2	1.54135e+07	1.26553e+07	1.61081e+07	1.49374e+07	2.08027e+07	18918664	1.138	0.938	1.175	0.775	1.142	1.003	1.1134	0.438078	0.154972
TGGT1_232710-t26_1-p1	ribosomal protein RPS3A GN=TGGT1_232710	56	14	136	14	29.4	8.81889e+07	8.32325e+07	8.16641e+07	1.86662e+08	1.83035e+08	1.80949e+08	0.801	0.758	0.732	1.191	1.236	1.18	0.6352	0.000107947	-0.654717
TGGT1_232720-t26_1-p1	putative Lsm12 GN=TGGT1_232720	8	1	3	1	27.1	506787		548354	707035	769365	995902
TGGT1_232760-t26_1-p1	protein phosphatase inhibitor IPP2 GN=TGGT1_232760	19	2	4	2	16.6	914766	962129	915572	1.85593e+06	1.58885e+06	1.56973e+06	0.855	0.903	0.845	1.219	1.104	1.054	0.7708	0.00551415	-0.375572
TGGT1_232830-t26_1-p1	putative vacuolar proton translocating ATPase subunit A GN=TGGT1_232830	21	13	45	13	101.1	1.38767e+07	1.10298e+07	9.67193e+06	1.86944e+07	1.46287e+07	1.27854e+07	1.255	1.001	0.864	1.188	0.984	0.83	1.0393	0.815528	0.0556122
TGGT1_233000-t26_1-p1	KOW motif domain-containing protein GN=TGGT1_233000	8	6	22	6	127.2	5.06869e+06	4.39965e+06	3.72613e+06	5.6753e+06	5.25231e+06	4.65983e+06	1.285	1.119	0.933	1.011	0.99	0.848	1.1713	0.230533	0.228111
TGGT1_233010-t26_1-p1	putative cell-cycle-assocaited protein kinase ERK7 GN=TGGT1_233010	7	3	7	3	74.4	2.24784e+06	2.83389e+06	1.8506e+06	2.7589e+06	4.52478e+06	3.55894e+06	0.923	1.168	0.75	0.796	1.381	1.049	0.8807	0.593205	-0.183277
TGGT1_233020-t26_1-p1	Not1 N-terminal domain, CCR4-Not complex component protein GN=TGGT1_233020	7	3	6	3	83.6	749445		728637	2.37522e+06	990301	2.08734e+06	0.658		0.631	1.464	0.646	1.315	0.5645	0.220323	-0.824955
TGGT1_233030-t26_1-p1	gliding-associated protein GAP70 GN=TGGT1_233030	11	1	1	1	38.6			1.29415e+06	1.43241e+06
TGGT1_233100-t26_1-p1	SPFH domain / Band 7 family protein GN=TGGT1_233100	27	7	41	7	32	1.53582e+07	1.64016e+07	2.10731e+07	2.81844e+07	2.92613e+07	2.96939e+07	0.801	0.858	1.085	1.032	1.134	1.112	0.8371	0.12603	-0.256528
TGGT1_233110-t26_1-p1	IMP dehydrogenasa GN=TGGT1_233110	29	11	50	11	59	1.3482e+07	7.90135e+06	1.54675e+07	2.49755e+07	2.10186e+07	2.41496e+07	0.92	0.541	1.042	1.197	1.066	1.183	0.7263	0.156308	-0.461363
TGGT1_233140-t26_1-p1	putative deoxyuridine 5'-triphosphate nucleotidohydrolase GN=TGGT1_233140	50	5	30	5	18.2	5.99917e+06	6.25766e+06	6.94833e+06	1.80082e+07	1.66076e+07	1.82629e+07	0.607	0.636	0.695	1.281	1.25	1.328	0.5022	9.16559e-05	-0.993666
TGGT1_233190-t26_1-p1	SKIP/SNW domain-containing protein GN=TGGT1_233190	7	2	3	2	61.5	1.22222e+07	1.13613e+07	1.18445e+07	8.03347e+06	8.62778e+06	8603063	1.47	1.371	1.406	0.679	0.771	0.743	1.9366	0.000102825	0.953526
TGGT1_233220-t26_1-p1	Putative transmembrane protein(predict) GN=TGGT1_233220	1	2	3	2	159.9	549445	294928	549495	966431	781391	794218	1.019	0.549	1.006	1.259	1.077	1.058	0.7584	0.214125	-0.398969
TGGT1_233230-t26_1-p1	RNA-binding protein 8A family protein GN=TGGT1_233230	33	4	22	4	18.4	2.13687e+06	3.05868e+06	3.00593e+06	1.0145e+07	5.62955e+06	7.11508e+06	0.502	0.72	0.697	1.673	0.982	1.199	0.4979	0.0239291	-1.00607
TGGT1_233260-t26_1-p1	putative GTP-binding protein GN=TGGT1_233260	9	3	4	3	43.2	3.21115e+06		2.7391e+06	3.5188e+06	1.89724e+06	4.0144e+06	1.27		1.07	0.977	0.558	1.14	1.3121	0.357239	0.391878
TGGT1_233350-t26_1-p1	putative nuclear transport factor 2 GN=TGGT1_233350	32	2	15	2	13.8	9.68194e+06	1.15011e+07	1.13839e+07	2.4611e+07	2.78579e+07	1.87767e+07	0.681	0.811	0.79	1.215	1.456	0.948	0.6306	0.0297593	-0.665203
TGGT1_233400-t26_1-p1	TAF9 RNA polymerase II, TATA box binding protein (TBP)-associated factor isoform 2 family protein GN=TGGT1_233400	38	6	11	6	19.7	8.00006e+06	8.04894e+06	7.66581e+06	8.84591e+06	8.55732e+06	8.75382e+06	1.171	1.182	1.108	0.909	0.931	0.92	1.254	0.000448655	0.326537
TGGT1_233450-t26_1-p1	SAG-related sequence SRS29A GN=TGGT1_233450	41	9	42	9	44.2	8.95478e+06	6.14935e+06	1.93639e+07	3.38523e+07	2.02313e+07	2.84904e+07	0.558	0.385	1.192	1.483	0.938	1.276	0.5775	0.14653	-0.792107
TGGT1_233460-t26_1-p1	SAG-related sequence SRS29B GN=TGGT1_233460	66	18	528	18	34.8	1.45068e+09	1.28155e+09	1.3163e+09	2.00468e+09	1.99028e+09	1.8513e+09	1.07	0.948	0.959	1.039	1.091	0.981	0.9569	0.416947	-0.0635599
TGGT1_233480-t26_1-p1	SAG-related sequence SRS29C GN=TGGT1_233480	32	8	122	8	39.2	1.81027e+08	1.89626e+08	1.97593e+08	2.11954e+08	2.02475e+08	2.13717e+08	1.104	1.161	1.19	0.908	0.918	0.936	1.2509	0.000716089	0.322966
TGGT1_233500-t26_1-p1	triose-phosphate isomerase TPI-II GN=TGGT1_233500	23	6	18	6	39.5	3.5135e+06	6.22208e+06	7.61946e+06	9.9297e+06	1.02505e+07	9.45177e+06	0.546	0.97	1.169	1.083	1.184	1.054	0.8085	0.324355	-0.30668
TGGT1_233520-t26_1-p1	ATP-dependent RNA helicase GN=TGGT1_233520	24	14	55	13	88.8	1.4642e+07	1.49833e+07	2.441e+07	2.18014e+07	2.00373e+07	2.31261e+07	0.898	0.922	1.478	0.939	0.914	1.018	1.1487	0.533646	0.200002
TGGT1_233680-t26_1-p1	nuclear movement family protein GN=TGGT1_233680	22	5	24	5	38.9	4.75678e+06	5.50395e+06	5.2946e+06	9.91672e+06	1.0912e+07	9.57236e+06	0.755	0.877	0.83	1.106	1.288	1.092	0.7063	0.00725563	-0.501647
TGGT1_233830-t26_1-p1	Putative transmembrane protein(predict) GN=TGGT1_233830	9	2	2	2	41.6	3.80142e+06	3.62303e+06	2.73583e+06	2.28979e+06	2.28397e+06	1.98368e+06	1.659	1.587	1.179	0.702	0.741	0.622	2.1429	0.003187	1.09956
TGGT1_233890-t26_1-p1	Putative transmembrane protein (Fragment)(predict) GN=TGGT1_233890	6	3	7	3	73.6	2.8035e+06	2.68534e+06	3.1619e+06	4.32983e+06	2.03191e+06	3.19988e+06	1.123	1.08	1.251	1.219	0.605	0.921	1.2583	0.26773	0.331476
TGGT1_268200-t26_1-p1	RNA recognition motif-containing protein GN=TGGT1_268200	35	11	86	11	66.4	3.14445e+07	2.18493e+07	2.8795e+07	4.69347e+07	4.45978e+07	4.70634e+07	1.04	0.725	0.94	1.09	1.097	1.118	0.8185	0.121081	-0.288946
TGGT1_268250-t26_1-p1	WD domain, G-beta repeat-containing protein GN=TGGT1_268250	5	1	2	1	59.9
TGGT1_268370-t26_1-p1	non-specific serine/threonine protein kinase GN=TGGT1_268370	0	1	3	1	903.6				765597		753000
TGGT1_268570-t26_1-p1	zinc finger (CCCH type) motif-containing protein GN=TGGT1_268570	18	3	14	3	47.1	1.61282e+06	4.03486e+06	3.91203e+06	5.86346e+06	4.71451e+06	6.73502e+06	0.438	1.1	1.049	1.119	0.952	1.313	0.7645	0.33986	-0.387412
TGGT1_268580-t26_1-p1	Erythrocyte membrane pfemp3, related protein(predict) GN=TGGT1_268580	2	1	1	1	53.6				532327	438034	535469
TGGT1_268590-t26_1-p1	rhomboid protease ROM4 GN=TGGT1_268590	9	2	4	2	72.3					1.40466e+06	3.16724e+06					0.556	1.21
TGGT1_268640-t26_1-p1	BING4CT (NUC141) domain-containing protein GN=TGGT1_268640	4	1	1	1	64.5		1.00378e+06	780874	713352	699111	582878
TGGT1_268750-t26_1-p1	putative peptidyl-prolyl cis-trans isomerase E GN=TGGT1_268750	12	1	1	1	16.3				743051
TGGT1_268760-t26_1-p1	Putative transmembrane protein(predict) GN=TGGT1_268760	27	4	29	4	32	3.67991e+06	4.42903e+06	4.66414e+06	6.41371e+06	6.65298e+06	6765534	0.824	0.995	1.031	1.008	1.107	1.087	0.8901	0.184808	-0.167961
TGGT1_268790-t26_1-p1	hypothetical protein GN=TGGT1_268790	22	4	14	4	27.3	5.63254e+06	4.45165e+06	8.29071e+06	3.92289e+06	3.18853e+06	4.85358e+06	1.355	1.075	1.969	0.663	0.57	0.838	2.1241	0.0245508	1.08685
TGGT1_268810-t26_1-p1	ck2 beta subunit GN=TGGT1_268810	19	3	16	3	34.1	2.22491e+06	3.02793e+06	3.04291e+06	6.09862e+06	6.03812e+06	5748239	0.62	0.847	0.838	1.194	1.251	1.151	0.641	0.0124134	-0.641604
TGGT1_268835-t26_1-p1	ATP synthase F0 subunit d-like protein, putative(predict) GN=TGGT1_268835	29	14	79	14	76	3.64898e+07	4.17413e+07	4.40072e+07	4.15457e+07	4.04546e+07	4.12699e+07	1.085	1.245	1.292	0.868	0.894	0.881	1.3704	0.00437448	0.454597
TGGT1_268850-t26_1-p1	enolase 2 GN=TGGT1_268850	52	18	272	18	52.1	2.25511e+08	2.33546e+08	2.49707e+08	4.03929e+08	3.80407e+08	4.13694e+08	0.863	0.897	0.944	1.086	1.082	1.137	0.8182	0.00273436	-0.289475
TGGT1_268870-t26_1-p1	tetratricopeptide repeat-containing protein GN=TGGT1_268870	19	14	57	14	114	1.97212e+07	1.63137e+07	1.85425e+07	2.46628e+07	2.38761e+07	2.32002e+07	1.139	0.946	1.058	1.001	1.026	0.963	1.0512	0.453102	0.0720372
TGGT1_268890-t26_1-p1	citrate synthase I GN=TGGT1_268890	26	10	38	10	60.4	2.03501e+07	1.55344e+07	1.88867e+07	2.65094e+07	2.7806e+07	2.68067e+07	1.093	0.837	1.002	1	1.11	1.034	0.9326	0.424727	-0.10067
TGGT1_268950-t26_1-p1	HTH La-type RNA-binding domain-containing protein(predict) GN=TGGT1_268950	41	16	68	16	60.2	3.60081e+07	3.68237e+07	3.46189e+07	4.19171e+07	4.44145e+07	4.34321e+07	1.108	1.137	1.052	0.906	1.016	0.96	1.144	0.0282891	0.194087
TGGT1_269140-t26_1-p1	transport protein particle component, Bet3 domain-containing protein GN=TGGT1_269140	4	1	4	1	23	368598	388228	540956	647537	470228	424493
TGGT1_269180-t26_1-p1	MIF4G domain-containing protein GN=TGGT1_269180	17	28	85	28	272.9	1.77217e+07	1.68681e+07	1.62154e+07	3.77683e+07	3.55025e+07	3.58165e+07	0.809	0.773	0.731	1.211	1.205	1.174	0.6443	0.000140025	-0.634196
TGGT1_269190-t26_1-p1	glyceraldehyde-3-phosphate dehydrogenase GAPDH2 GN=TGGT1_269190	35	20	128	20	105.1	5.65529e+07	5.25419e+07	5.20296e+07	7.78939e+07	7.97943e+07	7.70618e+07	1.042	0.972	0.947	1.009	1.094	1.02	0.9481	0.234046	-0.0768889
TGGT1_269200-t26_1-p1	putative crooked neck family 1 protein isoform 2 GN=TGGT1_269200	6	3	11	3	81.6	1.85151e+06	2.06887e+06	1.64341e+06	2.41017e+06	6.55447e+06	2.25042e+06	0.805	0.903	0.706	0.736	2.12	0.703	0.6783	0.528707	-0.560005
TGGT1_269250-t26_1-p1	Mov34/MPN/PAD-1 family protein GN=TGGT1_269250	30	6	25	6	38.4	2.31215e+07	1.79658e+07	1.62413e+07	1.72551e+07	1.34914e+07	1.37986e+07	1.656	1.291	1.149	0.868	0.719	0.71	1.7832	0.0105324	0.834469
TGGT1_269290-t26_1-p1	hypothetical protein GN=TGGT1_269290	0	1	1	1	503		1.00378e+06	780874	713352	699111	582878
TGGT1_269442-t26_1-p1	putative calmodulin GN=TGGT1_269442	16	1	6	1	9.8	4.6364e+06	5.89955e+06	5.35139e+06	8.44604e+06	6.91235e+06	7.06564e+06
TGGT1_269450-t26_1-p1	hypothetical protein GN=TGGT1_269450	4	1	3	1	39.8	1.49437e+06	2.21856e+06	2.59941e+06	1.53718e+06	1.43269e+06	1.4168e+06
TGGT1_269620-t26_1-p1	hypothetical protein GN=TGGT1_269620	6	2	3	2	58.8	2.60192e+06	2.45742e+06	2.06465e+06	1.148e+06	2.17271e+06	1.27885e+06	1.62	1.535	1.269	0.502	1.006	0.572	2.1269	0.0242401	1.08875
TGGT1_269650-t26_1-p1	FFD and TFG box motifs protein GN=TGGT1_269650	20	7	31	7	51.4	1.26516e+07	1.32694e+07	1.41664e+07	1.44486e+07	1.43209e+07	1.42461e+07	1.111	1.169	1.229	0.891	0.935	0.898	1.2882	0.00151967	0.365357
TGGT1_269690-t26_1-p1	Putative transmembrane protein(predict) GN=TGGT1_269690	16	10	28	10	94.2	2.12696e+07	1.7788e+07	1.69226e+07	1.51385e+07	1.48442e+07	1.49547e+07	1.538	1.291	1.209	0.769	0.798	0.777	1.7227	0.00176677	0.784671
TGGT1_269710-t26_1-p1	TFIIS N-terminal domain-containing protein (Fragment)(predict) GN=TGGT1_269710	4	2	2	2	170.3				1.29434e+06	530904	326018				1.542	0.67	0.397
TGGT1_269800-t26_1-p1	putative glutamine-dependent NAD(+) synthetase protein GN=TGGT1_269800	9	4	13	4	94.4	1.30143e+06	830403	1.12991e+06	3.66892e+06	3.38873e+06	4.20997e+06	0.654	0.419	0.56	1.295	1.266	1.519	0.4002	0.00286067	-1.32121
TGGT1_269840-t26_1-p1	proteasome regulatory subunit GN=TGGT1_269840	21	6	28	6	35.2	1.90043e+07	1.81078e+07	1.84866e+07	1.50329e+07	1.20406e+07	1.43791e+07	1.429	1.366	1.373	0.794	0.673	0.776	1.8582	0.000316032	0.893906
TGGT1_269885A-t26_1-p1	rhoptry metalloprotease toxolysin TLN1 GN=TGGT1_269885A	27	19	77	18	142.2	9.2224e+06	8.42585e+06	1.0327e+07	2.38034e+07	1.84665e+07	2.62535e+07	0.697	0.639	0.771	1.265	1.038	1.426	0.565	0.00621998	-0.823677
TGGT1_269885B-t26_1-p1	rhoptry metalloprotease toxolysin TLN1 GN=TGGT1_269885B	10	5	15	4	62.3	2.44911e+06	2.46777e+06	2.03482e+06	6.23429e+06	4.04463e+06	7.1407e+06	0.733	0.742	0.602	1.311	0.9	1.536	0.5543	0.0296938	-0.851261
TGGT1_269920-t26_1-p1	phosphatidylserine decarboxylase GN=TGGT1_269920	2	2	2	2	108	467428	2.64967e+06	2.74478e+06	1.55327e+06	429764	1.54316e+06	0.363	2.067	2.107	0.848	0.248	0.861	2.3183	0.369025	1.21307
TGGT1_269950-t26_1-p1	Thioredoxin domain-containing protein(predict) GN=TGGT1_269950	24	14	50	14	104.6	6.22613e+06	7.36863e+06	7.27612e+06	1.99901e+07	2.09348e+07	2.22834e+07	0.54	0.642	0.624	1.219	1.351	1.389	0.4562	0.000296205	-1.13226
TGGT1_269960-t26_1-p1	14-3-3 superfamily protein GN=TGGT1_269960	3	1	2	1	51.4	1.19401e+06	1.12558e+06	1.22783e+06	1.2175e+06	870796	902744
TGGT1_269980-t26_1-p1	putative preprotein translocase Sec61 GN=TGGT1_269980	18	9	72	9	52.1	3.6692e+07	3.66041e+07	4.1938e+07	6.64289e+07	6.68637e+07	6.33453e+07	0.859	0.86	0.969	1.092	1.163	1.064	0.8099	0.011508	-0.304184
TGGT1_270070-t26_1-p1	synaptobrevin family protein GN=TGGT1_270070	10	2	2	2	25.6	1.83169e+06	1.39109e+06	1.43692e+06	1.62797e+06	976278	956622	1.626	1.239	1.26	1.015	0.644	0.61	1.818	0.0284078	0.862352
TGGT1_270140-t26_1-p1	putative splicing factor DIM1 GN=TGGT1_270140	31	3	9	3	16.9	2.49625e+06	533704	542824	3.25023e+06	860526	2.73442e+06	1.749	0.375	0.376	1.599	0.448	1.376	0.7304	0.517379	-0.453241
TGGT1_270240-t26_1-p1	MAG1 protein GN=TGGT1_270240	25	10	125	10	49.2	1.53214e+08	1.32901e+08	1.37764e+08	1.17923e+08	1.18349e+08	1.08654e+08	1.454	1.266	1.291	0.786	0.835	0.741	1.6981	0.000668984	0.763921
TGGT1_270250-t26_1-p1	dense granule protein GRA1 GN=TGGT1_270250	29	5	129	5	20.1	3.06979e+08	3.01506e+08	3.01395e+08	5.38837e+08	6.2635e+08	5.50973e+08	0.853	0.841	0.827	1.052	1.294	1.1	0.7316	0.00829896	-0.450873
TGGT1_270270-t26_1-p1	Family UPF0121 protein(predict) GN=TGGT1_270270	11	2	6	2	41.5	438328	411656	402313	546998	491146	516784	1.139	1.074	1.033	0.999	0.949	0.965	1.1143	0.0286503	0.156138
TGGT1_270310-t26_1-p1	Acyl carrier protein(predict) GN=TGGT1_270310	5	1	3	1	26.6
TGGT1_270320-t26_1-p1	protein phosphatase 2C domain-containing protein GN=TGGT1_270320	36	15	64	15	58.7	1.80949e+07	2.72308e+07	1.77831e+07	3.14277e+07	3.0374e+07	3.04243e+07	0.85	1.284	0.825	1.037	1.061	1.026	0.9472	0.626192	-0.078259
TGGT1_270360-t26_1-p1	hypothetical protein GN=TGGT1_270360	10	2	13	2	28.2	1.17898e+07	8.35855e+06	9.60535e+06	1.0459e+07	9.34782e+06	1.13185e+07	1.413	1.005	1.137	0.881	0.833	0.974	1.3225	0.0683359	0.403268
TGGT1_270370-t26_1-p1	putative clathrin assembly protein AP19 GN=TGGT1_270370	11	1	2	1	19.7				1.16648e+06	1.20726e+06
TGGT1_270380-t26_1-p1	ribosomal protein RPS13 GN=TGGT1_270380	34	6	63	6	17.2	7.84782e+07	6.83454e+07	7.94905e+07	1.34802e+08	1.53013e+08	1.53397e+08	0.858	0.75	0.858	1.035	1.244	1.204	0.708	0.00888774	-0.498179
TGGT1_270510-t26_1-p1	asparaginyl-tRNA synthetase (NOB+tRNA synthase) GN=TGGT1_270510	41	24	239	24	74.9	1.58437e+08	1.53733e+08	1.52137e+08	4.05719e+08	3.92243e+08	3.96609e+08	0.697	0.679	0.661	1.254	1.283	1.253	0.5375	3.48117e-06	-0.895663
TGGT1_270530-t26_1-p1	ubiquitin fusion degradation protein UFD1CY GN=TGGT1_270530	10	2	20	2	36.5	1.09115e+07	9.34613e+06	1.21261e+07	1.07662e+07	8.01377e+06	9.10789e+06	1.321	1.136	1.45	0.916	0.721	0.792	1.6085	0.0088109	0.685716
TGGT1_270550-t26_1-p1	putative gamma-glutamyl phosphate reductase GN=TGGT1_270550	26	8	37	8	54.4	1.09839e+07	9.64985e+06	8.46016e+06	8.5739e+06	1.07442e+07	9.38473e+06	1.387	1.223	1.055	0.761	1.009	0.851	1.3983	0.0420533	0.483674
TGGT1_270560-t26_1-p1	peptidyl-prolyl cis-trans isomerase family 1 GN=TGGT1_270560	26	4	8	4	20.8	8.4506e+06	7.72702e+06	7.73469e+06	7.91579e+06	6.36571e+06	6.60297e+06	1.377	1.263	1.244	0.906	0.771	0.772	1.586	0.0017397	0.665393
TGGT1_270640-t26_1-p1	RNA recognition motif-containing protein GN=TGGT1_270640	10	2	7	2	24.5	1.77166e+06	1.73911e+06	1.72029e+06	4.13806e+06	2.93298e+06	3.59552e+06	0.813	0.801	0.78	1.334	1.001	1.185	0.6801	0.0108365	-0.556181
TGGT1_270690-t26_1-p1	arginyl-tRNA synthetase GN=TGGT1_270690	1	1	3	1	130.2	1.8858e+06	1.88974e+06	1.74631e+06	1.53437e+06	1.23485e+06	1.05125e+06
TGGT1_270710-t26_1-p1	WW domain binding protein 11 GN=TGGT1_270710	4	2	6	2	61	966403	526771	524594	1.74908e+06	1.29202e+06	1.96491e+06	1.004	0.549	0.538	1.277	0.998	1.466	0.5589	0.0583617	-0.839338
TGGT1_270770-t26_1-p1	PWI domain-containing protein GN=TGGT1_270770	5	3	3	3	87.1	5.2677e+06	5.32847e+06	5.15307e+06	2.75072e+06	3.6364e+06	2.58156e+06	1.555	1.579	1.502	0.571	0.798	0.547	2.4196	0.00171971	1.27477
TGGT1_270780-t26_1-p1	DNA-directed RNA polymerase II RPB6 GN=TGGT1_270780	14	1	3	1	16.2	877789	674299		1.35666e+06	1.61116e+06	1.30458e+06
TGGT1_270830-t26_1-p1	small nuclear ribonucleoprotein GN=TGGT1_270830	23	3	21	3	17.5	6.97469e+06	5.88486e+06	7.78424e+06	1.17806e+07	9.60994e+06	1.01905e+07	0.975	0.825	1.074	1.156	0.998	1.023	0.9046	0.309538	-0.144648
TGGT1_270840-t26_1-p1	poly(ADP-ribose) polymerase catalytic domain-containing protein GN=TGGT1_270840	4	3	5	3	113.3	852910	1.11267e+06	2.4566e+06	3.64824e+06	1.95579e+06	2.5352e+06	0.495	0.649	1.409	1.489	0.845	1.058	0.7527	0.367311	-0.409853
TGGT1_270865-t26_1-p1	putative adenylate cyclase GN=TGGT1_270865	1	2	5	2	222.6	3.17024e+06	1.48799e+06	2.532e+06	2.54481e+06	2.37587e+06	2.13653e+06	1.624	0.765	1.281	0.916	0.905	0.786	1.4077	0.26096	0.49334
TGGT1_270880-t26_1-p1	RNA recognition motif-containing protein GN=TGGT1_270880	2	1	3	1	138.9				580517	814972	792395
TGGT1_271050-t26_1-p1	SAG-related sequence SRS34A GN=TGGT1_271050	52	9	129	9	19	6.45675e+08	7.06561e+08	5.94605e+08	7.71159e+08	8.72573e+08	8.95699e+08	1.05	1.153	0.955	0.881	1.055	1.046	1.059	0.510344	0.0827026
TGGT1_271060-t26_1-p1	Sec1 family protein GN=TGGT1_271060	3	2	5	2	72.6	1.95607e+06	1.79963e+06	1.13297e+06	1.90072e+06	2.3057e+06	986218	1.416	1.307	0.81	0.967	1.241	0.513	1.2984	0.400325	0.376735
TGGT1_271100-t26_1-p1	NUC153 domain-containing protein GN=TGGT1_271100	4	2	8	2	111.7	537527	1.06725e+06	689388	1.43853e+06	816077	1.33739e+06	0.666	1.328	0.844	1.253	0.752	1.191	0.888	0.628211	-0.171368
TGGT1_271280-t26_1-p1	putative 60S ribosome subunit biogenesis protein NIP7 GN=TGGT1_271280	11	1	5	1	20.4	1.41677e+06	1.28169e+06	1.20742e+06	1.29127e+06	1.07343e+06	1.35825e+06
TGGT1_271350-t26_1-p1	bifunctional protein FolC subfamily protein GN=TGGT1_271350	10	3	6	3	61.4				2.046e+06	1.63936e+06	1.94022e+06				0.932	0.791	0.904
TGGT1_271390-t26_1-p1	Utp11(predict) GN=TGGT1_271390	4	1	1	1	39.7			446299	473456		247828
TGGT1_271440-t26_1-p1	NPL4 family protein GN=TGGT1_271440	21	8	17	8	55.8	1.75448e+07	2.16587e+07	1.72874e+07	9.89089e+06	1.03062e+07	1.30089e+07	1.427	1.768	1.389	0.565	0.623	0.76	2.3532	0.00178019	1.23462
TGGT1_271740-t26_1-p1	PHD domain-containing protein(predict) GN=TGGT1_271740	1	2	2	2	216	565788	877214	586721	1.21692e+06	1.43683e+06	1.46913e+06	0.671	1.044	0.687	1.014	1.267	1.251	0.6801	0.0667053	-0.556181
TGGT1_271810-t26_1-p1	putative lanp GN=TGGT1_271810	52	11	82	11	32	3.56169e+07	3.53463e+07	4.18456e+07	5.31234e+07	4.61027e+07	5.41173e+07	0.977	0.973	1.133	1.023	0.94	1.066	1.0178	0.804336	0.0254541
TGGT1_271820-t26_1-p1	lipoyltransferase and lipoate-protein ligase subfamily protein GN=TGGT1_271820	15	5	22	5	52.5	8.20348e+07	8.92131e+07	8.71114e+07	2.32339e+07	3.80568e+07	3.05755e+07	1.709	1.865	1.793	0.34	0.59	0.458	3.8667	0.0010333	1.9511
TGGT1_271888-t26_1-p1	putative 3-ketoacyl-CoA reductase GN=TGGT1_271888	29	9	54	9	37.5	2.12973e+07	2.86099e+07	2.37293e+07	2.07188e+07	2.38025e+07	2.04038e+07	1.122	1.512	1.234	0.767	0.932	0.772	1.5654	0.0150082	0.646531
TGGT1_271930-t26_1-p1	Inner membrane complex protein 20(predict) GN=TGGT1_271930	52	6	25	6	26.1	4.73454e+06	1.48985e+06	4.1051e+06	7.67913e+06	8.06172e+06	6.51438e+06	1.06	0.335	0.908	1.208	1.342	1.048	0.6401	0.206682	-0.643631
TGGT1_271935-t26_1-p1	hypothetical protein GN=TGGT1_271935	22	1	4	1	9.8
TGGT1_271970-t26_1-p1	glideosome-associated protein with multiple-membrane spans GAPM3 GN=TGGT1_271970	11	2	13	2	34.3	1.90009e+07	1.97115e+07	2.00146e+07	3.01598e+07	2.62858e+07	31335254	0.946	0.985	0.985	1.055	0.974	1.121	0.9257	0.152128	-0.111383
TGGT1_272010-t26_1-p1	Gar1 protein RNA binding region protein GN=TGGT1_272010	6	1	5	1	20.9	1.10656e+06	1.26213e+06	1.53884e+06	1.8838e+06	952707	873532
TGGT1_272030A-t26_1-p1	kelch repeat-containing protein GN=TGGT1_272030A	9	3	3	3	63.9	1.63278e+06	735459	819707	2.18e+06	1.60788e+06	1.88836e+06	1.344	0.608	0.666	1.261	0.984	1.116	0.7789	0.298301	-0.36049
TGGT1_272230-t26_1-p1	putative heat shock protein hslv GN=TGGT1_272230	8	1	1	1	36.1
TGGT1_272290-t26_1-p1	pyruvate dehydrogenase complex subunit PD-HE1Beta GN=TGGT1_272290	12	4	15	4	50	3.19797e+06	1.38911e+06	703584	5.80757e+06	4.06766e+06	4.45481e+06	1.189	0.518	0.258	1.517	1.125	1.19	0.5128	0.132832	-0.963532
TGGT1_272350-t26_1-p1	mRNA export protein GN=TGGT1_272350	6	1	3	1	41.5			446208	717148	514754	510071
TGGT1_272400-t26_1-p1	casein kinase ii regulatory subunit protein GN=TGGT1_272400	12	3	16	3	39.7	2.28668e+06	2.12115e+06	3.66066e+06	5.38739e+06	4.12051e+06	4.71601e+06	0.749	0.697	1.183	1.239	1.003	1.109	0.7845	0.2042	-0.350155
TGGT1_272550-t26_1-p1	Component of IIS longevity pathway protein SMK-1(predict) GN=TGGT1_272550	1	1	2	1	208.3				763038	532763	431603
TGGT1_272630-t26_1-p1	putative U6 snRNA-associated Sm family protein LSm8 GN=TGGT1_272630	19	2	10	2	14.5	3.03451e+06	5.26642e+06	5.49111e+06	5.48536e+06	5.12826e+06	5.39974e+06	0.743	1.294	1.328	0.944	0.934	0.949	1.1903	0.498463	0.251325
TGGT1_272640-t26_1-p1	putative eukaryotic initiation factor-2B, epsilon subunit GN=TGGT1_272640	1	1	1	1	92.8				474883	493730	529405
TGGT1_272660-t26_1-p1	Inhibitor of cysteine protease 2(predict) GN=TGGT1_272660	32	5	30	5	28	5.89709e+07	5.58151e+07	5.4694e+07	4.08328e+07	3.6022e+07	41854649	1.493	1.418	1.368	0.726	0.678	0.761	1.9764	8.46448e-05	0.982875
TGGT1_272740-t26_1-p1	DNA-directed RNA polymerase III RPC2 GN=TGGT1_272740	1	1	2	1	147.1	440260	383354	504925	422617	569428	685856
TGGT1_272910-t26_1-p1	T-complex protein 1 delta subunit GN=TGGT1_272910	45	19	155	19	58.6	5.49101e+07	4.80625e+07	5.27932e+07	6.40165e+07	6.88733e+07	6.72506e+07	1.126	0.989	1.069	0.922	1.05	0.99	1.0749	0.246129	0.104202
TGGT1_273070-t26_1-p1	putative GTPase activating protein for adp ribosylation factor GN=TGGT1_273070	11	4	9	4	51.9	667380	2.43847e+06	686567	3.40761e+06	2.02403e+06	3.06619e+06	0.396	1.453	0.403	1.421	0.894	1.307	0.6218	0.221407	-0.685477
TGGT1_273090-t26_1-p1	cell division protein CDC48CY GN=TGGT1_273090	47	32	304	32	89.3	1.86557e+08	1.85393e+08	1.87975e+08	2.18774e+08	2.33454e+08	2.44804e+08	1.083	1.08	1.078	0.892	1.008	1.021	1.1096	0.0699837	0.15004
TGGT1_273110-t26_1-p1	SAG-related sequence SRS30D GN=TGGT1_273110	7	2	8	1	45	635471	743389		496615	750337	646741
TGGT1_273120-t26_1-p1	SAG-related sequence SRS30C GN=TGGT1_273120	15	4	15	3	39.8	8.25195e+06	1.0186e+07	8.52018e+06	1.00335e+07	1.05775e+07	1.13138e+07	1.023	1.267	1.043	0.874	0.975	1.007	1.167	0.133472	0.222805
TGGT1_273130-t26_1-p1	SAG-related sequence SRS30A GN=TGGT1_273130	27	8	39	8	38.5	2.72172e+06	4.74898e+06	5.25279e+06	1.20349e+07	1.13256e+07	1.04431e+07	0.427	0.747	0.814	1.326	1.321	1.176	0.52	0.0285636	-0.943416
TGGT1_273370-t26_1-p1	putative coatomer gamma 2-subunit protein GN=TGGT1_273370	16	12	31	12	112.2	1.25707e+07	1.081e+07	1.40568e+07	1.76498e+07	1.82427e+07	1.90348e+07	0.993	0.857	1.097	0.98	1.072	1.08	0.9409	0.452585	-0.0878867
TGGT1_273460-t26_1-p1	eukaryotic translation initiation factor 3 subunit 6 interacting protein GN=TGGT1_273460	39	19	122	19	75	4.57162e+07	4.55174e+07	4.36536e+07	7.57616e+07	6.78934e+07	7.42265e+07	0.946	0.945	0.892	1.101	1.044	1.103	0.8568	0.00430485	-0.22297
TGGT1_273490-t26_1-p1	putative glutamine synthetase, type I GN=TGGT1_273490	25	8	21	8	53.4	2.09328e+07	1.733e+07	1.81623e+07	2.00032e+07	1.7856e+07	2.25194e+07	1.308	1.087	1.121	0.878	0.829	1.01	1.2941	0.034609	0.371949
TGGT1_273520-t26_1-p1	PCI domain-containing protein GN=TGGT1_273520	36	18	92	18	67.3	3.65388e+07	3.53916e+07	3.18415e+07	6.08291e+07	6.00168e+07	6.00088e+07	0.937	0.911	0.806	1.096	1.144	1.105	0.7934	0.00830902	-0.33388
TGGT1_273560-t26_1-p1	putative kinesin heavy chain GN=TGGT1_273560	6	7	14	7	181.3	7.17413e+06	8.98662e+06	7.04139e+06	6.67641e+06	6.98125e+06	8.17488e+06	1.163	1.461	1.127	0.76	0.841	0.951	1.4698	0.0214786	0.55562
TGGT1_273760-t26_1-p1	heat shock protein HSP70 GN=TGGT1_273760	53	32	600	30	72.2	1.068e+09	1.13309e+09	1.19312e+09	1.30925e+09	1.1067e+09	1.23839e+09	1.106	1.177	1.22	0.952	0.852	0.921	1.2855	0.00449907	0.36233
TGGT1_273840-t26_1-p1	brix domain-containing protein GN=TGGT1_273840	3	1	1	1	73.7
TGGT1_273850-t26_1-p1	Nsp1_C domain-containing protein(predict) GN=TGGT1_273850	8	2	4	2	68.6	2.0491e+06	898400	1.04187e+06	2.61156e+06	2.43244e+06	2.77727e+06	1.266	0.557	0.636	1.134	1.117	1.232	0.706	0.180176	-0.50226
TGGT1_273860-t26_1-p1	hypothetical protein GN=TGGT1_273860	8	2	8	2	37.8	2.04085e+06	1.37566e+06	1.77948e+06	3.12929e+06	3.23904e+06	3.0428e+06	1.02	0.69	0.878	1.098	1.203	1.092	0.7627	0.0749558	-0.390812
TGGT1_273870-t26_1-p1	SWI2/SNF2 ISWI-like (AT hook) GN=TGGT1_273870	10	10	32	10	175.1	1.36072e+07	1.37789e+07	1.22045e+07	1.5048e+07	1.49045e+07	1.51689e+07	1.172	1.191	1.038	0.911	0.955	0.938	1.2129	0.0136604	0.278461
TGGT1_273905-t26_1-p1	Putative ARM repeat protein(predict) GN=TGGT1_273905	28	8	19	8	41.1	2.49646e+07	2.17305e+07	2.40313e+07	3.66273e+07	4.82577e+07	4.43076e+07	0.911	0.796	0.866	0.939	1.31	1.161	0.7545	0.0594924	-0.406407
TGGT1_273930-t26_1-p1	DNA topoisomerase domain-containing protein GN=TGGT1_273930	12	3	16	3	28	7.83964e+06	2.84915e+06	2.69831e+06	7.09882e+06	7.98303e+06	8.50381e+06	1.547	0.564	0.526	0.984	1.172	1.205	0.7846	0.35607	-0.349971
TGGT1_273950-t26_1-p1	putative replication factor C subunit 5 GN=TGGT1_273950	11	3	9	3	43.4	1.1034e+06	1.14377e+06		1.8754e+06	1.45266e+06	4.01164e+06	0.7	0.728		0.836	0.685	1.827	0.6398	0.429712	-0.644307
TGGT1_273960-t26_1-p1	chaperonin GroS protein GN=TGGT1_273960	32	8	25	8	39.9	5.40678e+06	7.66888e+06	6.43467e+06	1.29281e+07	1.21194e+07	1.24323e+07	0.692	0.985	0.814	1.163	1.154	1.143	0.7199	0.0294189	-0.474132
TGGT1_274060-t26_1-p1	2-oxoglutarate/malate translocase OMT GN=TGGT1_274060	18	5	29	5	35	3.99477e+06	4.95596e+06	4.4974e+06	6.11763e+06	6.37974e+06	7.15594e+06	0.881	1.096	0.979	0.947	1.046	1.133	0.9456	0.522063	-0.0806981
TGGT1_274070-t26_1-p1	ThiF family protein GN=TGGT1_274070	2	1	1	1	84.9
TGGT1_274190-t26_1-p1	putative eukaryotic initiation factor 2B epsilon subunit GN=TGGT1_274190	13	9	33	9	88.8	5.71578e+06	5.43576e+06	6.00588e+06	1.35481e+07	1.28159e+07	9.95558e+06	0.78	0.744	0.809	1.299	1.3	0.976	0.6526	0.013141	-0.615729
TGGT1_324600-t26_1-p1	heat shock protein GN=TGGT1_324600	74	10	144	10	20.3	8.77754e+07	8.48828e+07	8.74061e+07	1.31287e+08	1.14484e+08	1.17174e+08	1.028	0.998	1.011	1.08	0.997	0.986	0.9915	0.808071	-0.0123153
TGGT1_210370-t26_1-p1	Putative RNA helicase-1(predict) GN=TGGT1_210370	20	6	24	6	52.4	6.07869e+06	4.26995e+06	5.01694e+06	9.51532e+06	1.15791e+07	9.01738e+06	0.975	0.688	0.795	1.073	1.382	1.039	0.7035	0.0594439	-0.507378
TGGT1_210390-t26_1-p1	WD domain, G-beta repeat-containing protein GN=TGGT1_210390	5	1	4	1	58.5	462523		287639	776275	1.02465e+06	761899
TGGT1_264440-t26_1-p1	signal recognition particle receptor beta subunit protein GN=TGGT1_264440	35	8	27	8	37.4	5.86485e+06	4.33346e+06	5.59151e+06	9.6521e+06	8.94098e+06	9689571	0.971	0.72	0.914	1.123	1.101	1.152	0.7716	0.0442507	-0.374075
TGGT1_264450-t26_1-p1	putative DNA topoisomerase III beta-1 GN=TGGT1_264450	11	5	13	5	94.8	1.70893e+06	1.66831e+06	1.55049e+06	4.11903e+06	2.73839e+06	2.54203e+06	0.87	0.853	0.78	1.474	1.037	0.93	0.7274	0.104274	-0.459179
TGGT1_264600-t26_1-p1	Putative transmembrane protein(predict) GN=TGGT1_264600	13	2	10	2	23.9		4.03882e+06	3.88826e+06	4.42723e+06	3.50643e+06	4.21992e+06		1.227	1.163	0.942	0.79	0.918	1.3528	0.0255566	0.435949
TGGT1_264610-t26_1-p1	RNA recognition motif-containing protein GN=TGGT1_264610	17	5	41	5	45	1.76383e+07	1.64065e+07	1.44853e+07	3.16936e+07	3.07817e+07	3.70835e+07	0.869	0.811	0.705	1.097	1.128	1.312	0.6743	0.00890823	-0.568537
TGGT1_264650-t26_1-p1	phosphoacetylglucosamine mutase GN=TGGT1_264650	3	2	3	2	107.7		1.02445e+06	535239	1.62525e+06	1.43349e+06	1.74907e+06		0.982	0.505	1.09	1.018	1.2	0.6743	0.178983	-0.568537
TGGT1_264660-t26_1-p1	SAG-related sequence SRS44 GN=TGGT1_264660	34	54	370	54	251.8	2.65919e+08	2.67548e+08	2.77163e+08	1.5482e+08	1.36378e+08	1.38836e+08	1.564	1.579	1.61	0.64	0.596	0.586	2.6087	4.52886e-06	1.38333
TGGT1_264690-t26_1-p1	putative cyclin 4 GN=TGGT1_264690	2	1	1	1	69.9			446804	759005	467172	678034
TGGT1_264760-t26_1-p1	Oxysterol-binding protein GN=TGGT1_264760	2	1	3	1	138.7				520688		592755
TGGT1_264770-t26_1-p1	hypothetical protein GN=TGGT1_264770	9	2	7	2	39.5	2.05008e+06	2.37026e+06	2.27699e+06	3.02096e+06	2.66106e+06	2.28209e+06	1.02	1.184	1.119	1.056	0.985	0.816	1.1631	0.15443	0.217975
TGGT1_264830-t26_1-p1	Putative transportin-3 (Fragment)(predict) GN=TGGT1_264830	10	6	27	6	136.5	4.08071e+06	3.21461e+06	6.14686e+06	8.44791e+06	6.65114e+06	8.86918e+06	0.796	0.629	1.184	1.158	0.965	1.242	0.7753	0.227894	-0.367173
TGGT1_264860-t26_1-p1	zinc finger, C3HC4 type (RING finger) domain-containing protein GN=TGGT1_264860	1	3	8	3	413.9	1.43343e+07	1.31542e+07	1.45255e+07	8.29699e+06	9.06996e+06	6.91658e+06	1.578	1.453	1.579	0.642	0.742	0.547	2.3874	0.000683841	1.25544
TGGT1_265020-t26_1-p1	putative arabinogalactan protein GN=TGGT1_265020	10	2	7	2	33.2	687734	1.63205e+06	921367	1.39631e+06	1.20099e+06	1.64923e+06	0.67	1.596	0.887	0.956	0.87	1.154	1.0581	0.988971	0.081476
TGGT1_265110-t26_1-p1	putative ribosome biogenesis protein GN=TGGT1_265110	4	3	3	3	117.8	5.3038e+06	5.21701e+06	4.72548e+06	2.81855e+06	7.91935e+06	5.38239e+06	1.234	1.218	1.086	0.461	1.37	0.899	1.296	0.332658	0.374066
TGGT1_265150-t26_1-p1	ANK_REP_REGION domain-containing protein(predict) GN=TGGT1_265150	13	4	12	4	52.6	6.23398e+06	6.34611e+06	6.07793e+06	4.39951e+06	4.70643e+06	5207453	1.38	1.41	1.329	0.684	0.775	0.828	1.801	0.000544012	0.848798
TGGT1_265180-t26_1-p1	hypothetical protein GN=TGGT1_265180	13	4	8	4	48.3	8.76335e+06	8.19952e+06	1.02847e+07	4.70281e+06	4.62084e+06	5.40528e+06	1.523	1.43	1.766	0.574	0.597	0.675	2.5563	0.000294243	1.35406
TGGT1_265220-t26_1-p1	co-chaperone GrpE protein GN=TGGT1_265220	19	6	28	6	37.5	9.28089e+06	8.46045e+06	7.4058e+06	1.14129e+07	9.91972e+06	9.27242e+06	1.215	1.111	0.957	1.049	0.965	0.872	1.1376	0.221608	0.185993
TGGT1_265250-t26_1-p1	RNA recognition motif-containing protein GN=TGGT1_265250	7	6	15	6	160.1	2.51698e+06	2.26882e+06	2.20604e+06	5.7631e+06	5.52964e+06	4.91924e+06	0.792	0.716	0.685	1.273	1.293	1.111	0.5964	0.00132342	-0.745648
TGGT1_265260-t26_1-p1	hypothetical protein GN=TGGT1_265260	8	2	4	2	49.1	1.71849e+06	1.7372e+06	1.72958e+06	2.49267e+06	2.31781e+06	2.0746e+06	1.039	1.054	1.033	1.059	1.042	0.901	1.0413	0.452177	0.0583858
TGGT1_265310-t26_1-p1	putative heat shock protein 40 GN=TGGT1_265310	39	9	50	9	37.2	5.25046e+06	1.43563e+07	9.62727e+06	2.71449e+07	1.71729e+07	1.69248e+07	0.423	1.162	0.767	1.538	1.03	0.98	0.6629	0.221523	-0.593137
TGGT1_265330-t26_1-p1	putative cell-cycle-associated protein kinase GSK GN=TGGT1_265330	47	14	64	14	44.4	1.50066e+07	1.32523e+07	1.92704e+07	2.96004e+07	3.02531e+07	3.09872e+07	0.791	0.701	1.004	1.097	1.186	1.174	0.722	0.0360385	-0.469929
TGGT1_265370-t26_1-p1	hypothetical protein GN=TGGT1_265370	17	2	18	2	16	3.621e+06	4.43564e+06	4.70932e+06	7.06995e+06	9.1095e+06	7.91704e+06	0.717	0.881	0.921	0.983	1.341	1.126	0.7301	0.0578293	-0.453834
TGGT1_265410-t26_1-p1	G-protein beta WD-40 repeat containing protein GN=TGGT1_265410	5	2	5	2	67.3			353573	648332	981003	456369			0.696	0.908	1.455	0.654	0.6921		-0.530948
TGGT1_265420-t26_1-p1	hypothetical protein GN=TGGT1_265420	7	1	3	1	28.7	3.99818e+06	5.16252e+06	5.83326e+06	4.96763e+06	3.72535e+06	5.34743e+06
TGGT1_265440-t26_1-p1	PPP4R2(predict) GN=TGGT1_265440	2	1	1	1	81.6	496276	616728	569093	1.27373e+06	973751
TGGT1_265450-t26_1-p1	hexokinase GN=TGGT1_265450	18	7	58	7	51.4	2.34004e+07	1.54011e+07	2.35768e+07	3.63607e+07	2.23237e+07	2.50986e+07	1.168	0.772	1.163	1.275	0.829	0.9	1.033	0.872806	0.0468403
TGGT1_265510-t26_1-p1	Glutaredoxin domain-containing protein(predict) GN=TGGT1_265510	9	1	6	1	29.7	807111	1.19672e+06	1.25246e+06	2.32366e+06	2.19184e+06	2.56376e+06
TGGT1_265520-t26_1-p1	hypothetical protein GN=TGGT1_265520	20	5	16	5	56.7	1.40024e+06	1.55189e+06	1.29092e+06	8.39387e+07	8.33162e+07	4.55171e+06	0.058	0.065	0.053	2.444	2.568	0.135	0.0342	0.0462075	-4.86986
TGGT1_265530-t26_1-p1	RNA recognition motif-containing protein GN=TGGT1_265530	27	8	53	8	51.5	1.2228e+07	1.36149e+07	1.43073e+07	2.40855e+07	2.90133e+07	31703309	0.714	0.798	0.825	0.988	1.26	1.33	0.6532	0.0143485	-0.614403
TGGT1_265840-t26_1-p1	Putative 200 kDa antigen p200(predict) GN=TGGT1_265840	1	1	2	1	148.4
TGGT1_265870A-t26_1-p1	pantoate-beta-alanine ligase GN=TGGT1_265870A	5	2	4	2	60.9	357745	557692	202871	1.64992e+06	2.40655e+06	2.00537e+06	0.364	0.569	0.204	1.178	1.819	1.464	0.2549	0.0112087	-1.972
TGGT1_265870B-t26_1-p1	pantoate-beta-alanine ligase GN=TGGT1_265870B	13	2	3	2	27.3	864470			2.28276e+06	2.00531e+06	1346787	0.647			1.2	1.116	0.724	0.6385		-0.647241
TGGT1_266030-t26_1-p1	putative pre-mRNA splicing factor GN=TGGT1_266030	4	1	2	1	63				414613	293887	307635
TGGT1_266060-t26_1-p1	ribosomal protein RPSA GN=TGGT1_266060	37	7	84	7	31.5	8.38017e+07	9.55047e+07	7.01003e+07	1.51451e+08	1.43198e+08	158233093	0.871	0.996	0.719	1.106	1.106	1.181	0.7622	0.0448163	-0.391758
TGGT1_266070-t26_1-p1	ribosomal protein RPL31 GN=TGGT1_266070	21	2	28	2	14.3	4.8689e+07	5.41019e+07	4.77162e+07	1.14635e+08	7.82984e+07	85693716	0.828	0.923	0.801	1.369	0.99	1.047	0.7493	0.061612	-0.416385
TGGT1_266080-t26_1-p1	hypothetical protein GN=TGGT1_266080	10	6	19	6	81.2	2.10428e+06	2.44268e+06	2.94309e+06	7.07504e+06	6.99268e+06	6.32099e+06	0.551	0.642	0.761	1.301	1.361	1.188	0.5075	0.00250568	-0.97852
TGGT1_266090-t26_1-p1	Putative transmembrane protein(predict) GN=TGGT1_266090	10	3	10	3	49.5	4.81669e+06	3.93677e+06	4.03776e+06	3.90392e+06	4.52959e+06	3.48984e+06	1.422	1.167	1.177	0.81	0.994	0.74	1.4803	0.0218389	0.56589
TGGT1_266120-t26_1-p1	thioredoxin-dependent peroxidase TPX1/2 GN=TGGT1_266120	14	3	8	3	37.2		902747		1.64791e+06	1.40805e+06	1.49965e+06		0.807		1.032	0.933	0.96	0.8277		-0.27282
TGGT1_266280-t26_1-p1	HEAT repeat-containing protein GN=TGGT1_266280	2	1	1	1	101.1	728366	797258		579326		497900
TGGT1_266320-t26_1-p1	Glycosyltransferase family protein(predict) GN=TGGT1_266320	2	1	1	1	118.8					370165	295014
TGGT1_266435-t26_1-p1	Conserved Plasmodium protein, related(predict) GN=TGGT1_266435	1	1	1	1	412.5				209530	252386	231549
TGGT1_266460-t26_1-p1	putative small ubiquitin family modifier GN=TGGT1_266460	9	1	3	1	10.3	582477	462498	449816	989623	1.07961e+06	918400
TGGT1_266620-t26_1-p1	thioredoxin domain-containing protein GN=TGGT1_266620	11	1	4	1	22.7	1.51508e+06	1.31844e+06	1.29243e+06	1.33644e+06	1.65424e+06	1.55353e+06
TGGT1_266630-t26_1-p1	ANK_REP_REGION domain-containing protein(predict) GN=TGGT1_266630	3	1	3	1	67.3	911603	840440	1.07371e+06	561034	491808	408728
TGGT1_266640-t26_1-p1	putative Acetyl-coenzyme A synthetase 2 GN=TGGT1_266640	39	20	123	20	79.9	3.29466e+07	3.16608e+07	3.83618e+07	7.98673e+07	7.29613e+07	73240973	0.731	0.705	0.84	1.244	1.203	1.167	0.6298	0.00118867	-0.667034
TGGT1_266750-t26_1-p1	putative transporter/permease protein GN=TGGT1_266750	10	2	4	2	39.3				1.70138e+06	825443	899550				1.273	0.654	0.688
TGGT1_266760-t26_1-p1	isocitrate dehydrogenase GN=TGGT1_266760	23	12	49	11	66.3	2.8699e+07	2.92736e+07	2.5629e+07	3.38093e+07	3.08665e+07	30140726	1.174	1.202	1.035	0.971	0.939	0.885	1.2204	0.0212368	0.287354
TGGT1_266810-t26_1-p1	Putative transmembrane protein(predict) GN=TGGT1_266810	6	1	2	1	34.4	1.59586e+06	4.31423e+06	2.52369e+06	1.73484e+06	1.43462e+06	739895
TGGT1_266960-t26_1-p1	beta-tubulin GN=TGGT1_266960	64	18	410	6	50	1.1359e+08	1.07295e+08	1.35967e+08	1.52326e+08	1.26317e+08	1.47741e+08	1.058	1.003	1.251	0.997	0.875	0.989	1.1576	0.142512	0.211137
TGGT1_266970-t26_1-p1	Ubiquitin family protein(predict) GN=TGGT1_266970	14	3	7	3	35.1	3.96936e+06	3.62489e+06	3.55568e+06	5.12706e+06	4.51335e+06	4.38572e+06	1.151	1.054	1.018	1.044	0.973	0.913	1.1	0.147429	0.137504
TGGT1_266990-t26_1-p1	beta-COP GN=TGGT1_266990	20	16	51	16	121.9	9.38381e+06	9.77698e+06	1.22558e+07	1.7567e+07	1.91178e+07	1.89333e+07	0.787	0.823	1.015	1.035	1.192	1.14	0.7796	0.0461894	-0.359194
TGGT1_267050-t26_1-p1	hydrolase, alpha/beta fold family protein GN=TGGT1_267050	10	2	10	2	34	7.0379e+06	1.15209e+07	1.10703e+07	7.55922e+06	8.69123e+06	8.18038e+06	0.95	1.561	1.476	0.717	0.872	0.793	1.6738	0.0413174	0.743127
TGGT1_267060-t26_1-p1	ribosomal protein RPL14 GN=TGGT1_267060	30	5	47	5	17.9	4.71186e+07	4.89951e+07	5.43992e+07	1.00046e+08	1.00015e+08	9.63593e+07	0.769	0.803	0.877	1.148	1.214	1.13	0.7013	0.00131115	-0.511896
TGGT1_267080-t26_1-p1	putative 26S protease regulatory subunit 4 GN=TGGT1_267080	29	9	58	8	49.1	4.07129e+07	4.35586e+07	4.1022e+07	3.59531e+07	3.72056e+07	3.50558e+07	1.272	1.366	1.266	0.789	0.865	0.787	1.5993	0.000289722	0.677441
TGGT1_267140-t26_1-p1	SAG-related sequence SRS38B GN=TGGT1_267140	6	2	4	2	41	1.05807e+07	9.62576e+06	1.12461e+07	3.35175e+06	3.80332e+06	4.28489e+06	1.8	1.643	1.89	0.401	0.481	0.524	3.793	0.000113794	1.92334
TGGT1_267300-t26_1-p1	COPI associated protein(predict) GN=TGGT1_267300	6	1	2	1	28.9				604189	565083	556806
TGGT1_267330-t26_1-p1	fumarate hydratase GN=TGGT1_267330	17	11	40	11	84.2	1.40374e+07	1.20094e+07	1.34708e+07	1.55257e+07	1.63165e+07	1.54865e+07	1.18	1.013	1.118	0.917	1.019	0.935	1.1533	0.0621838	0.205768
TGGT1_267350-t26_1-p1	LSM domain-containing protein GN=TGGT1_267350	11	1	3	1	13.5	805829	737894	626178	1.29538e+06	1.82248e+06	2.03481e+06
TGGT1_267400-t26_1-p1	ribosomal protein RPL32 GN=TGGT1_267400	43	5	98	5	15.6	4.90234e+07	3.92394e+07	4.19251e+07	8.14402e+07	8.91967e+07	1.46957e+08	0.799	0.642	0.675	0.932	1.081	1.72	0.5668	0.0520231	-0.819088
TGGT1_267420-t26_1-p1	putative mago nashi family protein 2 GN=TGGT1_267420	27	4	20	4	23.7	5.0072e+06	3.59812e+06	3.47771e+06	9.96099e+06	5.68657e+06	8.35239e+06	1.013	0.73	0.695	1.415	0.855	1.213	0.7	0.139883	-0.514573
TGGT1_267430-t26_1-p1	DnaJ domain-containing protein GN=TGGT1_267430	20	7	33	7	48.9	8.88893e+06	1.26427e+07	9.12915e+06	8.85877e+06	9.61115e+06	9.60694e+06	1.104	1.576	1.12	0.773	0.888	0.857	1.5091	0.0319226	0.593688
TGGT1_267480-t26_1-p1	putative tRNA (guanine(26)-N(2))-dimethyltransferase GN=TGGT1_267480	3	2	7	2	76.1	887866	1.44719e+06	758272	1.79517e+06	1.94459e+06	1.34026e+06	0.793	1.297	0.669	1.126	1.291	0.859	0.8422	0.439761	-0.247765
TGGT1_267500-t26_1-p1	Pept_C1 domain-containing protein(predict) GN=TGGT1_267500	10	2	5	2	25.7	2.3821e+06	2.40908e+06	2.49617e+06	3.73282e+06	3.58265e+06	3.03807e+06	0.985	1	1.02	1.085	1.102	0.903	0.9725	0.72973	-0.0402298
TGGT1_267550-t26_1-p1	leucine-rich repeat protein LRR1 GN=TGGT1_267550	12	4	9	4	41.2	2.9962e+06	2.05628e+06	2.66052e+06	3.26902e+06	3.39148e+06	2.88667e+06	1.267	0.872	1.111	0.971	1.066	0.876	1.1157	0.458698	0.157949
TGGT1_267560-t26_1-p1	folate-binding protein YgfZ protein GN=TGGT1_267560	1	1	4	1	153	370334	371916	340836	290966	266666	288649
TGGT1_267580-t26_1-p1	cyclin2 related protein GN=TGGT1_267580	2	1	1	1	94.8
TGGT1_267600-t26_1-p1	FHA domain-containing protein GN=TGGT1_267600	2	1	2	1	86.2
TGGT1_267620-t26_1-p1	multi-pass transmembrane protein GN=TGGT1_267620	10	3	10	3	57.6	2.65875e+06	693157	2.67643e+06	3.39506e+06	3.18441e+06	3.50063e+06	1.204	0.315	1.197	1.081	1.073	1.139	0.8248	0.469718	-0.277884
TGGT1_267800-t26_1-p1	dynamin-related protein DRPA GN=TGGT1_267800	8	4	11	4	87.4	306738	2.01928e+06	296081	2.38539e+06	2.09239e+06	2.34891e+06	0.237	1.565	0.226	1.294	1.202	1.303	0.5338	0.171276	-0.905629
TGGT1_267810-t26_1-p1	Rab 5 GN=TGGT1_267810	29	5	66	4	26.5	1.00314e+08	7.16417e+07	7.82011e+07	2.9068e+07	2.62139e+07	4.38442e+07	2.096	1.502	1.614	0.427	0.407	0.658	3.4933	0.00231264	1.80459
TGGT1_279330-t26_1-p1	DEAD/DEAH box helicase family protein GN=TGGT1_279330	4	2	3	2	51.7	1.39101e+06	938229	1.51191e+06	2.03657e+06	1.81709e+06	1.96422e+06	1.051	0.711	1.128	1.081	1.021	1.066	0.9122	0.484764	-0.132578
TGGT1_279380-t26_1-p1	Putative hydrolase family or acyltransferase family,related protein(predict) GN=TGGT1_279380	34	9	54	9	34.7	2.98557e+07	2.80086e+07	2.54979e+07	4.76346e+07	4.04217e+07	38303186	1.039	0.978	0.876	1.164	1.046	0.957	0.9135	0.300244	-0.130523
TGGT1_279390-t26_1-p1	putative proliferation-associated protein 2G4 GN=TGGT1_279390	35	13	140	13	50.3	8.63656e+07	8.42717e+07	8.73174e+07	1.73191e+08	1.51966e+08	157761308	0.851	0.833	0.849	1.198	1.113	1.116	0.7391	0.000271423	-0.436159
TGGT1_279400-t26_1-p1	putative glutaredoxin GN=TGGT1_279400	25	2	15	2	16.2	832426	677574	946597	1.1676e+06	4.82092e+06	4.15428e+06	0.482	0.394	0.541	0.475	2.076	1.728	0.3312	0.119043	-1.59423
TGGT1_279420-t26_1-p1	Tsp1 domain TSP12 (Precursor),related protein(predict) GN=TGGT1_279420	17	14	76	14	144.9	2.26719e+07	2.01822e+07	2.19474e+07	3.13236e+07	3.65022e+07	3.62947e+07	0.979	0.875	0.936	0.951	1.172	1.126	0.8587	0.106254	-0.219774
TGGT1_279430-t26_1-p1	cwf18 pre-mRNA splicing factor protein GN=TGGT1_279430	10	1	3	1	17.5	931878	762841		1.15978e+06	1.07207e+06	1.01384e+06
TGGT1_279450-t26_1-p1	putative adenylosuccinate synthetase GN=TGGT1_279450	15	8	24	8	50.6	8.41807e+06	6.46115e+06	6.76121e+06	1.15056e+07	1.0454e+07	1.19016e+07	1.107	0.853	0.878	1.063	1.022	1.124	0.8844	0.212027	-0.177229
TGGT1_287970-t26_1-p1	hypothetical protein GN=TGGT1_287970	1	1	1	1	249.5				181618	95762.4
TGGT1_288000-t26_1-p1	bMG10 domain-containing protein(predict) GN=TGGT1_288000	1	2	9	2	327.8	2.66843e+07	2.62719e+07	2.54258e+07	1.09755e+07	1.03636e+07	11165026	1.756	1.735	1.653	0.507	0.507	0.528	3.3359	7.81375e-07	1.73808
TGGT1_288210-t26_1-p1	PUL domain-containing protein GN=TGGT1_288210	9	5	10	5	88.8	4.69852e+06	5.32594e+06	5.30468e+06	4.66753e+06	5.14372e+06	3.68806e+06	1.189	1.353	1.326	0.83	0.968	0.67	1.5673	0.0157811	0.648281
TGGT1_288245-t26_1-p1	Putative transmembrane protein(predict) GN=TGGT1_288245	27	1	3	1	5.9	514310			728436	628074	501606
TGGT1_288290-t26_1-p1	Mra1 nep1 like protein(predict) GN=TGGT1_288290	5	1	2	1	54.9				558306	549328	335537
TGGT1_288360-t26_1-p1	tryptophanyl-tRNA synthetase (TrpRS2) GN=TGGT1_288360	41	21	180	21	77	1.19976e+08	1.35069e+08	1.36231e+08	1.28008e+08	1.26594e+08	1.25969e+08	1.134	1.282	1.272	0.85	0.89	0.855	1.4212	0.00115199	0.50711
TGGT1_288380-t26_1-p1	heat shock protein HSP90 GN=TGGT1_288380	47	36	500	36	81.9	1.31896e+09	1.17072e+09	1.23278e+09	1.31262e+09	1.18444e+09	1.15517e+09	1.305	1.163	1.205	0.912	0.871	0.821	1.4105	0.00166905	0.496207
TGGT1_288400-t26_1-p1	LETM1 family protein GN=TGGT1_288400	1	1	1	1	120.3	823009	676405	598148	471980	540315	607499
TGGT1_288460-t26_1-p1	Exportin 1-like protein(predict) GN=TGGT1_288460	4	4	5	4	198.2	1.09241e+06	1.00519e+06	1.08149e+06	1.39445e+06	2.62532e+06	1.33896e+06	0.934	0.862	0.913	0.837	1.668	0.822	0.8142	0.560413	-0.296545
TGGT1_288500-t26_1-p1	FAD Malate-dehydrogenase (MDH-FAD) GN=TGGT1_288500	39	14	81	14	60.3	3.84806e+07	4.16163e+07	4.44629e+07	5.84331e+07	5.27428e+07	4.86009e+07	0.988	1.072	1.127	1.054	1.006	0.896	1.0781	0.284805	0.108491
TGGT1_288530-t26_1-p1	NOL1/NOP2/sun family protein GN=TGGT1_288530	2	1	1	1	87.6
TGGT1_288570-t26_1-p1	Unchacterized apicomplexan-specific serine rich low complexity protein(predict) GN=TGGT1_288570	8	2	3	2	44.9		403851		1.04399e+06	294369	743280		0.793		1.436	0.428	1.045	0.8178		-0.29018
TGGT1_288630-t26_1-p1	putative nucleosome assembly protein (NAP) GN=TGGT1_288630	33	7	54	7	32.1	2.66427e+07	2.90669e+07	2.66056e+07	5.08375e+07	4.3922e+07	4.74506e+07	0.866	0.948	0.854	1.161	1.061	1.108	0.8012	0.00604011	-0.319766
TGGT1_288650-t26_1-p1	dense granule protein GRA12 GN=TGGT1_288650	49	16	218	16	47.9	3.58496e+08	3.80177e+08	3.18381e+08	5.74653e+08	5.93096e+08	6.1828e+08	0.92	0.979	0.807	1.036	1.132	1.14	0.818	0.0349073	-0.289827
TGGT1_288680-t26_1-p1	endonuclease IV APN GN=TGGT1_288680	9	4	15	4	72.3	4.1317e+06	4.39014e+06	4.26615e+06	6.79002e+06	7.74485e+06	6.04571e+06	0.904	0.963	0.921	1.043	1.259	0.95	0.8573	0.157704	-0.222128
TGGT1_288710-t26_1-p1	Putative transmembrane protein(predict) GN=TGGT1_288710	3	1	1	1	71.4	225281			397619	367565	264919
TGGT1_288720-t26_1-p1	ribosomal protein RPL10 GN=TGGT1_288720	32	6	64	6	24.8	5.99859e+07	5.7917e+07	5.20517e+07	1.09643e+08	1.12051e+08	94721690	0.9	0.872	0.771	1.156	1.25	1.021	0.742	0.0170213	-0.430509
TGGT1_288740-t26_1-p1	putative L-asparaginase GN=TGGT1_288740	6	1	2	1	71				382180
TGGT1_288750-t26_1-p1	ubiquinol-cytochrome c reductase GN=TGGT1_288750	44	7	36	7	26.7	2.01104e+07	1.38623e+07	1.79104e+07	2.28802e+07	2.44089e+07	1.41089e+07	1.296	0.896	1.139	1.035	1.169	0.653	1.1659	0.454776	0.221444
TGGT1_288830-t26_1-p1	NADH dehydrogenase (NDH2-II) GN=TGGT1_288830	29	13	66	13	72.1	1.99344e+07	2.27324e+07	2.43715e+07	2.66851e+07	2.69754e+07	2.45101e+07	1.002	1.146	1.21	0.942	1.008	0.885	1.1845	0.0679422	0.244278
TGGT1_288860-t26_1-p1	RuvB family 2 protein GN=TGGT1_288860	20	8	38	8	55.4	2.23791e+07	9.66415e+06	1.81977e+07	1.26159e+07	1.45358e+07	1.48779e+07	1.77	0.767	1.421	0.701	0.855	0.845	1.6485	0.159624	0.721154
TGGT1_288910-t26_1-p1	DUF866 domain-containing protein GN=TGGT1_288910	23	2	6	2	18	746309	583785	571771	1.86009e+06	2.25671e+06	1.16296e+06	0.758	0.595	0.574	1.328	1.705	0.849	0.4964	0.03946	-1.01042
TGGT1_289100-t26_1-p1	Hook protein(predict) GN=TGGT1_289100	7	5	10	5	78.7	1.13438e+09	1.18823e+09	8.51253e+08	3.45706e+08	5.84323e+08	4.33837e+08	1.824	1.918	1.352	0.391	0.699	0.501	3.2018	0.00416509	1.67888
TGGT1_289250-t26_1-p1	putative cyclophilin GN=TGGT1_289250	26	3	4	3	18.4	618219	529396	1.54646e+06	1.64203e+06	1.96571e+06	1753901	0.56	0.481	1.384	1.045	1.324	1.141	0.6909	0.226617	-0.533451
TGGT1_289290-t26_1-p1	hypothetical protein GN=TGGT1_289290	9	3	12	3	55.4	1.94521e+06	1.62323e+06	2.50653e+06	3.32802e+06	3.76691e+06	2.91633e+06	0.882	0.739	1.123	1.061	1.271	0.95	0.8361	0.275974	-0.258253
TGGT1_289300-t26_1-p1	methionyl-tRNA synthetase GN=TGGT1_289300	24	18	104	18	106	4.60332e+07	4.58089e+07	4.69322e+07	5.4294e+07	5.87682e+07	5.7486e+07	1.086	1.085	1.093	0.9	1.031	0.974	1.1236	0.0402888	0.168129
TGGT1_289310-t26_1-p1	cullin family protein GN=TGGT1_289310	5	4	13	4	103.6	816050	1.3182e+06	927737	1.3801e+06	1.41611e+06	1.28375e+06	0.834	1.352	0.936	0.991	1.076	0.942	1.0376	0.918165	0.0532504
TGGT1_289320-t26_1-p1	putative casein kinase I GN=TGGT1_289320	3	1	2	1	48.7	282335	340953	234047	415804	409976	552797
TGGT1_289330-t26_1-p1	ubiquitin carboxyl-terminal hydrolase family 2 protein GN=TGGT1_289330	14	21	65	21	247.6	1.68724e+07	1.73013e+07	1.7484e+07	2.61628e+07	2.6263e+07	2.63627e+07	0.944	0.971	0.966	1.028	1.092	1.059	0.9063	0.00726546	-0.141939
TGGT1_289380-t26_1-p1	Transmembrane protein(predict) GN=TGGT1_289380	17	12	62	12	100.2	3.23395e+07	3.41972e+07	3.62702e+07	2.3387e+07	2.33072e+07	2.40887e+07	1.36	1.443	1.506	0.691	0.729	0.727	2.007	3.4844e-05	1.00504
TGGT1_289530-t26_1-p1	ribosomal protein RPL19 GN=TGGT1_289530	24	4	39	4	22.1	6.92807e+06	4.73091e+06	7.39817e+06	1.49839e+07	1.42973e+07	1.50842e+07	0.797	0.546	0.841	1.211	1.223	1.246	0.5935	0.0166748	-0.75268
TGGT1_289540-t26_1-p1	Transmembrane protein(predict) GN=TGGT1_289540	23	14	41	14	100.5	9.68872e+06	1.23841e+07	2.01248e+07	1.38406e+07	1.63427e+07	9.0406e+06	0.868	1.114	1.781	0.871	1.089	0.582	1.4803	0.246051	0.56589
TGGT1_289550-t26_1-p1	WD domain, G-beta repeat-containing protein GN=TGGT1_289550	4	2	5	2	57.3				1.31623e+06	1.82259e+06	1511518				0.726	1.063	0.852
TGGT1_289560-t26_1-p1	RNA recognition motif-containing protein GN=TGGT1_289560	5	1	4	1	30.6				808644	972673	1.13752e+06
TGGT1_289570-t26_1-p1	phosphatidylinositol transfer protein GN=TGGT1_289570	1	1	6	1	209.5	4.51789e+07	5.39033e+07	5.73841e+07	3.13788e+07	2.355e+07	3.99454e+07
TGGT1_289580-t26_1-p1	strictosidine synthase subfamily protein GN=TGGT1_289580	32	10	31	10	49.4	8.03495e+06	8.36574e+06	5.83684e+06	3.03518e+07	1.38022e+07	1.80072e+07	0.695	0.726	0.498	1.844	0.887	1.118	0.4986	0.0550689	-1.00405
TGGT1_289600-t26_1-p1	heat shock protein HSP29 GN=TGGT1_289600	25	6	41	6	29.6	9.01889e+06	7.40748e+06	8.72542e+06	1.41855e+07	1.50681e+07	1.49046e+07	0.95	0.783	0.907	1.049	1.18	1.127	0.7867	0.0231171	-0.346115
TGGT1_289620-t26_1-p1	cathepsin CPC1 GN=TGGT1_289620	10	4	5	4	79.2	1.99322e+06	2.66232e+06	2.40893e+06	2.50879e+06	2.14767e+06	3.43787e+06	0.96	1.286	1.145	0.848	0.769	1.189	1.2085	0.271334	0.273217
TGGT1_289650-t26_1-p1	PEP-carboxykinase I GN=TGGT1_289650	25	13	96	13	75.3	5.34598e+07	5.99146e+07	5.9545e+07	1.0268e+08	8.73954e+07	9.35578e+07	0.854	0.961	0.94	1.153	1.039	1.074	0.8435	0.0229641	-0.24554
TGGT1_289680-t26_1-p1	Ras-related protein Rab11 GN=TGGT1_289680	45	9	53	7	25	1.69688e+08	1.44606e+08	1.83069e+08	1.19233e+08	1.08741e+08	1.1712e+08	1.47	1.257	1.566	0.726	0.7	0.729	1.9921	0.000503152	0.99429
TGGT1_289690-t26_1-p1	glyceraldehyde-3-phosphate dehydrogenase GAPDH1 GN=TGGT1_289690	45	16	267	16	53.3	4.26567e+08	4.24985e+08	3.93208e+08	5.32101e+08	5.4062e+08	5.36429e+08	1.091	1.091	0.993	0.956	1.028	0.985	1.0694	0.15303	0.0968016
TGGT1_289730-t26_1-p1	Pep3/Vps18/deep orange family protein GN=TGGT1_289730	1	1	2	1	128.2	2.284e+06	2.01171e+06	1.8731e+06	2.71284e+06	3.00417e+06	3.20399e+06
TGGT1_289750-t26_1-p1	ribosomal-ubiquitin protein RPL40 GN=TGGT1_289750	36	5	85	5	14.7	6.87444e+08	7.81429e+08	8.87385e+08	4.03268e+08	3.93476e+08	4.04998e+08	1.41	1.608	1.797	0.581	0.6	0.597	2.7081	0.000150881	1.43728
TGGT1_289770-t26_1-p1	mu1 adaptin GN=TGGT1_289770	25	9	30	9	48.9	6.89591e+07	6.00472e+07	6.27717e+07	3.57753e+07	4.11939e+07	3.87422e+07	1.637	1.43	1.471	0.596	0.727	0.66	2.2885	0.000300396	1.1944
TGGT1_289800-t26_1-p1	Emp24/gp25L/p24 family protein(predict) GN=TGGT1_289800	14	2	10	2	25.9	4.46975e+06	4.9186e+06	5.35918e+06	5.51332e+06	5.79516e+06	5.43117e+06	1.036	1.144	1.227	0.898	0.999	0.904	1.2164	0.0315136	0.282618
TGGT1_289830-t26_1-p1	putative eukaryotic initiation factor-3, delta subunit GN=TGGT1_289830	57	15	84	15	37.7	6.42152e+07	6.26391e+07	7.05634e+07	7.28714e+07	6.03908e+07	7.10678e+07	1.166	1.142	1.266	0.93	0.816	0.927	1.3371	0.00546389	0.419107
TGGT1_289880-t26_1-p1	Putative transmembrane protein(predict) GN=TGGT1_289880	4	3	8	3	148.4	2.40944e+06	1.04659e+06	3.20195e+06	2.24405e+06	2.17372e+06	1.59984e+06	1.387	0.605	1.821	0.908	0.93	0.661	1.5258	0.390798	0.609566
TGGT1_289940-t26_1-p1	uroporphyrinogen decarboxylase GN=TGGT1_289940	2	1	2	1	73.8				930160	946058	786147
TGGT1_289970-t26_1-p1	hypothetical protein GN=TGGT1_289970	12	1	5	1	24.5	3.39235e+06	3.8513e+06	3.08713e+06	6.21763e+06	2.45759e+06	6694261
TGGT1_289980-t26_1-p1	HAD hydrolase, family IIA protein GN=TGGT1_289980	4	2	3	2	62.8	222879		207790	963328	883943	843074	0.434		0.4	1.319	1.281	1.18	0.331	0.000236823	-1.5951
TGGT1_290005-t26_1-p1	putative proteasome subunit beta type 1 GN=TGGT1_290005	19	4	33	4	39.9	1.0924e+07	7.73581e+06	8.33791e+06	1.74948e+07	1.67075e+07	1.73838e+07	1.014	0.721	0.765	1.141	1.154	1.159	0.7238	0.0336165	-0.466337
TGGT1_290030-t26_1-p1	Putative transmembrane protein(predict) GN=TGGT1_290030	26	4	12	4	26.5	2.5594e+06	3.66744e+06	3.98358e+06	5.2179e+06	4.50633e+06	5.72117e+06	0.728	1.047	1.119	1.043	0.953	1.169	0.9144	0.519416	-0.129103
TGGT1_290040-t26_1-p1	putative macrophage migration inhibitory factor GN=TGGT1_290040	39	4	25	4	12.2	1.01965e+07	1.02195e+07	1.1518e+07	1.63459e+07	1.85896e+07	1.56398e+07	0.902	0.907	1.006	1.016	1.222	0.993	0.8712	0.14553	-0.198924
TGGT1_290160-t26_1-p1	putative sortilin GN=TGGT1_290160	27	17	69	17	113.5	5.91968e+07	6.13549e+07	6.60996e+07	4.78871e+07	4.93714e+07	5.14343e+07	1.288	1.34	1.421	0.732	0.799	0.804	1.734	0.000188708	0.794104
TGGT1_290200-t26_1-p1	NAD/NADP octopine/nopaline dehydrogenase, alpha-helical domain-containing protein GN=TGGT1_290200	66	17	116	17	48	4.45702e+07	3.99352e+07	4.00802e+07	8.86457e+07	7.29624e+07	8.11522e+07	0.885	0.796	0.786	1.237	1.078	1.158	0.7103	0.00334352	-0.4935
TGGT1_290260-t26_1-p1	thioredoxin family Trp26 protein GN=TGGT1_290260	7	1	1	1	23.1	565940	501813	444951	1.23609e+06	998361	955729
TGGT1_290290-t26_1-p1	ubiquitin-activating enzyme E1 family protein GN=TGGT1_290290	34	27	148	27	119.7	5.24338e+07	5.149e+07	5.0143e+07	9.73171e+07	8.64671e+07	9.02196e+07	0.894	0.881	0.844	1.165	1.096	1.105	0.7781	0.000624072	-0.361973
TGGT1_290300-t26_1-p1	hypothetical protein GN=TGGT1_290300	10	2	3	2	38.2	1.40629e+06	634783		1.14003e+06	916683	1.21594e+06	1.609	0.729		0.917	0.78	0.999	1.3008	0.579396	0.379399
TGGT1_290340-t26_1-p1	HEAT repeat-containing protein GN=TGGT1_290340	25	5	11	5	47.9	566001		461477	2.22909e+06	4.12471e+06	3.20964e+06	0.325		0.262	0.899	1.761	1.324	0.221	0.0112558	-2.17788
TGGT1_290580-t26_1-p1	ATP-binding cassette G family transporter ABCG89 GN=TGGT1_290580	1	1	1	1	89.1				297888	292308	231416
TGGT1_290600-t26_1-p1	succinyl-CoA-synthetase alpha SCSA GN=TGGT1_290600	34	9	63	9	35.1	2.20853e+07	2.2209e+07	2.36792e+07	4.2083e+07	3.7634e+07	3.879e+07	0.864	0.872	0.915	1.157	1.095	1.09	0.7932	0.000897114	-0.334243
TGGT1_290640-t26_1-p1	putative DNA mismatch repair protein MSH6-1 GN=TGGT1_290640	12	12	48	12	171.9	8.01713e+06	1.21567e+07	8.5443e+06	1.30267e+07	1.27637e+07	1.49574e+07	0.842	1.282	0.886	0.961	0.997	1.128	0.9754	0.786998	-0.0359341
TGGT1_290660-t26_1-p1	RNA recognition motif-containing protein GN=TGGT1_290660	36	9	76	9	48.3	2.03809e+07	2.3243e+07	2.14403e+07	5.23713e+07	5.78741e+07	5.07577e+07	0.658	0.753	0.684	1.188	1.389	1.177	0.5581	0.000968739	-0.841404
TGGT1_290670-t26_1-p1	leucyl aminopeptidase LAP GN=TGGT1_290670	44	24	236	24	83.1	1.3704e+08	1.5855e+08	1.57337e+08	2.1317e+08	1.88203e+08	2.06696e+08	0.943	1.094	1.069	1.03	0.962	1.021	1.0309	0.602162	0.0439044
TGGT1_290700-t26_1-p1	hypothetical protein GN=TGGT1_290700	10	1	3	1	34.5			442595	4.44057e+06	4.86037e+06	1.65178e+06
TGGT1_290710-t26_1-p1	hypothetical protein GN=TGGT1_290710	19	4	24	4	26.8	9.14699e+06	9.15473e+06	8.39832e+06	8.63005e+06	9.44436e+06	1.20287e+07	1.175	1.18	1.066	0.779	0.902	1.11	1.2257	0.119645	0.293606
TGGT1_290720-t26_1-p1	putative vacuolar proton translocating ATPase subunit GN=TGGT1_290720	3	3	5	3	118.3	5.67141e+06	5.31556e+06	5.66488e+06	6.0778e+06	4.78272e+06	5.08536e+06	1.27	1.194	1.252	0.956	0.796	0.818	1.4459	0.00345729	0.531968
TGGT1_290730-t26_1-p1	CS domain-containing protein GN=TGGT1_290730	11	3	11	3	41.5	1.844e+06	2.80086e+06	4.12927e+06	3.10834e+06	2.79964e+06	2.77466e+06	0.771	1.175	1.705	0.913	0.87	0.833	1.3956	0.287934	0.480886
TGGT1_290840-t26_1-p1	serine protease GN=TGGT1_290840	11	5	8	5	102.7	4.36895e+06	4.31124e+06	3.67746e+06	3.59777e+06	3.3452e+06	1.52892e+06	1.531	1.516	1.272	0.886	0.871	0.385	2.0163	0.0530566	1.01171
TGGT1_290850-t26_1-p1	WD-40 repeat protein GN=TGGT1_290850	13	5	12	5	58.3	4.62284e+06	4.97352e+06	5.19409e+06	5.04496e+06	4.37981e+06	4.70878e+06	1.166	1.259	1.294	0.894	0.822	0.853	1.4476	0.000728272	0.533663
TGGT1_290890-t26_1-p1	putative carbonyl reductase 1 GN=TGGT1_290890	18	6	22	6	45.2	8.8063e+06	4.38775e+06	6.77351e+06	1.3225e+07	1.84866e+07	1.48972e+07	0.965	0.483	0.733	1.018	1.507	1.173	0.5898	0.0750471	-0.761702
TGGT1_290900-t26_1-p1	hydrolase, NUDIX family protein GN=TGGT1_290900	11	1	2	1	33.1
TGGT1_290920-t26_1-p1	oxidoreductase, 2OG-Fe(II) oxygenase family protein GN=TGGT1_290920	5	2	6	2	100.8	418424	274318	333241	760833	741663	783171	0.922	0.607	0.725	1.178	1.215	1.239	0.6206	0.0157418	-0.688264
TGGT1_290940-t26_1-p1	EMP/nonaspanin domain family protein GN=TGGT1_290940	6	3	4	3	73.6	2.02691e+06	4.3484e+06	3.61083e+06	3.80174e+06	3.87972e+06	3.9688e+06	0.684	1.472	1.203	0.901	0.973	0.961	1.1848	0.627467	0.244644
TGGT1_290950-t26_1-p1	putative clathrin heavy chain GN=TGGT1_290950	30	36	174	36	194.4	9.17186e+07	8.49339e+07	8.27065e+07	1.20885e+08	1.1566e+08	1.15657e+08	1.094	1.017	0.975	1.013	1.026	0.991	1.0185	0.648606	0.026446
TGGT1_290970-t26_1-p1	8-amino-7-oxononanoate synthase GN=TGGT1_290970	5	3	12	3	64.7	3.5574e+06	3.00012e+06	4.17116e+06	1.3405e+06	1.48361e+06	1.38726e+06	1.738	1.471	2.012	0.46	0.539	0.487	3.5135	0.000250752	1.81291
TGGT1_290980-t26_1-p1	putative glycine C-acetyltransferase GN=TGGT1_290980	8	3	4	3	63.6				592185	1.24749e+06	1.09446e+06				0.517	1.153	0.977
TGGT1_291140-t26_1-p1	CCR4-Not complex component, Not1 protein GN=TGGT1_291140	7	13	28	13	265.7	5.04905e+06	4.86667e+06	2.46717e+06	1.21906e+07	9.82112e+06	1.05463e+07	0.82	0.793	0.396	1.391	1.186	1.23	0.5277	0.0467598	-0.92221
TGGT1_291180-t26_1-p1	Amine-terminal region of chorein, A TM vesicle-mediated sorter(predict) GN=TGGT1_291180	1	5	8	5	578.5	1.55503e+06	2.41707e+06	1.77549e+06	2.52024e+06	2.62795e+06	2.71356e+06	0.834	1.301	0.94	0.949	1.048	1.045	1.0108	0.965623	0.0154976
TGGT1_291310-t26_1-p1	putative V-ATPase subunit c' proteolipid GN=TGGT1_291310	9	1	3	1	21.1				1.06582e+06	1.11995e+06	1506044
TGGT1_291330-t26_1-p1	RNA recognition motif-containing protein GN=TGGT1_291330	25	4	14	4	25.5	3.95145e+06	4.6802e+06	4.31445e+06	6.2145e+06	4.58784e+06	5.55711e+06	0.984	1.17	1.061	1.087	0.849	0.994	1.0973	0.338651	0.133958
TGGT1_291590-t26_1-p1	MYND-type domain-containing protein(predict) GN=TGGT1_291590	2	2	3	2	114.5
TGGT1_291600-t26_1-p1	gamma interferon inducible lysosomal thiol reductase (GILT) protein GN=TGGT1_291600	4	1	5	1	41.5	367836	302380		462342	597431	683528
TGGT1_291630-t26_1-p1	hypothetical protein GN=TGGT1_291630	9	2	5	2	25.7	933465	2.05627e+06	1.18347e+06	1.88194e+06	1.42095e+06	2310973	0.696	1.539	0.871	0.986	0.788	1.237	1.0316	0.972457	0.0448837
TGGT1_291640-t26_1-p1	aspartate carbamoyltransferase GN=TGGT1_291640	30	7	19	7	46.8	1.79675e+07	1.92053e+07	2.34387e+07	1.79739e+07	1.36112e+07	1.58674e+07	1.213	1.301	1.563	0.853	0.683	0.77	1.768	0.00459911	0.822118
TGGT1_291680-t26_1-p1	Sec23/Sec24 trunk domain-containing protein GN=TGGT1_291680	26	15	60	15	87.5	1.31957e+07	1.58664e+07	1.45319e+07	2.75749e+07	2.5707e+07	2.46464e+07	0.792	0.956	0.862	1.163	1.148	1.063	0.7736	0.013378	-0.37034
TGGT1_291800-t26_1-p1	ADP-ribosylation factor family protein GN=TGGT1_291800	6	1	1	1	22.4	701837	602944	723022	506225	576834
TGGT1_291890-t26_1-p1	microneme protein MIC1 GN=TGGT1_291890	44	13	85	13	48.6	4.06004e+07	3.83896e+07	3.45076e+07	6.01124e+07	5.30922e+07	5.72814e+07	1.043	0.99	0.876	1.085	1.014	1.057	0.9217	0.204721	-0.117631
TGGT1_291930-t26_1-p1	RNA recognition motif-containing protein GN=TGGT1_291930	21	11	103	11	73.1	2.71305e+07	2.6481e+07	3.4665e+07	5.05205e+07	4.65303e+07	4.37993e+07	0.864	0.846	1.09	1.13	1.102	1.002	0.8658	0.168478	-0.207894
TGGT1_291940-t26_1-p1	Putative transmembrane protein(predict) GN=TGGT1_291940	2	1	3	1	95.7
TGGT1_291950-t26_1-p1	RNA recognition motif-containing protein GN=TGGT1_291950	16	7	16	7	73.8	4.22969e+06	3.55252e+06	1.76045e+06	6.70978e+06	7.9659e+06	5.94424e+06	1.023	0.863	0.421	1.14	1.433	1.033	0.6398	0.155721	-0.644307
TGGT1_291960-t26_1-p1	rhoptry kinase family protein ROP40 (incomplete catalytic triad) GN=TGGT1_291960	34	14	123	14	57.9	7.50394e+07	7.33516e+07	8.56876e+07	1.48676e+08	1.23771e+08	1.27635e+08	0.864	0.847	0.974	1.202	1.059	1.055	0.8097	0.0260107	-0.304541
TGGT1_292010-t26_1-p1	transcription initiation factor IIB GN=TGGT1_292010	3	1	2	1	48.5	522788	495086		662851	426476	511286
TGGT1_292020-t26_1-p1	GCC2 and GCC3 domain-containing protein GN=TGGT1_292020	1	3	3	3	799.5	381385	388533	334518	1.85923e+06	1.30367e+06	1.4358e+06	0.488	0.499	0.423	1.671	1.24	1.319	0.3333	0.000474536	-1.58511
TGGT1_292080-t26_1-p1	leucyl-tRNA synthetase GN=TGGT1_292080	35	31	217	31	141.2	6.86371e+07	7.45669e+07	6.4588e+07	1.05398e+08	1.19187e+08	1.0664e+08	0.929	1.013	0.864	1.002	1.2	1.037	0.8663	0.118533	-0.207061
TGGT1_292120-t26_1-p1	membrane occupation and recognition nexus protein MORN2 GN=TGGT1_292120	28	4	13	4	49.3		2.01121e+06	2.72113e+06	2.95493e+06	3.20122e+06	2.72021e+06		0.902	1.201	0.928	1.064	0.873	1.101	0.542647	0.138814
TGGT1_292130-t26_1-p1	ribosomal protein RPL13A GN=TGGT1_292130	30	7	90	7	32.7	1.11772e+08	1.18218e+08	1.222e+08	2.0096e+08	1.85379e+08	1.86297e+08	0.882	0.936	0.952	1.114	1.088	1.056	0.8502	0.00429281	-0.234126
TGGT1_292200-t26_1-p1	RNA recognition motif-containing protein GN=TGGT1_292200	4	4	9	4	222	359783	597583	484750	2.40975e+06	1.66582e+06	1.35721e+06	0.382	0.637	0.508	1.797	1.315	1.035	0.3682	0.0102596	-1.44144
TGGT1_292220-t26_1-p1	PCI domain-containing protein GN=TGGT1_292220	38	15	50	15	61.6	3.56463e+07	3.5495e+07	3.26517e+07	4.76072e+07	3.69589e+07	4.26958e+07	1.126	1.125	1.018	1.056	0.868	0.968	1.1304	0.131351	0.176833
TGGT1_304955-t26_1-p1	serine/threonine specific protein phosphatase GN=TGGT1_304955	5	9	56	9	303.5	3.19899e+07	3.15785e+07	3.13189e+07	2.75207e+07	2.63269e+07	3.06667e+07	1.301	1.289	1.258	0.786	0.796	0.896	1.5529	0.000501701	0.634965
TGGT1_304990-t26_1-p1	guanylate-binding protein, N-terminal domain-containing protein GN=TGGT1_304990	5	5	13	5	142.7	2.83137e+06	3.27338e+06	3.84217e+06	4.5233e+06	3.67629e+06	4.39569e+06	0.917	1.063	1.228	1.029	0.885	1.022	1.0926	0.438488	0.127765
TGGT1_305010-t26_1-p1	putative pre-mRNA branch site protein p14 GN=TGGT1_305010	17	2	6	2	17.2	2.41506e+06	1.93764e+06	2.31963e+06	2.62875e+06	928702	3.01015e+06	1.331	1.072	1.263	1.018	0.381	1.192	1.4149	0.279371	0.5007
TGGT1_305030-t26_1-p1	kinase, pfkB family protein GN=TGGT1_305030	14	5	12	5	46.8	3.01029e+06	2.84838e+06	3.26684e+06	5.26341e+06	5.35108e+06	4.91926e+06	0.891	0.846	0.955	1.094	1.177	1.045	0.8118	0.0133946	-0.300804
TGGT1_305040-t26_1-p1	HEAT repeat-containing protein GN=TGGT1_305040	3	3	7	3	125.8	3.6059e+08	2.9612e+08	4.08746e+08	1.9843e+08	2.41361e+08	2.11511e+08	1.533	1.263	1.716	0.593	0.763	0.646	2.2537	0.00221961	1.1723
TGGT1_305050-t26_1-p1	putative calmodulin GN=TGGT1_305050	55	6	51	6	15.3	2.33456e+07	2.36905e+07	1.91981e+07	4.3594e+07	3.84439e+07	3.87819e+07	0.911	0.927	0.74	1.195	1.115	1.087	0.7589	0.0226498	-0.398018
TGGT1_305060-t26_1-p1	CAP-Gly domain-containing protein GN=TGGT1_305060	4	1	1	1	30.5				729065	520634	644576
TGGT1_305070-t26_1-p1	hypothetical protein GN=TGGT1_305070	10	1	1	1	16.7	552185	579777	450784	557249	547870	638696
TGGT1_305160-t26_1-p1	histone H2Ba GN=TGGT1_305160	32	4	35	3	12.6	1.28445e+08	1.45994e+08	1.14306e+08	2.34139e+08	2.37695e+08	2.24273e+08	0.864	0.986	0.759	1.106	1.189	1.083	0.7724	0.0309813	-0.37258
TGGT1_305240-t26_1-p1	XPA binding protein 2 family protein GN=TGGT1_305240	14	7	21	7	111.5	5.63185e+07	4.18377e+07	5.63049e+07	3.54241e+07	2.78242e+07	2.71357e+07	1.679	1.251	1.657	0.742	0.617	0.581	2.3644	0.00209182	1.24147
TGGT1_305270-t26_1-p1	hypothetical protein GN=TGGT1_305270	5	2	3	2	82.3				1.10899e+06	745026	680186				1.122	0.798	0.703
TGGT1_305290-t26_1-p1	putative vacuolar atp synthase subunit e GN=TGGT1_305290	30	9	51	9	39.1	1.11095e+07	1.28985e+07	1.45292e+07	2.50068e+07	2.48527e+07	2.31195e+07	0.727	0.847	0.939	1.15	1.209	1.087	0.7293	0.0163753	-0.455416
TGGT1_305340-t26_1-p1	corepressor complex CRC230 GN=TGGT1_305340	20	21	77	21	207.2	1.16115e+07	9.70093e+06	7.85031e+06	2.23088e+07	2.12526e+07	2.01442e+07	0.912	0.765	0.609	1.232	1.242	1.137	0.6331	0.0174284	-0.659495
TGGT1_305450-t26_1-p1	acetyltransferase, GNAT family protein GN=TGGT1_305450	3	1	3	1	56.8					950767
TGGT1_305460-t26_1-p1	putative methionine aminopeptidase 2 GN=TGGT1_305460	16	4	19	4	52.4	695001	919846	506363	3.85056e+06	2.96336e+06	4.02348e+06	0.391	0.52	0.282	1.523	1.241	1.627	0.2717	0.00241861	-1.87991
TGGT1_305510-t26_1-p1	GFO_IDH_MocA domain-containing protein(predict) GN=TGGT1_305510	27	6	18	6	45.2	2.66888e+06	1.20236e+07	2.07607e+06	1.90299e+07	1.06881e+07	2.15708e+07	0.286	1.294	0.22	1.433	0.852	1.661	0.4562	0.142469	-1.13226
TGGT1_305520-t26_1-p1	ribosomal protein RPS2 GN=TGGT1_305520	25	6	64	6	29.3	2.26574e+07	2.90344e+07	2.38881e+07	6.69643e+07	6.01126e+07	5.06153e+07	0.653	0.84	0.68	1.355	1.288	1.047	0.5889	0.0088225	-0.763905
TGGT1_305770-t26_1-p1	ABC transporter, ATP-binding domain-containing protein GN=TGGT1_305770	2	1	2	1	50.6	1.03619e+06	1.01745e+06	1.33942e+06	997305	466802	862308
TGGT1_305780-t26_1-p1	putative 5'-3' exoribonuclease GN=TGGT1_305780	10	7	18	7	138.5	3.46151e+06	3.29377e+06	3.21407e+06	5.35783e+06	6.95622e+06	6.01573e+06	0.893	0.852	0.819	0.971	1.334	1.114	0.7499	0.0425141	-0.41523
TGGT1_305810-t26_1-p1	Putative transmembrane protein(predict) GN=TGGT1_305810	4	1	3	1	42.4	456905	347585	435755	501591	507768	552778
TGGT1_305820-t26_1-p1	SGS domain-containing protein GN=TGGT1_305820	27	6	23	6	30	1.81221e+07	1.94009e+07	1.78371e+07	1.41809e+07	1.45088e+07	1.47921e+07	1.338	1.437	1.301	0.736	0.796	0.784	1.7599	0.000120442	0.815493
TGGT1_305850-t26_1-p1	RNA recognition motif-containing protein GN=TGGT1_305850	20	5	28	5	39.1	8.50141e+06	7.38258e+06	9.81454e+06	1.27478e+07	1.06226e+07	1.54061e+07	0.962	0.839	1.097	1.014	0.894	1.252	0.9171	0.54432	-0.124849
TGGT1_305860-t26_1-p1	calcium-dependent protein kinase CDPK3 GN=TGGT1_305860	24	11	51	9	60.4	1.57285e+07	8.35452e+06	8.82523e+06	1.85147e+07	1.491e+07	20409118	1.323	0.705	0.733	1.094	0.933	1.233	0.8469	0.405706	-0.239736
TGGT1_305940-t26_1-p1	peptidyl-prolyl cis-trans isomerase, cyclophilin-type domain-containing protein GN=TGGT1_305940	4	1	3	1	68.8
TGGT1_305980-t26_1-p1	pyruvate dehydrogenase complex subunit PDH-E3I GN=TGGT1_305980	25	10	32	10	66.7	6.67979e+06	5.27192e+06	7.30205e+06	1.52141e+07	1.46877e+07	1.31961e+07	0.782	0.619	0.844	1.251	1.278	1.109	0.6171	0.00902771	-0.696424
TGGT1_306030-t26_1-p1	glutathione s-transferase, n-terminal domain containing protein GN=TGGT1_306030	25	7	24	7	37.8	1.19758e+07	1.34751e+07	1.26764e+07	1.28219e+07	1.34565e+07	1.20047e+07	1.144	1.291	1.196	0.86	0.956	0.823	1.3759	0.00488253	0.460376
TGGT1_306060-t26_1-p1	rhoptry neck protein RON8 GN=TGGT1_306060	23	42	162	42	328.8	3.46391e+07	3.5467e+07	4.14321e+07	5.8806e+07	5.92179e+07	5.92248e+07	0.875	0.899	1.034	1.044	1.113	1.075	0.8688	0.0598833	-0.202904
TGGT1_306190-t26_1-p1	hypothetical protein GN=TGGT1_306190	4	2	7	2	49.3		650013		603404	1.36588e+06			0.909		0.591	1.415		0.9063		-0.141939
TGGT1_306220-t26_1-p1	Formin binding protein, putative(predict) GN=TGGT1_306220	2	1	3	1	77.2	621405	508519	554946	888659	246999	497672
TGGT1_306330-t26_1-p1	phospholipase GN=TGGT1_306330	27	8	35	8	63.2	1.74937e+07	1.04258e+07	6.679e+06	1.62569e+07	1.45054e+07	11206671	1.667	0.997	0.629	1.089	1.028	0.767	1.1418	0.838513	0.19131
TGGT1_306380-t26_1-p1	U1 zinc finger protein GN=TGGT1_306380	13	2	7	2	22.1	1.59449e+06	1.42833e+06	1.42833e+06	2.60437e+06	1.85001e+06	1.89916e+06	1.077	0.968	0.953	1.236	0.929	0.921	0.9715	0.8512	-0.0417141
TGGT1_306390-t26_1-p1	Cytochrome c oxidase subunit 6B(predict) GN=TGGT1_306390	16	2	17	2	21.1	1.75386e+07	1.28731e+07	9.9019e+06	9.11696e+06	7.55014e+06	9.05208e+06	1.938	1.428	1.081	0.708	0.62	0.718	2.1735	0.0127668	1.12002
TGGT1_306400-t26_1-p1	C3H1-type domain-containing protein(predict) GN=TGGT1_306400	4	3	12	3	152.1	676644	1.06914e+06	907596	2.61356e+06	2.43363e+06	2.7843e+06	0.471	0.747	0.624	1.278	1.259	1.392	0.4688	0.0049344	-1.09296
TGGT1_306540-t26_1-p1	phosphotransferase enzyme family protein GN=TGGT1_306540	9	3	12	3	59.8	4.30818e+06	4.06914e+06	4.5778e+06	3.6063e+06	3.23156e+06	3.24778e+06	1.364	1.293	1.432	0.802	0.761	0.739	1.7763	0.00011149	0.828875
TGGT1_306560-t26_1-p1	Nucleoporin FG repeat region protein(predict) GN=TGGT1_306560	5	2	4	2	67.2				736819	959446	886936				0.731	1.008	0.9
TGGT1_306600-t26_1-p1	RNA recognition motif-containing protein GN=TGGT1_306600	7	1	3	1	21.2	1.24273e+07	1.83469e+07	1.19721e+07	1.96948e+06	4.77312e+06	6220419
TGGT1_306650-t26_1-p1	Glycosyl transferase, putative(predict) GN=TGGT1_306650	25	5	39	5	31.4	1.41593e+07	1.36654e+07	1.32438e+07	1.5186e+07	1.45553e+07	1.55198e+07	1.197	1.159	1.106	0.902	0.915	0.942	1.2548	0.000992063	0.327457
TGGT1_306660-t26_1-p1	RNA pseudouridine synthase superfamily protein GN=TGGT1_306660	1	2	2	2	675.8		625355		1.55848e+06	1.28827e+06	1.27966e+06		0.643		1.121	0.981	0.941	0.6339		-0.657673
TGGT1_306670-t26_1-p1	NADH-ubiquinone reductase complex protein(predict) GN=TGGT1_306670	28	4	31	4	25.8	1.97606e+07	2.50667e+07	1.59897e+07	1.12527e+07	1.9131e+07	1.88832e+07	1.31	1.668	1.047	0.524	0.943	0.899	1.7012	0.0776339	0.766553
TGGT1_307570-t26_1-p1	putative glycerol-3-phosphate dehydrogenase (gpdh) GN=TGGT1_307570	9	4	16	4	92.4	4.10891e+07	3.10012e+07	3.76332e+07	2.95837e+07	2.76422e+07	2.02249e+07	1.602	1.213	1.449	0.81	0.801	0.566	1.9587	0.00898962	0.969896
TGGT1_307605-t26_1-p1	Putative transmembrane protein(predict) GN=TGGT1_307605	16	1	1	1	22	2.43553e+06		2.92062e+06	1.59903e+06	1.61164e+06	1.79986e+06
TGGT1_207060-t26_1-p1	ribonucleoside-diphosphate reductase small subunit GN=TGGT1_207060	21	6	52	6	44.5	1.19524e+07	1.29435e+07	1.76137e+07	2.40013e+07	1.97534e+07	2.1836e+07	0.807	0.877	1.174	1.138	0.991	1.059	0.8965	0.37221	-0.157625
TGGT1_207140-t26_1-p1	SAG-related sequence SRS49B GN=TGGT1_207140	24	5	15	5	38.6	9.10984e+06	3.79944e+06	6.91011e+06	1.02306e+07	5.82102e+06	7.36205e+06	1.538	0.644	1.152	1.213	0.731	0.892	1.1756	0.700386	0.233397
TGGT1_207150-t26_1-p1	SAG-related sequence SRS49C GN=TGGT1_207150	15	4	5	4	39.4	4.76397e+07	4.3078e+07	4.61032e+07	1.16969e+07	1.46546e+07	12820263	1.975	1.793	1.888	0.341	0.452	0.382	4.8136	5.31633e-05	2.26712
TGGT1_207170-t26_1-p1	Putative transmembrane protein(predict) GN=TGGT1_207170	11	1	16	1	15.2	6.70312e+06	4.10609e+06	5.09656e+06	8.54876e+06	6.70865e+06	7452104
TGGT1_207210-t26_1-p1	hypothetical protein GN=TGGT1_207210	17	1	3	1	13	1.43903e+06	1.34088e+06	1.23271e+06
TGGT1_207240-t26_1-p1	Ubiquitin-like domain-containing protein(predict) GN=TGGT1_207240	32	3	20	3	11.9	6.28048e+06	9.21356e+06	8.7443e+06	8.38372e+06	9.16337e+06	8.77846e+06	0.906	1.334	1.246	0.85	0.983	0.91	1.2709	0.145893	0.345851
TGGT1_212150-t26_1-p1	Component of oligomeric Golgi complex 4(predict) GN=TGGT1_212150	2	1	3	1	128.6	592833	579086	518928	531331	396053	484274
TGGT1_212210-t26_1-p1	hypothetical protein GN=TGGT1_212210	18	2	8	2	28.9	1.37641e+06	981797	837890	2.55118e+06	2.64139e+06	2.81973e+06	0.896	0.641	0.539	1.167	1.279	1.318	0.5515	0.0159518	-0.858567
TGGT1_212220-t26_1-p1	C3H1-type domain-containing protein(predict) GN=TGGT1_212220	8	4	11	4	107.9	1.13142e+06	364129		3.10221e+06	3.39304e+06	1.52143e+06	0.723	0.234		1.393	1.613	0.699	0.3874	0.148077	-1.3681
TGGT1_212240-t26_1-p1	putative beta-1 tubulin GN=TGGT1_212240	52	14	337	1	50
TGGT1_212250-t26_1-p1	XPG N-terminal domain-containing protein GN=TGGT1_212250	10	5	15	5	86.9	972797	2.12538e+06	1.44542e+06	4.99168e+06	3.63481e+06	5.37208e+06	0.383	0.839	0.562	1.38	1.064	1.518	0.4503	0.0285712	-1.15104
TGGT1_212260-t26_1-p1	Sjogren's syndrome/scleroderma autoantigen 1 (Autoantigen p27) protein GN=TGGT1_212260	11	4	16	4	38	5.57066e+06	7.32622e+06	4.86982e+06	7.69103e+06	8.4576e+06	7.52895e+06	0.981	1.295	0.847	0.951	1.107	0.952	1.0375	0.86861	0.0531113
TGGT1_212270-t26_1-p1	Midasin(predict) GN=TGGT1_212270	3	1	3	1	40.9		865296		1.23538e+06	1.19204e+06	1.2228e+06
TGGT1_212290-t26_1-p1	ribosomal protein RPS19 GN=TGGT1_212290	19	4	44	4	34.9	2.56451e+08	3.03571e+08	7.81679e+08	2.72307e+08	1.9722e+08	4.90646e+08	0.813	0.966	2.447	0.606	0.465	1.117	1.9314	0.232933	0.949647
TGGT1_212300-t26_1-p1	Putative transmembrane protein(predict) GN=TGGT1_212300	23	11	35	11	75.6	1.1486e+07	9.92553e+06	1.21736e+07	1.69577e+07	1.93434e+07	1.76775e+07	0.957	0.83	1.002	0.993	1.199	1.058	0.8582	0.125663	-0.220614
TGGT1_212310-t26_1-p1	vacuolar ATP synthetase GN=TGGT1_212310	5	1	6	1	17.5	2.01768e+06	1.82375e+06		1.81861e+06	2.21272e+06	1871709
TGGT1_214080-t26_1-p1	toxofilin GN=TGGT1_214080	56	13	176	13	27.1	2.39136e+08	2.5306e+08	2.45239e+08	3.11358e+08	3.1257e+08	3.09727e+08	1.044	1.109	1.058	0.955	1.015	0.971	1.0918	0.0272198	0.126709
TGGT1_214090-t26_1-p1	signal peptidase GN=TGGT1_214090	4	6	11	6	203.4	7.08233e+06	7.33198e+06	5.33289e+06	5.76047e+06	7.63297e+06	5148883	1.35	1.402	1.004	0.771	1.082	0.705	1.4683	0.0802978	0.554147
TGGT1_214180-t26_1-p1	ENTH domain-containing protein GN=TGGT1_214180	9	3	7	3	65.9	3.6575e+06	1.18113e+06	3.10459e+06	3.50061e+06	3.97229e+06	4.22102e+06	1.359	0.44	1.139	0.914	1.098	1.127	0.936	0.659929	-0.0954196
TGGT1_214200-t26_1-p1	WD domain, G-beta repeat-containing protein GN=TGGT1_214200	2	1	3	1	150.4	472320	498903	686596	957062	580866	705414
TGGT1_214210-t26_1-p1	rRNA pseudouridine synthase GN=TGGT1_214210	25	9	54	9	56.7	4.09711e+07	4.40371e+07	4.66809e+07	4.11068e+07	4.13103e+07	3.68921e+07	1.191	1.285	1.34	0.84	0.893	0.77	1.5246	0.0015596	0.608431
TGGT1_214220-t26_1-p1	hypothetical protein GN=TGGT1_214220	25	3	18	3	23.4	6.09949e+06	5.89715e+06	4.43748e+06	9.88299e+06	8.63375e+06	9.33347e+06	1.005	0.975	0.722	1.144	1.058	1.105	0.8171	0.120655	-0.291415
TGGT1_214250-t26_1-p1	Putative transmembrane protein(predict) GN=TGGT1_214250	44	2	7	2	9.4	1.8495e+06	2.53625e+06	2.33321e+06	5.0982e+06	3.38165e+06	5.02393e+06	0.667	0.918	0.832	1.292	0.907	1.302	0.6904	0.0740533	-0.534496
TGGT1_214260-t26_1-p1	putative alpha-glucan water dikinase 1 GN=TGGT1_214260	10	11	22	11	191.4	2.01417e+06	4.3447e+06	2.48757e+06	5.20881e+06	5.70861e+06	7.22519e+06	0.545	1.179	0.664	0.989	1.148	1.403	0.6746	0.157173	-0.567896
TGGT1_214270-t26_1-p1	putative translation initiation factor IF-2 GN=TGGT1_214270	13	10	22	10	126.2	2.68934e+06	1.80283e+06	3.08721e+06	7.49284e+06	8.10187e+06	8.19691e+06	0.626	0.421	0.709	1.224	1.401	1.369	0.4397	0.00656834	-1.18541
TGGT1_214290-t26_1-p1	DJ-1 family protein GN=TGGT1_214290	47	7	56	7	27.9	1.84108e+07	1.556e+07	1.5801e+07	4.49861e+07	4.32889e+07	4.30205e+07	0.742	0.629	0.629	1.274	1.297	1.245	0.5241	0.000324097	-0.932086
TGGT1_214320-t26_1-p1	facilitative glucose transporter GT1 GN=TGGT1_214320	8	4	62	4	61.6	2.56256e+07	2.49984e+07	2.34461e+07	1.4823e+07	2.03353e+07	1.75665e+07	1.475	1.444	1.333	0.599	0.87	0.726	1.9371	0.00389641	0.953898
TGGT1_214350-t26_1-p1	putative GTP-binding protein GN=TGGT1_214350	48	14	78	14	44.5	2.97531e+07	3.67946e+07	3.24924e+07	5.213e+07	4.37649e+07	4.95605e+07	0.888	1.102	0.958	1.093	0.971	1.062	0.9431	0.445228	-0.0845173
TGGT1_214440-t26_1-p1	4'-phosphopantetheinyl transferase superfamily protein GN=TGGT1_214440	41	11	51	11	48.5	8.65997e+06	6.82111e+06	9.37003e+06	1.62849e+07	1.52773e+07	1.56499e+07	0.877	0.693	0.937	1.159	1.15	1.138	0.7273	0.0235566	-0.459378
TGGT1_214470-t26_1-p1	Ulp1 protease family, C-terminal catalytic domain-containing protein GN=TGGT1_214470	3	1	3	1	85.2	7.97968e+06	1.17938e+07	8.91962e+06	4.49886e+06	3.00175e+06	3.27645e+06
TGGT1_214490-t26_1-p1	peptidase M16 inactive domain-containing protein GN=TGGT1_214490	24	20	78	20	148.8	2.81201e+07	2.25668e+07	2.47426e+07	3.16783e+07	2.87767e+07	2.85348e+07	1.248	1.005	1.085	0.988	0.95	0.91	1.1721	0.0835508	0.229096
TGGT1_214575-t26_1-p1	hypothetical protein GN=TGGT1_214575	46	3	21	3	10.3	933090	1.12474e+06	1.73274e+06	5.44937e+06	5.58853e+06	4880805	0.345	0.418	0.634	1.417	1.539	1.298	0.3284	0.00355725	-1.60647
TGGT1_214620-t26_1-p1	putative hypoxia- inducible factor prolyl hydroxylase (phd2) GN=TGGT1_214620	2	1	1	1	64			1.40327e+06	372586		824808
TGGT1_214750-t26_1-p1	hypothetical protein GN=TGGT1_214750	5	3	5	3	119.9	982543	1.28522e+06	1.75944e+06	1.73767e+06	2.09723e+06	2.14741e+06	0.716	0.94	1.267	0.89	1.137	1.124	0.9276	0.627744	-0.108425
TGGT1_214770-t26_1-p1	putative small GTP binding protein rab1a GN=TGGT1_214770	50	9	88	6	22.9	5.6159e+08	6.00671e+08	5.33382e+08	2.1397e+08	3.18438e+08	2.8519e+08	1.631	1.75	1.53	0.436	0.687	0.595	2.8586	0.00158155	1.51531
TGGT1_214790-t26_1-p1	glycoprotein GN=TGGT1_214790	20	4	57	4	31.4	3.25207e+07	3.00431e+07	4.36068e+07	4.71579e+07	4.10763e+07	4.65952e+07	0.985	0.913	1.304	1.003	0.925	1.013	1.0887	0.546572	0.122606
TGGT1_214820-t26_1-p1	G-patch domain-containing protein GN=TGGT1_214820	3	1	3	1	49.6				1.03472e+06	715583	1.21957e+06
TGGT1_214840-t26_1-p1	AP2 domain transcription factor AP2X-7 GN=TGGT1_214840	5	4	10	4	183.9	445733	634618	714136	3.24102e+06	3.55693e+06	4.57493e+06	0.247	0.353	0.391	1.262	1.466	1.821	0.2179	0.000945831	-2.19826
TGGT1_214930-t26_1-p1	ATP synthase-associated protein, putative(predict) GN=TGGT1_214930	55	5	29	5	15.1	8.02775e+06	7.70059e+06	7.38002e+06	1.0408e+07	1.07023e+07	1.15348e+07	1.051	1.011	0.954	0.957	1.042	1.084	0.9783	0.66766	-0.0316512
TGGT1_214940-t26_1-p1	MIC2-associated protein M2AP GN=TGGT1_214940	29	6	37	6	34.6	1.78171e+07	1.71835e+07	8.29082e+06	5.46148e+07	3.99927e+07	3.98605e+07	0.731	0.708	0.336	1.575	1.221	1.175	0.447	0.034013	-1.16165
TGGT1_214950-t26_1-p1	hypothetical protein GN=TGGT1_214950	8	1	3	1	21.5	169750		461131	464638	592950	427502
TGGT1_214970-t26_1-p1	putative DNA replication licensing factor GN=TGGT1_214970	24	18	55	18	117.2	5.71721e+06	8.10294e+06	5.39667e+06	2.27262e+07	2.43956e+07	2.60623e+07	0.452	0.642	0.421	1.261	1.433	1.478	0.3631	0.00179048	-1.46156
TGGT1_215040-t26_1-p1	HEAT repeat-containing protein GN=TGGT1_215040	2	2	2	2	181.8				420018	685737	288073				0.772	1.335	0.542
TGGT1_215060-t26_1-p1	putative small GTP-binding protein sar1 GN=TGGT1_215060	36	6	33	6	22.1	1.69655e+07	1.67764e+07	2.13758e+07	2.80919e+07	2.7397e+07	3.00685e+07	0.88	0.873	1.095	1.024	1.057	1.12	0.8897	0.196772	-0.168609
TGGT1_215070-t26_1-p1	ferodoxin FD GN=TGGT1_215070	6	1	3	1	34.2				730645	882963	698214
TGGT1_215160-t26_1-p1	hypothetical protein GN=TGGT1_215160	6	2	2	2	31.2	3.94892e+06	4.25068e+06	4.26561e+06	2.84356e+06	1.9321e+06	2.25592e+06	1.478	1.597	1.577	0.748	0.538	0.606	2.4588	0.000791844	1.29795
TGGT1_215170-t26_1-p1	putative serine/threonine-protein phosphatase 2A catalytic subunit beta isoform GN=TGGT1_215170	2	1	1	1	60.4				181835		190700
TGGT1_215220-t26_1-p1	hypothetical protein GN=TGGT1_215220	28	7	40	7	55.1	1.79961e+07	1.8987e+07	1.88858e+07	3.26997e+07	3.34611e+07	3.09887e+07	0.858	0.909	0.889	1.096	1.187	1.061	0.7943	0.00355339	-0.332244
TGGT1_215230-t26_1-p1	RNA recognition motif-containing protein GN=TGGT1_215230	8	2	2	2	80.7	3.50058e+07	3.66931e+07	3.50219e+07	1.32688e+07	1.64766e+07	15184690	1.684	1.772	1.664	0.449	0.59	0.525	3.2737	0.000126808	1.71092
TGGT1_215260-t26_1-p1	carbamoylphosphate synthetase GN=TGGT1_215260	21	28	106	28	187	4.4972e+07	3.31532e+07	3.75419e+07	6.19882e+07	5.54391e+07	6.62762e+07	1.096	0.811	0.904	1.062	1.005	1.16	0.8711	0.213339	-0.19909
TGGT1_215280-t26_1-p1	succinate dehydrogenase [ubiquinone] iron-sulfur protein GN=TGGT1_215280	11	3	13	3	38.6	2.46967e+06	2.38975e+06	2.28867e+06	4.2696e+06	4.63389e+06	4.75863e+06	0.866	0.841	0.793	1.052	1.208	1.198	0.723	0.00334679	-0.467932
TGGT1_215350-t26_1-p1	hypothetical protein GN=TGGT1_215350	12	2	8	2	16.1	5.2549e+06	1.63194e+06	1.68904e+06	5.72562e+06	6.35273e+06	6.10608e+06	1.433	0.447	0.455	1.097	1.288	1.196	0.6521	0.205749	-0.616835
TGGT1_215390-t26_1-p1	putative TIM10 family protein GN=TGGT1_215390	14	1	2	1	8.6				904625	712668	957662
TGGT1_215420-t26_1-p1	SNARE protein GN=TGGT1_215420	13	2	10	2	26.1	1.47432e+06	874292	1.61829e+06	1.52426e+06	2.1071e+06	1.68886e+06	1.158	0.689	1.256	0.841	1.231	0.953	1.0258	0.982203	0.0367495
TGGT1_215430-t26_1-p1	Putative transmembrane protein(predict) GN=TGGT1_215430	38	7	55	7	27.5	4.50932e+07	4.38782e+07	5.22263e+07	4.45024e+07	4.45657e+07	4.60483e+07	1.191	1.163	1.362	0.826	0.875	0.873	1.4437	0.00227156	0.529771
TGGT1_215460-t26_1-p1	ribosomal protein RPS24 GN=TGGT1_215460	15	4	43	4	30.4	1.44185e+07	1.60273e+07	1.82843e+07	4.21622e+07	3.96862e+07	3.18073e+07	0.648	0.723	0.811	1.331	1.326	1.027	0.5923	0.00837515	-0.7556
TGGT1_215470-t26_1-p1	ribosomal protein RPL10A GN=TGGT1_215470	29	6	100	6	24.6	1.6837e+08	1.76303e+08	1.89942e+08	1.82633e+08	1.82513e+08	1.89505e+08	1.128	1.185	1.257	0.86	0.909	0.912	1.3316	0.00145798	0.413161
TGGT1_215560-t26_1-p1	histone arginine methyltransferase PRMT5 GN=TGGT1_215560	3	2	5	2	107	600389	571787	556876	1.24511e+06	1.439e+06	690444	0.858	0.82	0.786	1.251	1.53	0.709	0.706	0.266067	-0.50226
TGGT1_215590-t26_1-p1	flavoprotein subunit of succinate dehydrogenase GN=TGGT1_215590	29	12	68	12	72.7	3.67919e+07	2.38022e+07	3.93225e+07	3.76169e+07	2.55089e+07	3.02267e+07	1.389	0.902	1.466	0.998	0.716	0.82	1.4826	0.103748	0.568129
TGGT1_215610-t26_1-p1	Proteasome subunit alpha type-3(predict) GN=TGGT1_215610	27	2	10	2	13	1.61094e+06	813570	2.4577e+06	1.99911e+06	1.50012e+06	2.3721e+06	1.093	0.554	1.647	0.953	0.757	1.156	1.1493	0.8695	0.200755
TGGT1_215775-t26_1-p1	rhoptry protein ROP8 GN=TGGT1_215775	22	8	57	5	65.4	1.62649e+07	1.7621e+07	1.75886e+07	6.8417e+06	2.60355e+06	6.46623e+06	1.761	1.915	1.881	0.521	0.21	0.503	4.5032	0.0060666	2.17095
TGGT1_223390-t26_1-p1	putative activating signal cointegrator 1 complex subunit 3 family 1 ASCC3L1 GN=TGGT1_223390	17	29	93	29	248.3	2.04082e+07	1.7967e+07	2.25075e+07	4.51755e+07	4.90014e+07	4.56831e+07	0.742	0.655	0.808	1.154	1.324	1.193	0.6007	0.00225858	-0.735283
TGGT1_223410-t26_1-p1	putative eukaryotic initiation factor-4E GN=TGGT1_223410	38	8	51	8	26	2.10268e+07	1.52862e+07	1.34841e+07	3.11367e+07	3.27886e+07	3.00086e+07	1.068	0.779	0.676	1.111	1.238	1.094	0.7328	0.0800501	-0.448509
TGGT1_223540-t26_1-p1	importin-beta N-terminal domain-containing protein GN=TGGT1_223540	21	12	45	12	122.1	2.36049e+07	1.66696e+07	1.51765e+07	3.03001e+07	2.88226e+07	2.36463e+07	1.246	0.883	0.791	1.124	1.131	0.897	0.9264	0.596106	-0.110293
TGGT1_223590-t26_1-p1	proteasome subunit GN=TGGT1_223590	16	5	35	5	39.2	7.68698e+06	6.62067e+06	8.94614e+06	1.26933e+07	1.25383e+07	1.29826e+07	0.913	0.789	1.049	1.059	1.107	1.107	0.8405	0.0971436	-0.25068
TGGT1_223600-t26_1-p1	Putative transmembrane protein(predict) GN=TGGT1_223600	1	1	1	1	80	237480	280545	206034	496306	227486	368479
TGGT1_223610-t26_1-p1	hypothetical protein GN=TGGT1_223610	2	1	2	1	139.3
TGGT1_223668-t26_1-p1	LYAR-type C2HC zinc finger protein GN=TGGT1_223668	15	2	7	2	24.6	922037		1.25655e+06	2.07582e+06	1.06504e+07	1.53575e+06	0.341		0.459	0.539	2.929	0.408	0.3096	0.402566	-1.69152
TGGT1_223672-t26_1-p1	3'(2'),5'-bisphosphate nucleotidase GN=TGGT1_223672	6	1	4	1	35.9	894126	630106	913249	431772	482449	489486
TGGT1_223680-t26_1-p1	ubiquitin family protein GN=TGGT1_223680	36	8	30	8	41.7	1.56573e+07	9.9825e+06	7.62822e+06	1.65897e+07	1.22934e+07	1.25158e+07	1.53	0.979	0.736	1.139	0.893	0.878	1.1151	0.774383	0.157173
TGGT1_223710-t26_1-p1	tetratricopeptide repeat-containing protein GN=TGGT1_223710	8	7	17	7	109.2	2.27129e+06	2.76046e+06	2.41193e+06	7.23291e+06	6.38903e+06	6.6064e+06	0.599	0.731	0.628	1.34	1.253	1.251	0.5094	0.000455579	-0.973129
TGGT1_223800-t26_1-p1	Folate receptor family protein(predict) GN=TGGT1_223800	4	1	3	1	57.1	531763	585817	657821	764807	626674	704897
TGGT1_223840-t26_1-p1	putative ATP-citrate lyase GN=TGGT1_223840	9	8	26	8	139.7	7.81918e+06	9.04528e+06	8.4482e+06	1.31557e+07	1.03051e+07	13370950	0.918	1.066	0.98	1.085	0.9	1.128	0.9521	0.603605	-0.070815
TGGT1_223910-t26_1-p1	acyltransferase domain-containing protein GN=TGGT1_223910	8	2	3	2	44	1.0735e+06	1.34034e+06	854286	2.2938e+06	1.396e+06	2.23036e+06	0.853	1.068	0.67	1.28	0.824	1.272	0.7675	0.256418	-0.381761
TGGT1_223920-t26_1-p1	rhoptry neck protein RON3 GN=TGGT1_223920	29	46	261	46	222.9	6.36864e+07	6.4597e+07	6.28031e+07	1.24958e+08	1.28497e+08	1.23181e+08	0.819	0.833	0.797	1.128	1.228	1.137	0.7011	0.000293077	-0.512308
TGGT1_223930-t26_1-p1	RNA recognition motif-containing protein GN=TGGT1_223930	2	1	7	1	40.6	1.80245e+06	1.54822e+06	1.8883e+06	4.22177e+06	3.3005e+06	3.75426e+06
TGGT1_223940-t26_1-p1	GAP45 protein GN=TGGT1_223940	24	3	31	3	27.3	5.98611e+06	6.06459e+06	7.28737e+06	1.27593e+07	1.49594e+07	1.38317e+07	0.717	0.729	0.863	1.074	1.333	1.191	0.6417	0.00672839	-0.640029
TGGT1_223960-t26_1-p1	ubiquitin interaction motif family protein GN=TGGT1_223960	55	14	80	14	41.4	7.12666e+07	7.93394e+07	6.83734e+07	8.97352e+07	7.00114e+07	7.56769e+07	1.145	1.279	1.084	1.012	0.836	0.873	1.2892	0.0279222	0.366476
TGGT1_224050-t26_1-p1	AP2 domain transcription factor AP2X-4 GN=TGGT1_224050	7	5	11	5	93.8			2.05489e+06	3.24371e+06	3.7889e+06	3.69546e+06			0.772	0.867	1.072	1.01	0.7854		-0.3485
TGGT1_224060-t26_1-p1	putative thioredoxin GN=TGGT1_224060	40	16	97	16	68.9	3.42095e+07	3.88379e+07	3.81045e+07	4.89148e+07	4.7612e+07	5.34533e+07	0.956	1.089	1.052	0.96	0.989	1.073	1.0248	0.662185	0.0353424
TGGT1_224090-t26_1-p1	enoyl-CoA hydratase/isomerase family protein GN=TGGT1_224090	7	3	8	3	57.3	1.39541e+07	1.28561e+07	1.49163e+07	7.39608e+06	7.92887e+06	7.05286e+06	1.589	1.469	1.677	0.591	0.671	0.577	2.5748	9.80505e-05	1.36446
TGGT1_224110-t26_1-p1	putative adhesion regulating molecule region protein GN=TGGT1_224110	16	4	13	4	43.1	1.38381e+06	1.53879e+06	1.19424e+06	4.64413e+06	4.09266e+06	4.34667e+06	0.587	0.655	0.5	1.384	1.291	1.324	0.4356	0.000495702	-1.19892
TGGT1_224130-t26_1-p1	RNA recognition motif (A.K.A RRM, RBD, or RNP domain) protein(predict) GN=TGGT1_224130	32	3	36	3	16.6	3.64769e+06	5.09572e+06	4.40717e+06	1.21231e+07	8.10548e+06	1.09426e+07	0.601	0.842	0.717	1.402	0.992	1.294	0.5857	0.020184	-0.771766
TGGT1_224205-t26_1-p1	putative ER lumen protein retaining receptor GN=TGGT1_224205	10	1	7	1	41.5	1.15457e+06	926525	1.24121e+06	1.57051e+06	1.99079e+06	1.54127e+06
TGGT1_224210-t26_1-p1	C2 NT-type domain-containing protein(predict) GN=TGGT1_224210	4	2	3	2	129.4	1.01247e+06	1.25711e+06	1.60414e+06	1.49796e+06	1.0106e+06	531914	1.069	1.331	1.672	1.111	0.793	0.403	1.7651	0.122762	0.81975
TGGT1_224220-t26_1-p1	serine/threonine-protein phosphatase PP2A catalytic subunit GN=TGGT1_224220	15	3	18	2	39.1				2.81439e+06	923364	2.68285e+06				1.124	0.39	1.095
TGGT1_224330-t26_1-p1	proteasome activator pa28 beta subunit protein GN=TGGT1_224330	9	2	3	2	47.9	2.50289e+07	1.60581e+07	1.7679e+07	1.45689e+07	1.09704e+07	7.59441e+06	1.987	1.28	1.386	0.813	0.648	0.433	2.4567	0.0162275	1.29672
TGGT1_224350A-t26_1-p1	putative aminopeptidase N GN=TGGT1_224350A	21	21	102	21	134.3	2.98587e+07	2.57541e+07	3.11832e+07	5.25105e+07	4.97596e+07	5.35654e+07	0.898	0.777	0.926	1.11	1.113	1.157	0.7695	0.00897341	-0.378007
TGGT1_224460-t26_1-p1	putative aminopeptidase n GN=TGGT1_224460	5	4	13	4	108.7	1.0749e+07	9.57846e+06	2.06451e+06	7.67593e+06	4.54758e+06	9.3451e+06	1.784	1.596	0.338	0.895	0.561	1.114	1.4467	0.768329	0.532766
TGGT1_224480-t26_1-p1	putative cell-cycle-associated protein kinase CLK GN=TGGT1_224480	1	1	2	1	188.8				398327	220017	285465
TGGT1_224580-t26_1-p1	RNA recognition motif-containing protein GN=TGGT1_224580	5	1	3	1	54.4				601695	484648	738409
TGGT1_224720-t26_1-p1	SPOC domain-containing protein GN=TGGT1_224720	4	1	1	1	73.4
TGGT1_224850-t26_1-p1	putative polyadenylate binding protein GN=TGGT1_224850	25	19	127	19	82.6	2.79759e+08	2.22575e+08	1.98107e+08	1.84891e+08	1.99266e+08	1.62544e+08	1.637	1.307	1.145	0.76	0.867	0.683	1.7701	0.0106964	0.823831
TGGT1_224890-t26_1-p1	AMP-binding enzyme(predict) GN=TGGT1_224890	2	1	1	1	116.6
TGGT1_224900-t26_1-p1	putative adenylate kinase GN=TGGT1_224900	31	7	42	7	28.5	1.14228e+07	1.66489e+07	1.99485e+07	2.25476e+07	2.19745e+07	1.74214e+07	0.758	1.109	1.307	1.051	1.084	0.83	1.0705	0.797122	0.0982848
TGGT1_224910-t26_1-p1	divalent cation tolerance protein, CutA1 family protein GN=TGGT1_224910	4	1	2	1	27.6				638136	898486	449365
TGGT1_224960-t26_1-p1	Preprotein translocase subunit Sec66(predict) GN=TGGT1_224960	8	1	4	1	28.7	737788	525662	787795	1.06589e+06	444421	682507
TGGT1_224980-t26_1-p1	hypothetical protein GN=TGGT1_224980	7	4	9	4	124.5	4.60783e+06	5.70265e+06	4.6874e+06	1.35758e+06	2.9967e+06	3.69333e+06	1.459	1.812	1.466	0.302	0.706	0.84	2.5633	0.0340851	1.358
TGGT1_225020-t26_1-p1	hypothetical protein GN=TGGT1_225020	2	1	1	1	114.4
TGGT1_225050-t26_1-p1	putative adenosylhomocysteinase GN=TGGT1_225050	45	18	181	18	64.1	1.53599e+08	1.48195e+08	1.70094e+08	2.15899e+08	2.36501e+08	2.47678e+08	0.956	0.926	1.046	0.944	1.095	1.108	0.9304	0.324593	-0.104077
TGGT1_225060-t26_1-p1	nucleoredoxin family protein GN=TGGT1_225060	13	4	13	4	45.2	2.50836e+06	1.91488e+06	3.67235e+06	4.27214e+06	4.34627e+06	5.685e+06	0.817	0.626	1.182	0.978	1.053	1.33	0.781	0.256779	-0.356606
TGGT1_225080-t26_1-p1	ribosomal protein RPS18 GN=TGGT1_225080	49	7	107	7	17.7	8.69232e+07	7.78726e+07	8.15019e+07	1.60365e+08	1.63366e+08	1.69193e+08	0.858	0.771	0.795	1.112	1.199	1.2	0.6904	0.000796561	-0.534496
TGGT1_225125-t26_1-p1	pre-rRNA processing protein GN=TGGT1_225125	2	3	6	3	310.5	9.4393e+06	9.17931e+06	9.36924e+06	7.39981e+06	9.07538e+06	1.60963e+07	1.137	1.11	1.115	0.626	0.813	1.393	1.1871	0.386968	0.247441
TGGT1_225150-t26_1-p1	Putative transmembrane protein(predict) GN=TGGT1_225150	2	1	7	1	76.8	818240	615901	541191	2.09062e+06	1.71941e+06	1.82046e+06
TGGT1_225160-t26_1-p1	Putative transmembrane protein(predict) GN=TGGT1_225160	24	6	14	6	45.4	2.20609e+06	1.23363e+06	2.85427e+06	5.47609e+06	4.03038e+06	5.71099e+06	0.748	0.42	0.956	1.305	1.017	1.391	0.572	0.0818778	-0.805913
TGGT1_225200-t26_1-p1	Putative trichohyalin (Fragment)(predict) GN=TGGT1_225200	1	1	2	1	158.2				489073	617528	633253
TGGT1_225260-t26_1-p1	DNA-directed RNA polymerase II RPB1 GN=TGGT1_225260	4	2	3	2	121.1				1.15082e+06	1.40449e+06	1.1166e+06				0.803	1.038	0.797
TGGT1_225310-t26_1-p1	putative ARF1-directed GTPase-activating protein GN=TGGT1_225310	28	8	30	8	52.4	4.48575e+06	7.12309e+06	6.91554e+06	1.05645e+07	9.78608e+06	1.00659e+07	0.669	1.066	1.018	1.107	1.085	1.078	0.8419	0.263671	-0.248279
TGGT1_225550-t26_1-p1	phosphatidylserine decarboxylase GN=TGGT1_225550	4	2	2	2	48.4	1.0805e+06	1.28095e+06	975078	1.56727e+06	1.11376e+06	975912	1.127	1.341	1.005	1.149	0.864	0.731	1.2657	0.190554	0.339935
TGGT1_225580-t26_1-p1	putative proteasome (prosome, macropain) 26S subunit, non-ATPase, 9 GN=TGGT1_225580	22	3	12	3	26.6	809446	734989	794144	1.8782e+06	2.13143e+06	2.60894e+06	0.659	0.601	0.639	1.075	1.291	1.526	0.4879	0.00249507	-1.03534
TGGT1_225690-t26_1-p1	hypothetical protein GN=TGGT1_225690	2	2	3	2	194	762837	1.26703e+06	841231	1.75774e+06	2.42721e+06	2.00658e+06	0.614	1.024	0.669	0.994	1.453	1.16	0.6396	0.0751834	-0.644758
TGGT1_225730-t26_1-p1	putative membrane protein GN=TGGT1_225730	26	3	18	3	14.9	1.30294e+07	1.4389e+07	1.32885e+07	1.56842e+07	2.13515e+07	1.61839e+07	1.012	1.122	1.02	0.856	1.233	0.903	1.0541	0.612726	0.0760117
TGGT1_225850-t26_1-p1	peptidase, M28 family protein GN=TGGT1_225850	1	1	1	1	167.6	708927	520078	403967	706947	272855	451744
TGGT1_225860-t26_1-p1	Putative clumping factor B(predict) GN=TGGT1_225860	7	4	8	4	111.4	718037	482037		2.46035e+06	1.44794e+06	2.32447e+06	0.587	0.396		1.414	0.881	1.366	0.4028	0.0343574	-1.31186
TGGT1_225880-t26_1-p1	UDP-glucose 4-epimerase GN=TGGT1_225880	10	2	10	2	39.8	602262	606075	896405	2.54969e+06	675976	1.85918e+06	0.611	0.617	0.899	1.818	0.51	1.355	0.5775	0.341223	-0.792107
TGGT1_225930-t26_1-p1	triose-phosphate isomerase TPI-I GN=TGGT1_225930	49	11	88	11	27.9	2.1008e+08	2.8761e+08	2.49998e+08	1.13787e+08	1.09803e+08	1.21139e+08	1.403	1.928	1.649	0.534	0.545	0.581	3	0.000331293	1.58496
TGGT1_225990-t26_1-p1	acyl transferase domain-containing protein GN=TGGT1_225990	15	5	14	5	53.2	732079	2.23991e+06	1.73679e+06	7.59484e+06	1.05806e+07	7.33169e+06	0.177	0.543	0.414	1.289	1.9	1.272	0.2542	0.0159854	-1.97596
TGGT1_226000-t26_1-p1	putative ATP synthase GN=TGGT1_226000	56	5	34	5	19.4	1.32572e+07	1.51598e+07	1.5411e+07	2.10856e+07	2.19315e+07	2.0582e+07	0.901	1.033	1.034	1.006	1.108	1.004	0.9519	0.42084	-0.0711181
TGGT1_226020-t26_1-p1	transporter, major facilitator family protein GN=TGGT1_226020	12	3	6	3	64.5				2.2143e+07	1.9608e+07	2.2543e+07				0.883	0.827	0.919
TGGT1_226030-t26_1-p1	AGC kinase GN=TGGT1_226030	31	8	62	8	39.4	2.39817e+07	2.1679e+07	2.69035e+07	4.20333e+07	4.17842e+07	41606167	0.884	0.802	0.979	1.088	1.145	1.101	0.7993	0.018954	-0.323191
TGGT1_226068-t26_1-p1	DnaJ domain-containing protein GN=TGGT1_226068	12	3	12	3	50.1	1.41119e+06	441548	1.26536e+06	2.38718e+06	2.0936e+06	2.07692e+06	1.064	0.334	0.942	1.265	1.174	1.125	0.6566	0.220289	-0.606913
TGGT1_226072-t26_1-p1	Ser/Thr phosphatase family protein GN=TGGT1_226072	4	2	2	2	88.6		1.024e+06	1.22406e+06	1.99903e+06	1.14645e+06	1.30477e+06		0.933	1.098	1.275	0.774	0.851	1.0505	0.756298	0.0710762
TGGT1_226080A-t26_1-p1	polyA polymerase GN=TGGT1_226080A	2	1	1	1	72.1	1.56037e+06	1.4285e+06	1.61521e+06	1.23507e+06		1.56565e+06
TGGT1_226220-t26_1-p1	alveolin domain containing intermediate filament IMC9 GN=TGGT1_226220	7	3	7	3	83.2	1.44913e+06	1.88399e+06	1.53271e+06	1.75589e+06	2.56101e+06	2.36357e+06	0.916	1.195	0.957	0.78	1.203	1.073	1.0039	0.935565	0.00561557
TGGT1_226240-t26_1-p1	putative bud site selection protein GN=TGGT1_226240	10	1	4	1	23.2	231955			489869	539101	375089
TGGT1_226250-t26_1-p1	DEAD (Asp-Glu-Ala-Asp) box polypeptide DDX3X GN=TGGT1_226250	61	27	174	27	78.5	8.97377e+07	8.89563e+07	8.16752e+07	1.39812e+08	1.36487e+08	1.32943e+08	0.978	0.973	0.879	1.07	1.106	1.04	0.88	0.0299907	-0.184425
TGGT1_226320-t26_1-p1	Plasmodium vivax PV1H14060_P, related(predict) GN=TGGT1_226320	5	2	5	2	73.6	475007			688690	529464	1.28228e+06	0.777			0.791	0.644	1.506	0.7926		-0.335335
TGGT1_226340-t26_1-p1	Putative plant-like phospholipase C (PLC) pleckstrin-like (PH) domain protein(predict) GN=TGGT1_226340	2	1	2	1	126.7		633516		1.24774e+06	790743	844257
TGGT1_226380-t26_1-p1	Putative transmembrane protein(predict) GN=TGGT1_226380	22	6	22	6	42.6	8.25185e+06	8.12643e+06	6.96033e+06	1.15513e+07	1.16655e+07	1.06175e+07	1.053	1.041	0.877	1.036	1.107	0.973	0.9535	0.516406	-0.0686952
TGGT1_226400-t26_1-p1	lipoic acid synthase LIPA GN=TGGT1_226400	3	1	7	1	58.6	705611	1.05057e+06	920871	350229	1.03662e+06	750867
TGGT1_226410-t26_1-p1	EF-1 guanine nucleotide exchange domain-containing protein GN=TGGT1_226410	39	9	82	9	36	6.92029e+07	6.62198e+07	7.08716e+07	9.41e+07	1.03858e+08	1.04171e+08	0.993	0.954	1.005	0.949	1.108	1.074	0.9428	0.317354	-0.0849763
TGGT1_226430-t26_1-p1	reticulon protein GN=TGGT1_226430	33	5	27	5	21.6	2.04422e+07	1.98124e+07	2.02354e+07	2.18195e+07	1.35458e+07	1.95235e+07	1.293	1.258	1.264	0.97	0.637	0.887	1.5297	0.0263376	0.613249
TGGT1_226500-t26_1-p1	Putative transmembrane protein(predict) GN=TGGT1_226500	23	2	4	2	11.1	8.52649e+06	8.84042e+06	1.09878e+07	3.96945e+06	3.96887e+06	3.75718e+06	1.554	1.616	1.977	0.508	0.538	0.492	3.3466	0.000108679	1.7427
TGGT1_226510-t26_1-p1	Sec23/Sec24 trunk domain-containing protein GN=TGGT1_226510	6	4	6	4	165.1	927402	818176	248299	1.56824e+06	1.45509e+06	1.39116e+06	1.056	0.935	0.279	1.255	1.232	1.138	0.6262	0.220335	-0.675305
TGGT1_226550-t26_1-p1	TBC domain containing protein GN=TGGT1_226550	14	4	17	4	36	3.31814e+06	3.73091e+06	3.39256e+06	4.88618e+06	5.6447e+06	5.09217e+06	0.929	1.048	0.938	0.961	1.175	1.024	0.9225	0.329002	-0.116379
TGGT1_226570-t26_1-p1	hypothetical protein GN=TGGT1_226570	68	4	33	4	15	1.31211e+07	1.01875e+07	9.67938e+06	1.68567e+07	1.7291e+07	1.27631e+07	1.198	0.934	0.873	1.082	1.174	0.837	0.9715	0.850141	-0.0417141
TGGT1_226580-t26_1-p1	Putative transmembrane protein(predict) GN=TGGT1_226580	4	2	2	2	42.7	945469	804750	1.25461e+06	1.42327e+06	1.24738e+06	916814	1.047	0.894	1.372	1.107	1.027	0.729	1.1572	0.461395	0.210638
TGGT1_226590-t26_1-p1	putative cytochrome C oxidase subunit IIa GN=TGGT1_226590	9	1	16	1	34.5	2.05208e+07	1.31797e+07	9.23206e+06	2.02847e+07	1.14079e+07	9.38746e+06
TGGT1_226640-t26_1-p1	putative zinc binding protein GN=TGGT1_226640	9	1	1	1	14.7						2555702
TGGT1_226660-t26_1-p1	hypothetical protein GN=TGGT1_226660	1	3	9	3	389.6	530660	645355	566108	1.28499e+06	981285	935943	0.783	0.956	0.825	1.332	1.077	0.992	0.7539	0.058806	-0.407555
TGGT1_226680-t26_1-p1	hypothetical protein GN=TGGT1_226680	3	1	1	1	98	1.47535e+06	1.31454e+06	1.49581e+06	1.07761e+06	773758	1.43215e+06
TGGT1_226690-t26_1-p1	Putative transmembrane protein(predict) GN=TGGT1_226690	3	2	5	2	113.7				319550	184489	188399				1.183	0.723	0.713
TGGT1_226710-t26_1-p1	Putative transmembrane protein(predict) GN=TGGT1_226710	6	2	15	2	33.3	2.17544e+06	2.80536e+06	1.37174e+06	5.93474e+06	3.771e+06	6.9627e+06	0.69	0.892	0.429	1.322	0.889	1.585	0.5298	0.076327	-0.91648
TGGT1_226720-t26_1-p1	translin family protein GN=TGGT1_226720	13	3	11	3	31.3	551614	445995	5.72046e+06	6.78815e+06	6.06894e+06	6.65432e+06	0.153	0.125	1.572	1.327	1.255	1.33	0.4729	0.152535	-1.08039
TGGT1_226730-t26_1-p1	aconitate hydratase ACN/IRP GN=TGGT1_226730	27	21	131	21	114.8	7.9073e+07	6.98073e+07	7.72818e+07	8.94903e+07	8.85204e+07	9.23374e+07	1.162	1.03	1.122	0.924	0.967	0.975	1.1563	0.0217702	0.209516
TGGT1_226830-t26_1-p1	DnaK family protein GN=TGGT1_226830	32	24	144	24	104.9	5.67855e+07	5.45349e+07	5.52022e+07	7.37919e+07	7.02087e+07	7.00832e+07	1.089	1.049	1.045	0.994	1.001	0.965	1.0753	0.0137265	0.104739
TGGT1_226860-t26_1-p1	SAG-related sequence SRS67 GN=TGGT1_226860	21	3	19	3	23	6.51122e+06	6.03519e+06	7.64303e+06	7.11831e+06	1.05803e+07	7.88491e+06	1.038	0.966	1.203	0.797	1.254	0.903	1.0856	0.553724	0.118493
TGGT1_226870A-t26_1-p1	tubulin gamma chain GN=TGGT1_226870A	8	2	9	2	37	3.29733e+06	4.08652e+06	3.91775e+06	2.35628e+06	1.66075e+06	1.83664e+06	1.403	1.744	1.646	0.704	0.525	0.561	2.6777	0.000850809	1.42099
TGGT1_226890-t26_1-p1	ORC_WH_C domain-containing protein(predict) GN=TGGT1_226890	1	1	4	1	223.6				476779	648941	359395
TGGT1_226910-t26_1-p1	Amylo-alpha-1,6-glucosidase GN=TGGT1_226910	13	16	43	16	207.9	1.56438e+07	1.85593e+07	1.82635e+07	2.01862e+07	1.84796e+07	2.08753e+07	1.019	1.213	1.175	0.924	0.895	0.977	1.2185	0.030175	0.285106
TGGT1_226960-t26_1-p1	phosphofructokinase PFKII GN=TGGT1_226960	46	38	361	38	131.3	2.02164e+08	2.18462e+08	1.97478e+08	3.40496e+08	4.74973e+08	4.99018e+08	0.763	0.828	0.736	0.903	1.334	1.353	0.6482	0.0379635	-0.625489
TGGT1_226970-t26_1-p1	ribosomal protein RPS11 GN=TGGT1_226970	39	7	57	7	18.7	6.47488e+07	5.9706e+07	6.2025e+07	9.31833e+07	1.16587e+08	9.48895e+07	0.962	0.89	0.91	0.973	1.288	1.013	0.8436	0.146721	-0.245369
TGGT1_226980-t26_1-p1	Eukaryotic translation initiation factor 3 30 kDa subunit(predict) GN=TGGT1_226980	23	3	19	3	25.3	5.8014e+06	3.04187e+06	6.5642e+06	8.79499e+06	6.94409e+06	8.4407e+06	1.069	0.563	1.195	1.139	0.952	1.117	0.8812	0.511352	-0.182459
TGGT1_227000-t26_1-p1	hypothetical protein GN=TGGT1_227000	3	2	3	2	119.3				551417		343624				1.053		0.671
TGGT1_227030-t26_1-p1	IMP2_N domain-containing protein(predict) GN=TGGT1_227030	29	4	41	4	18.7	8.25695e+06	5.25169e+07	9.90535e+06	4.08189e+07	4.01147e+07	4.37842e+07	0.308	1.968	0.365	1.071	1.114	1.174	0.7862	0.357838	-0.347032
TGGT1_227060-t26_1-p1	Putative transmembrane protein(predict) GN=TGGT1_227060	3	2	2	2	139.3	908379	850748	1.14637e+06	564543	759115	771022	1.326	1.246	1.652	0.579	0.824	0.808	1.9104	0.0103009	0.933875
TGGT1_227280-t26_1-p1	dense granule protein GRA3 GN=TGGT1_227280	11	3	81	3	24.2	4.80927e+07	4.68149e+07	6.55738e+07	4.83791e+07	4.04162e+07	4.07501e+07	1.21	1.182	1.629	0.855	0.756	0.736	1.7133	0.00942648	0.776778
TGGT1_227290-t26_1-p1	histone deacetylase HDAC3 GN=TGGT1_227290	10	2	12	2	50.4	3.59236e+06	3.7078e+06	3.93059e+06		2.43792e+06	1.89013e+06	1.404	1.454	1.517		0.708	0.531	2.354	0.00438818	1.23511
TGGT1_227360-t26_1-p1	ribosomal protein RPL3 GN=TGGT1_227360	27	8	115	8	44	9.96842e+07	1.01481e+08	9.13015e+07	1.65959e+08	1.65787e+08	2.12528e+08	0.869	0.888	0.786	1.017	1.075	1.331	0.7429	0.0318865	-0.42876
TGGT1_227560-t26_1-p1	putative IWS1 transcription factor GN=TGGT1_227560	3	1	5	1	54.3				814436	939166	1.09109e+06
TGGT1_227600-t26_1-p1	ribosomal protein RPL34 GN=TGGT1_227600	21	3	23	3	15.4	2.30112e+07	2.35239e+07	2.61398e+07	4.87518e+07	5.00608e+07	3.30897e+07	0.821	0.842	0.921	1.222	1.328	0.848	0.7604	0.144882	-0.39517
TGGT1_227620-t26_1-p1	dense granule protein GRA2 GN=TGGT1_227620	18	3	19	3	19.8	5.9523e+07	4.7527e+07	4.96327e+07	1.02665e+08	1.13848e+08	1.07279e+08	0.904	0.724	0.744	1.095	1.286	1.17	0.668	0.00843695	-0.58208
TGGT1_227650-t26_1-p1	putative microtubule-associated protein RP/EB family GN=TGGT1_227650	22	7	24	7	45.7	3.3307e+06	4.4766e+06	3.64799e+06	7.4514e+06	9.67746e+06	8.03941e+06	0.664	0.895	0.718	1.043	1.434	1.15	0.6278	0.0231861	-0.671623
TGGT1_227810-t26_1-p1	rhoptry kinase family protein ROP11 (incomplete catalytic triad) GN=TGGT1_227810	28	9	50	9	58.2	1.71635e+07	1.80522e+07	1.4809e+07	3.51123e+07	2.90466e+07	3.23904e+07	0.855	0.902	0.728	1.228	1.075	1.158	0.718	0.0112472	-0.477944
TGGT1_227830-t26_1-p1	putative mitochondrial inner membrane translocase TIM44 GN=TGGT1_227830	3	1	1	1	65.1	380710			513340		310573
TGGT1_227840-t26_1-p1	Memo family protein GN=TGGT1_227840	23	3	12	3	33.3	5.77225e+06	4.60251e+06	6.06145e+06	9.08463e+06	5.5682e+06	7.36395e+06	1.095	0.877	1.136	1.211	0.786	1.004	1.0357	0.781821	0.0506062
TGGT1_227870-t26_1-p1	Tim10/DDP family zinc finger superfamily protein GN=TGGT1_227870	20	2	19	2	11.2	4.00013e+06	4.28918e+06	2.79442e+06	5.33484e+06	5.31891e+06	7.09678e+06	1.012	1.089	0.698	0.949	1.001	1.29	0.8639	0.405545	-0.211064
TGGT1_227910-t26_1-p1	Putative vivax protein(predict) GN=TGGT1_227910	28	2	22	2	14.4	3.62927e+06	2.6926e+06	5.03981e+06	4.84003e+06	5.1463e+06	7.83756e+06	0.907	0.676	1.245	0.85	0.957	1.407	0.8799	0.593193	-0.184589
TGGT1_227920-t26_1-p1	hypothetical protein GN=TGGT1_227920	24	2	3	2	9.5				1.57143e+06	1.5669e+06	1.48322e+06				0.872	0.92	0.841
TGGT1_227948-t26_1-p1	peptidase M16 inactive domain-containing protein GN=TGGT1_227948	27	26	110	26	142.6	5.4879e+07	4.4909e+07	5.04939e+07	5.09751e+07	4.81936e+07	4.9926e+07	1.338	1.099	1.216	0.873	0.873	0.874	1.3943	0.00441233	0.479541
TGGT1_227960-t26_1-p1	PCI domain-containing protein GN=TGGT1_227960	30	10	43	10	55.6	4.79573e+07	6.23105e+07	4.4809e+07	3.73299e+07	3.68137e+07	4.24214e+07	1.288	1.68	1.189	0.705	0.735	0.818	1.841	0.00609816	0.88049
TGGT1_227970-t26_1-p1	histone family DNA-binding protein GN=TGGT1_227970	43	6	31	6	25.1	6.03311e+06	6.87322e+06	1.42751e+07	2.09191e+07	1.68651e+07	1.46599e+07	0.553	0.632	1.292	1.347	1.149	0.965	0.7157	0.228211	-0.482573
TGGT1_228000-t26_1-p1	putative splicing factor 3A subunit 2 GN=TGGT1_228000	14	3	6	3	27.8	468339	812359	1.10088e+06	2.33354e+06	2.40876e+06	1.90996e+06	0.378	0.659	0.878	1.324	1.447	1.108	0.4937	0.0432846	-1.01829
TGGT1_228080-t26_1-p1	dihydrouridine synthase (dus) protein GN=TGGT1_228080	2	1	1	1	131.3
TGGT1_228100-t26_1-p1	Putative transmembrane protein (Fragment)(predict) GN=TGGT1_228100	2	2	5	2	139.3	440398	516036	424633	535930	738950	669071	0.967	1.137	0.92	0.826	1.206	1.055	0.9796	0.925434	-0.0297353
TGGT1_228120-t26_1-p1	DNMT1-RFD domain-containing protein(predict) GN=TGGT1_228120	3	6	18	6	418	2.55475e+06	988645	1.29158e+06	3.44099e+06	3.33818e+06	2.78661e+06	1.295	0.503	0.646	1.225	1.258	1.014	0.6989	0.207214	-0.516842
TGGT1_228150-t26_1-p1	hypothetical protein GN=TGGT1_228150	1	1	1	1	214.4	4.13921e+06	2.57877e+06		1.93093e+06	2.66407e+06	2.90962e+06
TGGT1_228170-t26_1-p1	inner membrane complex protein IMC2A GN=TGGT1_228170	27	34	163	34	182.2	3.31275e+07	3.54995e+07	3.65085e+07	6.06795e+07	6.11379e+07	6.35755e+07	0.832	0.895	0.906	1.071	1.142	1.147	0.7836	0.0021362	-0.351811
TGGT1_228190-t26_1-p1	putative eukaryotic initiation factor-3, subunit 5 GN=TGGT1_228190	36	9	52	9	38	4.20442e+07	4.15723e+07	4.59901e+07	3.83451e+07	4.75036e+07	3.85369e+07	1.208	1.199	1.305	0.774	1.015	0.795	1.4365	0.0150552	0.522558
TGGT1_228210-t26_1-p1	26S proteasome regulatory subunit GN=TGGT1_228210	38	11	52	10	44.4	2.8093e+07	2.59204e+07	2.53689e+07	3.09177e+07	2.30928e+07	2.35964e+07	1.306	1.209	1.165	1.01	0.798	0.788	1.4176	0.015431	0.503451
TGGT1_228290-t26_1-p1	phospholipase/carboxylesterase GN=TGGT1_228290	17	4	22	4	52.5	3.68597e+06	4.95831e+06	4.48823e+06	6.44782e+06	6.52291e+06	7.54036e+06	0.8	1.079	0.961	0.983	1.052	1.175	0.8847	0.278013	-0.17674
TGGT1_228360-t26_1-p1	putative peptidyl-prolyl isomerase FKBP12 GN=TGGT1_228360	19	3	20	3	38.2	1.00023e+07	9.95016e+06	6.99472e+06	1.13539e+07	1.31367e+07	1.66372e+07	1.072	1.07	0.741	0.855	1.047	1.281	0.9057	0.587334	-0.142895
TGGT1_228400-t26_1-p1	WD domain, G-beta repeat-containing protein GN=TGGT1_228400	8	3	8	3	70	4.44333e+06	3.70186e+06	4.42354e+06	3.75801e+06	3.71716e+06	2.90904e+06	1.413	1.181	1.389	0.839	0.879	0.664	1.6721	0.00755881	0.741661
TGGT1_228470-t26_1-p1	ribosomal protein RPL15 GN=TGGT1_228470	22	4	73	4	24.3	4.25139e+07	5.71689e+07	4.13576e+07	9.08675e+07	8.54704e+07	1.066e+08	0.732	0.987	0.703	1.099	1.094	1.318	0.6898	0.0371139	-0.53575
TGGT1_228490-t26_1-p1	p21-carboxy-terminal region-binding protein(predict) GN=TGGT1_228490	29	8	31	8	43.2	7.4163e+06	9.12157e+06	6.28193e+06	1.29165e+07	1.25812e+07	1.1586e+07	0.903	1.115	0.756	1.105	1.14	1.014	0.8512	0.21632	-0.23243
TGGT1_228630-t26_1-p1	Putative transmembrane protein(predict) GN=TGGT1_228630	23	4	12	4	34.7	1.46706e+06	2.57832e+06	1.39567e+06	8.27686e+06	7.57405e+06	7.46753e+06	0.372	0.657	0.35	1.475	1.429	1.361	0.3233	0.00439597	-1.62905
TGGT1_228660-t26_1-p1	Sec7 domain-containing protein GN=TGGT1_228660	0	1	1	1	383.8		1.36591e+06		800439	658719
TGGT1_228760-t26_1-p1	CRAL-TRIO domain-containing protein(predict) GN=TGGT1_228760	5	2	4	2	49.2	1.2086e+07	1.0514e+07	5.01582e+06	7.30357e+06	6.67957e+06	7.35631e+06	1.802	1.573	0.738	0.765	0.74	0.788	1.7937	0.137842	0.842939
TGGT1_228770-t26_1-p1	Cgd7_2690 protein(predict) GN=TGGT1_228770	9	3	13	3	59	1.74264e+06	564688	700617	1.77993e+06	2.2763e+06	2.25271e+06	1.365	0.444	0.542	0.979	1.326	1.267	0.6582	0.208661	-0.603402
TGGT1_234190-t26_1-p1	putative serine hydroxymethyltransferase 2 GN=TGGT1_234190	32	13	108	13	65.2	4.65617e+07	4.82883e+07	5.33169e+07	9.99465e+07	1.10456e+08	9.47956e+07	0.749	0.78	0.848	1.13	1.322	1.096	0.67	0.00437542	-0.577767
TGGT1_234230-t26_1-p1	hypothetical protein GN=TGGT1_234230	1	3	15	3	490.3	9.52388e+06	8.21759e+06	1.06281e+07	1.2813e+07	1.48589e+07	1.3195e+07	1.004	0.869	1.106	0.949	1.164	0.999	0.9573	0.656074	-0.062957
TGGT1_234360-t26_1-p1	putative DNA topoisomerase I GN=TGGT1_234360	8	6	10	6	99.5	1.83964e+06	2.78645e+06	1.70318e+06	3.87536e+06	2.71704e+06	3.39537e+06	0.823	1.251	0.752	1.218	0.904	1.091	0.8796	0.460072	-0.18508
TGGT1_234380-t26_1-p1	hypothetical protein GN=TGGT1_234380	23	8	45	8	38.6	2.48637e+07	2.08749e+07	2.12701e+07	4.57754e+07	3.90834e+07	4.97727e+07	0.9	0.758	0.76	1.164	1.052	1.294	0.6889	0.0106907	-0.537634
TGGT1_234420-t26_1-p1	ATPase, AAA family protein GN=TGGT1_234420	24	11	50	11	66.7	9.28168e+06	5.58654e+06	1.04428e+07	1.06932e+07	1.09515e+07	1.03669e+07	1.182	0.714	1.313	0.956	1.037	0.948	1.0911	0.787146	0.125783
TGGT1_234440-t26_1-p1	putative aminotransferase GN=TGGT1_234440	2	1	1	1	45.6				823895
TGGT1_234450-t26_1-p1	ribosomal protein RPS15A GN=TGGT1_234450	33	8	144	8	26.6	7.8912e+07	7.12867e+07	7.35475e+07	1.4404e+08	1.28646e+08	1.25398e+08	0.926	0.84	0.852	1.188	1.123	1.057	0.7773	0.0051824	-0.363457
TGGT1_234505-t26_1-p1	putative phenylalanyl-tRNA synthetase alpha chain A GN=TGGT1_234505	38	13	42	13	59.3	3.23603e+07	3.0712e+07	3.29085e+07	3.2955e+07	3.27261e+07	3.42156e+07	1.206	1.148	1.211	0.863	0.907	0.915	1.3277	0.000346093	0.408929
TGGT1_234510-t26_1-p1	ankyrin repeat-containing protein GN=TGGT1_234510	5	1	2	1	33.9	328390	183698	226315	457283	549369	483411
TGGT1_234520-t26_1-p1	U2 snRNP auxilliary factor, large subunit, splicing factor subfamily protein GN=TGGT1_234520	11	4	8	4	59.9		6.69519e+06		7.69692e+06	4.5556e+06	5524196		1.336		1.075	0.673	0.789	1.5798		0.659742
TGGT1_234610-t26_1-p1	WD-40 repeat protein GN=TGGT1_234610	8	3	7	3	76.4				572650	370643	451318				1.053	0.721	0.848
TGGT1_235020-t26_1-p1	putative COPI protein GN=TGGT1_235020	20	16	72	16	137	2.59008e+07	2.17754e+07	2.22825e+07	2.92815e+07	3.01236e+07	2.96011e+07	1.189	1.003	1.01	0.944	1.028	0.976	1.0862	0.258409	0.11929
TGGT1_235150-t26_1-p1	transporter, major facilitator family protein GN=TGGT1_235150	5	1	6	1	60.5	1.15848e+06	1.32956e+06	1.51491e+06	1.99393e+06	1.21352e+06	2.69075e+06
TGGT1_235160-t26_1-p1	Importin N-terminal domain-containing protein (Fragment)(predict) GN=TGGT1_235160	14	13	50	13	168	2.839e+07	2.38062e+07	2.35253e+07	2.6264e+07	1.9735e+07	2.64955e+07	1.398	1.176	1.144	0.908	0.722	0.937	1.4484	0.0225893	0.53446
TGGT1_235170-t26_1-p1	ATPase, AAA family protein GN=TGGT1_235170	4	3	4	3	138.1	495589	530533	581459	1.39811e+06	1.21034e+06	1.91561e+06	0.59	0.634	0.683	1.169	1.071	1.637	0.4919	0.00697567	-1.02356
TGGT1_235340-t26_1-p1	hypothetical protein GN=TGGT1_235340	15	7	20	7	76.6	2.25856e+06	2.42156e+06	3.01082e+06	4.47483e+06	2.9888e+06	2.46752e+06	0.935	1.006	1.231	1.302	0.92	0.734	1.0731	0.647359	0.101785
TGGT1_235380-t26_1-p1	hypothetical protein GN=TGGT1_235380	22	7	18	7	65.2	2.3818e+06	883272	1.36688e+06	4.19987e+06	3.47977e+06	4.57318e+06	1.029	0.383	0.583	1.275	1.118	1.419	0.5233	0.0695739	-0.93429
TGGT1_235450-t26_1-p1	ubiquitin-conjugating enzyme subfamily protein GN=TGGT1_235450	43	7	32	7	25.9	2.93592e+06	2.75889e+06	4.61864e+06	8.84307e+06	9.47232e+06	8.54742e+06	0.576	0.543	0.895	1.219	1.383	1.205	0.529	0.0156643	-0.91866
TGGT1_235470-t26_1-p1	myosin A GN=TGGT1_235470	41	26	228	26	93.3	2.04593e+08	1.85561e+08	1.94949e+08	3.34477e+08	3.03449e+08	3.37693e+08	0.957	0.871	0.9	1.099	1.055	1.134	0.8297	0.00568366	-0.269338
TGGT1_235490-t26_1-p1	High-temperature-induced dauer-formation protein(predict) GN=TGGT1_235490	17	9	23	9	102.1	6.67626e+06	9.30304e+06	9.55687e+06	1.07095e+07	8.92785e+06	9.85356e+06	0.885	1.238	1.252	0.998	0.88	0.938	1.1985	0.227885	0.26123
TGGT1_235540-t26_1-p1	putative eukaryotic initiation factor-2 beta GN=TGGT1_235540	50	10	72	10	26.2	2.47132e+07	2.48887e+07	2.63943e+07	3.93005e+07	4.05443e+07	3.86797e+07	0.927	0.937	0.978	1.036	1.131	1.042	0.8856	0.0209125	-0.175273
TGGT1_235620-t26_1-p1	deoxyhypusine synthase GN=TGGT1_235620	12	4	6	4	50.3	9.21335e+08	1.11716e+09	9.32986e+08	4.61674e+08	6.61915e+08	5.41363e+08	1.45	1.765	1.45	0.51	0.775	0.612	2.4591	0.00271688	1.29813
TGGT1_235660-t26_1-p1	Putative transmembrane protein(predict) GN=TGGT1_235660	2	1	3	1	51.6	640576	674827	861449	369921	807818	651972
TGGT1_235690-t26_1-p1	hypothetical protein GN=TGGT1_235690	20	2	25	2	25	4.20336e+06	5.03367e+06	5.17075e+06	5.34044e+06	5.24029e+06	8.2113e+06	0.924	1.11	1.122	0.825	0.856	1.296	1.0601	0.654075	0.0842004
TGGT1_235700-t26_1-p1	sedoheptulose-1,7-bisphosphatase GN=TGGT1_235700	14	4	12	4	35.8	2.47274e+06	2.4338e+06	3.06012e+06	3.84289e+06	4.5694e+06	3.95686e+06	0.887	0.876	1.084	0.969	1.219	1.02	0.8875	0.290251	-0.172181
TGGT1_235930-t26_1-p1	domain K- type RNA binding proteins family protein GN=TGGT1_235930	29	16	101	16	64.2	7.43655e+07	9.73419e+07	6.90724e+07	6.64275e+07	5.66122e+07	7.18688e+07	1.246	1.636	1.143	0.782	0.705	0.864	1.712	0.012618	0.775683
TGGT1_235970-t26_1-p1	putative eukaryotic initiation factor-2 gamma GN=TGGT1_235970	41	12	94	12	50.5	6.52286e+07	6.39572e+07	6.33332e+07	1.00548e+08	9.43132e+07	1.04992e+08	0.967	0.951	0.927	1.047	1.039	1.118	0.888	0.0107935	-0.171368
TGGT1_236040-t26_1-p1	fructose-1,6-bisphosphate aldolase GN=TGGT1_236040	42	14	219	14	46.9	3.12721e+08	2.56011e+08	2.8433e+08	4.06611e+08	4.12232e+08	4.12376e+08	1.095	0.9	0.983	1	1.073	1.037	0.9576	0.486099	-0.0625049
TGGT1_236070-t26_1-p1	pyrroline-5-carboxylate reductase GN=TGGT1_236070	23	5	13	5	36.2	1.55783e+07	1.58127e+07	1.70539e+07	9.35054e+06	1.04395e+07	1.15107e+07	1.426	1.452	1.541	0.601	0.71	0.756	2.1379	0.000455524	1.09619
TGGT1_236080-t26_1-p1	replication factor-a protein 1 (rpa1) subfamily protein GN=TGGT1_236080	4	2	2	2	98.8				355796	1.23712e+06	480716				0.44	1.619	0.607
TGGT1_236110-t26_1-p1	putative autophagy-related protein 3 atg3 GN=TGGT1_236110	3	1	6	1	43.2	1.03509e+06	1.05073e+06	1.061e+06	1.56667e+06	1.46782e+06	1.32459e+06
TGGT1_236130-t26_1-p1	signal recognition particle (SRP9) domain-containing protein GN=TGGT1_236130	4	1	4	1	23.4		1.24903e+06	1.40045e+06	1.90185e+06	1.82038e+06	1.44282e+06
TGGT1_236210-t26_1-p1	putative peptidase M16 family potein GN=TGGT1_236210	28	11	88	11	56.9	3.20818e+07	3.20966e+07	3.16113e+07	6.84697e+07	6.17083e+07	6.30502e+07	0.81	0.813	0.788	1.215	1.158	1.143	0.6857	5.68506e-05	-0.544351
TGGT1_236540-t26_1-p1	RNA recognition motif-containing protein GN=TGGT1_236540	31	10	79	10	53	2.36062e+07	2.3764e+07	1.98841e+07	5.42279e+07	5.61855e+07	5.92182e+07	0.727	0.735	0.605	1.174	1.287	1.31	0.5481	0.00108701	-0.867489
TGGT1_236570-t26_1-p1	lysine decarboxylase family protein GN=TGGT1_236570	37	12	69	12	43.9	5.45974e+07	5.30799e+07	6.03338e+07	6.00039e+07	4.32083e+07	4.52984e+07	1.259	1.228	1.374	0.972	0.741	0.75	1.5676	0.00856802	0.648557
TGGT1_236580-t26_1-p1	Prp31-15.5k-U4 Snrna Complex family protein GN=TGGT1_236580	20	2	7	2	19.9	4.80135e+06	3.57353e+06	3.9261e+06	3.65743e+06	3.66968e+06	3.89352e+06	1.49	1.113	1.203	0.797	0.847	0.867	1.5157	0.0107882	0.599984
TGGT1_236650-t26_1-p1	DEAD (Asp-Glu-Ala-Asp) box polypeptide 17 GN=TGGT1_236650	46	19	201	19	59.9	1.07779e+08	1.13007e+08	1.29174e+08	1.45293e+08	1.29611e+08	1.34273e+08	1.036	1.09	1.226	0.981	0.926	0.927	1.1828	0.0360691	0.242206
TGGT1_236840-t26_1-p1	putative zinc finger (C-x8-C-x5-C-x3-H)-2 GN=TGGT1_236840	12	3	9	3	42	1.21194e+06	1.60015e+06	1.48927e+06	4.53395e+06	4.39244e+06	4.00823e+06	0.513	0.68	0.623	1.349	1.383	1.219	0.4596	0.00103791	-1.12155
TGGT1_236870-t26_1-p1	Putative transmembrane protein(predict) GN=TGGT1_236870	27	2	12	2	23.8	2.17917e+06	1.66588e+06	1.87927e+06	5.0243e+06	5.0012e+06	5.45544e+06	0.75	0.575	0.639	1.215	1.28	1.348	0.5111	0.00122592	-0.968323
TGGT1_236890-t26_1-p1	Putative transmembrane protein(predict) GN=TGGT1_236890	8	1	2	1	24.6				482853	475744	565493
TGGT1_236910-t26_1-p1	putative U2 snRNP auxiliary factor GN=TGGT1_236910	17	5	28	5	29.5	1.07784e+07	5.06249e+06	6.27906e+06	1.38416e+07	1.25721e+07	1.20341e+07	1.299	0.612	0.747	1.172	1.126	1.041	0.796	0.287035	-0.32916
TGGT1_236920-t26_1-p1	DSS1/SEM1 family protein(predict) GN=TGGT1_236920	8	1	6	1	12.2	845307		598549	1.41848e+06	1.48309e+06	1.63743e+06
TGGT1_236950-t26_1-p1	hypothetical protein GN=TGGT1_236950	79	3	36	3	12.5	8.42702e+06	8.95607e+06	9.44336e+06	1.26112e+07	1.1336e+07	1.20135e+07	0.979	1.045	1.084	1.03	0.98	1.003	1.0315	0.410593	0.0447438
TGGT1_236970-t26_1-p1	SWI2/SNF2-containing PHD finger protein GN=TGGT1_236970	2	3	4	3	277.7	3.34235e+06	3.30909e+06	3.16841e+06	2.39502e+06	2.59373e+06	2.13037e+06	1.44	1.431	1.348	0.725	0.831	0.659	1.9047	0.000776337	0.929564
TGGT1_237000-t26_1-p1	putative polyphosphoinositide binding protein GN=TGGT1_237000	14	3	11	3	38	1.43083e+06	8.11985e+06	1.6128e+06	2.73119e+06	3.65333e+06	5.17704e+06	0.459	2.617	0.511	0.616	0.872	1.194	1.3374	0.981551	0.419431
TGGT1_237010-t26_1-p1	Putative Pb-reticulocyte-binding protein(predict) GN=TGGT1_237010	11	5	23	5	71.9	2.91475e+06	3.98195e+06	3.92663e+06	6.43795e+06	6.88962e+06	7.04532e+06	0.682	0.935	0.907	1.058	1.198	1.184	0.7337	0.0422857	-0.446738
TGGT1_237110-t26_1-p1	putative replication factor C subunit 2 GN=TGGT1_237110	10	4	11	4	39.8	7.5891e+06	8.49809e+06	1.10363e+07	6.32306e+06	6.02168e+06	6.1831e+06	1.213	1.363	1.742	0.71	0.716	0.71	2.0215	0.00290956	1.01543
TGGT1_237140-t26_1-p1	putative ethylene inducible protein GN=TGGT1_237140	26	6	24	6	32.7	1.01024e+07	1.08008e+07	1.1012e+07	1.27034e+07	1.54779e+07	1.37331e+07	0.999	1.071	1.075	0.882	1.138	0.975	1.0501	0.527293	0.0705267
TGGT1_237150-t26_1-p1	putative minor histocompatibility antigen h13 GN=TGGT1_237150	12	4	23	4	46.2	8.58154e+06	5.91136e+06	9.16947e+06	1.75223e+07	1.17383e+07	1.00602e+07	0.994	0.687	1.049	1.426	1.011	0.837	0.8338	0.444202	-0.262227
TGGT1_237180-t26_1-p1	hypothetical protein GN=TGGT1_237180	5	1	2	1	29.2		552947	497973	722843	536728	527687
TGGT1_237200-t26_1-p1	sphingolipid delta 4 desaturase/c-4 hydroxylase protein des2 family protein GN=TGGT1_237200	6	2	8	2	48.4	330493	456140		2.19442e+06	1.37631e+06	2.06295e+06	0.313	0.434		1.46	0.969	1.403	0.2924	0.00972163	-1.77398
TGGT1_237220-t26_1-p1	putative DNA replication licensing factor Mcm7 GN=TGGT1_237220	30	20	65	20	96.8	7.49858e+07	8.46843e+07	6.94206e+07	7.67663e+07	6.1237e+07	7.60356e+07	1.235	1.399	1.129	0.888	0.75	0.899	1.4832	0.00993104	0.568713
TGGT1_237230-t26_1-p1	Putative transmembrane protein(predict) GN=TGGT1_237230	4	1	1	1	23.9		3.37523e+06			385282	750423
TGGT1_237250-t26_1-p1	GOLD domain-containing protein(predict) GN=TGGT1_237250	29	5	32	5	28.5	5.55062e+06	3.92046e+06	5.38833e+06	8.73313e+06	9.02522e+06	9.6952e+06	0.957	0.679	0.918	1.058	1.157	1.201	0.7477	0.0584123	-0.419469
TGGT1_237470-t26_1-p1	glycine cleavage T-protein (aminomethyl transferase) domain-containing protein GN=TGGT1_237470	3	2	6	2	92.5	886075	608821	913774	1.02899e+06	1.02951e+06	1.05159e+06	1.172	0.808	1.193	0.956	1.012	0.999	1.0694	0.705669	0.0968016
TGGT1_237560-t26_1-p1	iron-sulfur cluster protein ISCU GN=TGGT1_237560	16	3	5	3	23.8			380499	1.62936e+06	1.26471e+06	1.98078e+06			0.348	1.06	0.871	1.317	0.3214		-1.63756
TGGT1_237570-t26_1-p1	leucine carboxyl methyltransferase GN=TGGT1_237570	9	3	4	3	50.4	614627	400947	517928	2.58383e+06	2.7584e+06	2.10252e+06	0.5	0.327	0.416	1.475	1.667	1.227	0.2845	0.0011368	-1.8135
TGGT1_275310-t26_1-p1	Putative zinc finger protein(predict) GN=TGGT1_275310	6	2	5	2	57.5	2.20023e+06		1.83984e+06	1.94658e+06	2.1325e+06	1.68473e+06	1.365		1.127	0.848	0.984	0.75	1.4477	0.0578019	0.533763
TGGT1_275350-t26_1-p1	TBC domain-containing protein GN=TGGT1_275350	3	1	3	1	102.2		784824	716457		270475	870917
TGGT1_275370-t26_1-p1	SAG-related sequence SRS47C GN=TGGT1_275370	6	1	1	1	38.5				432008	385647	1.4689e+06
TGGT1_275440-t26_1-p1	dense granule protein GRA6 GN=TGGT1_275440	17	2	8	2	23.3	1.7803e+06	1.23879e+06	1.1938e+06	6.25689e+06	5.62024e+06	2.21227e+06	0.71	0.496	0.47	1.753	1.666	0.633	0.4136	0.0865902	-1.27369
TGGT1_275480-t26_1-p1	Myb family DNA-binding domain-containing protein GN=TGGT1_275480	6	3	9	3	99.2	1.33233e+06		1.6706e+06	2.5744e+06	2.29416e+06	1.21822e+06	0.891		1.104	1.21	1.141	0.585	1.0192	0.852653	0.0274372
TGGT1_356300-t26_1-p1	DNA-directed RNA polymerase I GN=TGGT1_356300	6	3	8	3	88.1	4.68979e+06	1.12832e+06	6.76767e+06	4.3768e+06	4.57506e+06	4.66454e+06	1.306	0.315	1.861	0.856	0.947	0.933	1.2727	0.994394	0.347892
TGGT1_215910-t26_1-p1	bMG10 domain-containing protein(predict) GN=TGGT1_215910	1	2	6	2	327.8	1.294e+06	1.48661e+06	1.28621e+06	699172	1.33544e+06		1.29	1.487	1.266	0.49	0.99		1.8212	0.0930489	0.864889
TGGT1_215940-t26_1-p1	putative Acetyl-coenzyme A transporter GN=TGGT1_215940	2	1	1	1	65.4	1.10561e+06			1.84743e+06	1.8573e+06	1.23447e+06
TGGT1_215980-t26_1-p1	Putative transmembrane protein(predict) GN=TGGT1_215980	33	5	54	5	24.5	2.32432e+07	2.28222e+07	2.1655e+07	3.23016e+07	3.17338e+07	3.53756e+07	1.015	1	0.934	0.991	1.03	1.109	0.9422	0.229886	-0.0858948
TGGT1_216000-t26_1-p1	alveolin domain containing intermediate filament IMC3 GN=TGGT1_216000	24	6	47	6	58	1.10322e+08	1.16944e+08	1.20612e+08	7.38428e+07	6.56114e+07	6.93959e+07	1.446	1.538	1.561	0.68	0.639	0.653	2.3048	9.51228e-06	1.20464
TGGT1_216020-t26_1-p1	peptidase family c78 protein GN=TGGT1_216020	2	1	3	1	91.7	666659	584681	549629	576979	545158	567408
TGGT1_216050-t26_1-p1	tetratricopeptide repeat-containing protein GN=TGGT1_216050	25	6	16	6	59.5	6.52612e+06	781585	737910	2.42952e+06	3.18001e+06	4317640	2.65	0.318	0.296	0.693	0.96	1.259	1.1209	0.614053	0.164658
TGGT1_216060-t26_1-p1	Putative transmembrane protein(predict) GN=TGGT1_216060	3	1	2	1	84.3				531634	482624	511842
TGGT1_216180-t26_1-p1	Putative transmembrane protein(predict) GN=TGGT1_216180	22	3	23	3	16.4	1.48303e+07	1.28518e+07	1.45486e+07	2.00524e+07	2.17752e+07	1.94211e+07	1.046	0.91	1.013	0.993	1.142	0.984	0.9519	0.489227	-0.0711181
TGGT1_216220-t26_1-p1	AP2 domain transcription factor AP2XI-5 GN=TGGT1_216220	8	4	11	4	89.4	1.70599e+06	1.67066e+06	1.75547e+06	2.77294e+06	1.9529e+06	1.9467e+06	1.055	1.036	1.072	1.204	0.898	0.864	1.0664	0.512678	0.0927487
TGGT1_216260-t26_1-p1	putative eukaryotic initiation factor-2B, gamma subunit GN=TGGT1_216260	15	7	28	7	58	1.66223e+07	8.35838e+06	1.71127e+07	1.40668e+07	1.53557e+07	1.49331e+07	1.403	0.708	1.427	0.834	0.964	0.905	1.3089	0.397072	0.388355
TGGT1_216410-t26_1-p1	Putative apicomplexan specific protein(predict) GN=TGGT1_216410	23	3	5	3	21.2				1.61133e+06	1.06182e+06	1.20892e+06				1.064	0.742	0.816
TGGT1_216450-t26_1-p1	peptidase, T1 family protein GN=TGGT1_216450	45	9	42	9	27.9	5.37151e+07	4.94463e+07	4.97318e+07	5.7905e+07	5.1825e+07	48140493	1.261	1.165	1.153	0.955	0.905	0.812	1.3394	0.00610299	0.421587
TGGT1_216480-t26_1-p1	NMD3 family protein GN=TGGT1_216480	1	1	1	1	87.4	370206	502617	423206	699395	606326	603003
TGGT1_216510-t26_1-p1	putative thioredoxin GN=TGGT1_216510	4	2	2	2	78.9	1.2179e+06	1.13922e+06	1.19097e+06	1.82241e+06	1.75203e+06	1.83567e+06	0.992	0.931	0.958	1.043	1.061	1.074	0.9065	0.00824846	-0.141621
TGGT1_216530-t26_1-p1	ribosome recycling factor protein GN=TGGT1_216530	9	2	2	2	28.5	1.01075e+06	300655	1.50567e+06	633773	696763	867204	1.471	0.439	2.164	0.648	0.754	0.906	1.7652	0.478044	0.819832
TGGT1_216590-t26_1-p1	HEAT repeat-containing protein GN=TGGT1_216590	23	13	53	13	111.1	1.8478e+07	1.88649e+07	1.80606e+07	2.37022e+07	1.59371e+07	2.70901e+07	1.104	1.131	1.066	0.995	0.708	1.162	1.1522	0.333105	0.204391
TGGT1_216620-t26_1-p1	EF hand domain-containing protein GN=TGGT1_216620	1	3	3	3	411.7	2.72777e+07	2.44413e+07	2.17749e+07	8.31527e+06	8.95604e+06	9.04119e+06	1.994	1.793	1.572	0.427	0.487	0.475	3.8582	7.19069e-05	1.94793
TGGT1_216650-t26_1-p1	S15 sporozoite-expressed protein GN=TGGT1_216650	21	6	47	6	45.1	2.10044e+07	2.00744e+07	1.95764e+07	3.8918e+07	3.53286e+07	3.22949e+07	0.917	0.879	0.844	1.193	1.147	1.012	0.7876	0.0126375	-0.344465
TGGT1_216670-t26_1-p1	FUSE-binding protein 2 / KH-type splicing regulatory protein GN=TGGT1_216670	41	27	184	27	100	6.82289e+07	6.40613e+07	7.08906e+07	1.27033e+08	1.3226e+08	1.31088e+08	0.839	0.79	0.861	1.097	1.209	1.157	0.719	0.000965694	-0.475936
TGGT1_216680-t26_1-p1	ankyrin repeat-containing protein GN=TGGT1_216680	4	1	1	1	44.6				1.60425e+06	1.66858e+06	1.70096e+06
TGGT1_216730-t26_1-p1	MCM2/3/5 family protein GN=TGGT1_216730	28	19	48	19	113.2	3.33266e+07	3.14612e+07	3.1822e+07	3.56372e+07	3.93049e+07	3.6506e+07	1.169	1.107	1.102	0.878	1.025	0.92	1.1966	0.0217073	0.258941
TGGT1_216770-t26_1-p1	Putative transmembrane protein(predict) GN=TGGT1_216770	17	2	5	2	17.6	913955	583345	1.40348e+06	1.39272e+06	1.56417e+06	1.05184e+06	0.965	0.618	1.464	1.033	1.228	0.798	0.9961	0.868177	-0.00563751
TGGT1_216790-t26_1-p1	putative ATP-binding cassette sub-family E member 1 GN=TGGT1_216790	29	11	58	11	69.2	2.26586e+07	1.94179e+07	2.23894e+07	3.03882e+07	2.86768e+07	2.47246e+07	1.115	0.959	1.088	1.051	1.05	0.874	1.0629	0.462942	0.0880059
TGGT1_216810-t26_1-p1	5'-nucleotidase, C-terminal domain-containing protein GN=TGGT1_216810	15	9	22	9	78.3	5.53726e+06	6.11485e+06	5.88791e+06	7.88577e+06	7.77108e+06	7.04592e+06	1.004	1.113	1.054	1.005	1.048	0.918	1.0673	0.251641	0.0939658
TGGT1_216860-t26_1-p1	DEAD (Asp-Glu-Ala-Asp) box polypeptide DDX39 GN=TGGT1_216860	52	15	150	15	49.1	7.20661e+07	7.91547e+07	8.3399e+07	1.41741e+08	1.06792e+08	1.15371e+08	0.879	0.968	1.004	1.214	0.968	1.01	0.8932	0.242561	-0.162945
TGGT1_216880-t26_1-p1	guanine nucleotide-binding protein GN=TGGT1_216880	76	15	214	15	35.1	1.10303e+08	1.37776e+08	1.3582e+08	2.44362e+08	2.21413e+08	2.6285e+08	0.724	0.907	0.88	1.126	1.08	1.238	0.7291	0.0172023	-0.455811
TGGT1_216900-t26_1-p1	cytokine induced apoptosis inhibitor 1 family protein GN=TGGT1_216900	6	2	2	2	47.5					704179	979755					0.756	1.016
TGGT1_216910-t26_1-p1	hypothetical protein GN=TGGT1_216910	6	1	2	1	24.6	307972			310766	319234	233184
TGGT1_216930-t26_1-p1	cholinephosphate cytidylyltransferase GN=TGGT1_216930	20	5	16	5	37.7	1.91434e+06	4.70626e+06	1.44563e+06	4.40013e+06	4.7168e+06	2.32519e+06	0.716	1.767	0.534	1.156	1.312	0.625	0.9754	0.804444	-0.0359341
TGGT1_216960-t26_1-p1	elongation factor Tu GTP binding domain-containing protein GN=TGGT1_216960	1	1	1	1	92
TGGT1_217000-t26_1-p1	hypothetical protein GN=TGGT1_217000	4	2	7	2	75.8	1.06951e+06	860088	1.26166e+06	1.44798e+06	1.0624e+06	960343	1.172	0.945	1.365	1.114	0.865	0.755	1.2736	0.193364	0.348912
TGGT1_217010-t26_1-p1	GYF domain-containing protein(predict) GN=TGGT1_217010	6	2	3	2	65	287553	191249	235234	940639	868525	956943	0.603	0.402	0.487	1.386	1.354	1.441	0.3569	0.000916569	-1.48641
TGGT1_217020-t26_1-p1	ATPase, AFG1 family protein GN=TGGT1_217020	3	2	2	2	79.7	1.14373e+06	1.07343e+06	1.39051e+06	1.05411e+06	1.04301e+06	921674	1.26	1.186	1.512	0.816	0.854	0.729	1.6499	0.00459563	0.722379
TGGT1_217050-t26_1-p1	ADA2-A transcriptional co-activator SAGA component GN=TGGT1_217050	4	3	8	3	127.1			407125	1.60128e+06	1.11613e+06	1.56003e+06			0.418	1.168	0.862	1.163	0.3927		-1.3485
TGGT1_298610-t26_1-p1	GYF domain-containing protein GN=TGGT1_298610	16	18	48	18	237.8	1.14649e+07	1.35841e+07	1.16847e+07	2.35871e+07	2.22284e+07	2.99595e+07	0.744	0.884	0.748	1.075	1.072	1.396	0.6706	0.019305	-0.576476
TGGT1_298630-t26_1-p1	vacuolar transporter chaperone VTC2 GN=TGGT1_298630	3	3	7	3	141.6	2.56589e+06	3.07983e+06	1.99165e+06	2.66369e+06	2.50929e+06	3.09397e+06	1.177	1.418	0.903	0.859	0.856	1.02	1.279	0.179478	0.355016
TGGT1_306895-t26_1-p1	Putative transmembrane protein(predict) GN=TGGT1_306895	12	2	7	2	18.2	3.33054e+07	2.8175e+07	3.89669e+07	1.46332e+07	1.67267e+07	13893711	1.668	1.416	1.927	0.515	0.623	0.5	3.0592	0.000582911	1.61315
TGGT1_306910-t26_1-p1	Proteasome non-ATPase 26S subunit(predict) GN=TGGT1_306910	11	3	3	3	55.7				616229		298385				1.151		0.57
TGGT1_306930-t26_1-p1	putative proteasome subunit beta type 7 precursor GN=TGGT1_306930	11	4	14	4	39.5	5.80252e+06	5.29389e+06	4.27375e+06	1.42206e+07	2.32342e+07	2.01944e+07	0.58	0.531	0.422	0.998	1.727	1.449	0.3673	0.00626809	-1.44497
TGGT1_306960-t26_1-p1	phenylalanine--tRNA ligase, beta subunit protein GN=TGGT1_306960	16	9	43	9	74.5	8.35405e+06	9.13732e+06	1.02611e+07	1.33759e+07	1.18339e+07	1.24735e+07	0.932	1.023	1.13	1.048	0.981	0.999	1.0188	0.800362	0.0268709
TGGT1_306970-t26_1-p1	thymidylate kinase GN=TGGT1_306970	27	5	27	5	30.2	2.35498e+06	3.37783e+06	3.48426e+06	6.81779e+06	5.80175e+06	7.07472e+06	0.594	0.856	0.869	1.209	1.089	1.282	0.6478	0.0284798	-0.62638
TGGT1_308810B-t26_1-p1	rhoptry neck protein RON9 GN=TGGT1_308810B	10	6	23	6	115.1	1.89056e+06	409373	1.14559e+06	4.43524e+06	3.90289e+06	4.30812e+06	0.857	0.186	0.513	1.413	1.316	1.403	0.3766	0.0620916	-1.4089
TGGT1_308840-t26_1-p1	SAG-related sequence SRS51 GN=TGGT1_308840	23	4	41	4	38	2.49565e+07	2.10091e+07	2.38899e+07	4.3566e+07	4.22154e+07	45269419	0.906	0.766	0.857	1.112	1.14	1.181	0.7367	0.00419007	-0.440851
TGGT1_308860-t26_1-p1	hypothetical protein GN=TGGT1_308860	23	9	39	9	69.5	7.66469e+06	3.76863e+06	9.55191e+06	2.95196e+07	2.66804e+07	3.16649e+07	0.514	0.254	0.632	1.39	1.33	1.525	0.3298	0.0134662	-1.60034
TGGT1_308870-t26_1-p1	C3H1-type domain-containing protein(predict) GN=TGGT1_308870	13	4	7	4	75	3.29671e+06	2.42041e+06	745075	2.8334e+06	2.7167e+06	2058697	1.71	1.26	0.382	1.032	1.048	0.767	1.1774	0.995814	0.235605
TGGT1_308890-t26_1-p1	transcription elongation factor SPT6 GN=TGGT1_308890	4	8	20	8	349.6	2.79023e+06	7.45279e+06	2.76289e+06	6.99775e+06	6.16824e+06	6.77998e+06	0.618	1.656	0.604	1.089	1.016	1.078	0.9042	0.546681	-0.145286
TGGT1_308920-t26_1-p1	splicing factor U2AF protein GN=TGGT1_308920	11	6	11	6	83.1	2.3202e+06	2.76442e+06	2.89133e+06	4.65354e+06	6.42955e+06	4.22301e+06	0.727	0.87	0.895	1.025	1.498	0.951	0.7173	0.111172	-0.479351
TGGT1_308970-t26_1-p1	hypothetical protein GN=TGGT1_308970	4	1	1	1	38.2	354465	390522	301357	295343	428256	380363
TGGT1_309120-t26_1-p1	ribosomal protein RPL4 GN=TGGT1_309120	46	17	186	17	45.7	1.38817e+08	1.40889e+08	1.45482e+08	2.63174e+08	2.34767e+08	2.79316e+08	0.842	0.858	0.872	1.122	1.059	1.217	0.7569	0.00263938	-0.401825
TGGT1_309140-t26_1-p1	transducin beta-like protein TBL1 GN=TGGT1_309140	11	6	25	6	84.6	4.16894e+06	4.29081e+06	4.16892e+06	6.01806e+06	5.79554e+06	6.3364e+06	0.988	1.021	0.976	1.002	1.022	1.079	0.962	0.211799	-0.0558912
TGGT1_309190-t26_1-p1	Armadillo interacting protein(predict) GN=TGGT1_309190	3	1	2	1	89.2	361323	536848	330274	576571	335595	427596
TGGT1_309200-t26_1-p1	zinc finger (CCCH type) motif-containing protein GN=TGGT1_309200	2	1	1	1	101.6		284377		628048
TGGT1_309210-t26_1-p1	putative peroxiredoxin 6 GN=TGGT1_309210	30	10	139	10	44.1	1.35689e+08	1.3818e+08	1.43353e+08	1.56379e+08	1.53169e+08	1.69551e+08	1.105	1.129	1.153	0.894	0.927	0.991	1.2045	0.00457643	0.268434
TGGT1_309220-t26_1-p1	GTPase activating protein for Arf protein GN=TGGT1_309220	3	1	3	1	57.1	534361	504056	535955	580982	550241	583838
TGGT1_309265-t26_1-p1	oxidoreductase, short chain dehydrogenase/reductase family protein GN=TGGT1_309265	5	2	8	2	99.2	972329	939095	905121	1.21692e+06	1.55799e+06	1.53512e+06	0.996	0.965	0.915	0.875	1.186	1.129	0.9016	0.381995	-0.149441
TGGT1_309560-t26_1-p1	nmda receptor glutamate-binding chain GN=TGGT1_309560	6	1	14	1	29.3	2.18772e+06	1.99606e+06	2.32515e+06	2.65754e+06	3.11076e+06	3.0793e+06
TGGT1_309570-t26_1-p1	DEAD/DEAH box helicase domain-containing protein GN=TGGT1_309570	6	4	9	4	91.2	2.99382e+06	3.43401e+06	3.37821e+06	4.19302e+06	4.35345e+06	3.40603e+06	1.004	1.156	1.119	0.988	1.086	0.82	1.133	0.234811	0.180148
TGGT1_309590-t26_1-p1	rhoptry protein ROP1 GN=TGGT1_309590	20	5	90	5	49.5	2.8519e+08	2.88713e+08	2.8038e+08	5.04389e+08	4.49575e+08	4.7842e+08	0.91	0.925	0.884	1.131	1.067	1.096	0.8254	0.000862676	-0.276835
TGGT1_309600-t26_1-p1	hypothetical protein GN=TGGT1_309600	11	9	31	9	106.5	2.60742e+07	2.45415e+07	2.35593e+07	1.31168e+07	1.25057e+07	1.39167e+07	1.673	1.58	1.493	0.591	0.597	0.641	2.5949	2.15569e-05	1.37568
TGGT1_309730-t26_1-p1	thioredoxin reductase GN=TGGT1_309730	40	15	77	15	70.6	3.45466e+07	2.45573e+07	3.33721e+07	5.23949e+07	4.32328e+07	5.84271e+07	1.023	0.729	0.976	1.09	0.952	1.242	0.8307	0.219263	-0.267601
TGGT1_309740-t26_1-p1	LSM domain-containing protein GN=TGGT1_309740	43	4	30	4	14.4	8.94364e+06	8.39121e+06	6.70076e+06	1.15211e+07	1.2637e+07	1.78127e+07	0.989	0.931	0.732	0.895	1.039	1.414	0.7921	0.243595	-0.336246
TGGT1_309752-t26_1-p1	putative succinate-Coenzyme A ligase, beta subunit GN=TGGT1_309752	29	11	94	11	53.4	3.97856e+07	3.95523e+07	5.40386e+07	4.1648e+07	4.16029e+07	4.08329e+07	1.128	1.125	1.513	0.829	0.877	0.831	1.4844	0.0182575	0.56988
TGGT1_309760-t26_1-p1	hypothetical protein GN=TGGT1_309760	7	2	8	2	34.5	2.75277e+06	3.78912e+06	3.10614e+06	4.58336e+06	2.68017e+06	3.99727e+06	0.961	1.327	1.071	1.124	0.696	1.002	1.1903	0.344483	0.251325
TGGT1_309800-t26_1-p1	RNA recognition motif-containing protein GN=TGGT1_309800	3	1	2	1	41.3	1.27505e+06	1.09863e+06	1.56481e+06	1.38834e+06	1.61615e+06	1.5272e+06
TGGT1_309810-t26_1-p1	ribosomal protein RPP2 GN=TGGT1_309810	34	2	18	2	11.8	7.64927e+06	6.76461e+06	7.17013e+06	3.4414e+07	3.51499e+07	4.36539e+07	0.414	0.367	0.383	1.309	1.415	1.697	0.2633	9.57784e-05	-1.92522
TGGT1_309820-t26_1-p1	ribosomal protein RPL11 GN=TGGT1_309820	37	6	49	6	20.2	4.33311e+07	1.36704e+07	1.41761e+07	3.57521e+07	3.47055e+07	3.957e+07	1.745	0.552	0.564	1.012	1.039	1.144	0.8955	0.526042	-0.159235
TGGT1_309870-t26_1-p1	PX domain protein(predict) GN=TGGT1_309870	1	1	19	1	90.3	8.26078e+06	6.30738e+06	5.62909e+06	3.44385e+06	3.07848e+06	4.33987e+06
TGGT1_309950-t26_1-p1	NLE (NUC135) domain-containing protein GN=TGGT1_309950	5	2	2	2	65.3	661087	570096	538911	3.11275e+06	2.34194e+06	3.11848e+06	0.466	0.404	0.376	1.543	1.229	1.58	0.2863	0.000255202	-1.8044
TGGT1_310000-t26_1-p1	putative membrane protein GN=TGGT1_310000	6	3	12	3	79.2	1.86703e+06	1.80356e+06	1.90909e+06	2.85144e+06	1.8325e+06	3.10326e+06	1.019	0.988	1.029	1.094	0.744	1.217	0.9938	0.92544	-0.00897255
TGGT1_310010-t26_1-p1	rhoptry neck protein RON1 GN=TGGT1_310010	14	10	42	10	127.5	7.1214e+07	6.92476e+07	7.7408e+07	3.59261e+07	3.25797e+07	3.65591e+07	1.609	1.57	1.728	0.57	0.547	0.593	2.8696	9.06108e-06	1.52085
TGGT1_310030-t26_1-p1	putative cyclase-associated protein GN=TGGT1_310030	47	9	63	9	22.5	2.39403e+07	1.54074e+07	2.40958e+07	3.78006e+07	4.17251e+07	3.84786e+07	0.963	0.622	0.957	1.068	1.248	1.111	0.7418	0.105936	-0.430898
TGGT1_310040-t26_1-p1	putative ubiquitin conjugating enzyme E2 GN=TGGT1_310040	32	4	21	4	22.6	8.11527e+06	4.20226e+06	5.45201e+06	1.13311e+07	9.40245e+06	8.05891e+06	1.272	0.661	0.844	1.248	1.096	0.907	0.8542	0.429899	-0.227354
TGGT1_310050-t26_1-p1	RNA recognition motif-containing protein GN=TGGT1_310050	15	3	14	3	44.9	6.17341e+06	5.45888e+06	5.58326e+06	7.37763e+06	6.25555e+06	5061062	1.255	1.113	1.121	1.053	0.945	0.739	1.2748	0.0872117	0.350271
TGGT1_310060-t26_1-p1	small nuclease GN=TGGT1_310060	10	2	8	2	41.3	2.91086e+06	3.62538e+06	2.78791e+06	2.36422e+06	1.29787e+06	2.78269e+06	1.347	1.684	1.274	0.769	0.447	0.925	2.0107	0.0348512	1.0077
TGGT1_310070-t26_1-p1	putative methyltransferase GN=TGGT1_310070	58	9	66	9	25.3	1.53576e+07	1.60539e+07	1.76673e+07	2.13255e+07	2.0152e+07	2.10346e+07	1.004	1.054	1.141	0.98	0.98	0.988	1.0851	0.0980922	0.117828
TGGT1_310080-t26_1-p1	AMP-binding enzyme domain-containing protein GN=TGGT1_310080	31	20	99	20	87.8	2.87691e+07	3.77993e+07	3.24853e+07	5.35442e+07	5.29704e+07	5.97858e+07	0.791	1.043	0.882	1.034	1.083	1.181	0.8235	0.0897765	-0.280159
TGGT1_310150-t26_1-p1	AMP-binding enzyme domain-containing protein GN=TGGT1_310150	26	17	77	17	95.9	2.31953e+07	2.63201e+07	2.17727e+07	3.44908e+07	3.63726e+07	3.60747e+07	0.95	1.081	0.88	0.992	1.107	1.061	0.9212	0.280909	-0.118414
TGGT1_310180-t26_1-p1	Signal peptide containing protein(predict) GN=TGGT1_310180	11	1	5	1	10.4	2.04146e+06	2.82958e+06	2.00031e+06	1.95633e+06	1.40451e+06	2292415
TGGT1_310320-t26_1-p1	calreticulin family protein GN=TGGT1_310320	10	4	6	4	64.1	507957	433980	574585	1.7275e+06	1.57118e+06	2.82447e+06	0.485	0.416	0.542	1.159	1.116	1.938	0.3425	0.00574358	-1.54582
TGGT1_310360-t26_1-p1	Putative transmembrane protein(predict) GN=TGGT1_310360	5	1	8	1	24.5	689637	721726	537257	1.27839e+06	1.02548e+06	1.5203e+06
TGGT1_310420-t26_1-p1	Chromosome partition protein(predict) GN=TGGT1_310420	12	1	10	1	22.9	7.38346e+06	6.012e+06	7.05568e+06	1.23756e+07	1.32686e+07	1.04367e+07
TGGT1_310430A-t26_1-p1	Hsp90 domain-containing protein GN=TGGT1_310430A	8	4	10	4	74.4	2.85418e+06	1.9307e+06	2.56309e+06	3.5366e+06	3.2539e+06	2.81997e+06	1.228	0.834	1.089	1.069	1.041	0.871	1.057	0.739415	0.0799754
TGGT1_310430B-t26_1-p1	Hsp90 domain-containing protein GN=TGGT1_310430B	10	3	13	3	50.6	1.58004e+06	3.51965e+06	2.50435e+06	3.66139e+06	3.44894e+06	3.93528e+06	0.618	1.382	0.968	1.006	1.003	1.106	0.9528	0.692408	-0.0697547
TGGT1_310440-t26_1-p1	membrane occupation and recognition nexus protein MORN1 GN=TGGT1_310440	22	6	22	6	40.9	6.38358e+06	5.03621e+06	6.48139e+06	8.54603e+06	8.22199e+06	9.76944e+06	1.048	0.83	1.051	0.986	1.004	1.152	0.9322	0.469623	-0.101289
TGGT1_310460-t26_1-p1	Rab6 GN=TGGT1_310460	15	3	18	2	23.5	2.05784e+07	1.76066e+07	2.00761e+07	6.8325e+06	6.97233e+06	1.09377e+07	1.809	1.553	1.743	0.422	0.456	0.691	3.2537	0.00167395	1.70208
TGGT1_310470-t26_1-p1	putative cytochrome C oxidase subunit IIb GN=TGGT1_310470	10	1	6	1	21.2	6.36079e+06	1.56601e+06	3.47512e+06	9.9192e+06	5.64649e+06	6694199
TGGT1_310490-t26_1-p1	ribosomal protein RPL27A GN=TGGT1_310490	27	4	43	4	16.3	6.42271e+07	5.56932e+07	5.93404e+07	9.72376e+07	7.97731e+07	9.49564e+07	1.039	0.904	0.948	1.105	0.959	1.103	0.9129	0.218692	-0.131471
TGGT1_310570-t26_1-p1	RRM domain-containing protein(predict) GN=TGGT1_310570	5	1	1	1	44.8		473518	316939	611811	624549	525406
TGGT1_310640-t26_1-p1	phosphorylase family protein GN=TGGT1_310640	63	13	84	13	33	6.73974e+07	7.24993e+07	6.58777e+07	8.60009e+07	7.9718e+07	8.07257e+07	1.088	1.174	1.05	0.975	0.956	0.936	1.1552	0.0148683	0.208143
TGGT1_310670-t26_1-p1	putative glycogen phosphorylase 1 GN=TGGT1_310670	52	32	203	32	105.4	5.47574e+07	5.53495e+07	6.14442e+07	9.66172e+07	8.70366e+07	8.70804e+07	0.903	0.916	1.001	1.12	1.068	1.032	0.8758	0.0291954	-0.191327
TGGT1_310700-t26_1-p1	serine/threonine phosophatase PP1 GN=TGGT1_310700	43	9	109	9	35	1.3306e+08	1.22566e+08	1.37526e+08	7.4408e+07	6.60569e+07	7.43623e+07	1.597	1.476	1.63	0.627	0.59	0.641	2.5312	1.86792e-05	1.33982
TGGT1_310750-t26_1-p1	emp24/gp25L/p24 family protein GN=TGGT1_310750	35	12	44	12	64.9	2.24046e+07	1.87395e+07	1.6963e+07	3.15775e+07	2.80158e+07	2.79759e+07	1.122	0.942	0.839	1.111	1.043	1.006	0.9187	0.365094	-0.122334
TGGT1_310760-t26_1-p1	protein phosphatase 2C domain-containing protein GN=TGGT1_310760	6	2	3	2	37.6	432790		437026	1.54494e+06	1.42894e+06	435877	0.615		0.613	1.542	1.51	0.445	0.5267	0.415677	-0.924947
TGGT1_310780-t26_1-p1	dense granule protein GRA4 GN=TGGT1_310780	36	5	26	5	36.3	1.84227e+07	2.29867e+07	2.90888e+07	4.47843e+07	4.0563e+07	4.73049e+07	0.662	0.829	1.032	1.13	1.083	1.22	0.7349	0.0717815	-0.44438
TGGT1_310790-t26_1-p1	hypothetical protein GN=TGGT1_310790	43	6	59	6	24.7	4.45007e+07	5.35696e+07	4.8689e+07	7.56869e+07	7.712e+07	4.76088e+07	0.935	1.13	1.011	1.118	1.205	0.719	1.0112	0.857411	0.0160684
TGGT1_310870-t26_1-p1	putative integral membrane protein GN=TGGT1_310870	8	1	1	1	21.9	1.11505e+06			723753	964443	815711
TGGT1_310900-t26_1-p1	AP2 domain transcription factor AP2XI-2 GN=TGGT1_310900	1	1	1	1	232.6		433114		214825	540464
TGGT1_310950-t26_1-p1	AP2 domain transcription factor AP2XI-3 GN=TGGT1_310950	9	5	20	5	135.2	1.79439e+06	1.77439e+06	2.48714e+06	5.77012e+06	6.78413e+06	5.67565e+06	0.539	0.535	0.738	1.218	1.516	1.225	0.4577	0.003551	-1.12753
TGGT1_310960-t26_1-p1	putative vacuolar atp synthase subunit f GN=TGGT1_310960	22	3	10	3	21.6	1.36546e+06	1.17079e+06	1.04132e+06	4.07727e+06	2.4597e+06	3.33731e+06	0.741	0.637	0.558	1.554	0.992	1.3	0.5034	0.0117798	-0.990223
TGGT1_311030-t26_1-p1	HEAT repeat-containing protein 1(predict) GN=TGGT1_311030	2	4	12	4	402.6	921758	779765	574406	1.08291e+06	1.19413e+06	1.79424e+06	1.06	0.9	0.652	0.875	1.021	1.481	0.7735	0.300204	-0.370527
TGGT1_311090-t26_1-p1	ubiquitin carboxyl-terminal hydrolase GN=TGGT1_311090	30	12	35	12	67.1	1.27658e+07	1.2485e+07	1.15707e+07	1.70381e+07	1.64721e+07	1.58489e+07	1.081	1.061	0.968	1.014	1.037	0.964	1.0315	0.494246	0.0447438
TGGT1_311110-t26_1-p1	putative Ubiquitin-fold modifier 1 precursor family protein GN=TGGT1_311110	40	2	21	2	9.5	6.12394e+06	5.28879e+06	4.07827e+06	8.61615e+06	3.14496e+06	6.99852e+06	1.305	1.131	0.858	1.29	0.498	1.071	1.1522	0.55514	0.204391
TGGT1_311160-t26_1-p1	PWI domain-containing protein GN=TGGT1_311160	10	1	2	1	36.1				1.01634e+06	596813	687567
TGGT1_311210-t26_1-p1	Putative transmembrane protein(predict) GN=TGGT1_311210	1	1	1	1	192.1		608657		443607		409872
TGGT1_311230-t26_1-p1	Putative transmembrane protein(predict) GN=TGGT1_311230	8	17	42	17	494.5	8.1617e+06	8.45052e+06	5.49966e+06	1.04762e+07	1.40875e+07	1.49649e+07	0.966	1.004	0.643	0.871	1.24	1.272	0.7724	0.233502	-0.37258
TGGT1_311240-t26_1-p1	putative DnaJ family chaperone GN=TGGT1_311240	41	13	110	13	47.4	4.97709e+07	5.16973e+07	4.90132e+07	1.24788e+08	1.10937e+08	1.06688e+08	0.737	0.768	0.717	1.298	1.221	1.134	0.6083	0.000348403	-0.717145
TGGT1_311260-t26_1-p1	putative myosin light chain MLC1 GN=TGGT1_311260	15	1	2	1	14.3	245097	289984	191898	688813	541688	1.47938e+06
TGGT1_311290-t26_1-p1	protein tyrosine phosphatase family protein, ptpla protein GN=TGGT1_311290	7	2	10	2	30.5	5.64195e+06	4.45825e+06	910038	3.71557e+06	4.35586e+06	3.89349e+06	1.792	1.421	0.285	0.829	1.029	0.888	1.2739	0.981587	0.349252
TGGT1_311310-t26_1-p1	protein phosphatase 2B catalytic subunit, calcineurin family phosphatse superfamily protein GN=TGGT1_311310	27	9	32	9	56.4	5.57065e+06	5.35089e+06	6.08401e+06	1.44158e+07	9.84976e+06	1.58071e+07	0.712	0.687	0.768	1.295	0.936	1.451	0.5885	0.0190946	-0.764886
TGGT1_311360-t26_1-p1	protein kinase G AGC kinase family member PKG GN=TGGT1_311360	17	13	46	13	111.2	3.03205e+07	2.64441e+07	2.82149e+07	1.5532e+07	1.93947e+07	1.82348e+07	1.602	1.402	1.472	0.576	0.762	0.692	2.2049	0.000936436	1.14071
TGGT1_311400-t26_1-p1	WD domain, G-beta repeat-containing protein GN=TGGT1_311400	13	15	68	15	165.5	1.5691e+07	1.15514e+07	1.14343e+07	2.72651e+07	2.62818e+07	2.92241e+07	0.943	0.697	0.679	1.151	1.174	1.261	0.6467	0.014878	-0.628831
TGGT1_311410-t26_1-p1	putative M phase phosphoprotein MPP10 GN=TGGT1_311410	2	2	2	2	97.1	1.79724e+06	1.68887e+06	1.83877e+06	1.62275e+06	1.69818e+06	2.06897e+06	1.224	1.154	1.237	0.776	0.86	1.012	1.3652	0.0168524	0.449112
TGGT1_311430-t26_1-p1	fibrillarin GN=TGGT1_311430	47	11	44	11	31.9	1.01804e+07	9.38905e+06	1.03033e+07	1.61661e+07	1.98341e+07	1.85034e+07	0.88	0.815	0.88	0.982	1.275	1.149	0.756	0.0265538	-0.403542
TGGT1_311470-t26_1-p1	rhoptry neck protein RON5 GN=TGGT1_311470	33	34	205	34	186.9	7.05831e+07	6.6494e+07	7.65304e+07	1.24846e+08	1.02523e+08	1.07387e+08	0.939	0.888	1.006	1.167	1.014	1.026	0.8834	0.0994848	-0.178861
TGGT1_311480-t26_1-p1	Apical cap protein 1(predict) GN=TGGT1_311480	31	8	21	8	42.4	4.77684e+06	2.59202e+06	2.51019e+06	8.31411e+06	5.14274e+06	8.73823e+06	1.087	0.592	0.564	1.329	0.87	1.428	0.6184	0.125818	-0.693388
TGGT1_311500-t26_1-p1	ThiF family protein GN=TGGT1_311500	3	2	4	2	93.2	1.98027e+06	2.29747e+06	3.7558e+06	1.89394e+06	1.3293e+06	2.06051e+06	1.085	1.263	2.033	0.729	0.542	0.811	2.1042	0.0324687	1.07327
TGGT1_311680-t26_1-p1	FUN14 family protein GN=TGGT1_311680	49	3	11	3	20	2.71801e+06	1.91653e+06	3.01474e+06	4.66459e+06	2.91704e+06	3.99997e+06	1.031	0.73	1.13	1.244	0.823	1.09	0.9157	0.641996	-0.127053
TGGT1_311690-t26_1-p1	UBA/TS-N domain-containing protein GN=TGGT1_311690	20	6	28	6	45.9	4.6094e+06	5.29712e+06	4.51073e+06	9.66634e+06	9.05986e+06	7.34697e+06	0.831	0.958	0.803	1.224	1.214	0.951	0.7648	0.0555395	-0.386846
TGGT1_311720-t26_1-p1	chaperonin protein BiP GN=TGGT1_311720	53	32	575	30	73.2	1.33692e+09	1.19639e+09	1.1919e+09	1.15143e+09	1.14875e+09	1.17758e+09	1.354	1.216	1.193	0.82	0.865	0.857	1.4803	0.000790528	0.56589
TGGT1_311750-t26_1-p1	mago binding protein GN=TGGT1_311750	14	3	6	3	28.1	4.13632e+06	4.19211e+06	4.20016e+06	3.31179e+06	3.39606e+06	3.17971e+06	1.347	1.37	1.35	0.757	0.822	0.743	1.7515	5.81816e-05	0.808591
TGGT1_311870-t26_1-p1	WD domain, G-beta repeat-containing protein GN=TGGT1_311870	27	9	25	9	59.6	4.39803e+06	2.7841e+06	5.27663e+06	1.01567e+07	5.62899e+06	9.31679e+06	0.854	0.543	1.012	1.386	0.813	1.3	0.6885	0.204571	-0.538471
TGGT1_311890-t26_1-p1	Cgd5_3650 protein(predict) GN=TGGT1_311890	30	8	24	8	44.1	6.2878e+07	6.35902e+07	6.56358e+07	2.92508e+07	4.26694e+07	3.50882e+07	1.534	1.557	1.581	0.501	0.774	0.615	2.472	0.00186166	1.30568
TGGT1_312050-t26_1-p1	putative small GTPase Rab2 GN=TGGT1_312050	22	5	70	5	24.2	1.03248e+08	9.72983e+07	8.8051e+07	6.743e+07	5.08314e+07	6.40334e+07	1.6	1.513	1.348	0.734	0.586	0.713	2.1943	0.000818146	1.13376
TGGT1_312090-t26_1-p1	ribosomal protein RPL23 GN=TGGT1_312090	63	7	36	7	14.8	3.8176e+07	3.31872e+07	2.97207e+07	1.17026e+08	1.14077e+08	1.05084e+08	0.637	0.556	0.49	1.372	1.416	1.259	0.4159	0.000454595	-1.26569
TGGT1_312100-t26_1-p1	plasma membrane-type Ca(2+)-ATPase A1 PMCAA1 GN=TGGT1_312100	3	3	4	3	198.9	1.35425e+06		1.66609e+06	1.34339e+06	2.00905e+06	2.06384e+06	0.976		1.186	0.68	1.077	1.068	1.148	0.512206	0.199123
TGGT1_312110-t26_1-p1	apicoplast-associated thioredoxin family protein Atrx1 GN=TGGT1_312110	19	11	54	11	86.9	1.8175e+07	1.34103e+07	2.13377e+07	2.47838e+07	2.16529e+07	2.13574e+07	1.099	0.814	1.274	1.053	0.973	0.927	1.0792	0.680134	0.109962
TGGT1_312150-t26_1-p1	Putative transmembrane protein(predict) GN=TGGT1_312150	24	9	52	9	60.6	1.3062e+07	1.31488e+07	1.74469e+07	2.29427e+07	1.99315e+07	1.81613e+07	0.91	0.92	1.201	1.123	1.033	0.909	0.9889	0.891887	-0.0161035
TGGT1_312160-t26_1-p1	hypothetical protein GN=TGGT1_312160	7	1	8	1	22.2	1.25457e+06	1.5564e+06	1.54451e+06	2.07902e+06	2.14696e+06	2529435
TGGT1_312200-t26_1-p1	serine/threonine protein phosphatase GN=TGGT1_312200	26	12	38	12	61.5	1.34994e+07	1.126e+07	9.49791e+06	1.72798e+07	1.70434e+07	17078904	1.15	0.963	0.799	1.034	1.08	1.045	0.9218	0.433053	-0.117474
TGGT1_312230-t26_1-p1	putative DNA topoisomerase 2 GN=TGGT1_312230	1	2	5	2	185.8	447974	367832	444918	717274	569809	627044	1.03	0.848	1.01	1.158	0.974	1.035	0.9119	0.307605	-0.133052
TGGT1_312270-t26_1-p1	rhoptry protein ROP13 GN=TGGT1_312270	27	6	33	6	44.7	9.88644e+06	1.25897e+07	9.74017e+06	3.53208e+07	3.31135e+07	3.39889e+07	0.536	0.685	0.521	1.345	1.334	1.323	0.4353	0.000645509	-1.19992
TGGT1_312280-t26_1-p1	putative pre-mRNA-splicing factor ATP-dependent RNA helicase GN=TGGT1_312280	2	2	9	1	136.3	296304	294014	332172	681076	755584	846693
TGGT1_312420-t26_1-p1	Putative transmembrane protein(predict) GN=TGGT1_312420	8	5	10	5	117.8	8.87821e+07	8.12802e+07	9.87005e+07	4.32001e+07	4.31628e+07	4.63612e+07	1.614	1.483	1.772	0.552	0.583	0.605	2.7983	5.9349e-05	1.48455
TGGT1_312480-t26_1-p1	putative uracil phosphoribosyltransferase FUR1 GN=TGGT1_312480	32	5	15	5	27.6	2.61103e+06	2.10592e+06	3.15009e+06	5.36945e+06	2.83334e+06	6.85095e+06	0.831	0.673	0.99	1.201	0.671	1.566	0.7254	0.372969	-0.463151
TGGT1_312490-t26_1-p1	Serine/Arginine-related protein53 domain-containing(predict) GN=TGGT1_312490	6	2	6	2	49	1.07173e+06	695159	644358	2.22725e+06	2.95148e+06	2.90663e+06	0.745	0.485	0.442	1.088	1.526	1.451	0.4113	0.00927397	-1.28174
TGGT1_312530-t26_1-p1	splicing factor, CC1 family protein GN=TGGT1_312530	7	4	17	4	69.3	3.25108e+06	2.93911e+06	3.37168e+06	5.50793e+06	4.77299e+06	4.72454e+06	0.966	0.876	0.989	1.149	1.054	1.008	0.8817	0.078146	-0.18164
TGGT1_312600-t26_1-p1	heat shock protein HSP21 GN=TGGT1_312600	31	3	28	3	21.3	1.49209e+07	1.21541e+07	1.43539e+07	1.89836e+07	1.64151e+07	14350527	1.194	0.976	1.135	1.067	0.977	0.825	1.152	0.212249	0.204141
TGGT1_312622-t26_1-p1	DUF803 domain-containing protein GN=TGGT1_312622	8	3	5	3	86.8				1.0355e+06	2.51829e+06	2.81012e+06				0.417	1.074	1.157
TGGT1_312630-t26_1-p1	putative anonymous antigen-1 GN=TGGT1_312630	26	46	247	46	286	1.68881e+09	1.51147e+09	1.10729e+09	8.69015e+08	8.88429e+08	7.98617e+08	1.796	1.613	1.163	0.649	0.702	0.61	2.3315	0.00370432	1.22126
TGGT1_312660-t26_1-p1	Maspardin(predict) GN=TGGT1_312660	2	1	1	1	66		93937.2		351800	123737	216122
TGGT1_312990-t26_1-p1	DEAD/DEAH box ATP-dependent RNA helicase GN=TGGT1_312990	8	3	4	3	63.8		609028	496041	745938	764568	483930		1.199	0.961	1.028	1.115	0.682	1.1469	0.524642	0.19774
TGGT1_313010-t26_1-p1	DEAD (Asp-Glu-Ala-Asp) box polypeptide DDX6 GN=TGGT1_313010	37	11	57	11	53.4	2.01422e+07	2.04024e+07	2.13604e+07	2.35806e+07	2.0149e+07	1.72332e+07	1.196	1.216	1.253	0.984	0.89	0.735	1.4048	0.016089	0.490365
TGGT1_313070-t26_1-p1	Putative transmembrane protein(predict) GN=TGGT1_313070	16	3	16	3	35.5	3.50661e+06	4.08162e+06	4.34453e+06	5.01359e+06	6.12951e+06	6.05371e+06	0.878	1.026	1.075	0.882	1.142	1.089	0.957	0.699887	-0.0634092
TGGT1_313080-t26_1-p1	Putative transmembrane protein(predict) GN=TGGT1_313080	29	10	66	10	49.5	2.36661e+07	2.27825e+07	2.67422e+07	3.45791e+07	3.73771e+07	3.87932e+07	0.939	0.907	1.048	0.964	1.103	1.105	0.9124	0.218143	-0.132262
TGGT1_313100-t26_1-p1	signal recognition particle SRP54 protein GN=TGGT1_313100	13	5	14	5	62.7	3.07778e+06	2.5505e+06	3.17124e+06	4.00621e+06	3.98985e+06	4.41364e+06	1.059	0.881	1.078	0.968	1.021	1.091	0.9799	0.767086	-0.0292936
TGGT1_313130-t26_1-p1	Nop14-like family protein(predict) GN=TGGT1_313130	1	1	1	1	134.2					269699	302725
TGGT1_313140-t26_1-p1	isocitrate dehydrogenase GN=TGGT1_313140	28	12	79	11	68.3	3.12945e+07	3.23082e+07	3.32749e+07	3.49501e+07	4.24277e+07	4.29527e+07	1.051	1.089	1.104	0.825	1.06	1.036	1.1106	0.244453	0.151339
TGGT1_313190-t26_1-p1	Rab18/RabC-family small GTPase GN=TGGT1_313190	14	3	42	1	23.5	1.67487e+07	1.3887e+07	1.50943e+07	5.70035e+06	7.48649e+06	6.67738e+06
TGGT1_313230-t26_1-p1	eukaryotic initiation factor-2, alpha subunit GN=TGGT1_313230	20	6	66	6	39.1	3.31214e+07	3.41765e+07	3.04751e+07	3.97042e+07	4.37738e+07	4.04548e+07	1.09	1.129	0.991	0.918	1.071	0.956	1.09	0.223846	0.124328
TGGT1_313240-t26_1-p1	putative ethylene-responsive RNA helicase GN=TGGT1_313240	6	4	21	4	85.5	8.20005e+06	8.19944e+06	8.50457e+06	8.53888e+06	9.81945e+06	9.22045e+06	1.14	1.144	1.168	0.834	1.015	0.921	1.2462	0.0174981	0.317536
TGGT1_313270-t26_1-p1	Putative collagen alpha-1(III) chain, related protein(predict) GN=TGGT1_313270	12	12	35	12	281	8.50457e+06	9.36925e+06	7.71032e+06	9.30918e+06	1.25185e+07	8.88141e+06	1.102	1.219	0.987	0.848	1.207	0.827	1.1478	0.334505	0.198871
TGGT1_313290-t26_1-p1	MORN repeat-containing protein GN=TGGT1_313290	9	2	6	2	46	1.34923e+07	1.79752e+07	1.49391e+07	7.27375e+06	7.49242e+06	6.36876e+06	1.458	1.949	1.594	0.552	0.602	0.494	3.0346	0.000429202	1.60151
TGGT1_313370-t26_1-p1	Leucine rich repeat protein(predict) GN=TGGT1_313370	5	6	14	6	174.5	2.77697e+06	2.74018e+06	3.42978e+06	4.84307e+06	3.51704e+06	3.57084e+06	0.971	0.961	1.184	1.189	0.914	0.896	1.039	0.729877	0.0551957
TGGT1_313380-t26_1-p1	uveal autoantigen with coiled-coil domains and ankyrin repeats(predict) GN=TGGT1_313380	65	12	86	12	31.5	4.46309e+07	5.24306e+07	5.21954e+07	7.96273e+07	7.46468e+07	7.78543e+07	0.854	1.007	0.986	1.07	1.062	1.07	0.8891	0.0813583	-0.169582
TGGT1_313390-t26_1-p1	ribosomal protein RPL6 GN=TGGT1_313390	28	10	136	10	36.3	1.03381e+08	1.07799e+08	1.13063e+08	1.88482e+08	1.91192e+08	2.05092e+08	0.83	0.868	0.896	1.063	1.141	1.182	0.7661	0.00225579	-0.384395
TGGT1_313400-t26_1-p1	DnaJ domain-containing protein GN=TGGT1_313400	11	2	7	2	31.9	1.81364e+07	2.45645e+07	2.46605e+07	1.01287e+07	1.17573e+07	9049908	1.346	1.83	1.808	0.528	0.649	0.482	3.0042	0.00119184	1.58698
TGGT1_313410-t26_1-p1	proteasome 26S regulatory subunit GN=TGGT1_313410	37	31	123	31	117.6	2.88538e+07	2.9695e+07	2.80621e+07	5.9663e+07	5.80856e+07	6.24877e+07	0.789	0.815	0.758	1.146	1.181	1.227	0.6646	0.000143558	-0.589442
TGGT1_313560-t26_1-p1	putative 60S ribosomal protein L7a GN=TGGT1_313560	31	3	6	3	19.2	336250	365351	439377	713592	656148	585350	0.793	0.864	1.023	1.182	1.15	0.991	0.8065	0.0786029	-0.310254
TGGT1_313580-t26_1-p1	cytochrome b5 family heme/steroid binding domain-containing protein GN=TGGT1_313580	5	2	6	2	45.1	510832	527733	420370	999728	1.24582e+06	1.14452e+06	0.769	0.797	0.625	1.057	1.394	1.237	0.5941	0.0092101	-0.751222
TGGT1_313640-t26_1-p1	Putative transmembrane protein(predict) GN=TGGT1_313640	31	4	38	4	22.3	2.30392e+07	2.24827e+07	1.93517e+07	2.28183e+07	2.35651e+07	2.21787e+07	1.26	1.234	1.045	0.877	0.958	0.871	1.3078	0.0162853	0.387142
TGGT1_313670-t26_1-p1	adaptin n terminal region domain-containing protein GN=TGGT1_313670	12	8	28	8	107	4.9281e+06	4.92459e+06	6.40417e+06	1.19226e+07	8.21493e+06	1.04797e+07	0.767	0.769	0.985	1.304	0.951	1.172	0.7356	0.0699207	-0.443007
TGGT1_313830-t26_1-p1	AARP2CN (NUC121) domain-containing protein GN=TGGT1_313830	1	1	1	1	143.2	2.7242e+06	2.51805e+06	3.11096e+06	2.64963e+06	2.28852e+06	2160996
TGGT1_313860-t26_1-p1	regulator of chromosome condensation (RCC1) repeat-containing protein GN=TGGT1_313860	1	1	1	1	283.9				470866		303853
TGGT1_313910-t26_1-p1	RNA recognition motif 2 protein GN=TGGT1_313910	4	2	3	2	99.6	592414	451596	549972	2.06473e+06	388412	2.11681e+06	0.701	0.537	0.643	1.717	0.342	1.8	0.4874	0.423313	-1.03682
TGGT1_313970-t26_1-p1	Phytanoyl-CoA dioxygenase (PhyH) superfamily protein GN=TGGT1_313970	1	1	2	1	96	1.06822e+06	888239	992961	980399	426310	496118
TGGT1_314070-t26_1-p1	hypothetical protein GN=TGGT1_314070	28	4	10	4	22.8	959985	1.20951e+06	1.07723e+06	2.25808e+06	2.48724e+06	2.65153e+06	0.658	0.832	0.729	1.088	1.268	1.306	0.606	0.00473193	-0.72261
TGGT1_314090-t26_1-p1	proteasome beta subunit GN=TGGT1_314090	50	5	34	5	22.5	1.36536e+07	1.43896e+07	1.12433e+07	2.77884e+07	2.37906e+07	1.83191e+07	0.913	0.965	0.742	1.305	1.182	0.879	0.7784	0.164594	-0.361416
TGGT1_314100-t26_1-p1	tetratricopeptide repeat-containing protein GN=TGGT1_314100	23	10	53	10	64.2	3.84057e+07	3.90115e+07	3.87876e+07	3.01582e+07	3.09707e+07	2.95039e+07	1.355	1.381	1.351	0.748	0.812	0.748	1.7708	3.49321e-05	0.824401
TGGT1_314260-t26_1-p1	Putative transmembrane protein(predict) GN=TGGT1_314260	12	1	3	1	23.8	1.30098e+06	1.35873e+06		1.32083e+06	2.23793e+06	2.07151e+06
TGGT1_314400-t26_1-p1	putative pyruvate dehydrogenase E1 component, beta subunit GN=TGGT1_314400	28	7	49	7	45.6	3.03835e+07	2.83367e+07	3.17531e+07	4.06639e+07	3.60993e+07	3.38501e+07	1.103	1.032	1.138	1.037	0.974	0.882	1.1314	0.0868031	0.178109
TGGT1_314410-t26_1-p1	putative aquarius GN=TGGT1_314410	5	9	22	9	250.5	4.12062e+06	4.78096e+06	4.80145e+06	5.81459e+06	5.49384e+06	6.0234e+06	0.969	1.128	1.115	0.961	0.961	1.017	1.0929	0.172503	0.128161
TGGT1_314418-t26_1-p1	clathrin adaptor complex small chain family protein GN=TGGT1_314418	8	1	6	1	17		970620		834343	862589	790896
TGGT1_314480-t26_1-p1	Pumilio domain-containing protein kiaa0020(predict) GN=TGGT1_314480	5	4	6	4	92.1	1.61873e+06	1.71024e+06	904990	3.96876e+06	2.35701e+06	2.85716e+06	0.88	0.933	0.486	1.516	0.953	1.116	0.6413	0.134867	-0.640929
TGGT1_314540-t26_1-p1	Protein phosphatase 2C(predict) GN=TGGT1_314540	5	2	8	2	66.3		326412	408784	948944	838891	1.0971e+06		0.55	0.678	1.12	1.048	1.324	0.5275	0.0125555	-0.922757
TGGT1_314740-t26_1-p1	PSP protein GN=TGGT1_314740	6	4	11	4	82.2	6.51402e+06	4.64102e+06	7.25844e+06	5.97818e+06	2.45748e+06	6.07934e+06	1.444	1.032	1.589	0.931	0.405	0.968	1.7643	0.117147	0.819096
TGGT1_314750-t26_1-p1	Ribosomal L1p/L10e family protein(predict) GN=TGGT1_314750	8	2	3	2	50				3.5523e+06	2.67938e+06	2.80623e+06				1.008	0.804	0.814
TGGT1_314780-t26_1-p1	myosin G GN=TGGT1_314780	3	4	7	4	227.2	9.68641e+06	1.526e+07	1.91743e+07	1.11141e+07	9.18914e+06	8.11194e+06	0.975	1.541	1.905	0.786	0.687	0.586	2.1472	0.0269559	1.10246
TGGT1_314790-t26_1-p1	putative small nuclear ribonucleoprotein G GN=TGGT1_314790	56	3	16	3	10.2	9.93056e+06	1.16417e+07	1.21026e+07	1.38638e+07	1.16167e+07	1.01155e+07	1.046	1.231	1.259	1.026	0.91	0.765	1.3091	0.0572866	0.388575
TGGT1_314810-t26_1-p1	ribosomal protein RPL7 GN=TGGT1_314810	31	7	78	7	30.1	3.19818e+07	4.11177e+07	3.78206e+07	8.68753e+07	9.00452e+07	8.42709e+07	0.627	0.809	0.732	1.197	1.313	1.187	0.5864	0.00264976	-0.770043
TGGT1_314820-t26_1-p1	putative atp synthase F1, epsilon subunit GN=TGGT1_314820	37	3	20	3	8.5	1.78614e+06	2.27342e+06	3.97059e+06	6.00393e+06	7.89782e+06	7.26074e+06	0.446	0.57	0.98	1.054	1.468	1.303	0.5218	0.0505169	-0.938431
TGGT1_314830-t26_1-p1	putative pre-mRNA splicing factor subunit GN=TGGT1_314830	10	1	2	1	12.2				503250	573718	459093
TGGT1_314860-t26_1-p1	zinc knuckle domain-containing protein GN=TGGT1_314860	9	3	6	3	76	1.0109e+06	1.13452e+06	1.02709e+06	1.59604e+06	1.74238e+06	1.70145e+06	0.898	1.012	0.901	0.996	1.151	1.086	0.8695	0.072146	-0.201742
TGGT1_314970-t26_1-p1	root hair defective 3 gtp-binding protein (rhd3) protein GN=TGGT1_314970	32	20	60	20	98	4.31391e+07	4.27214e+07	3.99041e+07	3.65135e+07	2.729e+07	3.14748e+07	1.424	1.415	1.301	0.847	0.67	0.746	1.8294	0.00118188	0.871371
TGGT1_315110-t26_1-p1	prefoldin, alpha subunit protein GN=TGGT1_315110	25	3	7	3	19.4	675269	680058	806116	2.78348e+06	3.82506e+06	2.93163e+06	0.421	0.426	0.496	1.219	1.774	1.313	0.3119	0.000794539	-1.68084
TGGT1_315150-t26_1-p1	putative eukaryotic initiation factor-4E GN=TGGT1_315150	7	3	7	3	49.9	2.21585e+06	2.54574e+06	400496	2.37814e+06	3.52354e+06	2.26376e+06	1.213	1.399	0.217	0.915	1.435	0.89	0.8731	0.567443	-0.195781
TGGT1_315210-t26_1-p1	putative rhoptry protein GN=TGGT1_315210	5	3	12	3	115.8	1.31737e+06	888100	933918	3.02945e+06	2.53696e+06	2.74624e+06	0.839	0.568	0.588	1.356	1.202	1.257	0.5229	0.00688816	-0.935393
TGGT1_315250-t26_1-p1	putative GAMM1 protein GN=TGGT1_315250	6	2	4	2	67.2	553382		1.30162e+06	2.80386e+06	1.99957e+06	3.00715e+06	0.348		0.809	1.239	0.935	1.359	0.4912	0.108227	-1.02562
TGGT1_315270-t26_1-p1	Putative eIF4-gamma/eIF5/eIF2b-epsilon carboxy-terminal domain protein(predict) GN=TGGT1_315270	35	18	71	18	84.5	1.24695e+07	3.00132e+07	2.72126e+07	3.07232e+07	3.65443e+07	3.65594e+07	0.524	1.267	1.13	0.908	1.143	1.104	0.9258	0.647837	-0.111228
TGGT1_315320-t26_1-p1	SAG-related sequence SRS52A GN=TGGT1_315320	40	9	45	9	34.2	3.27061e+07	3.2679e+07	3.37507e+07	4.8621e+07	4.56065e+07	4.34368e+07	1.008	1.011	1.027	1.053	1.045	0.961	0.9958	0.913741	-0.00607208
TGGT1_315490-t26_1-p1	rhoptry protein ROP10 GN=TGGT1_315490	19	8	28	8	60.8	8.76673e+06	6.88538e+06	6.70763e+06	2.18866e+07	1.84166e+07	2.18309e+07	0.757	0.597	0.572	1.328	1.183	1.354	0.4983	0.00191472	-1.00491
TGGT1_315610-t26_1-p1	hypothetical protein GN=TGGT1_315610	16	1	11	1	16	2.38814e+06	1.97302e+06	2.80584e+06	8.84335e+06	9.74357e+06	4.46747e+06
TGGT1_315620-t26_1-p1	putative vacuolar ATP synthase subunit C GN=TGGT1_315620	20	5	20	5	46.1	1.30088e+06	4.40538e+06	4.39255e+06	7.86659e+06	6.66732e+06	8.639e+06	0.285	0.97	0.951	1.212	1.087	1.361	0.6027	0.19373	-0.730488
TGGT1_315670-t26_1-p1	HEAT repeat-containing protein GN=TGGT1_315670	9	4	10	4	82.7	1.54335e+06	959979	1.20825e+06	3.54918e+06	2.42617e+06	3.24175e+06	0.871	0.544	0.674	1.407	1.018	1.314	0.5587	0.0244411	-0.839854
TGGT1_315680-t26_1-p1	putative vacuolar protein sorting-associated protein vps4 GN=TGGT1_315680	2	1	28	1	54.3	7.1756e+07	8.72041e+07	7.71164e+07	1.51579e+07	2.26929e+07	31396252
TGGT1_315690-t26_1-p1	DnaJ domain-containing protein GN=TGGT1_315690	11	2	9	2	34.3	353356	450807	417180	1.01018e+07	9.29524e+06	7.57284e+06	0.091	0.117	0.107	1.837	1.789	1.408	0.0626	1.59203e-05	-3.99769
TGGT1_315740-t26_1-p1	SAG-related sequence SRS54 GN=TGGT1_315740	15	4	11	4	41.7	1.32323e+07	1.35469e+07	1.09328e+07	7.51213e+06	3.48443e+06	5.02476e+06	1.797	1.846	1.466	0.717	0.352	0.49	3.2771	0.00494937	1.71242
TGGT1_315750-t26_1-p1	hypothetical protein GN=TGGT1_315750	7	1	3	1	25.7	526721	412212	584792	690342	551913	1.02822e+06
TGGT1_315770-t26_1-p1	cytochrome p450 superfamily protein GN=TGGT1_315770	29	11	52	11	62.6	1.64595e+07	1.59591e+07	1.80266e+07	4.14224e+07	3.07954e+07	4.25145e+07	0.727	0.708	0.787	1.286	1.012	1.349	0.6093	0.00662096	-0.714775
TGGT1_315780-t26_1-p1	putative myosin regulatory light chain GN=TGGT1_315780	27	4	16	4	23.1	2.35056e+06	2.28742e+06	2.5222e+06	3.72926e+06	3.51819e+06	3.76817e+06	0.944	0.922	1	1.052	1.05	1.087	0.8987	0.0157303	-0.154088
TGGT1_315810-t26_1-p1	tRNA nucleotidyltransferase/poly(A) polymerase family protein GN=TGGT1_315810	7	4	6	4	123.3	754467	464991	1.14648e+06	1.11513e+06	1.07665e+06	1.15039e+06	0.965	0.597	1.448	1.002	1.023	1.056	0.977	0.752005	-0.0335695
TGGT1_315920-t26_1-p1	DNA-directed RNA polymerase II RPB11A GN=TGGT1_315920	26	3	15	3	19.8	2.53033e+06	2.35246e+06	3.31912e+06	4.84982e+06	5.03816e+06	5.25941e+06	0.791	0.738	1.024	1.065	1.171	1.18	0.7474	0.0458842	-0.420048
TGGT1_315930-t26_1-p1	putative integral membrane protein, DUF56 family protein GN=TGGT1_315930	24	3	17	3	18.1	1.14786e+07	1.21196e+07	9.27278e+06	1.72094e+07	1.17518e+07	1.38155e+07	1.107	1.173	0.883	1.166	0.843	0.957	1.0664	0.633685	0.0927487
TGGT1_316140-t26_1-p1	Reactive mitochondrial oxygen species modulator 1 domain-containing protein(predict) GN=TGGT1_316140	21	4	8	4	27.8	2.34652e+06	2.20481e+06	3.47962e+06	5.36067e+06	4.58547e+06	6.33722e+06	0.704	0.664	1.031	1.13	1.023	1.366	0.6817	0.0709942	-0.552791
TGGT1_316180-t26_1-p1	FF domain protein(predict) GN=TGGT1_316180	8	2	4	2	91.1	1.15105e+06		631943	501707	744659	587190	1.936		1.049	0.593	0.931	0.709	2.0052	0.100688	1.00375
TGGT1_316240-t26_1-p1	Dynactin subunit 4(predict) GN=TGGT1_316240	2	1	3	1	74.8	283826	301734	282717	498245	469349	365537
TGGT1_316250-t26_1-p1	hypothetical protein GN=TGGT1_316250	11	4	10	4	44.8	1.69298e+06	1.59497e+06	2.45522e+06	5.10095e+06	5.67862e+06	5.28074e+06	0.567	0.536	0.812	1.199	1.413	1.269	0.4934	0.00651019	-1.01917
TGGT1_316310-t26_1-p1	superoxide dismutase GN=TGGT1_316310	62	7	85	7	22.5	4.7549e+07	4.28042e+07	4.05826e+07	6.74939e+07	6.14762e+07	6.57353e+07	1.066	0.963	0.898	1.063	1.024	1.058	0.9307	0.22061	-0.103612
TGGT1_316330-t26_1-p1	superoxide dismutase SOD2 GN=TGGT1_316330	17	3	20	3	31.4	3.97082e+06	4.09225e+06	3.95486e+06	5.80919e+06	5.79584e+06	4.8386e+06	1.018	1.053	1.001	1.046	1.105	0.891	1.0099	0.846419	0.0142124
TGGT1_316340-t26_1-p1	Inner membrane complex protein 22(predict) GN=TGGT1_316340	30	5	28	5	26.8	3.34042e+07	3.18519e+07	2.8549e+07	2.32234e+07	2.69774e+07	2.12658e+07	1.475	1.411	1.245	0.72	0.886	0.674	1.8118	0.00346869	0.857424
TGGT1_316350-t26_1-p1	Putative erythrocyte-binding protein(predict) GN=TGGT1_316350	4	1	4	1	44.3				858243	1.07772e+06
TGGT1_316400B-t26_1-p1	alpha tubulin TUBA1 GN=TGGT1_316400B	59	18	758	16	47.8	8.69158e+08	8.04037e+08	8.4984e+08	6.10457e+08	5.1283e+08	5.58798e+08	1.508	1.4	1.456	0.744	0.662	0.696	2.0761	5.29891e-05	1.05388
TGGT1_316540-t26_1-p1	IMC sub-compartment protein ISP3 GN=TGGT1_316540	44	5	38	5	18.4	1.16683e+07	1.4683e+07	1.11352e+07	2.72297e+07	2.44794e+07	2.8709e+07	0.722	0.912	0.681	1.184	1.127	1.276	0.6454	0.00987619	-0.631735
TGGT1_316600-t26_1-p1	Putative transmembrane protein(predict) GN=TGGT1_316600	17	1	3	1	13.7	515488			630906	791443	586639
TGGT1_316900-t26_1-p1	Sas10 C-terminal domain-containing protein GN=TGGT1_316900	8	4	10	4	90.5			1.65321e+06	4.19322e+06	3.78537e+06	4.49663e+06			0.562	1.014	0.969	1.112	0.5447		-0.876466
TGGT1_217460-t26_1-p1	glutaminyl-tRNA synthetase (GlnRS) GN=TGGT1_217460	41	25	150	25	95.4	1.4212e+08	1.29499e+08	1.26257e+08	1.33277e+08	1.12087e+08	1.32563e+08	1.337	1.222	1.173	0.881	0.784	0.895	1.4578	0.00268761	0.543793
TGGT1_217480-t26_1-p1	AF4/FMR2 family member 4(predict) GN=TGGT1_217480	1	1	1	1	174.6
TGGT1_217510-t26_1-p1	Inner membrane complex protein 19(predict) GN=TGGT1_217510	19	3	6	3	42.1	550322	1.74538e+06	279275	2.19322e+06	715245	1.30532e+06	0.592	1.883	0.296	1.656	0.572	1.008	0.8563	0.598928	-0.223812
TGGT1_217530-t26_1-p1	MIC20(predict) GN=TGGT1_217530	2	1	2	1	63.7	533710			689954	781085	639892
TGGT1_217540-t26_1-p1	RNA recognition motif-containing protein GN=TGGT1_217540	25	6	38	6	38.1	1.1162e+07	9.37991e+06	1.21309e+07	1.35027e+07	1.16186e+07	1.50126e+07	1.119	0.943	1.201	0.951	0.866	1.081	1.1259	0.288944	0.171079
TGGT1_217555-t26_1-p1	hypothetical protein GN=TGGT1_217555	20	1	3	1	11.6	306329			546662	725963	331857
TGGT1_217560-t26_1-p1	DNA-directed RNA polymerase II RPB10 GN=TGGT1_217560	31	1	1	1	8.5	1.77856e+06			1.14735e+06	627284
TGGT1_217570-t26_1-p1	ribosomal protein RPS27 GN=TGGT1_217570	14	2	19	2	16.9	8.46002e+07	8.76324e+07	7.74173e+07	1.01323e+08	9.29907e+07	1.17037e+08	1.1	1.144	0.995	0.926	0.899	1.093	1.11	0.221964	0.15056
TGGT1_217600-t26_1-p1	calcium-dependent protein kinase CDPK9 GN=TGGT1_217600	8	4	7	4	75.6	2.90735e+06	3.87014e+06	1.87948e+06	3.46178e+06	4.13227e+06	2.30568e+06	1.143	1.527	0.73	0.956	1.208	0.651	1.2078	0.564461	0.272382
TGGT1_217680-t26_1-p1	hypothetical protein GN=TGGT1_217680	13	14	52	14	242.9	6.88944e+06	7.30505e+06	8.63647e+06	1.05368e+07	1.0398e+07	1.01764e+07	0.932	0.992	1.154	1.001	1.046	0.989	1.0138	0.88685	0.0197731
TGGT1_217740-t26_1-p1	3-ketoacyl-(acyl-carrier-protein) reductase GN=TGGT1_217740	26	6	43	6	39	1.91675e+07	2.29965e+07	2.48501e+07	4.26268e+07	3.02045e+07	3.74546e+07	0.789	0.95	1.01	1.233	0.924	1.107	0.8422	0.20412	-0.247765
TGGT1_217820-t26_1-p1	PCI domain-containing protein GN=TGGT1_217820	39	12	74	12	51.7	3.07811e+07	2.54398e+07	3.58123e+07	3.50592e+07	4.1838e+07	3.64322e+07	1.094	0.907	1.257	0.875	1.105	0.93	1.1196	0.406091	0.162983
TGGT1_217890-t26_1-p1	putative alkyl hydroperoxide reductase/ Thiol specific antioxidant/ Mal allergen GN=TGGT1_217890	56	7	113	7	21.7	8.93618e+07	7.82182e+07	1.50843e+08	1.42685e+08	1.07308e+08	1.54235e+08	0.902	0.793	1.504	1.012	0.806	1.119	1.0892	0.814139	0.123269
TGGT1_217900-t26_1-p1	hypothetical protein GN=TGGT1_217900	24	3	7	3	20.7	649434	840882	579769	1.38826e+06	1.89416e+06	1.87299e+06	0.656	0.852	0.578	0.985	1.422	1.359	0.5539	0.0220046	-0.852303
TGGT1_217910-t26_1-p1	DNA polymerase (pol2) superfamily protein GN=TGGT1_217910	1	1	1	1	223.2				498129		335808
TGGT1_218220-t26_1-p1	putative cell-cycle-associated protein kinase CDK GN=TGGT1_218220	22	5	25	5	34.3	1.08722e+07	9.73717e+06	1.11371e+07	1.24742e+07	1.64145e+07	1.10692e+07	1.106	0.994	1.119	0.892	1.242	0.809	1.0938	0.478186	0.129349
TGGT1_218240-t26_1-p1	Putative transmembrane protein(predict) GN=TGGT1_218240	14	11	44	11	132.5	8.17036e+06	7.1686e+06	6.06055e+06	1.58101e+07	1.36555e+07	1.57299e+07	0.895	0.788	0.656	1.217	1.113	1.238	0.6555	0.0110695	-0.609332
TGGT1_218250-t26_1-p1	TAP42 family protein GN=TGGT1_218250	8	2	4	2	56.8				1.60624e+06	745788	2.0346e+06				0.939	0.461	1.215
TGGT1_218260-t26_1-p1	histone H3.3 GN=TGGT1_218260	12	2	15	2	15.4	7.68421e+07	6.05416e+07	6.49676e+07	1.07427e+08	1.23577e+08	1.06115e+08	1.039	0.822	0.868	1.021	1.243	1.031	0.8282	0.118211	-0.271949
TGGT1_218270-t26_1-p1	Putative transmembrane protein(predict) GN=TGGT1_218270	4	1	5	1	39	1.48393e+06	1.28412e+06	964160	2.37583e+06	2.24649e+06	1.98416e+06
TGGT1_218280-t26_1-p1	putative eukaryotic porin GN=TGGT1_218280	16	6	24	6	50.5	5.65894e+06	4.84341e+06	6.17121e+06	8.61376e+06	8.51578e+06	7.7086e+06	0.995	0.854	1.071	1.064	1.113	0.973	0.927	0.367573	-0.109359
TGGT1_218370-t26_1-p1	hypothetical protein GN=TGGT1_218370	7	1	3	1	34.1	1.77745e+06	1.40655e+06		2.85591e+06	2.69068e+06	2.30054e+06
TGGT1_218410-t26_1-p1	ribosomal protein RPP0 GN=TGGT1_218410	53	11	183	11	34.1	1.29214e+08	1.31861e+08	1.29868e+08	2.19908e+08	1.89183e+08	1.93759e+08	0.949	0.972	0.942	1.134	1.033	1.022	0.8978	0.0358825	-0.155534
TGGT1_218420-t26_1-p1	WD domain, G-beta repeat-containing protein GN=TGGT1_218420	14	4	9	4	62.6	4.10954e+06	5.13814e+06	3.00079e+06	4.41689e+06	4.46671e+06	5.21725e+06	1.138	1.428	0.821	0.859	0.92	1.038	1.2023	0.393995	0.265797
TGGT1_218520-t26_1-p1	microneme protein MIC6 GN=TGGT1_218520	24	7	40	7	36.6	2.3873e+07	2.9196e+07	2.78028e+07	2.88498e+07	3.51191e+07	3.28267e+07	0.981	1.203	1.128	0.832	1.073	0.968	1.1528	0.205269	0.205142
TGGT1_218530-t26_1-p1	proteasome-interacting thioredoxin domain-containing protein GN=TGGT1_218530	4	2	16	2	38	2.83659e+06	2.38123e+06	2.70218e+06	4.84419e+06	4.89386e+06	4.98939e+06	0.914	0.77	0.86	1.097	1.172	1.155	0.743	0.0052031	-0.428566
TGGT1_218540-t26_1-p1	putative peptidase S15 GN=TGGT1_218540	25	7	29	7	45.1	5.37116e+06	7.7805e+06	6.41253e+06	1.32894e+07	1.05029e+07	1.14562e+07	0.715	1.04	0.843	1.243	1.04	1.095	0.7691	0.0876555	-0.378757
TGGT1_218590-t26_1-p1	protein phosphatase 2C domain-containing protein GN=TGGT1_218590	1	1	2	1	97.6	344567			698623	476098	680464
TGGT1_218600-t26_1-p1	RNA recognition motif-containing protein GN=TGGT1_218600	2	1	1	1	84.1	4.51155e+06	3.30607e+06	4.03773e+06	1.90287e+06	1.72216e+06	1787244
TGGT1_218610-t26_1-p1	ATPase (DUF699) protein GN=TGGT1_218610	2	2	4	2	136.2	7.64678e+06	8.84108e+06	9.93685e+06	5.98344e+06	5.40122e+06	4.59947e+06	1.316	1.527	1.689	0.723	0.691	0.568	2.2866	0.00133425	1.1932
TGGT1_218760-t26_1-p1	putative SNAP protein (soluble N-ethylmaleimide-sensitive factor Attachment Protein) GN=TGGT1_218760	28	5	24	5	35.8	3.88616e+06	4.08996e+06	4.64877e+06	6.55434e+06	5.81011e+06	5.92418e+06	0.917	0.969	1.084	1.087	1.02	1.004	0.9547	0.429117	-0.0668806
TGGT1_218780-t26_1-p1	putative phosphoserine aminotransferase GN=TGGT1_218780	39	11	83	11	52.8	9.84939e+06	1.29014e+07	1.24744e+07	5.89814e+07	5.9676e+07	4.86946e+07	0.355	0.466	0.444	1.493	1.598	1.26	0.2907	0.000351097	-1.7824
TGGT1_218820-t26_1-p1	alba 2 GN=TGGT1_218820	27	3	38	3	15.4	1.45582e+07	1.62571e+07	2.04433e+07	3.50456e+07	2.8128e+07	2.94482e+07	0.738	0.827	1.024	1.249	1.061	1.073	0.7653	0.0665397	-0.385903
TGGT1_218920-t26_1-p1	putative proteasome subunit beta type GN=TGGT1_218920	34	7	20	7	33.7	3.9734e+06	6.4863e+06	5.77827e+06	8.33996e+06	8.48093e+06	8.22213e+06	0.702	1.151	1.009	1.036	1.115	1.044	0.8958	0.43245	-0.158751
TGGT1_218940-t26_1-p1	Putative transmembrane protein(predict) GN=TGGT1_218940	20	2	6	2	35.2		244969		574898	567285	431942		0.657		1.08	1.128	0.83	0.6488		-0.624154
TGGT1_218960-t26_1-p1	AP2 domain transcription factor AP2XII-1 GN=TGGT1_218960	1	2	2	2	247.7	2.48554e+06	2.645e+06	2.40617e+06	2.02787e+06	1.95158e+06	1.68538e+06	1.374	1.467	1.314	0.788	0.802	0.669	1.8393	0.000753976	0.879157
TGGT1_219130-t26_1-p1	NADPH-glutathione reductase GN=TGGT1_219130	4	1	2	1	68.5
TGGT1_219140-t26_1-p1	EF-1 guanine nucleotide exchange domain-containing protein GN=TGGT1_219140	47	5	38	5	20.7	2.2603e+07	2.44245e+07	1.78954e+07	2.51255e+07	2.45095e+07	2.80906e+07	1.156	1.254	0.904	0.903	0.932	1.032	1.1559	0.266632	0.209017
TGGT1_219150-t26_1-p1	zinc finger, zz type domain-containing protein GN=TGGT1_219150	4	2	3	2	96	1.02029e+06	364129	374083	536457	882966	1.0598e+06	1.757	0.629	0.636	0.649	1.131	1.311	0.9777	0.807471	-0.0325362
TGGT1_219170-t26_1-p1	hypothetical protein GN=TGGT1_219170	17	4	13	4	33.3	2.8471e+06	2.6938e+06	938934	3.54028e+06	4.21797e+06	3.41058e+06	1.177	1.118	0.383	1.028	1.297	1.013	0.8023	0.429918	-0.317786
TGGT1_219190-t26_1-p1	nuclear movement protein domain containing protein GN=TGGT1_219190	27	4	12	4	30.1	874930	806296	654900	4.60369e+06	4.13577e+06	3.35747e+06	0.442	0.409	0.327	1.635	1.555	1.219	0.2672	0.000499029	-1.90401
TGGT1_219200-t26_1-p1	DEAD/DEAH box RNA helicase family protein GN=TGGT1_219200	4	3	4	3	107.3	669209	571675	1.57216e+06	1.75495e+06	1.38271e+06	1.41176e+06	0.663	0.569	1.539	1.222	1.019	1.005	0.8537	0.462902	-0.228199
TGGT1_219210-t26_1-p1	ankyrin repeat-containing protein GN=TGGT1_219210	8	1	2	1	30.8				724245	537320	831784
TGGT1_219250-t26_1-p1	acetyltransferase, GNAT family protein GN=TGGT1_219250	4	2	2	2	89.4	488705	418884	571865	810961	818070	657553	0.947	0.815	1.094	1.104	1.179	0.915	0.8931	0.371397	-0.163106
TGGT1_219270-t26_1-p1	multi-pass transmembrane protein GN=TGGT1_219270	17	4	44	4	43	2.2038e+07	2.54796e+07	2.43206e+07	3.65527e+07	3.16981e+07	3.55784e+07	0.915	1.062	0.998	1.067	0.979	1.061	0.9575	0.4352	-0.0626556
TGGT1_219280-t26_1-p1	actin like protein ALP1 GN=TGGT1_219280	20	6	18	6	46.1	2.13005e+06	4.15836e+06	3.66087e+06	9.43214e+06	1.10182e+07	1.14985e+07	0.371	0.727	0.63	1.154	1.427	1.438	0.43	0.0154983	-1.21759
TGGT1_219300-t26_1-p1	ran binding protein GN=TGGT1_219300	3	1	1	1	38.4
TGGT1_219310-t26_1-p1	DnaK family protein GN=TGGT1_219310	54	31	206	31	90.1	1.00054e+08	9.54159e+07	1.03334e+08	1.45954e+08	1.22316e+08	1.32976e+08	1.043	0.998	1.064	1.069	0.948	0.995	1.0309	0.474821	0.0439044
TGGT1_219320-t26_1-p1	acid phosphatase GAP50 GN=TGGT1_219320	32	10	129	10	46.6	1.57093e+08	1.80024e+08	1.5852e+08	2.58904e+08	2.49233e+08	2.47418e+08	0.916	1.054	0.913	1.061	1.081	1.036	0.9072	0.111527	-0.140507
TGGT1_219460-t26_1-p1	Diphthamide biosynthesis protein 2(predict) GN=TGGT1_219460	1	1	1	1	136.2
TGGT1_219520-t26_1-p1	histone arginine methyltransferase PRMT1 GN=TGGT1_219520	26	7	49	7	44	2.13399e+07	2.21995e+07	1.8355e+07	2.68075e+07	2.53846e+07	2.60135e+07	1.112	1.16	0.944	0.981	0.983	0.973	1.095	0.239414	0.130931
TGGT1_219540-t26_1-p1	cytosolic tRNA-Ala synthetase GN=TGGT1_219540	33	33	265	33	139.3	1.77473e+08	1.4327e+08	1.39753e+08	2.28301e+08	2.10217e+08	2.14396e+08	1.163	0.942	0.905	1.051	1.024	1.009	0.976	0.719587	-0.0350469
TGGT1_219550-t26_1-p1	dihydrolipoyllysine-residue succinyltransferase component of oxoglutarate dehydrogenase GN=TGGT1_219550	18	4	19	4	50.1	5.54693e+06	5.20944e+06	3.85181e+06	8.3863e+06	5.15507e+06	1.00518e+07	1.06	0.999	0.727	1.125	0.732	1.379	0.8609	0.5881	-0.216082
TGGT1_219590-t26_1-p1	RuvB family 1 protein GN=TGGT1_219590	20	6	24	6	52.9	3.32791e+06	1.59063e+06	1.78423e+06	7.26927e+06	6.2345e+06	1.04135e+07	0.793	0.38	0.42	1.217	1.105	1.782	0.3882	0.0228535	-1.36513
TGGT1_219630-t26_1-p1	flavodoxin domain-containing protein GN=TGGT1_219630	9	6	19	6	104.1	3.98283e+06	3.19877e+06	2.67532e+06	4.59636e+06	2.09513e+06	3.54135e+06	1.447	1.166	0.96	1.173	0.566	0.924	1.3417	0.257117	0.424062
TGGT1_219690-t26_1-p1	hypothetical protein GN=TGGT1_219690	5	1	5	1	23.3	2.97168e+06	2.8996e+06	3.50341e+06	6.35529e+06	7.64836e+06	5.97923e+06
TGGT1_219700-t26_1-p1	putative DNA replication licensing factor MCM4 GN=TGGT1_219700	33	21	74	21	111.9	1.49218e+07	1.34645e+07	1.92122e+07	3.29342e+07	3.66728e+07	4.32022e+07	0.679	0.615	0.863	1.053	1.24	1.411	0.5823	0.0144137	-0.780165
TGGT1_219710-t26_1-p1	hypothetical protein GN=TGGT1_219710	3	4	10	4	199.7	1.85726e+06	1.8368e+06	1.85305e+06	2.77489e+06	3.48205e+06	3.30716e+06	0.897	0.89	0.884	0.941	1.25	1.147	0.8002	0.0622309	-0.321567
TGGT1_219720-t26_1-p1	putative Ras-related protein Rab-5C GN=TGGT1_219720	17	3	44	2	25.7		421795		2.43928e+06	2.64454e+06	738489		0.33		1.335	1.532	0.413	0.3018		-1.72834
TGGT1_219750-t26_1-p1	putative cytochrome c GN=TGGT1_219750	48	5	41	5	12.4	2.85809e+07	2.52778e+07	2.62231e+07	3.65221e+07	4.19838e+07	3.6036e+07	1.072	0.951	0.971	0.962	1.17	0.97	0.9652	0.681158	-0.0511002
TGGT1_219760-t26_1-p1	N-acetyltransferase family protein GN=TGGT1_219760	9	1	3	1	24.6	452534	318733		1.00234e+06	1.40401e+06	928933
TGGT1_219800-t26_1-p1	putative vacuolar ATP synthase subunit b GN=TGGT1_219800	30	9	32	9	56.6	2.96773e+07	3.04707e+07	3.80034e+07	2.21587e+07	1.75909e+07	3.28019e+07	1.269	1.307	1.604	0.665	0.559	1.007	1.8736	0.0260689	0.905813
TGGT1_219850-t26_1-p1	prolyl-tRNA synthetase (ProRS) GN=TGGT1_219850	44	30	238	30	93.4	2.13791e+08	2.37949e+08	2.28827e+08	2.37349e+08	2.25496e+08	2.30027e+08	1.136	1.269	1.201	0.886	0.891	0.878	1.3582	0.000695605	0.441696
TGGT1_219860-t26_1-p1	putative replication licensing factor GN=TGGT1_219860	29	19	69	19	108.1	1.65938e+07	1.91436e+07	1.73393e+07	3.24792e+07	3.36864e+07	36763624	0.776	0.899	0.801	1.067	1.172	1.235	0.7127	0.0054096	-0.488633
TGGT1_245450-t26_1-p1	ATP synthase-associated protein, putative(predict) GN=TGGT1_245450	33	4	18	4	15.4	5.6792e+06	5.35294e+06	4.07936e+06	6.20867e+06	6.36796e+06	7.09575e+06	1.191	1.127	0.845	0.915	0.993	1.069	1.0625	0.677653	0.0874628
TGGT1_245460-t26_1-p1	ribosomal protein RPS8 GN=TGGT1_245460	47	8	140	8	23.4	1.39701e+08	1.52194e+08	1.32497e+08	3.13187e+08	2.40256e+08	3.02314e+08	0.796	0.871	0.746	1.254	1.018	1.238	0.6875	0.0100766	-0.540568
TGGT1_245470-t26_1-p1	mitotic checkpoint protein, BUB3 family protein GN=TGGT1_245470	24	7	33	7	36.6	1.41383e+07	1.35031e+07	1.44008e+07	1.77894e+07	1.68129e+07	1.77206e+07	1.093	1.048	1.1	0.966	0.967	0.984	1.1111	0.00299348	0.151989
TGGT1_245490-t26_1-p1	microneme protein MIC8 GN=TGGT1_245490	29	10	31	10	74.5	5.91299e+06	4.57363e+06	4.68868e+06	9.75098e+06	1.06883e+07	9.1391e+06	0.964	0.748	0.755	1.117	1.296	1.07	0.7083	0.0263012	-0.497568
TGGT1_245500-t26_1-p1	dipeptidyl peptidase iv (dpp iv) n-terminal region domain-containing protein GN=TGGT1_245500	1	1	2	1	205.5				400310	392694	347312
TGGT1_245610-t26_1-p1	hypothetical protein GN=TGGT1_245610	5	2	2	2	68.2	6.92553e+06	5.35176e+06	4.39757e+06	6.20049e+06	8.23087e+06	7.25987e+06	1.317	1.022	0.826	0.829	1.164	0.992	1.0603	0.779656	0.0844725
TGGT1_245670-t26_1-p1	pyruvate dehydrogenase complex subunit PDH-E1Alpha GN=TGGT1_245670	6	4	10	4	67.4	3.47142e+06	4.62204e+06	4.59816e+06	5.25888e+06	8.25663e+06	6.39857e+06	0.777	1.038	1.016	0.827	1.374	1.028	0.8767	0.534474	-0.189845
TGGT1_245680-t26_1-p1	ribosomal protein RPL21 GN=TGGT1_245680	45	6	46	6	17.9	3.36241e+07	2.75343e+07	2.64379e+07	5.21514e+07	5.81746e+07	5.79167e+07	0.959	0.788	0.745	1.045	1.234	1.186	0.7192	0.0219543	-0.475535
TGGT1_246080-t26_1-p1	NAD dependent epimerase/dehydratase family protein GN=TGGT1_246080	3	1	1	1	69.7				778376	1.14006e+06	921012
TGGT1_246100-t26_1-p1	putative phosducin GN=TGGT1_246100	20	5	11	5	36.3	3.56229e+06	5.9042e+06	4.90404e+06	8.02148e+06	7.52675e+06	8.03655e+06	0.685	1.139	0.931	1.083	1.076	1.11	0.8428	0.263939	-0.246738
TGGT1_246130-t26_1-p1	serpin (serine proteinase inhibitor) superfamily protein GN=TGGT1_246130	23	6	16	6	47.4	979779			4.79575e+06	4.9219e+06	5.70094e+06	0.291			1	1.086	1.215	0.2645		-1.91866
TGGT1_246220-t26_1-p1	LITAF domain-containing protein(predict) GN=TGGT1_246220	1	1	2	1	86.5	722395	395132	292139	1.11227e+06	390869	1.13534e+06
TGGT1_246330-t26_1-p1	CRAL/TRIO domain-containing protein GN=TGGT1_246330	22	7	17	7	48.8	5.20663e+06	5.06079e+06	5.51653e+06	9.59186e+06	1.34456e+07	1.07664e+07	0.766	0.747	0.802	0.992	1.471	1.138	0.6429	0.0216908	-0.637334
TGGT1_246340-t26_1-p1	DnaJ domain-containing protein GN=TGGT1_246340	8	5	13	5	95.3	4.38594e+06	5.31708e+06	2.72002e+06	1.25395e+07	1.09832e+07	9.11944e+06	0.71	0.864	0.435	1.427	1.322	1.061	0.5273	0.0392373	-0.923304
TGGT1_246500-t26_1-p1	surp module domain-containing protein GN=TGGT1_246500	14	6	23	6	71.7	4.28673e+06	5.32312e+06	3.68632e+06	6.81556e+06	6.99694e+06	5.77716e+06	0.951	1.185	0.808	1.063	1.154	0.921	0.9382	0.60708	-0.0920326
TGGT1_246510-t26_1-p1	protein phosphatase 2a regulatory b subunit (b56 family) protein GN=TGGT1_246510	2	1	2	1	64.8				502387	711969	607592
TGGT1_246540-t26_1-p1	cytochrome c1, heme protein GN=TGGT1_246540	42	10	60	10	45.9	1.4939e+07	2.01498e+07	1.45559e+07	2.97453e+07	2.57656e+07	2.41806e+07	0.843	1.141	0.811	1.179	1.081	0.98	0.8627	0.262507	-0.213069
TGGT1_246550-t26_1-p1	aspartyl protease ASP3 GN=TGGT1_246550	7	2	4	2	69.1	1.52899e+06	1.08282e+06	1.08127e+06	2.50726e+06	1.81798e+06	2.00668e+06	1.113	0.791	0.777	1.282	0.984	1.049	0.8087	0.195066	-0.306323
TGGT1_246560-t26_1-p1	putative vacuolar ATP synthase subunit g GN=TGGT1_246560	27	3	14	3	14.8	5.09164e+06	4.36976e+06	4.70949e+06	7.61138e+06	9.51487e+06	7.2782e+06	0.963	0.83	0.88	1.012	1.338	0.989	0.8005	0.113669	-0.321027
TGGT1_246580-t26_1-p1	Putative transmembrane protein(predict) GN=TGGT1_246580	25	5	17	5	42.8	1.52806e+06	1.52459e+06	1.32667e+06	3.77172e+06	6.87761e+06	5.42715e+06	0.545	0.546	0.467	0.945	1.824	1.39	0.3746	0.00864215	-1.41658
TGGT1_246720-t26_1-p1	FABP domain-containing protein(predict) GN=TGGT1_246720	13	3	12	3	55.9	370399	641160	751011	2.91878e+06	986622	755083	0.421	0.731	0.843	2.33	0.833	0.616	0.5279	0.325637	-0.921663
TGGT1_246730-t26_1-p1	Putative rRNA-processing protein EBP2(predict) GN=TGGT1_246730	10	2	6	2	40	468932	369515	462475	1.7937e+06	1.82988e+06	1.83734e+06	0.506	0.4	0.493	1.36	1.468	1.424	0.329	0.000135903	-1.60384
TGGT1_246740-t26_1-p1	Dynamitin(predict) GN=TGGT1_246740	1	1	3	1	64.7	1.76308e+07	1.93898e+07	2.2306e+07	1.03671e+07	1.21785e+07	12698600
TGGT1_246910-t26_1-p1	putative histone lysine methyltransferase, SET GN=TGGT1_246910	3	1	1	1	59.2
TGGT1_246920-t26_1-p1	glutathione reductase GN=TGGT1_246920	3	1	6	1	52.5	3.8968e+06	3.97367e+06	3.99993e+06	1.61302e+06	1.81982e+06	1.58007e+06
TGGT1_246940-t26_1-p1	Gliding-associated protein 80(predict) GN=TGGT1_246940	6	1	2	1	44.5				2.86412e+06	1.91802e+06
TGGT1_246970-t26_1-p1	3'-5' exonuclease domain-containing protein GN=TGGT1_246970	1	1	3	1	145.8
TGGT1_247000-t26_1-p1	tetratricopeptide repeat-containing protein GN=TGGT1_247000	1	1	2	1	96.5	4.98336e+06	4.85933e+06	4.83452e+06	1.77648e+06	1.86523e+06	2.97209e+06
TGGT1_247020-t26_1-p1	putative high mobility group protein b1 GN=TGGT1_247020	5	1	2	1	28.5	990948	1.08768e+06	870724	686527	1.29421e+06	850334
TGGT1_247030-t26_1-p1	hypothetical protein GN=TGGT1_247030	12	1	1	1	15.6				3.40279e+06
TGGT1_247195-t26_1-p1	microneme protein MIC15 GN=TGGT1_247195	2	3	6	3	320		441660	378352	466229	287490	1.11971e+06		1.001	0.844	0.74	0.483	1.816	0.9107	0.913755	-0.134952
TGGT1_247220-t26_1-p1	nudix -type motif 9 isoform a family protein GN=TGGT1_247220	14	5	10	5	60.5	1.52041e+06	2.03692e+06	2.22377e+06	2.78508e+06	2.26315e+06	5.46188e+06	0.681	0.916	0.984	0.876	0.754	1.757	0.762	0.496175	-0.392137
TGGT1_247230-t26_1-p1	centrin GN=TGGT1_247230	5	1	10	1	19.3	6.65006e+06	6.60362e+06	6.02199e+06	4.5464e+06	6.2403e+06	5826521
TGGT1_247300-t26_1-p1	hypothetical protein GN=TGGT1_247300	2	1	3	1	95.5				487756
TGGT1_247350-t26_1-p1	thioredoxin domain-containing protein GN=TGGT1_247350	21	5	132	4	33.7	9.20937e+07	1.09733e+08	1.02273e+08	1.08198e+08	1.04722e+08	1.06465e+08	1.078	1.289	1.182	0.89	0.911	0.895	1.3164	0.00639476	0.396598
TGGT1_247410-t26_1-p1	Putative transmembrane protein(predict) GN=TGGT1_247410	47	3	14	3	13.8	6.69221e+06	5.97619e+06	6.47283e+06	8.6424e+06	5.06176e+06	7.57189e+06	1.208	1.083	1.154	1.096	0.68	0.982	1.2491	0.177713	0.320889
TGGT1_247440-t26_1-p1	Putative transmembrane protein(predict) GN=TGGT1_247440	23	5	23	5	40.1	1.73843e+07	1.65445e+07	1.84012e+07	1.88366e+07	2.08227e+07	1.75969e+07	1.158	1.106	1.21	0.881	1.031	0.842	1.2614	0.0241576	0.335026
TGGT1_247450-t26_1-p1	trithorax group protein osa-like(predict) GN=TGGT1_247450	7	9	25	9	245.7	7.54024e+06	8.16334e+06	5.1275e+06	1.0939e+07	1.05244e+07	11696763	1.019	1.107	0.684	1.039	1.058	1.135	0.8694	0.348648	-0.201908
TGGT1_247460-t26_1-p1	proliferating cell nuclear antigen PCNA1 GN=TGGT1_247460	43	10	54	10	34.5	1.46384e+07	1.38359e+07	1.15254e+07	1.88532e+07	2.30959e+07	2.50282e+07	0.999	0.947	0.776	0.904	1.171	1.226	0.8246	0.194746	-0.278234
TGGT1_247470-t26_1-p1	putative nucleolar protein GN=TGGT1_247470	28	11	72	11	59.9	1.68615e+07	1.49859e+07	1.71643e+07	2.35857e+07	2.26352e+07	24505077	1.028	0.917	1.033	1.01	1.026	1.073	0.9579	0.361308	-0.062053
TGGT1_247510-t26_1-p1	fructose-bisphospatase II GN=TGGT1_247510	46	14	138	14	42.4	4.88688e+07	6.01573e+07	5.60225e+07	6.64461e+07	6.67344e+07	6.60223e+07	0.979	1.209	1.108	0.935	0.994	0.95	1.1448	0.107993	0.195096
TGGT1_247520-t26_1-p1	Putative transmembrane protein(predict) GN=TGGT1_247520	26	3	42	3	26.3	1.55086e+07	1.61913e+07	1.77254e+07	3.2298e+07	2.6786e+07	2.62561e+07	0.84	0.88	0.948	1.229	1.078	1.021	0.8017	0.0284339	-0.318866
TGGT1_247530-t26_1-p1	Putative transmembrane protein(predict) GN=TGGT1_247530	10	1	1	1	22.8				278219	336354	330188
TGGT1_247550-t26_1-p1	heat shock protein HSP60 GN=TGGT1_247550	54	21	217	21	60.9	1.6786e+08	1.65668e+08	1.69252e+08	2.30119e+08	1.99779e+08	2.40186e+08	1.044	1.034	1.04	1.006	0.924	1.073	1.0383	0.414726	0.0542233
TGGT1_247600-t26_1-p1	Dynein light intermediate chain(predict) GN=TGGT1_247600	5	2	3	2	75		1.89616e+06	521998	1.3658e+06	551221	1.4234e+06		2.009	0.544	1.013	0.433	1.079	1.5166	0.666832	0.600841
TGGT1_247610-t26_1-p1	putative small nuclear ribonucleoprotein E GN=TGGT1_247610	21	1	3	1	12.4	471897			1.51792e+06	838903	1.40528e+06
TGGT1_247760-t26_1-p1	AMP-binding enzyme domain-containing protein GN=TGGT1_247760	24	14	66	14	86.9	2.17993e+07	2.00777e+07	1.88146e+07	2.96693e+07	2.74406e+07	2.87538e+07	1.085	1.003	0.925	1.038	1.016	1.028	0.9776	0.622897	-0.0326838
TGGT1_247770-t26_1-p1	Putative transmembrane protein(predict) GN=TGGT1_247770	26	3	40	3	19.2	1.44104e+07	1.3989e+07	1.4947e+07	1.41669e+07	1.40781e+07	1.86475e+07	1.165	1.135	1.194	0.805	0.846	1.083	1.278	0.0523842	0.353888
TGGT1_248120-t26_1-p1	Putative RSC6/BAF60A-like with A SWIB domain, related protein(predict) GN=TGGT1_248120	2	2	6	2	100.7	575665	545402	666143	1.80123e+06	1.35409e+06	1966369	0.608	0.578	0.695	1.337	1.063	1.492	0.4833	0.00320932	-1.04901
TGGT1_248180-t26_1-p1	hypothetical protein GN=TGGT1_248180	10	1	1	1	17.6		446038		383717	378577	442282
TGGT1_248250-t26_1-p1	putative translation initiation factor IF-2 GN=TGGT1_248250	19	2	10	2	12.6	4.4579e+06	4.88926e+06	4.17889e+06	2.68403e+06	4.16905e+06	3.82265e+06	1.344	1.479	1.244	0.569	0.935	0.828	1.744	0.0218072	0.8024
TGGT1_248290-t26_1-p1	WD domain, G-beta repeat-containing protein GN=TGGT1_248290	0	1	5	1	358.3	1.84266e+06	2.19261e+06	2.0564e+06	978146	947001	803604
TGGT1_248340-t26_1-p1	GTP-binding nuclear protein ran/tc4 GN=TGGT1_248340	59	11	170	11	26	2.31646e+08	2.15757e+08	1.73342e+08	2.517e+08	2.87338e+08	2.68466e+08	1.184	1.106	0.875	0.903	1.092	0.985	1.0621	0.633205	0.0869196
TGGT1_248360-t26_1-p1	hypothetical protein GN=TGGT1_248360	25	3	13	3	27.1	566698	267856	531528	9.30647e+06	8.34375e+06	7.48513e+06	0.156	0.074	0.145	1.8	1.708	1.48	0.0752	0.000419473	-3.73312
TGGT1_248370-t26_1-p1	putative prefoldin subunit 6 GN=TGGT1_248370	43	5	33	5	14.4	9.79095e+06	1.29119e+07	1.06281e+07	1.14905e+07	9.56688e+06	1.35113e+07	1.052	1.393	1.128	0.868	0.765	1.043	1.3352	0.0784862	0.417056
TGGT1_248390-t26_1-p1	ribosomal protein RPL26 GN=TGGT1_248390	29	5	52	5	16.3	3.71776e+07	3.39144e+07	3.94285e+07	7.91763e+07	6.924e+07	8.21772e+07	0.795	0.728	0.833	1.19	1.101	1.263	0.6629	0.00183757	-0.593137
TGGT1_248400-t26_1-p1	putative glyoxalase I GN=TGGT1_248400	15	3	7	3	38.5	6.52769e+06	8.69926e+06	1.20867e+07	7.90624e+06	5.78849e+06	8.69113e+06	0.958	1.282	1.753	0.816	0.632	0.916	1.6891	0.0701682	0.756255
TGGT1_248420-t26_1-p1	Putative transporter(predict) GN=TGGT1_248420	2	1	2	1	79	2.25973e+06	1.55262e+06	1.12709e+06	1.40231e+06	1.89638e+06	1.61431e+06
TGGT1_248460-t26_1-p1	putative ubiquitin GN=TGGT1_248460	35	6	27	6	24.4	7.93375e+06	7.39449e+06	8.2935e+06	1.38805e+07	1.68049e+07	1.53308e+07	0.831	0.778	0.858	1.022	1.309	1.154	0.7079	0.011435	-0.498383
TGGT1_248480-t26_1-p1	ribosomal protein RPS9 GN=TGGT1_248480	41	8	116	8	21.7	8.81832e+07	8.93032e+07	1.0203e+08	1.69709e+08	1.71665e+08	1.48767e+08	0.836	0.85	0.955	1.13	1.21	1.013	0.7877	0.0233208	-0.344282
TGGT1_248550-t26_1-p1	SPX domain-containing protein GN=TGGT1_248550	1	1	1	1	95.8	2.57031e+06	2.30831e+06	2.31058e+06	3.88083e+06	4.51751e+06	4489082
TGGT1_248600-t26_1-p1	aspartate aminotransferase GN=TGGT1_248600	12	5	23	5	66.1	2.69125e+07	3.18889e+07	2.55218e+07	1.62907e+07	1.72103e+07	1.9032e+07	1.435	1.706	1.344	0.61	0.682	0.729	2.2192	0.000837015	1.15004
TGGT1_248630-t26_1-p1	actin-related protein ARP1 GN=TGGT1_248630	24	5	9	5	42.3	2.6995e+06	958730	2.15925e+06	3.39804e+06	1.83037e+06	3.24965e+06	1.378	0.491	1.089	1.219	0.695	1.191	0.9527	0.786689	-0.0699061
TGGT1_248670-t26_1-p1	V-type H(+)-translocating pyrophosphatase VP1 GN=TGGT1_248670	5	3	5	3	85.2	2.50687e+06	4.12369e+06	2.41627e+06	3.02105e+06	3.39415e+06	3.5443e+06	0.963	1.589	0.916	0.815	0.969	0.977	1.2561	0.343874	0.328951
TGGT1_248700-t26_1-p1	alveolin domain containing intermediate filament IMC12 GN=TGGT1_248700	27	7	86	7	29.8	5.2508e+07	5.14209e+07	5.3467e+07	7.17528e+07	7.28756e+07	8.31955e+07	0.995	0.978	1	0.955	1.026	1.132	0.955	0.430009	-0.0664274
TGGT1_248740-t26_1-p1	hypothetical protein GN=TGGT1_248740	9	7	29	7	140	1.18327e+07	6.20876e+06	1.29722e+07	1.87585e+07	1.59727e+07	14589935	1.075	0.566	1.164	1.197	1.079	0.952	0.869	0.482269	-0.202572
TGGT1_248810-t26_1-p1	nuclear factor NF7 GN=TGGT1_248810	42	16	104	16	54.2	3.55575e+07	3.67113e+07	4.0581e+07	5.1488e+07	5.35885e+07	4.98688e+07	0.969	1.004	1.092	0.986	1.086	0.976	1.0056	0.916741	0.00805655
TGGT1_248850-t26_1-p1	methionine aminopeptidase GN=TGGT1_248850	14	4	9	4	46.8	3.7223e+06	4.23476e+06	3.77615e+06	4.4641e+06	4.50047e+06	3.8674e+06	1.106	1.262	1.108	0.932	0.994	0.825	1.2635	0.0283516	0.337426
TGGT1_248880-t26_1-p1	GTPase RAB7 GN=TGGT1_248880	27	9	112	9	47.8	2.50378e+08	2.3309e+08	3.11925e+08	1.51696e+08	1.56771e+08	1.46989e+08	1.461	1.365	1.797	0.622	0.68	0.616	2.4103	0.000589645	1.26921
TGGT1_248890-t26_1-p1	actin-like protein ALP3b GN=TGGT1_248890	5	1	2	1	60.8	607437			1.04043e+06		688522
TGGT1_249030-t26_1-p1	endonuclease/exonuclease/phosphatase family protein GN=TGGT1_249030	7	2	4	2	60.2	657545	724170	772329	813007	980643	845459	1.001	1.106	1.161	0.87	1.11	0.924	1.1253	0.226858	0.17031
TGGT1_249170-t26_1-p1	Ras family protein GN=TGGT1_249170	4	1	2	1	82.2				461601		983631
TGGT1_249180-t26_1-p1	bifunctional dihydrofolate reductase-thymidylate synthase GN=TGGT1_249180	37	16	84	16	68.7	2.67474e+07	1.98665e+07	2.23169e+07	4.57468e+07	3.14834e+07	4.60805e+07	1.015	0.757	0.837	1.22	0.889	1.256	0.7753	0.148873	-0.367173
TGGT1_249240-t26_1-p1	putative calmodulin GN=TGGT1_249240	58	9	142	9	16.8	2.66791e+08	3.37937e+08	3.41315e+08	1.81272e+08	1.62074e+08	1.78042e+08	1.327	1.686	1.676	0.633	0.599	0.636	2.5102	0.000353068	1.3278
TGGT1_249250-t26_1-p1	ribosomal protein RPL35A GN=TGGT1_249250	34	4	44	4	12.8	1.51797e+07	1.12407e+07	1.17837e+07	3.63512e+07	3.50902e+07	46324243	0.71	0.528	0.544	1.195	1.221	1.557	0.4485	0.00316927	-1.15682
TGGT1_249270-t26_1-p1	putative protein disulfide isomerase-related protein (provisional) GN=TGGT1_249270	16	7	47	7	59.8	5.21567e+07	4.60175e+07	4.78585e+07	7.85912e+07	7.44437e+07	7.79941e+07	1.009	0.894	0.915	1.069	1.071	1.084	0.8741	0.0219282	-0.19413
TGGT1_249350-t26_1-p1	esterase/lipase/thioesterase domain-containing protein GN=TGGT1_249350	9	2	2	2	45.2	656429	682975	680558	1.06193e+06	322473	792876	1.141	1.192	1.169	1.297	0.417	0.99	1.2951	0.349169	0.373063
TGGT1_249390-t26_1-p1	glutamate/leucine/phenylalanine/valine dehydrogenase family protein GN=TGGT1_249390	43	35	257	35	135.4	2.96815e+08	2.66697e+08	2.08348e+08	2.52237e+08	2.24464e+08	2.14622e+08	1.48	1.335	1.026	0.884	0.832	0.769	1.5457	0.0216055	0.62826
TGGT1_249480-t26_1-p1	tetratricopeptide repeat-containing protein GN=TGGT1_249480	11	8	17	8	126.2	3.5347e+06	2.6744e+06	3.03193e+06	5.0946e+06	4.6883e+06	5166471	1.066	0.81	0.903	1.08	1.052	1.119	0.8548	0.117235	-0.226341
TGGT1_249530-t26_1-p1	putative exportin 1 GN=TGGT1_249530	31	28	111	28	129	2.6279e+07	2.68615e+07	3.14149e+07	4.81185e+07	5.21334e+07	4.57569e+07	0.832	0.853	0.982	1.07	1.227	1.04	0.7992	0.0366232	-0.323372
TGGT1_249590-t26_1-p1	putative proteasome subunit alpha type 5-2 GN=TGGT1_249590	43	9	55	9	28.3	2.59854e+07	2.76409e+07	2.44367e+07	3.88186e+07	4.10194e+07	4.06189e+07	0.955	1.02	0.887	1.002	1.121	1.072	0.8958	0.0999696	-0.158751
TGGT1_249610-t26_1-p1	MIF4G_like_2 domain-containing protein(predict) GN=TGGT1_249610	15	11	21	11	137.1	1.20203e+07	1.20844e+07	1.09289e+07	1.04415e+07	8.98235e+06	1.17898e+07	1.324	1.336	1.189	0.808	0.736	0.933	1.5539	0.00480589	0.635894
TGGT1_249650-t26_1-p1	putative apolipoprotein A-I binding protein GN=TGGT1_249650	16	3	5	3	37.5				613731	4.89299e+06	6.97567e+06				0.126	1.063	1.464
TGGT1_249670-t26_1-p1	cathepsin B GN=TGGT1_249670	16	6	17	6	62.1	2.95009e+06	3.46558e+06	2.31009e+06	4.83647e+06	6.23283e+06	6.78124e+06	0.81	0.955	0.626	0.933	1.273	1.337	0.6749	0.0764435	-0.567254
TGGT1_249690-t26_1-p1	Aromatic-amino-acid aminotransferase 1(predict) GN=TGGT1_249690	2	1	2	1	62.3	9.36201e+06	1.0898e+07	8.80896e+06	6.33096e+06	3.85899e+06	4247481
TGGT1_249740-t26_1-p1	translation machinery associated tma7 protein GN=TGGT1_249740	9	1	5	1	14.6	909288	829065	804545	1.53014e+06	1.45124e+06	1.2816e+06
TGGT1_249780-t26_1-p1	Cyclic phosphodiesterase-like protein(predict) GN=TGGT1_249780	54	10	58	10	35.5	2.18741e+07	2.05698e+07	1.96299e+07	5.23406e+07	4.72751e+07	4.48915e+07	0.773	0.729	0.685	1.299	1.242	1.139	0.5943	0.000562196	-0.750737
TGGT1_249850-t26_1-p1	GAP40 protein GN=TGGT1_249850	14	3	28	3	43.1	1.04294e+07	1.19462e+07	7.79216e+06	1.22984e+07	1.14791e+07	1.42538e+07	1.116	1.283	0.823	0.924	0.913	1.095	1.0989	0.602252	0.13606
TGGT1_249870-t26_1-p1	C2 domain protein(predict) GN=TGGT1_249870	3	1	3	1	40.8	583490	757158	591407	975926	1.09675e+06	1.02479e+06
TGGT1_249900-t26_1-p1	putative adenine nucleotide translocator GN=TGGT1_249900	56	16	151	16	35.2	2.11538e+08	2.06361e+08	1.89814e+08	2.43493e+08	2.34412e+08	2.34268e+08	1.17	1.145	1.036	0.946	0.964	0.93	1.1799	0.0134457	0.238665
TGGT1_249910-t26_1-p1	putative mitochondria-associated granulocyte macrophage CSF signaling molecule GN=TGGT1_249910	12	1	3	1	14.6	4.69212e+06			1.51913e+06	827386	2.23673e+06
TGGT1_249920-t26_1-p1	putative diphthine synthase GN=TGGT1_249920	28	5	21	5	30.6	2.44063e+06	2.41644e+06	3.0612e+06	4.58644e+06	3.82299e+06	3.20216e+06	0.912	0.906	1.13	1.204	1.062	0.859	0.9434	0.681033	-0.0840585
TGGT1_249970-t26_1-p1	PH domain-containing protein(predict) GN=TGGT1_249970	38	4	13	4	24.7	7.2775e+06	7.64887e+06	7.78479e+06	9.39569e+06	9.58893e+06	8.43493e+06	1.059	1.117	1.119	0.961	1.038	0.882	1.1437	0.0539867	0.193709
TGGT1_249990-t26_1-p1	Microtubule-binding protein, putative(predict) GN=TGGT1_249990	16	9	39	9	92.7	9.85933e+06	8.57939e+06	8.81908e+06	1.19312e+07	9.35532e+06	1.23205e+07	1.182	1.032	1.044	1.005	0.834	1.061	1.1234	0.231239	0.167872
TGGT1_250340-t26_1-p1	centrin 2 GN=TGGT1_250340	34	4	36	4	19.1	9.04133e+06	7.65856e+06	1.01518e+07	1.26098e+07	1.10204e+07	1.15727e+07	1.063	0.904	1.179	1.042	0.964	0.977	1.0546	0.585963	0.0766959
TGGT1_250700-t26_1-p1	hypothetical protein GN=TGGT1_250700	4	3	5	3	160.5	1.00293e+06	823264	1.12096e+06	1.55143e+06	1.2074e+06	2.31787e+06	0.912	0.751	1.007	0.991	0.816	1.514	0.804	0.396842	-0.314733
TGGT1_250710-t26_1-p1	microneme protein MIC10 GN=TGGT1_250710	39	10	82	10	23.1	3.79721e+07	3.54929e+07	3.82898e+07	5.74985e+07	4.79743e+07	4.971e+07	1.038	0.974	1.034	1.104	0.975	0.976	0.9971	0.973206	-0.00418989
TGGT1_250740-t26_1-p1	Yip1 domain-containing protein GN=TGGT1_250740	8	1	2	1	25.3	2.50838e+07	2.92195e+07	2.04663e+07	1.1096e+07	1.13678e+07	10663367
TGGT1_250770-t26_1-p1	putative eukaryotic initiation factor-4A GN=TGGT1_250770	50	19	220	19	46.6	2.31083e+08	2.52632e+08	2.30106e+08	3.91347e+08	3.53036e+08	3.53712e+08	0.931	1.021	0.915	1.107	1.057	1.023	0.8996	0.0602835	-0.152644
TGGT1_250820-t26_1-p1	hypothetical protein GN=TGGT1_250820	10	8	31	8	120.8	4.45085e+06	4.52071e+06	5.07689e+06	8.65719e+06	9.53383e+06	9.32801e+06	0.781	0.796	0.88	1.068	1.244	1.176	0.7044	0.00378979	-0.505533
TGGT1_250830-t26_1-p1	SAC3/GANP family protein GN=TGGT1_250830	16	4	21	4	41	5.15018e+06	5.77703e+06	6.75916e+06	6.92886e+06	6.81804e+06	8.16662e+06	0.949	1.068	1.23	0.897	0.934	1.081	1.115	0.320378	0.157044
TGGT1_250880-t26_1-p1	kinase, pfkB family protein GN=TGGT1_250880	15	3	15	3	52.7	2.78693e+06	6.54344e+06	3.22237e+06	5.39924e+06	4.05525e+06	6.35297e+06	0.717	1.69	0.819	0.976	0.776	1.174	1.1025	0.906281	0.140779
TGGT1_251500-t26_1-p1	putative eukaryotic initiation factor-3, subunit 3 GN=TGGT1_251500	29	12	82	12	65.6	2.6488e+07	2.45732e+07	2.40667e+07	5.81333e+07	4.89825e+07	4.91514e+07	0.835	0.778	0.75	1.288	1.149	1.113	0.6656	0.00172092	-0.587273
TGGT1_251540-t26_1-p1	dense granule protein GRA9 GN=TGGT1_251540	40	8	55	8	35.3	2.2472e+07	2.14637e+07	2.39989e+07	2.44496e+07	1.3767e+07	2.32056e+07	1.268	1.215	1.337	0.969	0.577	0.94	1.5366	0.0555458	0.619742
TGGT1_251550-t26_1-p1	acyl-coa-binding protein GN=TGGT1_251550	12	1	2	1	10.8	1.41451e+07	1.11322e+07	1.3395e+07	7.81893e+06	6.24579e+06	5.74415e+06
TGGT1_251620-t26_1-p1	putative flap structure-specific endonuclease 1 GN=TGGT1_251620	4	1	5	1	60.3			757442	1.10301e+06	772379	1.50715e+06
TGGT1_251630-t26_1-p1	slc30a2 protein GN=TGGT1_251630	2	1	3	1	97.2
TGGT1_251680-t26_1-p1	putative histamine-releasing factor GN=TGGT1_251680	35	5	36	5	19.2	3.40228e+07	3.8181e+07	4.0072e+07	5.04772e+07	5.15907e+07	5.2217e+07	0.931	1.049	1.083	0.971	1.05	1.027	1.0049	0.951217	0.00705194
TGGT1_251690-t26_1-p1	putative seryl-tRNA synthetase, cytoplasmic GN=TGGT1_251690	46	17	94	17	54.1	5.13824e+07	5.71982e+07	6.92854e+07	1.00487e+08	1.05289e+08	1.11551e+08	0.757	0.846	1.008	1.04	1.154	1.181	0.7736	0.0465138	-0.37034
TGGT1_251730-t26_1-p1	Conserved oligomeric Golgi complex subunit 5(predict) GN=TGGT1_251730	1	1	1	1	159.5				269385	98285.1	337124
TGGT1_251760-t26_1-p1	putative subunit of proteaseome activator complex GN=TGGT1_251760	23	3	8	3	30.7	2.5372e+06	1.682e+06	1.24439e+06	3.58056e+06	1.96604e+06	1.80013e+06	1.445	0.962	0.7	1.433	0.833	0.736	1.035	0.913075	0.0496308
TGGT1_251780-t26_1-p1	heat shock protein GN=TGGT1_251780	44	23	192	23	78.2	2.32178e+08	2.24823e+08	2.34085e+08	2.06466e+08	2.06325e+08	1.90293e+08	1.309	1.272	1.304	0.818	0.865	0.771	1.5831	0.00018038	0.662752
TGGT1_251810-t26_1-p1	putative translation initiation factor eIF-5A GN=TGGT1_251810	55	7	145	7	17.5	9.47081e+07	1.03594e+08	9.62254e+07	1.20399e+08	1.43046e+08	1.39435e+08	0.991	1.088	0.994	0.885	1.113	1.048	1.0089	0.875929	0.0127832
TGGT1_251850-t26_1-p1	serine/threonine protein phosphatase GN=TGGT1_251850	2	1	3	1	117.3				1.69707e+06	1.15595e+06
TGGT1_251880-t26_1-p1	tRNA synthetases class I family protein GN=TGGT1_251880	18	7	34	7	60.1	1.12416e+07	1.07967e+07	8.84391e+06	1.11331e+07	1.16011e+07	1.25569e+07	1.24	1.195	0.963	0.863	0.951	0.994	1.2101	0.104894	0.275126
TGGT1_251930-t26_1-p1	enoyl-acyl carrier reductase ENR GN=TGGT1_251930	34	8	51	8	43.6	2.53604e+07	2.3959e+07	2.38334e+07	3.3194e+07	2.90237e+07	3.09478e+07	1.113	1.055	1.033	1.023	0.947	0.975	1.0869	0.0577592	0.120219
TGGT1_251950-t26_1-p1	ribosomal protein l7/l12 c-terminal domain-containing protein GN=TGGT1_251950	9	3	8	3	36.7	1.83572e+06	1.54797e+06	838515	3.15759e+06	2.6021e+06	2.84518e+06	1.044	0.884	0.471	1.262	1.101	1.162	0.6806	0.149552	-0.555121
TGGT1_275568-t26_1-p1	GPI transamidase subunit PIG-U protein GN=TGGT1_275568	6	2	6	2	60.9	1.71308e+06	1.34358e+06	1.25422e+06	2.8815e+06	2.27483e+06	2.21607e+06	1.07	0.842	0.774	1.264	1.056	0.994	0.8105	0.150831	-0.303116
TGGT1_276930-t26_1-p1	Chromosome III, complete sequence, related(predict) GN=TGGT1_276930	6	1	2	1	21.5
TGGT1_277000-t26_1-p1	putative transport protein Sec24 GN=TGGT1_277000	14	7	33	7	108	5.1534e+06	6.27313e+06	7.57037e+06	1.31745e+07	1.01449e+07	1.3249e+07	0.677	0.827	0.982	1.216	0.991	1.25	0.7191	0.0611122	-0.475736
TGGT1_277080-t26_1-p1	microneme protein MIC5 GN=TGGT1_277080	38	6	30	6	19.9	7.40658e+06	6.70817e+06	6.05937e+06	1.04315e+07	1.20135e+07	1.08648e+07	1.011	0.919	0.816	1	1.219	1.065	0.8362	0.103059	-0.25808
TGGT1_277500-t26_1-p1	putative 26S proteasome regulatory subunit 7 GN=TGGT1_277500	30	11	82	10	52.4	2.99563e+07	2.53357e+07	2.88574e+07	3.79145e+07	3.12008e+07	3.16664e+07	1.182	1.003	1.125	1.051	0.915	0.897	1.1561	0.105311	0.209266
TGGT1_277720-t26_1-p1	GDA1/CD39 (nucleoside phosphatase) family protein GN=TGGT1_277720	14	10	31	10	92.4	6.15973e+06	6.79268e+06	6.57944e+06	1.13642e+07	1.31317e+07	8.58819e+06	0.854	0.945	0.901	1.107	1.354	0.855	0.8142	0.237808	-0.296545
TGGT1_277760-t26_1-p1	putative adenylosuccinate lyase GN=TGGT1_277760	28	10	36	10	74.3	6.97591e+06	5.57291e+06	6.26093e+06	1.34992e+07	1.25501e+07	1.5953e+07	0.837	0.671	0.742	1.138	1.12	1.375	0.6193	0.00644118	-0.69129
TGGT1_277970-t26_1-p1	dolichol-phosphate-mannose synthase family protein GN=TGGT1_277970	5	1	1	1	26.9		1.22228e+06		670759
TGGT1_277990-t26_1-p1	OTU family cysteine protease GN=TGGT1_277990	4	1	4	1	55.5	1.00279e+06	1.1306e+06	1.02433e+06		700105	596030
TGGT1_278050-t26_1-p1	putative proteasome subunit alpha type 1 GN=TGGT1_278050	40	8	53	8	27.2	1.8078e+07	1.97105e+07	1.85381e+07	3.96336e+07	4.13864e+07	4.4498e+07	0.725	0.794	0.735	1.117	1.235	1.282	0.6203	0.000671951	-0.688962
TGGT1_278270-t26_1-p1	putative nucleolar protein, structural component of H/ACA snoRNP GN=TGGT1_278270	42	2	6	2	7.5	1.86133e+06	1.86699e+06	1.84155e+06	7.85476e+06	6.01824e+06	7.02495e+06	0.513	0.517	0.501	1.521	1.234	1.391	0.3693	8.51329e-05	-1.43713
TGGT1_278365-t26_1-p1	Toxoplasma gondii family A protein GN=TGGT1_278365	4	1	2	1	36.7	282234	316285	297671	523770		324613
TGGT1_278390-t26_1-p1	Toxoplasma gondii family A protein GN=TGGT1_278390	2	1	3	1	38.8	1.60656e+06	1.94876e+06	1.95291e+06	1.27706e+06	1.20371e+06	1.34503e+06
TGGT1_278440-t26_1-p1	putative SWI2/SNF2 Brahma GN=TGGT1_278440	0	1	5	1	285	3.63767e+06	3.48357e+06	3.93275e+06	1.84023e+06	1.9323e+06	1.96182e+06
TGGT1_278490-t26_1-p1	Zn-finger, RING domain containing protein GN=TGGT1_278490	7	1	1	1	32.7				543942		511216
TGGT1_278500-t26_1-p1	ribosomal RNA large subunit methyltransferase J protein GN=TGGT1_278500	2	1	3	1	158.6	488868	477877	693687	482626	286113	335231
TGGT1_278530-t26_1-p1	putative multiprotein bridging factor type 1 family transcriptional co-activator GN=TGGT1_278530	24	2	23	2	16.1	9.98788e+06	1.06951e+07	7.02886e+06	1.18298e+07	1.18919e+07	9.51829e+06	1.196	1.285	0.831	0.995	1.059	0.818	1.1532	0.447433	0.205643
TGGT1_278540-t26_1-p1	hypothetical protein GN=TGGT1_278540	5	1	2	1	20.9	539157	559446	576841	1.01909e+06	923848	1.08364e+06
TGGT1_278660-t26_1-p1	putative P-type ATPase4 GN=TGGT1_278660	19	15	45	15	144.6	9.35291e+06	9.19514e+06	9.87128e+06	1.96332e+07	1.77097e+07	1.72293e+07	0.822	0.811	0.857	1.213	1.158	1.088	0.7199	0.000772539	-0.474132
TGGT1_278830-t26_1-p1	glucose-6-phosphate 1-dehydrogenase GN=TGGT1_278830	33	18	91	18	98.2	2.84976e+07	2.66283e+07	2.70663e+07	4.83927e+07	3.75631e+07	5.21499e+07	0.944	0.885	0.885	1.126	0.925	1.241	0.8244	0.104789	-0.278584
TGGT1_278850-t26_1-p1	DHHC zinc finger domain-containing protein GN=TGGT1_278850	14	2	6	2	40.4	950840	854584	959110	2.63633e+06	1.27535e+06	2.53587e+06	0.753	0.679	0.75	1.467	0.751	1.443	0.596	0.100771	-0.746616
TGGT1_278870-t26_1-p1	myosin F GN=TGGT1_278870	25	34	164	34	216.3	5.72349e+07	6.22987e+07	7.05434e+07	6.35949e+07	6.48787e+07	6.08521e+07	1.101	1.202	1.34	0.859	0.928	0.841	1.3862	0.00723262	0.471135
TGGT1_278950-t26_1-p1	LSM domain-containing protein GN=TGGT1_278950	8	1	7	1	13.3	8.25443e+06	8.23835e+06	6.47214e+06	1.20051e+07	1.17387e+07	1.29275e+07
TGGT1_278990-t26_1-p1	putative phosphate carrier GN=TGGT1_278990	24	8	103	8	53.1	8.8401e+07	9.58009e+07	5.5215e+07	8.88151e+07	8.72355e+07	8.73535e+07	1.283	1.395	0.791	0.906	0.941	0.91	1.2583	0.321178	0.331476
TGGT1_299780-t26_1-p1	Putative transmembrane protein(predict) GN=TGGT1_299780	5	2	6	2	59.2	892055	1.04615e+06	1.03486e+06	1.99231e+06	1.99398e+06	2.07081e+06	0.721	0.848	0.826	1.131	1.198	1.202	0.6783	0.00194656	-0.560005
TGGT1_299810-t26_1-p1	cysteine-tRNA synthetase (CysRS) GN=TGGT1_299810	30	18	83	18	101.5	1.65268e+07	1.75119e+07	1.30683e+07	3.92807e+07	3.28289e+07	2.9117e+07	0.813	0.865	0.635	1.358	1.201	1.029	0.6446	0.023558	-0.633524
TGGT1_300000-t26_1-p1	ribosomal protein RPL18 GN=TGGT1_300000	26	5	27	5	21.2	1.26026e+07	1.89986e+07	1.17048e+07	3.93242e+07	3.05474e+07	2.75126e+07	0.654	0.989	0.6	1.433	1.178	1.025	0.6169	0.0522769	-0.696891
TGGT1_300040-t26_1-p1	ubiquitin-conjugating enzyme subfamily protein GN=TGGT1_300040	9	1	7	1	26.3	1.2083e+07	1.00214e+07	1.33176e+07	6.46568e+06	7.35625e+06	3.97416e+06
TGGT1_300060-t26_1-p1	signal peptidase subunit protein GN=TGGT1_300060	14	2	5	2	19.5	898087	784338	586368	1.56368e+06	1.79705e+06	1.79261e+06	0.883	0.774	0.569	1.08	1.314	1.266	0.6082	0.0236512	-0.717382
TGGT1_300100-t26_1-p1	rhoptry neck protein RON2 GN=TGGT1_300100	22	23	108	23	166.3	3.39388e+07	2.91211e+07	4.11144e+07	6.70737e+07	6.32435e+07	61842729	0.836	0.72	1	1.16	1.158	1.094	0.7491	0.0372656	-0.41677
TGGT1_300120-t26_1-p1	aminotransferase, class V superfamily protein GN=TGGT1_300120	21	11	32	11	89.5	7.26406e+06	8.44789e+06	6.37283e+06	8.74508e+06	9.71051e+06	1.11831e+07	1.025	1.196	0.888	0.867	1.019	1.133	1.0298	0.821226	0.0423642
TGGT1_300140-t26_1-p1	putative elongation factor 1-gamma GN=TGGT1_300140	24	8	86	8	44	7.9454e+07	8.28644e+07	8.13895e+07	1.29754e+08	1.37663e+08	1.27562e+08	0.908	0.95	0.918	1.042	1.17	1.047	0.8518	0.0167266	-0.231413
TGGT1_300190-t26_1-p1	ribosomal protein RPL37A GN=TGGT1_300190	35	3	26	3	10.4	3.90881e+06	362206	520613	2.37157e+07	1.80243e+07	2.24336e+07	0.414	0.038	0.054	1.763	1.418	1.705	0.1036	0.0191134	-3.2709
TGGT1_300200-t26_1-p1	histone H2AZ GN=TGGT1_300200	26	4	253	3	15.9	2.04895e+09	1.5566e+09	1.65117e+09	1.10485e+09	9.61675e+08	8.90387e+08	1.82	1.388	1.449	0.69	0.635	0.568	2.4601	0.000898934	1.29872
TGGT1_300260-t26_1-p1	threonyl-tRNA synthetase family protein GN=TGGT1_300260	36	22	126	22	95.8	4.70329e+07	4.70414e+07	5.05002e+07	7.92868e+07	7.97126e+07	8.79808e+07	0.877	0.88	0.93	1.038	1.105	1.178	0.8091	0.00688168	-0.30561
TGGT1_300280-t26_1-p1	LSM domain-containing protein GN=TGGT1_300280	30	4	26	4	17.9	3.76834e+06	6.55121e+06	5.00579e+06	9.20768e+06	9.60554e+06	9.90789e+06	0.624	1.089	0.819	1.072	1.183	1.179	0.7373	0.11494	-0.439676
TGGT1_300290-t26_1-p1	SNARE domain-containing protein GN=TGGT1_300290	6	1	2	1	25.2					1.27147e+06	1663992
TGGT1_300310-t26_1-p1	26S proteasome regulatory subunit, S6a family AAA ATpase GN=TGGT1_300310	48	15	80	15	47.8	2.39474e+07	2.07104e+07	2.49702e+07	2.9429e+07	3.03839e+07	2.78067e+07	1.111	0.965	1.144	0.959	1.048	0.927	1.0975	0.225435	0.134221
TGGT1_300380-t26_1-p1	putative endoplasmic reticulum oxidoreductin GN=TGGT1_300380	2	1	2	1	66.3	383573	524273	623397	266485	567730	505194
TGGT1_307810-t26_1-p1	hypothetical protein GN=TGGT1_307810	26	6	24	6	45.2	7.99838e+06	6.32284e+06	6.36024e+06	1.219e+07	1.23222e+07	1.15723e+07	1.028	0.816	0.807	1.101	1.178	1.068	0.7921	0.0468893	-0.336246
TGGT1_307850-t26_1-p1	6-phosphogluconate dehydrogenase GN=TGGT1_307850	20	6	22	6	54.7	5.92957e+06	5.42598e+06	3.19707e+06	7.86266e+06	7.98467e+06	8.48161e+06	1.113	1.022	0.593	1.037	1.114	1.143	0.8282	0.32421	-0.271949
TGGT1_308000-t26_1-p1	Gpi16 subunit, GPI transamidase component protein GN=TGGT1_308000	5	2	3	2	83.5			694915	736542	894479	964328			1.015	0.765	0.983	1.024	1.0985		0.135535
TGGT1_308020-t26_1-p1	SAG-related sequence SRS57 GN=TGGT1_308020	41	9	38	9	41.7	1.09702e+07	7.88627e+06	9.06098e+06	2.89786e+07	2.42954e+07	2.69473e+07	0.74	0.534	0.604	1.374	1.219	1.306	0.4817	0.00187842	-1.05379
TGGT1_308050-t26_1-p1	thioredoxin domain-containing protein GN=TGGT1_308050	15	2	3	2	22.6		730708	543780	1.2679e+06	1.55077e+06	1.59414e+06		0.784	0.574	0.952	1.233	1.224	0.5975	0.0473637	-0.742989
TGGT1_408800-t26_1-p1	NTPase GN=TGGT1_408800	47	6	48	2	20.9	8.80681e+06	9.42345e+06	6.15465e+06	1.40685e+07	1.29826e+07	1.75176e+07	0.932	1.001	0.643	1.046	1.022	1.331	0.7579	0.148457	-0.399921
TGGT1_308090-t26_1-p1	rhoptry protein ROP5 GN=TGGT1_308090	47	17	323	10	60.7	5.66896e+08	5.63112e+08	5.48897e+08	7.85347e+08	7.36233e+08	7.32871e+08	1.052	1.048	1.006	1.024	1.016	0.976	1.0298	0.227123	0.0423642
TGGT1_360830-t26_1-p1	nucleoside-triphosphatase GN=TGGT1_360830	52	14	140	3	40.5	7.13066e+06	6.7542e+06	6.12342e+06	1.16185e+07	1.32776e+07	1.19329e+07	0.916	0.87	0.776	1.048	1.268	1.1	0.75	0.0189828	-0.415037
TGGT1_408820-t26_1-p1	NTPase GN=TGGT1_408820	35	3	31	1	14.2	1.06908e+07	8.54522e+06	7.75415e+06	2.6195e+07	2.08913e+07	25953643
TGGT1_363030-t26_1-p1	rhoptry protein ROP8 GN=TGGT1_363030	46	15	106	12	64	6.64019e+07	7.85931e+07	7.15948e+07	2.28589e+08	1.90278e+08	1.78359e+08	0.595	0.707	0.634	1.44	1.269	1.149	0.5018	0.00113047	-0.994816
TGGT1_410370-t26_1-p1	putative transmembrane protein GN=TGGT1_410370	53	13	84	3	47.7	4.21365e+07	4.3245e+07	3.59507e+07	4.838e+07	5.09721e+07	5.69626e+07	1.107	1.141	0.933	0.893	0.996	1.075	1.0732	0.446346	0.101919
TGGT1_410610-t26_1-p1	Protein kinase domain-containing protein (Fragment)(predict) GN=TGGT1_410610	11	2	16	1	26.8		488260	621402
TGGT1_301480A-t26_1-p1	Putative transmembrane protein (Fragment)(predict) GN=TGGT1_301480A	3	1	3	1	58.8				826584	679486	674444
TGGT1_200250-t26_1-p1	microneme protein MIC17A GN=TGGT1_200250	48	13	76	13	38.8	2.33039e+07	4.50742e+07	2.59149e+07	5.45584e+07	6.49724e+07	6.63828e+07	0.607	1.178	0.667	0.998	1.258	1.242	0.701	0.147543	-0.512514
TGGT1_212410-t26_1-p1	dense granule protein GRA11 GN=TGGT1_212410	3	1	3	1	75.5	767863	654619		975308	943237	1.11507e+06
TGGT1_277270-t26_1-p1	NTPase II GN=TGGT1_277270	50	22	209	8	95.7	1.28485e+08	1.42303e+08	1.10599e+08	2.44171e+08	2.37019e+08	2.58384e+08	0.836	0.93	0.711	1.117	1.147	1.208	0.7134	0.013509	-0.487217
TGGT1_279100-t26_1-p1	mitochondrial association factor 1(predict) GN=TGGT1_279100	40	10	56	2	48	2.08363e+06	2.5479e+06	742382	4.89189e+06	4.17419e+06	4.60476e+06	0.798	0.98	0.281	1.317	1.189	1.267	0.5457	0.131608	-0.87382
TGGT1_292280-t26_1-p1	SAG-related sequence SRS36D GN=TGGT1_292280	32	8	48	8	39.1	2.70025e+08	3.68395e+08	3.81841e+08	1.54989e+08	1.65461e+08	1.92403e+08	1.285	1.76	1.795	0.518	0.586	0.658	2.7469	0.00144578	1.4578
TGGT1_295110-t26_1-p1	rhoptry protein ROP7 GN=TGGT1_295110	30	12	158	5	63.4	2.1972e+08	2.19183e+08	2.33985e+08	2.53691e+08	2.5028e+08	2.13322e+08	1.153	1.155	1.213	0.936	0.977	0.804	1.2959	0.0129317	0.373954
TGGT1_411430-t26_1-p1	rhoptry protein ROP5 GN=TGGT1_411430	32	10	146	3	51.5	1.44687e+06	1.37671e+06	1.37515e+06	2.36503e+07	2.83014e+06	2.19046e+07	0.201	0.192	0.188	2.306	0.292	2.183	0.1215	0.0598662	-3.04097
[truncated: 3 more rows]

## Sheet: Peptide Quant
Sequence	Length	Protein accession	Protein description	Charge	m/z	Mass error [ppm]	PEP	Experiment	Intensity	Unique [yes/no]
VPDVTPTASGGLMESDETPLLQTSQDTAESLLAAVHAEYHSR	42	TGGT1_202200-t26_1-p1	hypothetical protein GN=TGGT1_202200	4	1106.79	-0.19	6.74637e-21	WT_3	2.84968e+06	yes
DFTVSSmHGDmDQK	14	TGGT1_250770-t26_1-p1	putative eukaryotic initiation factor-4A GN=TGGT1_250770	2	815.329	-0.49	3.308e-05	WT_1	619571	yes
ASDIEVGVVTK	11	TGGT1_242290-t26_1-p1	putative proteasome subunit alpha1 GN=TGGT1_242290	2	559.309	0.39	2.245e-05	WT_1	1.87886e+06	yes
YPPPHAVAHQPHVPPPGGYYAPPR	24	TGGT1_265530-t26_1-p1	RNA recognition motif-containing protein GN=TGGT1_265530	5	521.269	2.73	1.571e-06	WT_1	1.01503e+06	yes
AcDFTFHVQQR	11	TGGT1_317720-t26_1-p1	putative eukaryotic translation initiation factor 3 subunit 7 GN=TGGT1_317720	2	704.828	4.02	5.009e-05	WT_1	483929	yes
mLALFDLIDTNQDNTIDTEEAK	22	TGGT1_229480-t26_1-p1	putative calcium binding protein precursor GN=TGGT1_229480	3	842.735	-0.68	1.276e-08	WT_2	4.42853e+06	yes
ALDTNQnGELDTHELFDVPELADNPLVK	28	TGGT1_213800-t26_1-p1	putative protein phosphatase 2b regulatory subunit GN=TGGT1_213800	3	1036.84	-0.72	1.808e-13	WT_2	831836	yes
QFVADELNELGPFWTGPK	18	TGGT1_237200-t26_1-p1	sphingolipid delta 4 desaturase/c-4 hydroxylase protein des2 family protein GN=TGGT1_237200	3	683.342	-1.04	9.405e-05	WT_2		yes
AFVHWYVGEGMEEGEFSEAR	20	TGGT1_316400B-t26_1-p1	alpha tubulin TUBA1 GN=TGGT1_316400B	3	777.344	0.09	4.373e-06	WT_3	35803.6	yes
LVGDVDDYSLDNPDVYYLLAK	21	TGGT1_286750-t26_1-p1	MA3 domain-containing protein GN=TGGT1_286750	3	796.396	3.63	7.397e-10	WT_2	2.07999e+06	yes
DVVVEKPLEAVEILQEEEVVEVPKPVVVEK	30	TGGT1_231630-t26_1-p1	alveolin domain containing intermediate filament IMC4 GN=TGGT1_231630	4	843.474	3.99	1.229e-14	WT_2	10563222	yes
ESSIDLVMDLPGFTK	15	TGGT1_324600-t26_1-p1	heat shock protein GN=TGGT1_324600	2	826.423	8.01	1.047e-06	WT_2	3.43341e+06	yes
GEPITIMHDFTSGSAPEFMVLPEQIDSK	28	TGGT1_248740-t26_1-p1	hypothetical protein GN=TGGT1_248740	3	1026.16	3.84	5.255e-13	WT_2	4936845	yes
YLSNTSWGDPMYSIMFR	17	TGGT1_292920-t26_1-p1	putative heat shock protein 75 GN=TGGT1_292920	3	689.98	-2.49	3.525e-06	WT_2	614754	yes
[truncated: 70,945 more rows]
