# Supplementary material for: The Toxoplasma protein phosphatase 6 catalytic subunit (TgPP6C) is essential for cell cycle progression and virulence
Source: PLoS Pathog. 2023 Dec 13;19(12):e1011831. doi: 10.1371/journal.ppat.1011831 (PMC10752510; doi:10.1371/journal.ppat.1011831)
Supplement: S3 Table — (XLSX) [file ppat.1011831.s007.xlsx]

## Sheet: Summary
Header line description of table 1			Table 1. MS/MS spectrum database search analysis summary
Total spectrum	Number of spectrum produced by mass spectrometer
Matched spectrum	Number of spectrum matched with alignment protein		Total spectrums	Matched spectrums	Peptides	Modified peptides	Identified proteins	Quantifiable proteins	Identified sites	Quantifiable sites
Peptides	Number of peptides which spectrum hit		285837	54296	8737	7218	2390	706	8748	2581
Modified peptides	Total number of modified peptides identified
Identified proteins	Number of proteins detected by spectrum search analysis		Table 2. Differentially modified sites (modified proteins) summary (Filtered with threshold value of expression fold change and P value < 0.05)
Quantifiable proteins	Number of proteins quantifiable
Identified sites	Number of modification sites detected by spectrum search analysis		Compare group	Regulated type	fold change >1.2	fold change >1.3	fold change >1.5	fold change >2
Quantifiable sites	Number of modification sites quantifiable		RHΔpp6c/WT	Up-regulated	958 (575)	885 (541)	710 (440)	358 (249)
				Down-regulated	1216 (725)	1128 (677)	841 (525)	329 (235)
Header line description of worksheet "Site_quant Normalized"
Protein accession	Protein accession number of database used for search		Table 3. Differentially modified sites (modified proteins) ites after normalized summary(Filtered with threshold value of expression fold change and P value < 0.05)
Position	Modification site localization in protein
Amino acid	The amino acid that modification site modified		Compare group	Regulated type	fold change >1.2	fold change >1.3	fold change >1.5	fold change >2
Protein description	Protein functional description		RHΔpp6c/WT	Up-regulated	386 (175)	379 (171)	350 (162)	238 (115)
Gene name	Name of the gene associated to the protein sequence			Down-regulated	481 (234)	470 (230)	427 (213)	286 (157)
Localization probability	Probability of a certain amino acid containing this modification in this peptide
Qvality PEP	The maximal posterior error probability for peptides
Modified sequence	Identified peptide sequence marked with modification sites localization probabilities
Modified PSMs	Number of spectrum to identify modification sites
Modifications	Modification site localization in peptide
PSMs	Number of spectrum matched with peptide
Theo. MH+ [Da]	Theoretical molecular weight of peptide
Header line description of worksheet "Peptide_quant"
Modifications	identified peptide with modification markers
Modified sequence	Identified peptide sequence marked with modification sites localization probabilities
Protein accession	Protein accession number of database used for search
Qvality PEP	The maximal posterior error probability for peptides
PSMs	Number of spectrum matched with peptide
Positions in Master Proteins	Modification peptide localization in protein

## Sheet: site_quant
Protein accession	Position	Amino acid	Protein description	Localization probability	Modified sequence	# Modified PSMs	Modifications	Qvality PEP	# PSMs	Theo. MH+ [Da]	RHΔpp6c_1	RHΔpp6c_2	RHΔpp6c_3	WT_1	WT_2	WT_3	RHΔpp6c/WT Ratio	RHΔpp6c/WT P value
TGGT1_254910-t26_1-p1	583	S	Cyclin_C domain-containing protein(predict) GN=TGGT1_254910	1	REDCEGSHDSQEAELASPGR	8	S17	3.89672e-10	7	2309.91	1.228	1.163	1.028	0.925	1.108	1.039	1.113	0.224309
TGGT1_218730-t26_1-p1	136	S	Putative transmembrane protein(predict) GN=TGGT1_218730	1	RLSGQFPESCLNSYPAQNFVR	6	S3	1.11365e-09	6	2550.16	1.158	1.144	0.96	1.086	1.134	0.901	1.045	0.650537
TGGT1_218730-t26_1-p1	165	S	Putative transmembrane protein(predict) GN=TGGT1_218730	0.997	TETSRELLQSVR	2	S4	0.00323817	2	1498.73	1.324	0.97	1.353	1.549	0.66	0.733	1.24	0.387419
TGGT1_246940-t26_1-p1	74	S	Gliding-associated protein 80(predict) GN=TGGT1_246940	1	AEDLGEAPLSRPASIPVEMTTR	10	S14	1.18623e-07	4	2420.15			0.794	0.83	0.81	0.988	0.906
TGGT1_246940-t26_1-p1	70	S	Gliding-associated protein 80(predict) GN=TGGT1_246940	1	AEDLGEAPLSRPASIPVEMTTR	6	S10	5.71557e-07	6	2500.12	0.956	0.668	0.724	1.246	1.223	1.007	0.675	0.0355314
TGGT1_246940-t26_1-p1	107	S	Gliding-associated protein 80(predict) GN=TGGT1_246940	1	DHIELPEDEEENGFEGEEEPEEEVSEKEAPDEIEAPSPR	14	S25	9.8478e-12	5	4544.88	0.318	0.787	0.949	1.192	1.155	1.246	0.572	0.123228
TGGT1_246940-t26_1-p1	119	S	Gliding-associated protein 80(predict) GN=TGGT1_246940	1	DHIELPEDEEENGFEGEEEPEEEVSEKEAPDEIEAPSPR	4	S37	5.21042e-12	3	4624.84	1.256		1.019	1.304	1.078	0.374	1.238	0.553422
TGGT1_246940-t26_1-p1	193	S	Gliding-associated protein 80(predict) GN=TGGT1_246940	1	EASQEVQLVNR	8	S3	0.00163643	3	1352.62	1.115	0.931	0.917	1.262	0.846	1.127	0.916	0.592782
TGGT1_246940-t26_1-p1	128	T	Gliding-associated protein 80(predict) GN=TGGT1_246940	1	EEEAPDTPPMK	4	T7	0.00476454	4	1323.52	0.931	1.134	1.383	0.89	1.086	1.085	1.126	0.450412
TGGT1_246940-t26_1-p1	181	T	Gliding-associated protein 80(predict) GN=TGGT1_246940	1	EEVEVPPRPAPHAEGEKLPTPPGSEQPSR	11	T20	0.000336275	2	3197.53			0.426	1.178	0.733	0.837	0.465
TGGT1_246940-t26_1-p1	185	S	Gliding-associated protein 80(predict) GN=TGGT1_246940	1	EEVEVPPRPAPHAEGEKLPTPPGSEQPSREASQEVQLVNR	7	S24	8.23888e-05	7	4611.1				1.429	0.366	0.352
TGGT1_246940-t26_1-p1	189	S	Gliding-associated protein 80(predict) GN=TGGT1_246940	0.988	EEVEVPPRPAPHAEGEKLPTPPGSEQPSREASQEVQLVNR	4	S28	8.23888e-05	7	4611.1				1.429	0.366	0.352
TGGT1_246940-t26_1-p1	298	T	Gliding-associated protein 80(predict) GN=TGGT1_246940	1	EGSVSDSLPTAPHTPR	6	T14	1.04421e-05	9	1730.77	1.317	0.862	1.101	1.155	1.098	0.86	1.054	0.78115
TGGT1_246940-t26_1-p1	287	S	Gliding-associated protein 80(predict) GN=TGGT1_246940	1	EGSVSDSLPTAPHTPR	4	S3	0.000421367	1	1890.71					0.994	0.5
TGGT1_246940-t26_1-p1	289	S	Gliding-associated protein 80(predict) GN=TGGT1_246940	1	EGSVSDSLPTAPHTPR	1	S5	0.000421367	1	1890.71					0.994	0.5
TGGT1_246940-t26_1-p1	291	S	Gliding-associated protein 80(predict) GN=TGGT1_246940	1	EGSVSDSLPTAPHTPR	1	S7	0.000421367	1	1890.71					0.994	0.5
TGGT1_246940-t26_1-p1	304	S	Gliding-associated protein 80(predict) GN=TGGT1_246940	1	GRFSDDDMAR	15	S4	0.000250028	12	1249.47	1.046	0.991	0.907	1.177	1.086	0.979	0.908	0.231374
TGGT1_246940-t26_1-p1	220	S	Gliding-associated protein 80(predict) GN=TGGT1_246940	1	TPSPERVPIPEPR	3	S3	3.45442e-05	3	1554.77	1.001	0.533	0.877	1.195	1.022	1.245	0.696	0.122436
TGGT1_219710-t26_1-p1	148	S	hypothetical protein GN=TGGT1_219710	1	GEAGEHGGEGEENPLLSLLSFDGSGSFPR	6	S24	7.05117e-10	5	3025.32
TGGT1_219710-t26_1-p1	144	S	hypothetical protein GN=TGGT1_219710	1	GEAGEHGGEGEENPLLSLLSFDGSGSFPR	2	S20	1.96535e-06	2	3105.29
TGGT1_219710-t26_1-p1	1554	S	hypothetical protein GN=TGGT1_219710	1	QNSLSAETVDSMR	12	S3	8.23888e-05	12	1517.63	1.426	1.273	0.934	0.835	1.254	0.902	1.215	0.333785
TGGT1_219710-t26_1-p1	1702	S	hypothetical protein GN=TGGT1_219710	1	SETGGDVGGAGER	6	S1	0.00018879	6	1271.49	0.844	0.853	0.824	1.135	1.151	1.129	0.738	1.32805e-05
TGGT1_288670-t26_1-p1	762	S	hypothetical protein GN=TGGT1_288670	1	AASEEENKPSEPSVGQDPGVAGQAPASGR	3	S3	1.9064e-08	2	2902.29
TGGT1_288670-t26_1-p1	902	S	hypothetical protein GN=TGGT1_288670	1	ELGSDAEAGR	1	S4	0.0907053	1	1084.43
TGGT1_253560-t26_1-p1	1104	S	hypothetical protein GN=TGGT1_253560	0.994	SETSPAGLTHQNSQIDYEASRPPDLSVR	2	S4	0.000280014	3	3135.44	2.071	1.986	1.274			0.889	1.999
TGGT1_253560-t26_1-p1	729	S	hypothetical protein GN=TGGT1_253560	1	SISPKPR	7	S3	0.0379933	6	864.434	2.203	2.204	1.847	0.652	0.682	0.629	3.186	5.29387e-05
TGGT1_253560-t26_1-p1	727	S	hypothetical protein GN=TGGT1_253560	1	SISPKPR	7	S1	0.0828912	4	944.4	1.322	1.451	1.262	0.902	1.008	0.917	1.427	0.00270205
TGGT1_253560-t26_1-p1	1660	S	hypothetical protein GN=TGGT1_253560	1	THSAPASAIAGR	1	S3	0.0942894	1	1218.56			1.739	0.731	0.78	0.745	2.312
TGGT1_278020-t26_1-p1	208	S	Putative trichohyalin(predict) GN=TGGT1_278020	1	SSSLEDASEEVFSSQNAPTAR	1	S8	0.0013494	1	2291.97					0.572	0.932
TGGT1_278020-t26_1-p1	796	T	Putative trichohyalin(predict) GN=TGGT1_278020	0.993	TRTPEDEEEDASGR	2	T3	0.00665917	2	1671.65		0.931		1.044			0.892
TGGT1_210360-t26_1-p1	9	S	DEAD (Asp-Glu-Ala-Asp) box polypeptide 41 family protein GN=TGGT1_210360	0.994	ASSPSPSEGGEASGAPR	3	S3	1.78914e-05	4	1623.66			0.352	0.917	0.858	1.021	0.378
TGGT1_210360-t26_1-p1	85	S	DEAD (Asp-Glu-Ala-Asp) box polypeptide 41 family protein GN=TGGT1_210360	1	EEAGRASEDEEDEK	8	S7	5.72613e-05	6	1673.62	0.93	0.628	0.971	1.025	1.156	1.244	0.738	0.100526
TGGT1_289050-t26_1-p1	1649	S	putative FIKK kinase GN=TGGT1_289050	1	AAPTVLGDRPQSPSALHR	3	S12	7.27179e-05	3	1952.97	0.912	0.816	1.124	1.288	0.985	1.001	0.871	0.337612
TGGT1_289050-t26_1-p1	1055	S	putative FIKK kinase GN=TGGT1_289050	1	AQLNSSEQSGLLTTWEEAHRPLSPR	4	S23	5.44243e-07	3	2887.37		0.877	1.184	0.729	0.881	1.264	1.076	0.73366
TGGT1_289050-t26_1-p1	2220	S	putative FIKK kinase GN=TGGT1_289050	1	KKSGEPSEFSHPATDK	4	S3	2.3596e-09	4	1824.82	1.616	1.229	0.985	0.772	1.163	0.986	1.311	0.228772
TGGT1_289050-t26_1-p1	896	S	putative FIKK kinase GN=TGGT1_289050	1	SQSMEPTR	3	S3	0.045085	3	1015.39	1.01	0.852	0.902	0.971	1.086	1.277	0.829	0.122224
TGGT1_219320-t26_1-p1	166	T	acid phosphatase GAP50 GN=TGGT1_219320	1	LAPADATEAAAAENHGYPK	3	T7	1.21894e-07	3	1976.87
TGGT1_229350-t26_1-p1	396	S	HEAT repeat-containing protein GN=TGGT1_229350	1	FASGDANAK	4	S3	0.00346539	4	960.382	0.82	0.863	0.642	1.281	0.975	1.229	0.667	0.0312334
TGGT1_229350-t26_1-p1	87	S	HEAT repeat-containing protein GN=TGGT1_229350	1	SPVSPVASR	4	S4	0.0554122	4	979.461				0.738	0.766	0.692
TGGT1_211410-t26_1-p1	340	S	translation initiation factor sui1 protein GN=TGGT1_211410	0.997	SESPMAAPATLSTEAMDEYFR	14	S3	5.33681e-09	8	2383.98	1.585	1.238	1.043	0.963	1.038	0.893	1.336	0.0986266
TGGT1_209000-t26_1-p1	4530	S	HECT-domain (ubiquitin-transferase) domain-containing protein GN=TGGT1_209000	1	AASDAMSESLR	1	S3	0.00221325	1	1217.49	0.434	1.11	1.17	1.035	1.25	1.051	0.814	0.421128
TGGT1_209000-t26_1-p1	10610	S	HECT-domain (ubiquitin-transferase) domain-containing protein GN=TGGT1_209000	0.991	DSSFRLPAQGDASAPFPR	1	S3	0.00018879	1	1998.91
TGGT1_209000-t26_1-p1	8243	S	HECT-domain (ubiquitin-transferase) domain-containing protein GN=TGGT1_209000	1	EEREESVEEEEK	6	S6	0.0221573	2	1601.62	0.602	0.621		1.054	1.098	1.034	0.576	0.000219294
TGGT1_209000-t26_1-p1	3325	S	HECT-domain (ubiquitin-transferase) domain-containing protein GN=TGGT1_209000	1	ELEHDEASPSTSEDHR	3	S8	0.00783736	3	1998.71				0.73	0.785	0.681
TGGT1_209000-t26_1-p1	3327	S	HECT-domain (ubiquitin-transferase) domain-containing protein GN=TGGT1_209000	0.992	ELEHDEASPSTSEDHR	3	S10	0.00783736	3	1998.71				0.73	0.785	0.681
TGGT1_209000-t26_1-p1	11125	S	HECT-domain (ubiquitin-transferase) domain-containing protein GN=TGGT1_209000	1	ESDDILHHNFGLGSR	3	S14	0.040522	3	1776.77	1.354	0.896	0.639	1.077	1.056	1.145	0.881	0.473048
TGGT1_209000-t26_1-p1	11422	S	HECT-domain (ubiquitin-transferase) domain-containing protein GN=TGGT1_209000	0.98	ETGALPHGASTISDTEK	1	S13	0.00134238	3	1793.8				0.646	0.626	0.935
TGGT1_209000-t26_1-p1	225	S	HECT-domain (ubiquitin-transferase) domain-containing protein GN=TGGT1_209000	1	GDSAWEGHAPDSPR	7	S12	6.63056e-05	7	1561.61	0.607	0.61	0.84	1.019	1.205	1.386	0.57	0.0153308
TGGT1_209000-t26_1-p1	4297	S	HECT-domain (ubiquitin-transferase) domain-containing protein GN=TGGT1_209000	1	HASLTHAPLEHLR	1	S3	2.13247e-06	2	1561.76	0.947	0.95	1.134	1.228	0.964	1.014	0.945	0.597911
TGGT1_209000-t26_1-p1	6978	T	HECT-domain (ubiquitin-transferase) domain-containing protein GN=TGGT1_209000	1	KGTDDEVDTDTGPEPR	6	T3	5.68455e-07	6	1811.73	0.924	0.726	0.753	1.248	1.122	1.086	0.695	0.0129275
TGGT1_209000-t26_1-p1	7320	S	HECT-domain (ubiquitin-transferase) domain-containing protein GN=TGGT1_209000	1	LGIGHSQLQELIQSR	6	S14	3.27753e-06	6	1758.89		0.764		1.117	0.731		0.827
TGGT1_209000-t26_1-p1	533	S	HECT-domain (ubiquitin-transferase) domain-containing protein GN=TGGT1_209000	1	LLSLHVASGGLSAPSSGSVDDR	2	S3	0.000745369	2	2205.05
TGGT1_209000-t26_1-p1	4454	S	HECT-domain (ubiquitin-transferase) domain-containing protein GN=TGGT1_209000	0.994	LLSNGTTALDFFGSQPTTPSSPR	5	S21	5.89824e-06	6	2475.14			0.81	0.774	1.048	0.797	0.928
TGGT1_209000-t26_1-p1	4365	S	HECT-domain (ubiquitin-transferase) domain-containing protein GN=TGGT1_209000	1	LTSAESALR	4	S3	0.00229544	4	1027.48	1.637	1.92	2.545	0.533	0.824	0.672	3.007	0.00364749
TGGT1_209000-t26_1-p1	1417	S	HECT-domain (ubiquitin-transferase) domain-containing protein GN=TGGT1_209000	0.997	RASLTGQHAAFWASNDSLPAAR	4	S3	5.63523e-09	3	2407.13	1.044	0.981	0.977	1.257	1.366	0.582	0.937	0.998827
TGGT1_209000-t26_1-p1	4561	S	HECT-domain (ubiquitin-transferase) domain-containing protein GN=TGGT1_209000	1	RNSAGEIPR	6	S3	0.00115964	6	1079.5	1.269	1.327	1.276	0.918	0.846	1.131	1.337	0.0271592
TGGT1_209000-t26_1-p1	665	S	HECT-domain (ubiquitin-transferase) domain-containing protein GN=TGGT1_209000	1	RYGEEADEDSGDEEDEDDDVFR	3	S10	2.9078e-06	3	2671.94				0.853	0.51	0.829
TGGT1_209000-t26_1-p1	150	S	HECT-domain (ubiquitin-transferase) domain-containing protein GN=TGGT1_209000	1	SVASPSGISRPHLDLLPASDR	4	S4	0.000454194	4	2255.12				0.671	1.038	0.487
TGGT1_209000-t26_1-p1	7667	S	HECT-domain (ubiquitin-transferase) domain-containing protein GN=TGGT1_209000	1	TETTLPVSDR	6	S8	0.0125999	3	1198.54	0.59	0.672		1.013	1.158	1	0.597	0.00693292
TGGT1_209000-t26_1-p1	7671	S	HECT-domain (ubiquitin-transferase) domain-containing protein GN=TGGT1_209000	1	TETTLPVSDRESAVSR	3	S12	0.00471503	3	1907.81	0.645	0.942	1.546	1.335	1.145	0.669	0.995	0.935457
TGGT1_209000-t26_1-p1	4074	S	HECT-domain (ubiquitin-transferase) domain-containing protein GN=TGGT1_209000	1	TPATGALSLTSPASPGAEQGR	3	S14	2.51055e-06	3	2048.96				0.876	0.808	0.499
TGGT1_209000-t26_1-p1	7084	T	HECT-domain (ubiquitin-transferase) domain-containing protein GN=TGGT1_209000	1	TQGGSVPPLVSDFGPSFTPPDTVSR	6	T18	1.06737e-10	5	2625.22	1.979	1.66	2.583	0.212	1.115	0.68	3.1	0.0600758
TGGT1_297245-t26_1-p1	51	S	transporter, major facilitator family protein GN=TGGT1_297245	1	HCVSPSSGTLPSSSSPSVSSCALR	1	S15	8.22954e-07	3	2527.1				0.893	0.58	0.714
TGGT1_202830-t26_1-p1	111	S	putative Elicitor-responsive protein GN=TGGT1_202830	1	TNVDDHGNKSPCWNQAFK	2	S10	2.18418e-08	2	2197.91	0.9			1.101	0.704	0.767	1.05
TGGT1_245500-t26_1-p1	739	S	dipeptidyl peptidase iv (dpp iv) n-terminal region domain-containing protein GN=TGGT1_245500	1	EEEWSEDEHAGSTCVEGGAR	11	S5	3.84623e-08	6	2314.86	0.503		1.096	0.947	1.204	0.897	0.787	0.401184
TGGT1_245500-t26_1-p1	579	S	dipeptidyl peptidase iv (dpp iv) n-terminal region domain-containing protein GN=TGGT1_245500	1	HALHSDLLSDEDSEAK	4	S9	2.01653e-05	4	1846.79			0.654	0.824	1.078	0.775	0.733
TGGT1_210430-t26_1-p1	116	S	DnaJ domain-containing protein GN=TGGT1_210430	1	AASSSDFAFRSPSPLSPR	3	S11	0.00135646	3	2119.83	1.222	1.585	1.6	0.665	1.033	0.996	1.636	0.0389875
TGGT1_210430-t26_1-p1	118	S	DnaJ domain-containing protein GN=TGGT1_210430	1	AASSSDFAFRSPSPLSPR	3	S13	0.00135646	3	2119.83	1.222	1.585	1.6	0.665	1.033	0.996	1.636	0.0389875
TGGT1_210430-t26_1-p1	121	S	DnaJ domain-containing protein GN=TGGT1_210430	1	AASSSDFAFRSPSPLSPR	3	S16	0.00135646	3	2119.83	1.222	1.585	1.6	0.665	1.033	0.996	1.636	0.0389875
TGGT1_210430-t26_1-p1	1341	S	DnaJ domain-containing protein GN=TGGT1_210430	1	AFSQLSPR	6	S6	0.00724255	6	985.45	1.023	1.27	1.759	0.871	0.998	0.953	1.436	0.105859
TGGT1_210430-t26_1-p1	577	S	DnaJ domain-containing protein GN=TGGT1_210430	1	EASAGTSFAR	6	S3	0.00504636	6	1076.44	2.224	1.771	2.372	0.524	0.759	0.649	3.296	0.00100822
TGGT1_210430-t26_1-p1	599	S	DnaJ domain-containing protein GN=TGGT1_210430	1	ELSLSAETEGGAPPQGGER	5	S3	0.000108065	6	1964.86	1.555	1.544	1.308	1.11	0.78	0.775	1.654	0.0173449
TGGT1_210430-t26_1-p1	1712	S	DnaJ domain-containing protein GN=TGGT1_210430	1	EVLSSPK	3	S5	0.0680596	3	839.391	1.589	2.147	1.642			0.864	2.075
TGGT1_210430-t26_1-p1	1291	T	DnaJ domain-containing protein GN=TGGT1_210430	1	KESGQAGVLPETPGDR	1	T12	0.000272566	1	1720.79		1.333	1.523	0.922	0.851		1.611	0.0257235
TGGT1_210430-t26_1-p1	1885	S	DnaJ domain-containing protein GN=TGGT1_210430	0.968	KSTLRESESASSLPATPQER	1	S7	0.138976	1	2254.07	1.448	1.866	1.611	1.05	0.78	0.628	2.004	0.0127964
TGGT1_210430-t26_1-p1	1347	S	DnaJ domain-containing protein GN=TGGT1_210430	1	SAGSGAFSR	2	S4	0.0024182	2	919.367	2.034	1.352	1.612	0.868	0.798	0.789	2.036	0.00463105
TGGT1_210430-t26_1-p1	1994	T	DnaJ domain-containing protein GN=TGGT1_210430	1	VSDAHVTPR	6	T7	0.000134233	6	1061.48	1.751	1.226	1.175	0.874	0.831	1.088	1.487	0.062636
TGGT1_264030-t26_1-p1	117	S	putative aminotransferase GN=TGGT1_264030	1	HRSHLADDVDMENR	7	S3	1.00102e-06	7	1774.73	1.446	1.201	1.641	0.898	0.965	0.868	1.57	0.00979923
TGGT1_224850-t26_1-p1	337	S	putative polyadenylate binding protein GN=TGGT1_224850	1	EGEDSGAEEEKEEEGQK	43	S5	2.91424e-08	9	1959.73	0.927	0.95	0.931	1.04	1.164	1.103	0.849	0.00822964
TGGT1_224850-t26_1-p1	287	S	putative polyadenylate binding protein GN=TGGT1_224850	1	FGSITSLVVR	5	S3	0.000737519	5	1158.59	1.651		1.191	0.903	0.908		1.569	0.11573
TGGT1_265530-t26_1-p1	74	S	RNA recognition motif-containing protein GN=TGGT1_265530	1	GCEEENGREDVEKPEESNEEKGEDAER	1	S17	3.72757e-05	1	3230.27	0.93			1.136	0.663		1.034
TGGT1_265530-t26_1-p1	207	S	RNA recognition motif-containing protein GN=TGGT1_265530	1	IFVGGVNPSLSESDVEK	5	S13	2.01955e-06	5	1856.87		0.856		0.924	0.804	0.856	0.994
TGGT1_265530-t26_1-p1	471	S	RNA recognition motif-containing protein GN=TGGT1_265530	1	TASPGTAPATSAGYSSGYSPVR	6	S19	3.69037e-10	12	2164.95	0.802	0.856	0.731	1.372	1.086	0.99	0.693	0.0286294
TGGT1_202950-t26_1-p1	133	S	Chromosome III, complete sequence, related(predict) GN=TGGT1_202950	1	HSSAASTVFK	2	S3	1.25634e-05	2	1114.49				0.601	0.831	0.774
TGGT1_243250-t26_1-p1	20	S	myosin H GN=TGGT1_243250	1	KYSAVELGDYLVGSPVFIR	3	S3	1.09802e-06	3	2193.1
TGGT1_287180-t26_1-p1	1450	T	Dna polymerase phi subunit(predict) GN=TGGT1_287180	1	ATPTGGLHQHIADK	5	T2	0.00104975	5	1525.72	1.188	1.122	1.052	1.091	0.933	1.062	1.089	0.220009
TGGT1_287180-t26_1-p1	1071	S	Dna polymerase phi subunit(predict) GN=TGGT1_287180	1	ETSEAAEAGEVGEGSPPKR	6	S15	2.98157e-09	6	1980.85	1.038	1.208	1.222	1.034	0.973	1.037	1.139	0.0860918
TGGT1_287180-t26_1-p1	1316	S	Dna polymerase phi subunit(predict) GN=TGGT1_287180	1	RGDSEDSEEGESDGESGERPK	2	S4	1.80545e-08	2	2491.82	0.591	0.901	0.873	0.817	1.345	1.334	0.676	0.147328
TGGT1_287180-t26_1-p1	1319	S	Dna polymerase phi subunit(predict) GN=TGGT1_287180	1	RGDSEDSEEGESDGESGERPK	2	S7	1.80545e-08	2	2491.82	0.591	0.901	0.873	0.817	1.345	1.334	0.676	0.147328
TGGT1_287180-t26_1-p1	1324	S	Dna polymerase phi subunit(predict) GN=TGGT1_287180	1	RGDSEDSEEGESDGESGERPK	2	S12	1.80545e-08	2	2491.82	0.591	0.901	0.873	0.817	1.345	1.334	0.676	0.147328
TGGT1_287180-t26_1-p1	2053	T	Dna polymerase phi subunit(predict) GN=TGGT1_287180	1	SETGDEANDAHAPSK	12	T3	6.69973e-08	11	1608.62	1.085	0.938	1.105	0.983	1.16	1.041	0.982	0.812295
TGGT1_257770-t26_1-p1	1597	S	histone lysine methyltransferase SET2 GN=TGGT1_257770	1	VIDDHSWESCALVEDDPNSGDESEVGK	3	S19	3.49871e-11	3	3069.23				0.644	0.895	0.662
TGGT1_292020-t26_1-p1	7352	S	GCC2 and GCC3 domain-containing protein GN=TGGT1_292020	1	EESGSEAPLISPSASSLASPR	2	S11	0.0138155	2	2231.95	0.742			0.835	1.055		0.785
TGGT1_292020-t26_1-p1	7360	S	GCC2 and GCC3 domain-containing protein GN=TGGT1_292020	0.986	EESGSEAPLISPSASSLASPR	1	S19	0.0138155	2	2231.95	0.742			0.835	1.055		0.785
TGGT1_292020-t26_1-p1	7408	S	GCC2 and GCC3 domain-containing protein GN=TGGT1_292020	1	LGPLTGPRPPPPVGEAAPAEAPSPSPR	4	S25	6.00219e-12	4	2695.36	1.148	0.753		0.99	1.028	0.906	0.975	0.798763
TGGT1_292020-t26_1-p1	7310	S	GCC2 and GCC3 domain-containing protein GN=TGGT1_292020	1	RESPTPSR	4	S3	0.0481635	4	1009.45	0.884	0.975	0.538	1.262	1.056	1.137	0.694	0.107885
TGGT1_292020-t26_1-p1	7373	S	GCC2 and GCC3 domain-containing protein GN=TGGT1_292020	1	RGSQSSDLGGR	7	S3	0.00968648	4	1199.52	1.023	0.97	1.193	1.056	0.944	1.158	1.009	0.926614
TGGT1_292020-t26_1-p1	7365	S	GCC2 and GCC3 domain-containing protein GN=TGGT1_292020	1	SLSPLTER	5	S3	0.0554122	5	982.461	1.17	1.311	1.193	1.12	0.886	0.951	1.242	0.0469773
TGGT1_292020-t26_1-p1	7332	T	GCC2 and GCC3 domain-containing protein GN=TGGT1_292020	1	SVTPEPSDSVGR	1	T3	0.0307008	1	1310.56	1.27	1.33	1.248	0.903	1.002	0.998	1.326	0.00191922
TGGT1_292020-t26_1-p1	7288	S	GCC2 and GCC3 domain-containing protein GN=TGGT1_292020	1	TLSPLLDR	9	S3	0.0388916	5	994.497	1.418	1.153	1.083	1.036	0.9	1.04	1.228	0.100402
TGGT1_292020-t26_1-p1	7300	S	GCC2 and GCC3 domain-containing protein GN=TGGT1_292020	1	TLSPLLDREPPVVESEGSVGER	1	S15	1.51364e-06	1	2526.15		1.353	1.576	0.685	1.016	0.818	1.744	0.0370169
TGGT1_292020-t26_1-p1	7303	S	GCC2 and GCC3 domain-containing protein GN=TGGT1_292020	1	TLSPLLDREPPVVESEGSVGER	1	S18	1.51364e-06	1	2526.15		1.353	1.576	0.685	1.016	0.818	1.744	0.0370169
TGGT1_319670-t26_1-p1	121	S	Kinase phosphorylation protein(predict) GN=TGGT1_319670	1	AAGGDSEERPK	9	S6	0.000156216	9	1196.49	0.499	0.691	0.539	0.793	1.316	1.647	0.46	0.0354278
TGGT1_319670-t26_1-p1	348	S	Kinase phosphorylation protein(predict) GN=TGGT1_319670	0.991	RLSGTSSVEYPHHSR	11	S3	9.41678e-06	11	1792.81	1.142	0.88	1	0.994	1.136	1.097	0.936	0.459196
TGGT1_319670-t26_1-p1	205	S	Kinase phosphorylation protein(predict) GN=TGGT1_319670	1	RQPSGDTVQHAAVQAR	8	S4	4.79667e-06	10	1800.85	1.118	0.913	1.149	0.972	1.047	1.149	1.004	0.991418
TGGT1_319670-t26_1-p1	328	S	Kinase phosphorylation protein(predict) GN=TGGT1_319670	1	SALSPDGR	9	S4	0.0305265	9	882.372	1.13	1.11	0.902	1.039	1.093	1.042	0.99	0.849961
TGGT1_267660-t26_1-p1	86	S	hypothetical protein GN=TGGT1_267660	1	ALSPAVSGR	2	S3	0.113774	2	937.45	0.972	1.009	0.952	1.096	1.06	1.098	0.901	0.00711707
TGGT1_267660-t26_1-p1	30	T	hypothetical protein GN=TGGT1_267660	1	YDADKNDYYTDDETR	6	T10	3.07386e-07	6	1963.72	0.819	0.614	0.8	1.108	1.109	1.319	0.632	0.0130571
TGGT1_230590-t26_1-p1	471	S	chitobiosyldiphosphodolichol beta-mannosyltransferase GN=TGGT1_230590	1	LADHSEGDCETSEGLSSDPDSQR	1	S5	0.00095006	1	2571.98	1.09		1.102	0.908	0.792	1.128	1.163	0.311691
TGGT1_230590-t26_1-p1	420	S	chitobiosyldiphosphodolichol beta-mannosyltransferase GN=TGGT1_230590	1	LPSDFESASR	2	S3	0.00418151	2	1188.49				0.809	0.766	0.615
TGGT1_230590-t26_1-p1	534	S	chitobiosyldiphosphodolichol beta-mannosyltransferase GN=TGGT1_230590	1	NTEHLGQQPHSPR	5	S11	2.89203e-06	5	1580.7	0.986	0.825	0.943	1.031	1.007	1.297	0.826	0.124916
TGGT1_215950-t26_1-p1	1699	T	Tc5 transposase DNA-binding domain protein(predict) GN=TGGT1_215950	1	ADTLEETPGAER	1	T3	0.00220175	1	1368.57	1.518	1.973	1.716	0.77	0.736	0.864	2.197	0.000938534
TGGT1_215950-t26_1-p1	634	S	Tc5 transposase DNA-binding domain protein(predict) GN=TGGT1_215950	1	ATPGLGPAPDGAASGAEAGPAR	2	S14	6.72087e-06	2	1970.9		1.602		0.91		0.627	2.085
TGGT1_215950-t26_1-p1	1466	S	Tc5 transposase DNA-binding domain protein(predict) GN=TGGT1_215950	1	TETPEGTGLASPVASDGR	5	S11	0.00195327	5	1824.8	1.215	1.42	1.559	1.118	0.927	0.7	1.528	0.0472812
TGGT1_215950-t26_1-p1	1570	S	Tc5 transposase DNA-binding domain protein(predict) GN=TGGT1_215950	1	VSSAPATAGDRGSEHGDR	5	S13	0.00169717	5	1849.78			0.643	0.806	1.047	0.83	0.719
TGGT1_225160-t26_1-p1	391	S	Putative transmembrane protein(predict) GN=TGGT1_225160	1	KLDQLSEPEISHSDTQ	2	S6	0.0169059	1	1906.84		1.402	1.612	0.862	0.852		1.758	0.0151742
TGGT1_225160-t26_1-p1	58	S	Putative transmembrane protein(predict) GN=TGGT1_225160	1	IRPSGEGAGNK	1	S4	0.144422	1	1165.54	1.212	2.039	1.704	0.723	0.826	0.919	2.008	0.0154384
TGGT1_225160-t26_1-p1	69	S	Putative transmembrane protein(predict) GN=TGGT1_225160	1	VTHSQSEPHFGGPHAIEATLQAAR	17	S4	2.39057e-11	11	2621.23	1.627	1.382	0.952	0.776	0.987	1.108	1.38	0.18015
TGGT1_225160-t26_1-p1	71	S	Putative transmembrane protein(predict) GN=TGGT1_225160	1	VTHSQSEPHFGGPHAIEATLQAAR	5	S6	7.61666e-06	6	2701.19	1.535	1.461	1.662	0.891	0.759	0.934	1.803	0.00127025
TGGT1_309890-t26_1-p1	210	S	Hydrolase(predict) GN=TGGT1_309890	0.997	SSVSHETAPSSPK	1	S11	2.27634e-06	1	1393.6				0.722	0.653	0.826
TGGT1_251630-t26_1-p1	196	S	slc30a2 protein GN=TGGT1_251630	1	GGAAKPPSAFSSLVSEMK	1	S8	0.0738938	1	1923.83				0.718	0.622	0.861
TGGT1_251630-t26_1-p1	200	S	slc30a2 protein GN=TGGT1_251630	1	GGAAKPPSAFSSLVSEMK	1	S12	0.0738938	1	1923.83				0.718	0.622	0.861
TGGT1_251630-t26_1-p1	724	S	slc30a2 protein GN=TGGT1_251630	1	LEEDMDSERNYENMNLR	9	S7	3.49218e-05	6	2237.88	1.982	1.554	1.62	1.061	0.603	0.714	2.168	0.0122303
TGGT1_251630-t26_1-p1	634	S	slc30a2 protein GN=TGGT1_251630	1	NLQASSSSPEKPEESPASR	7	S15	4.65306e-08	15	2080.92	0.786	1	0.957	0.918	1.099	1.326	0.821	0.212262
TGGT1_251630-t26_1-p1	637	S	slc30a2 protein GN=TGGT1_251630	1	NLQASSSSPEKPEESPASRASQAGR	2	S18	0.00569115	1	2731.17		1.543	1.628	0.674	0.988		1.908	0.0751917
TGGT1_251630-t26_1-p1	640	S	slc30a2 protein GN=TGGT1_251630	1	NLQASSSSPEKPEESPASRASQAGR	2	S21	0.00569115	1	2731.17		1.543	1.628	0.674	0.988		1.908	0.0751917
TGGT1_251630-t26_1-p1	448	S	slc30a2 protein GN=TGGT1_251630	1	RESCCEADR	9	S3	0.000280014	9	1262.43	1.042	1.164	0.792	0.903	1.138	1.2	0.925	0.594029
TGGT1_251630-t26_1-p1	264	S	slc30a2 protein GN=TGGT1_251630	1	SNSSSMQTAEGR	8	S3	0.000873323	7	1334.5	1.237	1.096	1.1	0.897	1.1	1.073	1.118	0.205233
TGGT1_251630-t26_1-p1	215	S	slc30a2 protein GN=TGGT1_251630	1	SRSPSDPDSSSRPCASFLR	25	S3	0.000122418	11	2188.94	1.209	1.169	1.296	1.052	0.948	0.962	1.24	0.00837648
TGGT1_251630-t26_1-p1	217	S	slc30a2 protein GN=TGGT1_251630	1	SRSPSDPDSSSRPCASFLR	10	S5	0.00440558	10	2268.91	1.019	1.234	1.257	1.148	0.83	1.043	1.162	0.257705
TGGT1_251630-t26_1-p1	213	S	slc30a2 protein GN=TGGT1_251630	1	SRSPSDPDSSSRPCASFLR	10	S1	0.0050728	5	2348.88	0.789	0.771	0.742	1.51	0.913	1.054	0.662	0.0609387
TGGT1_251630-t26_1-p1	608	S	slc30a2 protein GN=TGGT1_251630	1	VHSHGIGQVHAHSCCGEETFEPLR	9	S13	1.95045e-09	9	2824.21	0.718	0.854	0.66	1.59	1.011	0.894	0.639	0.0912235
TGGT1_288740-t26_1-p1	119	S	putative L-asparaginase GN=TGGT1_288740	1	RTNTQNSLDFEGAALHISPAAAPVTAPGADISGDK	2	S7	2.1441e-06	2	3652.67
TGGT1_233020-t26_1-p1	105	S	Not1 N-terminal domain, CCR4-Not complex component protein GN=TGGT1_233020	1	AFSKEGLAAK	5	S3	0.0461774	5	1101.53	1.091	1.103	1.257	0.952	1.04	1.066	1.129	0.103093
TGGT1_233020-t26_1-p1	412	S	Not1 N-terminal domain, CCR4-Not complex component protein GN=TGGT1_233020	1	ATNEGETLSPHASGK	10	S9	1.58738e-05	10	1578.68	1.019	0.911	0.791	0.993	1.22	1.131	0.814	0.0933052
TGGT1_233020-t26_1-p1	364	S	Not1 N-terminal domain, CCR4-Not complex component protein GN=TGGT1_233020	1	GADGGAASGALSPNGSSGGSSPGLLVAK	6	S12	6.84714e-08	2	2422.12				0.714	0.772	0.712
TGGT1_233020-t26_1-p1	478	S	Not1 N-terminal domain, CCR4-Not complex component protein GN=TGGT1_233020	1	GASEEKKDDGEEAR	22	S3	2.09477e-05	22	1600.65	0.959	0.776	0.929	1.067	1.183	1.113	0.792	0.0309598
TGGT1_233020-t26_1-p1	276	S	Not1 N-terminal domain, CCR4-Not complex component protein GN=TGGT1_233020	1	GSQEASGAAGSPTSTASVPSFNSDR	3	S11	4.3877e-05	3	2448.03				0.955	0.608	0.618
TGGT1_233020-t26_1-p1	387	S	Not1 N-terminal domain, CCR4-Not complex component protein GN=TGGT1_233020	1	KGAERGSSGEAASPAAPSADASR	3	S7	7.60106e-09	3	2289.95				0.797	0.611	0.787
TGGT1_233020-t26_1-p1	388	S	Not1 N-terminal domain, CCR4-Not complex component protein GN=TGGT1_233020	1	KGAERGSSGEAASPAAPSADASR	3	S8	7.60106e-09	3	2289.95				0.797	0.611	0.787
TGGT1_233020-t26_1-p1	304	S	Not1 N-terminal domain, CCR4-Not complex component protein GN=TGGT1_233020	0.993	SRNSGALSAPAK	1	S1	0.0315888	1	1238.59				0.887	0.54	0.763
TGGT1_233020-t26_1-p1	492	S	Not1 N-terminal domain, CCR4-Not complex component protein GN=TGGT1_233020	1	SVPGREPEEEK	7	S1	0.0172808	7	1336.58	0.948	1.048	0.972	1.197	0.875	1.163	0.917	0.499761
TGGT1_218260-t26_1-p1	81	T	histone H3.3 GN=TGGT1_218260	1	EIAQDFKTDLR	1	T8	0.00783736	1	1415.66	2.099	2.402	1.404	0.76	0.611	0.722	2.821	0.00429844
TGGT1_246770-t26_1-p1	104	S	hypothetical protein GN=TGGT1_246770	1	SQTSCDAGAEDSPERR	1	S12	0.00017597	1	1845.71		1.077		0.831		0.93	1.223
TGGT1_292920-t26_1-p1	259	S	putative heat shock protein 75 GN=TGGT1_292920	1	SGSLEFLMK	5	S3	0.00196346	5	1091.48	0.608	0.523	0.608	1.305	1.187	1.223	0.468	0.000188139
TGGT1_226850-t26_1-p1	281	S	TBC domain-containing protein GN=TGGT1_226850	1	ASNMHEAQAVSPSSAASPVQADRPETAATGEK	1	S11	3.69427e-06	1	3275.46
TGGT1_253090-t26_1-p1	120	S	DEAD/DEAH box helicase domain-containing protein GN=TGGT1_253090	1	AQAGGALDGAASDVDSASSAK	4	S12	2.4512e-09	4	1928.82	1.361	1.194	1.204	1.301	0.859	0.75	1.292	0.173793
TGGT1_253090-t26_1-p1	101	S	DEAD/DEAH box helicase domain-containing protein GN=TGGT1_253090	1	RRSDEAPGLR	12	S3	6.14509e-05	12	1236.58	1.563	0.995	1.271	0.96	0.985	0.968	1.314	0.121172
TGGT1_238180-t26_1-p1	12	S	putative 26s proteasome regulatory complex subunit GN=TGGT1_238180	1	GSQSPAASPATNGDAGK	9	S4	2.87633e-06	14	1596.65	0.947	0.895	0.905	0.896	1.366	1.076	0.823	0.217745
TGGT1_218760-t26_1-p1	6	S	putative SNAP protein (soluble N-ethylmaleimide-sensitive factor Attachment Protein) GN=TGGT1_218760	1	GDSGAGADASAAQLSDIPELLR	16	S3	8.48403e-10	16	2194	1.546	1.252	1.475	0.894	0.891	0.953	1.561	0.00283377
TGGT1_288530-t26_1-p1	710	S	NOL1/NOP2/sun family protein GN=TGGT1_288530	1	SSEGSSPVSPK	3	S9	0.00178786	3	1141.48	0.714	0.792	0.862	1.171	1.343	0.953	0.683	0.0300561
TGGT1_248800-t26_1-p1	604	S	hypothetical protein GN=TGGT1_248800	1	REEARESLESSGHGR	7	S7	2.28519e-05	6	1779.78	1.479	1.386	1.554	0.833	1.015	0.832	1.649	0.0024276
TGGT1_248800-t26_1-p1	607	S	hypothetical protein GN=TGGT1_248800	0.997	REEARESLESSGHGR	1	S10	4.91809e-05	1	1859.74
TGGT1_248800-t26_1-p1	630	S	hypothetical protein GN=TGGT1_248800	1	SLSSSISSPSMADRPCSQLR	3	S1	0.00126745	4	2245.99	2.109	1.639	1.985	1.286	0.507	0.336	2.693	0.0468527
TGGT1_227660-t26_1-p1	29	S	putative DNA methyltransferase 2 GN=TGGT1_227660	1	RQSVEASQEGTR	16	S3	4.27881e-06	16	1427.63	1.087	1.164	1.175	1.004	0.928	1.133	1.118	0.144334
TGGT1_227660-t26_1-p1	9	S	putative DNA methyltransferase 2 GN=TGGT1_227660	1	SREAALEVK	3	S1	0.087828	3	1082.52				0.732	0.683	0.784
TGGT1_225330-t26_1-p1	170	S	Cyclin-related protein, putative(predict) GN=TGGT1_225330	1	SVSTANSSSSDAFDEEQGEGSGVAEEEHTR	3	S21	1.29972e-11	3	3179.26				0.807	0.838	0.543
TGGT1_275640-t26_1-p1	406	T	Putative transmembrane protein(predict) GN=TGGT1_275640	0.995	QGSRDTAIGIPGFDDISPGTNR	1	T6	0.000190843	4	2354.08			1.533	0.832			1.843
TGGT1_275640-t26_1-p1	403	S	Putative transmembrane protein(predict) GN=TGGT1_275640	0.99	QGSRDTAIGIPGFDDISPGTNR	1	S3	0.00365099	1	2355.06			1.598	0.939	0.853	0.502	2.09
TGGT1_261490-t26_1-p1	1501	S	hypothetical protein GN=TGGT1_261490	1	DRDSPEPHGR	3	S4	0.111584	3	1245.5	1.129	1.166	1.028	0.703	1.09	1.336	1.062	0.655293
TGGT1_261490-t26_1-p1	1189	S	hypothetical protein GN=TGGT1_261490	1	ERDSDGEFER	4	S4	0.0197222	4	1319.49	1.564	1.183	1.189	1.024	1.11	0.725	1.377	0.110089
TGGT1_261490-t26_1-p1	1857	S	hypothetical protein GN=TGGT1_261490	1	FGHGGDASEERLSEER	4	S13	0.0114963	4	1855.76	0.943	0.68	1.076	1.336	1.329	0.659	0.812	0.551975
TGGT1_261490-t26_1-p1	1249	S	hypothetical protein GN=TGGT1_261490	1	GRSRSLLSAVDPEGEAVPAASAGR	12	S3	2.37503e-10	6	2513.15	0.591	1.075	1.285	1.119	0.96	1.163	0.91	0.589421
TGGT1_261490-t26_1-p1	1251	S	hypothetical protein GN=TGGT1_261490	1	GRSRSLLSAVDPEGEAVPAASAGR	12	S5	2.37503e-10	6	2513.15	0.591	1.075	1.285	1.119	0.96	1.163	0.91	0.589421
TGGT1_261490-t26_1-p1	1254	S	hypothetical protein GN=TGGT1_261490	1	GRSRSLLSAVDPEGEAVPAASAGR	6	S8	2.68294e-07	6	2593.12	0.891	0.833	1.015	0.981	0.93	1.435	0.819	0.282186
TGGT1_261490-t26_1-p1	501	S	hypothetical protein GN=TGGT1_261490	1	HAAEDAGETASRKSEAADLAAK	3	S14	7.37207e-06	3	2359
TGGT1_261490-t26_1-p1	1736	S	hypothetical protein GN=TGGT1_261490	1	HLLSPLRPESPER	12	S10	0.000356764	3	1610.81	0.79	0.964	0.849	1.214	0.983	1.18	0.771	0.0421602
TGGT1_261490-t26_1-p1	1730	S	hypothetical protein GN=TGGT1_261490	1	HLLSPLRPESPER	9	S4	0.000873323	9	1690.77	0.998	0.959	0.919	1.268	1.037	0.958	0.881	0.239733
TGGT1_261490-t26_1-p1	705	S	hypothetical protein GN=TGGT1_261490	1	HLNALPQTFSPGR	8	S10	0.000254108	8	1517.73	0.828	0.701	0.674	1.37	1.072	1.084	0.625	0.0100818
TGGT1_261490-t26_1-p1	1300	S	hypothetical protein GN=TGGT1_261490	1	KASLSPFSASSR	8	S3	0.0007533	8	1397.59	0.518	1.049	0.944	1.219	0.935	1.257	0.736	0.225249
TGGT1_261490-t26_1-p1	1302	S	hypothetical protein GN=TGGT1_261490	1	KASLSPFSASSR	8	S5	0.0007533	8	1397.59	0.518	1.049	0.944	1.219	0.935	1.257	0.736	0.225249
TGGT1_261490-t26_1-p1	1750	S	hypothetical protein GN=TGGT1_261490	1	LRESDDGEDAR	9	S4	0.00287212	9	1342.53	0.679	1.493	1.214	0.989	1.092	0.99	1.103	0.853492
TGGT1_261490-t26_1-p1	1128	S	hypothetical protein GN=TGGT1_261490	0.996	NRSPSACSYR	2	S3	0.0027262	2	1277.51				0.564	0.784	0.863
TGGT1_261490-t26_1-p1	1636	S	hypothetical protein GN=TGGT1_261490	1	QTGADRASLGRDEEAWTGSGR	4	S8	0.00509938	4	2300.01	0.882	1.223	1.421	0.974	1.193	0.852	1.168	0.443289
TGGT1_261490-t26_1-p1	1459	S	hypothetical protein GN=TGGT1_261490	1	RSSRSPSSASFISGAPVGR	5	S3	1.06855e-06	4	2065.92	1.291	0.782	0.549	1.198	0.88	1.302	0.776	0.333683
TGGT1_261490-t26_1-p1	1461	S	hypothetical protein GN=TGGT1_261490	1	RSSRSPSSASFISGAPVGR	4	S5	1.06855e-06	4	2065.92	1.291	0.782	0.549	1.198	0.88	1.302	0.776	0.333683
TGGT1_261490-t26_1-p1	1463	S	hypothetical protein GN=TGGT1_261490	1	RSSRSPSSASFISGAPVGR	1	S7	0.00398964	1	2145.89						0.759
TGGT1_261490-t26_1-p1	625	S	hypothetical protein GN=TGGT1_261490	1	SASPVSVR	8	S3	0.11676	4	882.408	0.86	0.927	0.774	1.026	1.224	1.155	0.752	0.0180677
TGGT1_261490-t26_1-p1	623	S	hypothetical protein GN=TGGT1_261490	1	SASPVSVR	2	S1	0.0627288	4	962.374				0.701	0.632	0.869
TGGT1_261490-t26_1-p1	2386	S	hypothetical protein GN=TGGT1_261490	1	SKGEDAGGVEANER	7	S1	3.53036e-05	7	1498.62	1.485	1.027	0.521	1.089	1.112	1.016	0.943	0.660688
TGGT1_261490-t26_1-p1	1212	S	hypothetical protein GN=TGGT1_261490	1	TLSLEKEEEGR	23	S3	0.000101806	17	1370.62	0.641	1.082	1.095	1.095	1.031	1.17	0.855	0.363998
TGGT1_261490-t26_1-p1	1837	S	hypothetical protein GN=TGGT1_261490	1	WSPVSFPR	6	S2	0.0177619	6	1055.47	1.194	0.899	1.033	1.031	1.182	0.968	0.983	0.847973
TGGT1_222240-t26_1-p1	209	S	hypothetical protein GN=TGGT1_222240	0.988	EMVEDDVEDSSPLSCTAASR	1	S11	0.00167087	1	2277.89
TGGT1_222240-t26_1-p1	550	S	hypothetical protein GN=TGGT1_222240	1	FSQPVDAGEASPVSPR	4	S14	1.09922e-07	4	1723.77	1.387	0.861	1.028	1.147	0.968	1.005	1.05	0.840618
TGGT1_221580-t26_1-p1	541	S	ribosomal RNA large subunit methyltransferase J protein GN=TGGT1_221580	1	SLETENDCGATHGTHATTEK	1	S1	7.00058e-05	1	2238.9
TGGT1_221580-t26_1-p1	965	S	ribosomal RNA large subunit methyltransferase J protein GN=TGGT1_221580	1	VGSVGSVKPSR	3	S3	0.00353847	3	1152.58	1.118	1.076	1.192	1.016	0.934	1.132	1.099	0.202055
TGGT1_289570-t26_1-p1	593	S	phosphatidylinositol transfer protein GN=TGGT1_289570	1	FSSFSCSHHFLPK	5	S3	1.02174e-05	3	1660.7	0.467			0.885	0.968	0.9	0.509
TGGT1_289570-t26_1-p1	703	S	phosphatidylinositol transfer protein GN=TGGT1_289570	1	HLSLGSVCSGDPR	11	S3	0.00422539	3	1464.63	0.64	1.199	0.839	1.357	0.827	1.15	0.803	0.375885
TGGT1_289570-t26_1-p1	706	S	phosphatidylinositol transfer protein GN=TGGT1_289570	1	HLSLGSVCSGDPR	8	S6	9.9621e-05	8	1544.6	0.273	1.413	1.342	1.198	0.929	1.072	0.947	0.636242
TGGT1_289570-t26_1-p1	592	S	phosphatidylinositol transfer protein GN=TGGT1_289570	1	RFSSFSCSHHFLPK	3	S3	0.00132844	3	1816.8	0.67	1.141	0.68	1.54	0.744	1.113	0.733	0.335859
TGGT1_289570-t26_1-p1	201	S	phosphatidylinositol transfer protein GN=TGGT1_289570	1	SDAAVSSPREETEEK	3	S7	2.95565e-06	3	1714.72	1.166		1.078	0.74	1.086	0.989	1.196	0.297856
TGGT1_289570-t26_1-p1	606	S	phosphatidylinositol transfer protein GN=TGGT1_289570	1	SFSPSLASR	3	S3	0.0188704	3	1031.46	0.6	1.387	0.918	1.281	1.078	0.882	0.896	0.588727
TGGT1_289570-t26_1-p1	648	S	phosphatidylinositol transfer protein GN=TGGT1_289570	0.994	TSDGEASLARPPHASDSLER	4	S17	1.34288e-06	12	2175.97	0.667	0.748	0.945	1.155	1.069	1.255	0.678	0.0243246
TGGT1_289570-t26_1-p1	699	S	phosphatidylinositol transfer protein GN=TGGT1_289570	1	VALDDEGARLSR	1	S11	0.0214307	1	1381.65	0.362	0.285	0.662	1.455	1.432	0.983	0.338	0.015792
TGGT1_207770-t26_1-p1	220	S	PCI domain-containing protein GN=TGGT1_207770	1	DFSESEEILEELQK	2	S3	9.48736e-05	2	1775.76	0.419			0.851	0.591	1.344	0.451
TGGT1_207770-t26_1-p1	391	S	PCI domain-containing protein GN=TGGT1_207770	1	SAAGTAAGSFEASSLEK	3	S9	0.00154531	3	1663.72				0.807	0.693	0.692
TGGT1_220860-t26_1-p1	381	S	DEAD/DEAH box helicase GN=TGGT1_220860	1	AASLGAAPTPARDSPLPYR	2	S14	8.5116e-05	3	1990.97				0.842	0.689	0.658
TGGT1_220860-t26_1-p1	49	T	DEAD/DEAH box helicase GN=TGGT1_220860	1	GCATPDAR	2	T4	0.0845029	2	927.339	0.91	0.669	0.77	1.203	1.007	1.274	0.674	0.0250218
TGGT1_247730-t26_1-p1	390	S	AP2 domain transcription factor AP2XII-5 GN=TGGT1_247730	1	HLVGGDGSPSLDR	3	S8	9.79466e-07	3	1389.62	0.485	1.007		0.928	1.06	1.096	0.726	0.264514
TGGT1_247730-t26_1-p1	925	S	AP2 domain transcription factor AP2XII-5 GN=TGGT1_247730	1	KLGQDSDAGESVDLYR	3	S6	0.000286116	3	1912.77	1.576	1.329	0.846	1.101	0.888	0.941	1.28	0.3283
TGGT1_247730-t26_1-p1	930	S	AP2 domain transcription factor AP2XII-5 GN=TGGT1_247730	1	KLGQDSDAGESVDLYR	3	S11	0.000286116	3	1912.77	1.576	1.329	0.846	1.101	0.888	0.941	1.28	0.3283
TGGT1_247730-t26_1-p1	655	S	AP2 domain transcription factor AP2XII-5 GN=TGGT1_247730	1	NEGDDDGEKKDDDALTLDASPR	1	S20	0.000234345	1	2456.01	0.809	0.888	0.919	1.217	1.11	1.042	0.776	0.0128816
TGGT1_247730-t26_1-p1	467	S	AP2 domain transcription factor AP2XII-5 GN=TGGT1_247730	1	RRPLEDEDFEGSHGVEEEDEGSDEFDGR	8	S22	9.97706e-14	8	3317.31	1.101	0.905	0.901	1.402	0.846	0.998	0.896	0.601378
TGGT1_247730-t26_1-p1	284	S	AP2 domain transcription factor AP2XII-5 GN=TGGT1_247730	1	SLSPSSYNAK	6	S3	0.00933238	6	1133.49	0.948	0.993	1.151	1.059	1.102	1.031	0.969	0.601134
TGGT1_247730-t26_1-p1	268	T	AP2 domain transcription factor AP2XII-5 GN=TGGT1_247730	0.994	TGTPPPDEEDLGSHSR	1	T3	1.211e-06	1	1774.73	0.886	1.234	1.344	0.812	1.016	1.233	1.132	0.522749
TGGT1_297520-t26_1-p1	1235	S	proteophosphoglycan PPG1 GN=TGGT1_297520	1	KQSGASHAVEAAEETSEGR	2	S3	2.44856e-08	1	2023.87		0.738		0.877	1.136	0.615	0.842
TGGT1_297520-t26_1-p1	398	S	proteophosphoglycan PPG1 GN=TGGT1_297520	1	LASPAHSGR	6	S3	0.00190309	6	975.441	0.724	0.802	0.68	1.12	1.176	1.245	0.623	0.0011357
TGGT1_256980-t26_1-p1	453	S	glycerol-3-phosphate-acyltransferase GN=TGGT1_256980	0.995	EDVPGLSQNGSSTALDANGR	1	S11	0.00979025	1	2069.87						0.759
TGGT1_256980-t26_1-p1	233	T	glycerol-3-phosphate-acyltransferase GN=TGGT1_256980	1	EEGPSAESAAIPEAQTPELR	13	T16	2.53391e-05	13	2161.96			0.785	0.863	0.94	0.821	0.897
TGGT1_256980-t26_1-p1	538	S	glycerol-3-phosphate-acyltransferase GN=TGGT1_256980	1	ETHDGPGPGDSRGENDAGGLPGK	18	S11	2.72403e-06	18	2299.96	1.153	1.034	0.974	0.915	1.234	1.025	0.996	0.991677
TGGT1_256980-t26_1-p1	353	T	glycerol-3-phosphate-acyltransferase GN=TGGT1_256980	1	LDSSPLPTAAAPGGRTPETAGAVCELDR	4	T16	8.41971e-05	2	2889.34				0.742	0.712	0.743
TGGT1_232190-t26_1-p1	463	S	Sec7 domain-containing protein GN=TGGT1_232190	1	ERDCSMGEVEEAAFVR	4	S5	8.74573e-05	3	1964.79		0.948	0.682	0.811	1.098	1.124	0.806	0.318467
TGGT1_232190-t26_1-p1	24	S	Sec7 domain-containing protein GN=TGGT1_232190	1	LESSQLSRSPSPQSSPQR	6	S7	5.4529e-05	6	2210.89	1.934	1.725	2.066	0.702	0.618	0.856	2.631	0.000851683
TGGT1_232190-t26_1-p1	26	S	Sec7 domain-containing protein GN=TGGT1_232190	1	LESSQLSRSPSPQSSPQR	6	S9	5.4529e-05	6	2210.89	1.934	1.725	2.066	0.702	0.618	0.856	2.631	0.000851683
TGGT1_232190-t26_1-p1	28	S	Sec7 domain-containing protein GN=TGGT1_232190	1	LESSQLSRSPSPQSSPQR	6	S11	5.4529e-05	6	2210.89	1.934	1.725	2.066	0.702	0.618	0.856	2.631	0.000851683
TGGT1_232190-t26_1-p1	1340	S	Sec7 domain-containing protein GN=TGGT1_232190	1	RRSSVDFDFPNEDGLVK	21	S3	4.4645e-10	18	2140.91	0.984	0.963	1.039	1.1	0.973	1.162	0.923	0.244525
TGGT1_232190-t26_1-p1	1341	S	Sec7 domain-containing protein GN=TGGT1_232190	1	RRSSVDFDFPNEDGLVK	21	S4	4.4645e-10	18	2140.91	0.984	0.963	1.039	1.1	0.973	1.162	0.923	0.244525
TGGT1_232190-t26_1-p1	180	S	Sec7 domain-containing protein GN=TGGT1_232190	1	SLFSVCGR	6	S4	0.02167	6	1005.42	0.899	0.757	0.64	1.057	1.062	1.397	0.653	0.0337892
TGGT1_232190-t26_1-p1	186	S	Sec7 domain-containing protein GN=TGGT1_232190	1	SLFSVCGRDSR	5	S10	0.00435982	5	1363.58	0.694	1.078	1.077	1.377	0.82	1.069	0.872	0.555221
TGGT1_232190-t26_1-p1	1529	S	Sec7 domain-containing protein GN=TGGT1_232190	1	SSASSELLSAR	6	S4	0.000773486	10	1187.53	0.93	0.979	0.933	1.305	0.9	1.072	0.867	0.293637
TGGT1_232190-t26_1-p1	3051	S	Sec7 domain-containing protein GN=TGGT1_232190	1	SSVAASPSASFR	6	S6	0.00047661	6	1246.55	0.996	0.933	1.17	0.948	1.127	1.124	0.969	0.726525
TGGT1_260200-t26_1-p1	203	S	helicase associated domain (ha2) protein GN=TGGT1_260200	1	SSSPSYAPPR	12	S3	0.00192301	14	1128.47	1.165	1.103	1.112	0.946	1.219	0.918	1.096	0.336099
TGGT1_304520-t26_1-p1	228	S	hypothetical protein GN=TGGT1_304520	1	ADMVPEHPDSEEVYGFASR	1	S18	0.00848312	1	2215.9			1.023	1.021			1.002
TGGT1_304520-t26_1-p1	439	S	hypothetical protein GN=TGGT1_304520	1	DGSPLASR	8	S3	0.160909	3	882.372	0.686	0.665	0.778	1.278	1.354	0.923	0.599	0.0175439
TGGT1_304520-t26_1-p1	88	S	hypothetical protein GN=TGGT1_304520	1	GVSWGESVDDSPESDARPAASPLEK	2	S7	0.000794199	2	2666.16
TGGT1_304520-t26_1-p1	983	S	hypothetical protein GN=TGGT1_304520	0.994	LSEERPVGSSPR	3	S10	0.0186636	4	1393.65	0.312	1.07	1.029	1.145	1.219	1.084	0.699	0.290278
TGGT1_304520-t26_1-p1	384	S	hypothetical protein GN=TGGT1_304520	1	SAPSRGCLLSEELQR	2	S4	0.000873323	1	1782.82					0.723	0.778
TGGT1_304520-t26_1-p1	381	S	hypothetical protein GN=TGGT1_304520	1	SAPSRGCLLSEELQR	1	S1	0.00396888	1	1862.79
TGGT1_304520-t26_1-p1	398	T	hypothetical protein GN=TGGT1_304520	1	SYTRHENDIFSEILEK	6	T3	6.92953e-09	6	2060.93	0.838	0.696	0.72	1.292	1.055	1.165	0.642	0.00560169
TGGT1_304520-t26_1-p1	268	S	hypothetical protein GN=TGGT1_304520	0.996	YNAVSNPPTEVTHSASAPSAAFR	4	S14	4.51804e-06	5	2454.11			0.283	0.816	0.712	1.308	0.299
TGGT1_248420-t26_1-p1	694	S	Putative transporter(predict) GN=TGGT1_248420	0.994	AGSETELGVPTTVTPSSDLGGR	18	S3	1.04555e-06	11	2211.02	1.409	1.37	1.204	0.97	0.984	0.89	1.4	0.00434999
TGGT1_248420-t26_1-p1	708	S	Putative transporter(predict) GN=TGGT1_248420	0.993	AGSETELGVPTTVTPSSDLGGR	2	S17	1.54479e-05	6	2290.98	1.232	0.763	1.04	0.913	1.409	0.903	0.941	0.790912
TGGT1_248420-t26_1-p1	705	T	Putative transporter(predict) GN=TGGT1_248420	1	AGSETELGVPTTVTPSSDLGGR	3	T14	0.000235614	3	2370.95	0.556	0.863	0.744	1.084	1.375	1.095	0.609	0.0282393
TGGT1_248420-t26_1-p1	431	S	Putative transporter(predict) GN=TGGT1_248420	1	GKISGSREEDGDSSRPQIESVNR	4	S4	0.000489529	4	2663.15	0.979	1.212	1.145	1.075	0.999	1.019	1.079	0.345518
TGGT1_248420-t26_1-p1	433	S	Putative transporter(predict) GN=TGGT1_248420	1	GKISGSREEDGDSSRPQIESVNR	4	S6	0.000489529	4	2663.15	0.979	1.212	1.145	1.075	0.999	1.019	1.079	0.345518
TGGT1_248420-t26_1-p1	110	T	Putative transporter(predict) GN=TGGT1_248420	0.99	LSANYLDASGGGGEVTPQDEEQEDAGIPEGQVEK	3	T16	4.3968e-06	3	3569.54				0.682	0.759
TGGT1_248420-t26_1-p1	440	S	Putative transporter(predict) GN=TGGT1_248420	1	ISGSREEDGDSSRPQIESVNR	10	S11	0.00317131	10	2478.03	0.87	1.075	0.974	1.105	1	1.154	0.896	0.206254
TGGT1_248420-t26_1-p1	411	S	Putative transporter(predict) GN=TGGT1_248420	1	QWSQVFR	4	S3	0.0992987	4	1030.45	1.581	1.248	1.881	0.788	0.955	0.828	1.832	0.0108052
TGGT1_248420-t26_1-p1	453	S	Putative transporter(predict) GN=TGGT1_248420	1	RTSSVTVHSSGPSAPAADPAPSLR	15	S3	4.94005e-08	10	2588.09	0.775	1.119	1.259	1.272	0.941	0.938	1.001	0.960736
TGGT1_248420-t26_1-p1	454	S	Putative transporter(predict) GN=TGGT1_248420	1	RTSSVTVHSSGPSAPAADPAPSLR	21	S4	1.494e-09	22	2508.13	0.915	1.216	1.064	1.253	0.889	0.995	1.018	0.8742
TGGT1_248420-t26_1-p1	459	S	Putative transporter(predict) GN=TGGT1_248420	1	RTSSVTVHSSGPSAPAADPAPSLR	12	S9	4.94005e-08	10	2588.09	0.775	1.119	1.259	1.272	0.941	0.938	1.001	0.960736
TGGT1_248420-t26_1-p1	54	S	Putative transporter(predict) GN=TGGT1_248420	0.997	RVSSALEYFPTAPVR	2	S3	0.000846132	5	1772.87	1.17		0.941	1.137	0.874	0.83	1.115	0.507678
TGGT1_248420-t26_1-p1	685	S	Putative transporter(predict) GN=TGGT1_248420	1	SGELVIK	3	S1	0.037553	3	825.412	0.801	0.909	0.342	0.818	0.895	1.921	0.565	0.231409
TGGT1_248420-t26_1-p1	418	S	Putative transporter(predict) GN=TGGT1_248420	1	SSSVSTIFK	21	S3	0.00466604	12	1035.48	1.147	1.378	1.104	1.117	0.971	0.883	1.221	0.107369
TGGT1_248420-t26_1-p1	420	S	Putative transporter(predict) GN=TGGT1_248420	0.997	SSSVSTIFK	1	S5	0.00871055	11	1115.44	0.948	0.884	0.889	1.161	0.917	1.261	0.815	0.11582
TGGT1_248420-t26_1-p1	10	S	Putative transporter(predict) GN=TGGT1_248420	0.997	TCTTDLSTSGSK	1	S7	0.000124425	3	1337.53				0.675	0.714	0.813
TGGT1_248420-t26_1-p1	14	S	Putative transporter(predict) GN=TGGT1_248420	1	TCTTDLSTSGSKVEER	5	S11	1.40072e-05	5	1850.78	1.679	1.511	1.588	0.966	0.676	0.891	1.886	0.0045505
TGGT1_294340-t26_1-p1	63	T	Putative transmembrane protein(predict) GN=TGGT1_294340	1	SDESTEPEEASTESK	3	T5	0.000127152	3	1705.63		0.772	0.811	0.889	0.876	1.288	0.778	0.246726
TGGT1_294340-t26_1-p1	84	S	Putative transmembrane protein(predict) GN=TGGT1_294340	1	SSAPASPR	1	S6	0.0207292	2	852.361	1.715	1.547	1.528	0.86	0.788	0.886	1.89	0.000232627
TGGT1_266830-t26_1-p1	1657	S	Sec7 domain-containing protein GN=TGGT1_266830	0.989	ATHTGASLPELLLR	1	S7	0.0883956	1	1558.8
TGGT1_266830-t26_1-p1	365	S	Sec7 domain-containing protein GN=TGGT1_266830	1	EQSLFLDQVTSPEGGVLR	6	S3	0.00102257	5	2054.98				0.597	0.849
TGGT1_266830-t26_1-p1	2240	S	Sec7 domain-containing protein GN=TGGT1_266830	1	RESVDLSEQPCPESASTEMR	10	S3	1.32259e-07	7	2387.98	1.327	1.416	1.012	1.044	0.802	1.086	1.281	0.15413
TGGT1_266830-t26_1-p1	3322	S	Sec7 domain-containing protein GN=TGGT1_266830	1	SASWDHNHQEK	6	S3	0.000837253	6	1418.55	1.241	1.082	1.119	0.871	0.999	1.201	1.121	0.300224
TGGT1_266830-t26_1-p1	3146	S	Sec7 domain-containing protein GN=TGGT1_266830	1	SLSAPSLPSGSR	3	S3	0.0104941	3	1238.58	0.783	0.863	0.833	1.343	0.931	1.145	0.725	0.0471681
TGGT1_266830-t26_1-p1	1765	S	Sec7 domain-containing protein GN=TGGT1_266830	1	SLSGGALVR	6	S3	0.0166302	6	939.466	0.922	0.831	0.99	1.352	1	0.959	0.828	0.209225
TGGT1_266830-t26_1-p1	3064	S	Sec7 domain-containing protein GN=TGGT1_266830	0.995	TCADFPFYLQGSHNFDSFSSPR	2	S20	5.91165e-08	3	2660.09				0.958	0.744	0.475
TGGT1_203370-t26_1-p1	366	S	Dip2/Utp12 family protein(predict) GN=TGGT1_203370	1	DAGGEEDDSDSGDEEAASPDTPQTVVALSR	10	S11	2.87635e-11	4	3100.24	0.77			0.775	0.966	0.903	0.874
TGGT1_203370-t26_1-p1	364	S	Dip2/Utp12 family protein(predict) GN=TGGT1_203370	1	DAGGEEDDSDSGDEEAASPDTPQTVVALSR	6	S9	4.84415e-10	3	3180.2	0.606	0.487	0.57	1.231	1.379	1.138	0.444	0.000687531
TGGT1_203370-t26_1-p1	557	S	Dip2/Utp12 family protein(predict) GN=TGGT1_203370	1	KSGEKPGSAADSADEDSPSR	10	S12	7.28516e-10	6	2070.86	1.226	1.259	1.285	1.044	1.028	0.85	1.29	0.0185212
TGGT1_203370-t26_1-p1	562	S	Dip2/Utp12 family protein(predict) GN=TGGT1_203370	1	KSGEKPGSAADSADEDSPSR	2	S17	1.36201e-09	4	2150.83	0.821	0.919		0.904	1.03	1.056	0.873	0.169485
TGGT1_203370-t26_1-p1	581	T	Dip2/Utp12 family protein(predict) GN=TGGT1_203370	0.996	TIAAVTESDGEDAEASGDATADGK	5	T6	5.13737e-09	6	2360.96	0.89	0.999	0.82	1.024	1.266	1.053	0.81	0.0758963
TGGT1_288720-t26_1-p1	104	S	ribosomal protein RPL10 GN=TGGT1_288720	1	MLSCAGADR	9	S3	0.00635239	3	1060.4	0.664	0.509	0.513	1.121	1.533	1.09	0.45	0.00477276
TGGT1_316230-t26_1-p1	211	T	putative SAC1 phosphoinositide phosphatase GN=TGGT1_316230	1	RRTGEESTPTASSVNGPAVASR	3	T3	3.27758e-11	3	2310.08					0.741
TGGT1_316230-t26_1-p1	714	S	putative SAC1 phosphoinositide phosphatase GN=TGGT1_316230	1	SSSSLPQHCPSSSSLSPTSSAR	8	S16	4.01717e-13	12	2327	0.511	0.772	0.987	1.15	1.019	1.346	0.646	0.0887253
TGGT1_316230-t26_1-p1	675	S	putative SAC1 phosphoinositide phosphatase GN=TGGT1_316230	1	TPSSLASSR	6	S3	0.00106082	6	985.435	1.006	0.753	0.667	1.239	1.11	1.099	0.704	0.04604
TGGT1_316230-t26_1-p1	667	S	putative SAC1 phosphoinositide phosphatase GN=TGGT1_316230	1	VQSAPLAQTSSPQLSR	2	S11	1.04991e-05	2	1749.85	1.007		0.648	1.216	0.832	0.968	0.823	0.412301
TGGT1_262150-t26_1-p1	290	S	kelch repeat and K+ channel tetramerisation domain containing protein GN=TGGT1_262150	1	AASGDTEEAHAAPFASAEDFETMVGDLR	4	S3	4.66815e-11	4	2975.24				0.798	0.614	0.783
TGGT1_262150-t26_1-p1	226	S	kelch repeat and K+ channel tetramerisation domain containing protein GN=TGGT1_262150	0.997	LSSRPFDASCATLPR	9	S3	2.75693e-07	10	1757.8	0.644	0.919	0.901	1.065	1.239	1.134	0.717	0.0495033
TGGT1_262150-t26_1-p1	139	S	kelch repeat and K+ channel tetramerisation domain containing protein GN=TGGT1_262150	1	RGSADDALAYPPGTSASALGGSSR	22	S3	6.88449e-08	22	2344.06	0.916	0.64	0.714	1.236	1.47	0.797	0.648	0.121206
TGGT1_255470-t26_1-p1	630	S	GTPase protein HflX(predict) GN=TGGT1_255470	1	GLEEEVEGDSEDVAEEKDR	3	S10	1.15439e-07	3	2214.89			0.382	1.145	0.911	0.707	0.415
TGGT1_226680-t26_1-p1	352	S	hypothetical protein GN=TGGT1_226680	1	GAFSPSALSHFSQR	7	S4	6.90619e-06	7	1571.7	1.029	1.019	0.819	1.029	1.079	1.178	0.872	0.171889
TGGT1_226680-t26_1-p1	746	T	hypothetical protein GN=TGGT1_226680	0.993	LFHSVTAEETNLPGAGAEK	4	T6	0.00069208	4	2050.95	1.209	1.292	0.614	1.468	0.985	0.697	0.989	0.961355
TGGT1_226680-t26_1-p1	872	S	hypothetical protein GN=TGGT1_226680	1	LYSANIGVR	6	S3	0.00257427	6	1072.52	0.829	1.133	0.977	1.198	0.884	1.162	0.906	0.500468
TGGT1_226680-t26_1-p1	235	S	hypothetical protein GN=TGGT1_226680	1	TASTTEGWSSPNR	3	S10	4.94488e-05	3	1473.6	0.909	0.815		0.914	1.144	0.937	0.863	0.248864
TGGT1_286230-t26_1-p1	1145	S	hypothetical protein GN=TGGT1_286230	1	AVLSPSTAAVVEGASVLAQPPSPR	9	S22	3.34969e-11	9	2384.22	0.623	0.665	0.734	1.129	1.2	1.285	0.559	0.000657548
TGGT1_286230-t26_1-p1	49	S	hypothetical protein GN=TGGT1_286230	1	EADTESMLPSFVSAPSPVSALCR	4	S16	8.41979e-08	4	2531.12	0.729	1.596			1.298		0.896
TGGT1_286230-t26_1-p1	649	S	hypothetical protein GN=TGGT1_286230	0.992	EASPSPPLCSSR	1	S3	0.00698112	3	1367.57	0.997	1.008	1.124	0.996	1.019	1.169	0.983	0.807765
TGGT1_286230-t26_1-p1	618	S	hypothetical protein GN=TGGT1_286230	1	EEREDDMNDSEEETAR	7	S10	1.41604e-05	6	2034.72	1.055	0.922	0.849	1.074	1.083	1.143	0.856	0.0747093
TGGT1_286230-t26_1-p1	2084	T	hypothetical protein GN=TGGT1_286230	1	GHGLHAGAAGEESKGDEGDTPR	6	T20	7.60927e-10	6	2227.94	0.967	0.896	0.858	1.151	1.092	1.092	0.816	0.00640134
TGGT1_286230-t26_1-p1	583	T	hypothetical protein GN=TGGT1_286230	1	GSSAGAETPRPEGAAGHWLPAFLR	3	T8	7.81068e-09	8	2515.19	1.245	1.018	1.185	0.954	1.35	0.75	1.129	0.461996
TGGT1_286230-t26_1-p1	1336	S	hypothetical protein GN=TGGT1_286230	1	RRGSEEELSPEEEVAPWIEGLAAR	6	S4	2.39315e-12	6	2790.31	1.975	1.722	1.436	0.6	1.071	0.742	2.127	0.0158249
TGGT1_286230-t26_1-p1	602	T	hypothetical protein GN=TGGT1_286230	1	SETFPHSAR	6	T3	0.00701786	6	1111.46	0.994	1.068	0.942	1.04	1.122	1.065	0.931	0.16521
TGGT1_286230-t26_1-p1	1914	T	hypothetical protein GN=TGGT1_286230	1	SLNSGVCTPESR	4	T8	0.000289217	4	1386.57	1.444	1.253	1.435	1.028	0.871	0.885	1.484	0.00488108
TGGT1_286230-t26_1-p1	1917	S	hypothetical protein GN=TGGT1_286230	1	SLNSGVCTPESRVESPR	6	S11	6.81307e-05	6	2034.84	0.506	0.519	0.511	1.478	1.257	1.044	0.406	0.000903565
TGGT1_286230-t26_1-p1	1921	S	hypothetical protein GN=TGGT1_286230	1	SLNSGVCTPESRVESPR	6	S15	6.81307e-05	6	2034.84	0.506	0.519	0.511	1.478	1.257	1.044	0.406	0.000903565
TGGT1_293630-t26_1-p1	483	S	Arsenite-resistance protein 2(predict) GN=TGGT1_293630	1	CGGAFLRPQIPASLQHYVQNAPGEDEGDSEEEEASEATNGTK	4	S29	1.23222e-12	4	4569.96		0.845		1.058	1.13	0.381	0.987
TGGT1_293630-t26_1-p1	667	S	Arsenite-resistance protein 2(predict) GN=TGGT1_293630	1	DPNKPIVLPRESSRNSMGDEGGAYAR	15	S12	2.08341e-05	13	3056.27	0.775	0.785	0.828	1.155	1.226	1.083	0.689	0.000836651
TGGT1_293630-t26_1-p1	668	S	Arsenite-resistance protein 2(predict) GN=TGGT1_293630	1	DPNKPIVLPRESSRNSMGDEGGAYAR	15	S13	2.08341e-05	13	3056.27	0.775	0.785	0.828	1.155	1.226	1.083	0.689	0.000836651
TGGT1_293630-t26_1-p1	671	S	Arsenite-resistance protein 2(predict) GN=TGGT1_293630	1	DPNKPIVLPRESSRNSMGDEGGAYAR	16	S16	2.08341e-05	13	3056.27	0.775	0.785	0.828	1.155	1.226	1.083	0.689	0.000836651
TGGT1_255390-t26_1-p1	1856	S	HEAT repeat-containing protein GN=TGGT1_255390	1	RVSVEPGESR	5	S3	0.0135924	5	1195.55	1.126	1.172	0.992	1.09	0.964	1.059	1.057	0.434699
TGGT1_223855-t26_1-p1	172	S	RNA recognition motif-containing protein GN=TGGT1_223855	1	EDLGGHHGAQEDGDPDEKSDGETR	1	S19	0.00346539	1	2631.02
TGGT1_244270-t26_1-p1	54	S	ATP-binding cassette G family transporter ABCG87 GN=TGGT1_244270	1	AFSGAETCGR	2	S3	0.00787877	2	1135.42	1.144	1.247	1.269	0.949	0.967	1.058	1.231	0.0110265
TGGT1_244270-t26_1-p1	105	T	ATP-binding cassette G family transporter ABCG87 GN=TGGT1_244270	1	LLPACETPR	1	T7	0.046735	1	1136.52	0.558	0.672	0.701	1.241	1.248	1.15	0.531	0.00104214
TGGT1_215710-t26_1-p1	266	S	Putative transmembrane protein(predict) GN=TGGT1_215710	1	LASPTSSSR	9	S3	0.0123306	9	985.435	2.129	1.604	1.809	0.746			2.476
TGGT1_315140-t26_1-p1	1312	S	WD domain, G-beta repeat-containing protein GN=TGGT1_315140	1	AAEAASGDSDDER	3	S9	5.02614e-05	3	1373.49		0.599	0.695	0.754	1.117	1.306	0.611	0.120202
TGGT1_315140-t26_1-p1	1383	S	WD domain, G-beta repeat-containing protein GN=TGGT1_315140	1	GQEEEDDDESAEGEK	4	S10	6.66667e-05	4	1746.59	0.853	1.022	0.977	1.083	1.143	1.058	0.868	0.071742
TGGT1_315140-t26_1-p1	754	S	WD domain, G-beta repeat-containing protein GN=TGGT1_315140	1	LSPSAETER	3	S2	0.00800438	3	1069.46	0.815			0.699	0.995	0.939	0.929
TGGT1_315140-t26_1-p1	429	S	WD domain, G-beta repeat-containing protein GN=TGGT1_315140	1	RLSAAVLPPPVSLVASALGSGR	1	S3	2.95565e-06	1	2198.21
TGGT1_315140-t26_1-p1	8	S	WD domain, G-beta repeat-containing protein GN=TGGT1_315140	1	SVEATAAEQDPECTYTEEK	1	S1	5.48261e-05	1	2237.88	0.995			0.81	1.101	0.639	1.171
TGGT1_216750-t26_1-p1	86	S	Paf1/RNA polymerase II complex component LEO1 GN=TGGT1_216750	0.994	DALSPTDPTADAQPDDAAAK	12	S4	2.75383e-06	12	2049.86	0.765	1.059	0.793	1.151	0.904	1.324	0.774	0.169023
TGGT1_216750-t26_1-p1	345	S	Paf1/RNA polymerase II complex component LEO1 GN=TGGT1_216750	1	HFLEADSEEELEAKQDEEEEDGSSLAK	12	S7	7.21377e-16	12	3144.31	0.791	0.947	0.808	1.184	1.017	1.2	0.749	0.0202587
TGGT1_236570-t26_1-p1	35	S	lysine decarboxylase family protein GN=TGGT1_236570	0.985	EGSNSGNSPSSVPAEAISDK	1	S8	4.60763e-05	5	2012.84	0.715	0.541	0.555	1.637	0.579	1.458	0.493	0.142554
TGGT1_236570-t26_1-p1	30	S	lysine decarboxylase family protein GN=TGGT1_236570	0.962	EGSNSGNSPSSVPAEAISDK	3	S3	0.00861882	4	2013.83	2.281	1.971	1.741		0.61		3.275
TGGT1_236570-t26_1-p1	381	S	lysine decarboxylase family protein GN=TGGT1_236570	1	GSTSQSASPAGVIQGR	2	S8	0.00167087	2	1662.69		0.863	0.931	1.173	0.853	0.917	0.914	0.57202
TGGT1_240090-t26_1-p1	464	S	putative rhoptry kinase family protein ROP34 GN=TGGT1_240090	1	TGGAGTLSGDRDR	6	S8	0.0024563	6	1342.57	2.01	1.798	1.97	0.634	0.724	0.8	2.677	0.000197605
TGGT1_277940-t26_1-p1	1905	S	hypothetical protein GN=TGGT1_277940	1	EDAGGDRECSPQAQER	1	S10	0.00035295	1	1884.72
TGGT1_277940-t26_1-p1	976	S	hypothetical protein GN=TGGT1_277940	0.993	ESWFGLSPSSPSPSLPLPSR	1	S7	0.015918	1	2288		1.619	1.174	0.665	0.905	1.004	1.628	0.0916946
TGGT1_277940-t26_1-p1	979	S	hypothetical protein GN=TGGT1_277940	0.985	ESWFGLSPSSPSPSLPLPSR	1	S10	0.015918	1	2288		1.619	1.174	0.665	0.905	1.004	1.628	0.0916946
TGGT1_251840-t26_1-p1	191	S	hypothetical protein GN=TGGT1_251840	1	LASTPSLER	3	S3	0.00826191	3	1053.5	0.441	0.541	0.632	1.357	1.439	0.958	0.43	0.00693219
TGGT1_251840-t26_1-p1	126	S	hypothetical protein GN=TGGT1_251840	1	NELSSSSADEK	6	S7	0.000619028	5	1246.48	0.877	0.958	0.975	0.939	1.148	1.226	0.848	0.139618
TGGT1_251840-t26_1-p1	125	S	hypothetical protein GN=TGGT1_251840	1	NELSSSSADEK	2	S6	0.000323845	2	1326.45	0.833	0.879	0.754	1.11	1.189	1.138	0.717	0.00247429
TGGT1_251840-t26_1-p1	179	S	hypothetical protein GN=TGGT1_251840	1	TNSLAQSDASDRVR	3	S10	0.00478949	3	1599.71	0.633	0.714		0.908	1.075	1.166	0.642	0.0248406
TGGT1_311510-t26_1-p1	166	S	eIF2 kinase IF2K-B GN=TGGT1_311510	1	AEEKDEGSVER	1	S8	0.0251942	1	1328.54					0.741
TGGT1_311510-t26_1-p1	2260	S	eIF2 kinase IF2K-B GN=TGGT1_311510	1	LLPSDDFFHSPR	3	S10	1.85856e-05	3	1510.67	1.318	1.178		1.035	0.845	0.801	1.396	0.05317
TGGT1_311510-t26_1-p1	1112	S	eIF2 kinase IF2K-B GN=TGGT1_311510	1	RHSCGYPR	1	S3	0.00709195	1	1112.45		1.385		0.628	0.982	0.776	1.741
TGGT1_218280-t26_1-p1	147	S	putative eukaryotic porin GN=TGGT1_218280	1	LIPSESKELDK	8	S6	0.00435982	8	1338.66	0.742	0.792	1.33	0.982	1.206	1.1	0.871	0.429507
TGGT1_293320-t26_1-p1	1352	S	Putative transmembrane protein(predict) GN=TGGT1_293320	1	SVEEHADGALLGGEPEGSLLLPSPSR	1	S1	1.94624e-07	1	2697.28	1.676	1.061	1.332		1.32	0.81	1.274	0.383331
TGGT1_293320-t26_1-p1	1379	S	Putative transmembrane protein(predict) GN=TGGT1_293320	1	VSGSSFSER	1	S2	0.0104381	1	1035.41	0.924		1.07	0.901	1.185	0.812	1.032	0.80504
TGGT1_210345-t26_1-p1	1030	S	Alpha/beta hydrolase family protein(predict) GN=TGGT1_210345	0.99	AFFASPAPHGPLDGVSSPHESPAGGLASR	1	S17	8.98629e-05	1	2896.34
TGGT1_210345-t26_1-p1	1214	S	Alpha/beta hydrolase family protein(predict) GN=TGGT1_210345	0.996	SMSAPSATDAALSSSDAPASLHSR	4	S3	2.33658e-10	4	2397.04	0.895		0.879	1.363		0.853	0.801	0.492582
TGGT1_228070-t26_1-p1	276	S	C2H2-type domain-containing protein(predict) GN=TGGT1_228070	1	KQEESSHYGDESEKEESER	9	S12	1.01068e-05	7	2362.93	1.242	1.507	1.452	0.796	1.147	0.821	1.52	0.0306524
TGGT1_246190-t26_1-p1	4646	T	TNFR-Cys domain-containing protein(predict) GN=TGGT1_246190	1	KTETDREEQER	6	T4	0.00834966	6	1500.63	1.233	1.37	1.152	0.661	1.134	1.162	1.27	0.233085
TGGT1_246190-t26_1-p1	4657	T	TNFR-Cys domain-containing protein(predict) GN=TGGT1_246190	1	KTETDREEQER	6	T4	0.00834966	6	1500.63	1.233	1.37	1.152	0.661	1.134	1.162	1.27	0.233085
TGGT1_246190-t26_1-p1	4668	T	TNFR-Cys domain-containing protein(predict) GN=TGGT1_246190	1	KTETDREEQER	6	T4	0.00834966	6	1500.63	1.233	1.37	1.152	0.661	1.134	1.162	1.27	0.233085
TGGT1_246190-t26_1-p1	4679	T	TNFR-Cys domain-containing protein(predict) GN=TGGT1_246190	1	KTETDREEQER	6	T4	0.00834966	6	1500.63	1.233	1.37	1.152	0.661	1.134	1.162	1.27	0.233085
TGGT1_246190-t26_1-p1	4690	T	TNFR-Cys domain-containing protein(predict) GN=TGGT1_246190	1	KTETDREEQER	6	T4	0.00834966	6	1500.63	1.233	1.37	1.152	0.661	1.134	1.162	1.27	0.233085
TGGT1_246190-t26_1-p1	4712	T	TNFR-Cys domain-containing protein(predict) GN=TGGT1_246190	1	KTETDREEQER	6	T4	0.00834966	6	1500.63	1.233	1.37	1.152	0.661	1.134	1.162	1.27	0.233085
TGGT1_246190-t26_1-p1	4734	T	TNFR-Cys domain-containing protein(predict) GN=TGGT1_246190	1	KTETDREEQER	6	T4	0.00834966	6	1500.63	1.233	1.37	1.152	0.661	1.134	1.162	1.27	0.233085
TGGT1_246190-t26_1-p1	2288	S	TNFR-Cys domain-containing protein(predict) GN=TGGT1_246190	1	RNSESEEARPGEEER	3	S3	7.0387e-05	3	1854.76
TGGT1_219460-t26_1-p1	943	S	Diphthamide biosynthesis protein 2(predict) GN=TGGT1_219460	1	DEEDAELALSPDTTADEAEDLPEEGSR	2	S10	2.12556e-08	2	2984.21					0.703	0.798
TGGT1_219460-t26_1-p1	519	S	Diphthamide biosynthesis protein 2(predict) GN=TGGT1_219460	0.993	DTSPQRGDSEFGGGACLR	1	S3	0.000815449	1	1989.81			0.696	1.153	0.59	0.901	0.79
TGGT1_219460-t26_1-p1	346	S	Diphthamide biosynthesis protein 2(predict) GN=TGGT1_219460	1	GADLSPAGR	12	S5	0.0275666	12	923.398	0.293	0.419	1.041	1.071	1.451	1.2	0.471	0.0824844
TGGT1_219460-t26_1-p1	1213	S	Diphthamide biosynthesis protein 2(predict) GN=TGGT1_219460	1	GGSDVLQCVLGQDVLSK	6	S3	3.81685e-06	6	1854.87	1.148	1.106	1.07	1.377	0.824	0.878	1.08	0.560065
TGGT1_219460-t26_1-p1	70	S	Diphthamide biosynthesis protein 2(predict) GN=TGGT1_219460	1	RPSACGGHQEESPEAALQSSK	9	S3	4.95073e-10	8	2305.99	0.513	0.588	0.738	1.514	1.115	1.029	0.503	0.012414
TGGT1_318140-t26_1-p1	46	S	SART-1 family protein GN=TGGT1_318140	1	DGERDSDDASSSAGSHAHLTQTELDQR	10	S6	4.6025e-13	9	2965.22	0.842	1.137	1.053	1.136	1.026	1.047	0.945	0.540658
TGGT1_318140-t26_1-p1	718	S	SART-1 family protein GN=TGGT1_318140	1	EKDEDSSEEEEDLDTGFMNENPMGHGLAEALK	5	S6	6.66308e-13	5	3726.44	0.764			0.986	1.078	0.563	0.872
TGGT1_318140-t26_1-p1	719	S	SART-1 family protein GN=TGGT1_318140	1	EKDEDSSEEEEDLDTGFMNENPMGHGLAEALK	5	S7	6.66308e-13	5	3726.44	0.764			0.986	1.078	0.563	0.872
TGGT1_318140-t26_1-p1	700	S	SART-1 family protein GN=TGGT1_318140	1	EKEEGEADDSDNDGR	9	S10	0.0167216	2	1745.61		0.399			1.219	0.863	0.383
TGGT1_318140-t26_1-p1	543	S	SART-1 family protein GN=TGGT1_318140	1	GMDEDLEDNELDDLSAADR	1	S15	0.00221325	1	2203.82
TGGT1_318140-t26_1-p1	173	S	SART-1 family protein GN=TGGT1_318140	1	RGSISSSEGEAGEGGDVK	3	S5	1.70367e-05	3	1961.69	1.324	1.729	1.285	0.801	1.057	0.851	1.601	0.0206793
TGGT1_318140-t26_1-p1	174	S	SART-1 family protein GN=TGGT1_318140	1	RGSISSSEGEAGEGGDVK	3	S6	1.70367e-05	3	1961.69	1.324	1.729	1.285	0.801	1.057	0.851	1.601	0.0206793
TGGT1_318140-t26_1-p1	175	S	SART-1 family protein GN=TGGT1_318140	1	RGSISSSEGEAGEGGDVK	3	S7	1.70367e-05	3	1961.69	1.324	1.729	1.285	0.801	1.057	0.851	1.601	0.0206793
TGGT1_318140-t26_1-p1	687	S	SART-1 family protein GN=TGGT1_318140	0.997	SNSNEKEKEEGEADDSDNDGR	1	S3	7.58459e-07	1	2484.87
TGGT1_318140-t26_1-p1	510	S	SART-1 family protein GN=TGGT1_318140	0.991	SPSRQEGEER	1	S1	0.0867044	1	1254.51	0.437	0.889	0.742	1.198	1.263	1.123	0.577	0.0518755
TGGT1_318140-t26_1-p1	139	S	SART-1 family protein GN=TGGT1_318140	1	VDAAHYDDSDDESAPAASAR	1	S9	0.00129421	1	2142.82				0.66	0.716	0.828
TGGT1_244280-t26_1-p1	105	S	Putative transmembrane protein(predict) GN=TGGT1_244280	1	EESQSEDSSEEAVQHLR	27	S8	1.78783e-09	18	2039.82	0.719	0.874	0.797	1.162	1.077	1.227	0.69	0.0053246
TGGT1_244280-t26_1-p1	102	S	Putative transmembrane protein(predict) GN=TGGT1_244280	0.995	EESQSEDSSEEAVQHLR	9	S5	4.21896e-08	20	2119.79	1.391	1.652	1.661	0.804	0.967	0.794	1.834	0.00215253
TGGT1_244280-t26_1-p1	106	S	Putative transmembrane protein(predict) GN=TGGT1_244280	1	EESQSEDSSEEAVQHLR	23	S9	0.00261484	1	2199.75	1.075	1.619	1.433	0.832	0.857	1.106	1.477	0.0642346
TGGT1_244280-t26_1-p1	79	S	Putative transmembrane protein(predict) GN=TGGT1_244280	1	GTSSEEDAGPVAPEVAEEESRR	7	S20	1.74557e-07	7	2382.01	1.011	1.204	0.727	1.121	0.914	1.214	0.906	0.541752
TGGT1_244280-t26_1-p1	120	T	Putative transmembrane protein(predict) GN=TGGT1_244280	1	KEEDDTDDEIEQPCN	6	T6	0.00161106	6	1916.67	1.789	1.584	1.71	0.816	0.888	0.714	2.102	0.000510559
TGGT1_216840-t26_1-p1	196	S	zf-3CxxC_2 domain-containing protein(predict) GN=TGGT1_216840	1	SACEDPTGTNGQPDSVCGSPR	1	S19	0.000859623	1	2272.85	0.919	1.156	1.166	0.91	1.057	1.177	1.031	0.794802
TGGT1_242700-t26_1-p1	754	T	hypothetical protein GN=TGGT1_242700	1	ETPEEEHQKDQTEDEAGGLR	12	T12	3.11543e-05	11	2377.98	1.53	1.347	0.493	1.142	1.057	0.876	1.096	0.97279
TGGT1_242700-t26_1-p1	1388	S	hypothetical protein GN=TGGT1_242700	1	RSSQADGHYTLLFSPQK	8	S2	8.73711e-07	3	2014.94	0.936			0.892	0.897	0.783	1.092
TGGT1_242700-t26_1-p1	1389	S	hypothetical protein GN=TGGT1_242700	1	RSSQADGHYTLLFSPQK	5	S3	6.76566e-07	4	2094.9				0.106	1.37
TGGT1_205320-t26_1-p1	661	S	Putative serine-rich adhesin for platelets family protein(predict) GN=TGGT1_205320	1	ASFKYDTSPETVGTGPTVFESQPTLTR	2	S2	2.94293e-07	2	2996.39		1.171	1.009		1.28	0.835	1.031	0.845146
TGGT1_205320-t26_1-p1	217	S	Putative serine-rich adhesin for platelets family protein(predict) GN=TGGT1_205320	1	EAGDEERGSSQEQQR	5	S9	0.00072206	5	1865.67	0.39	0.899	0.894	0.566	1.271	1.754	0.608	0.347087
TGGT1_205320-t26_1-p1	218	S	Putative serine-rich adhesin for platelets family protein(predict) GN=TGGT1_205320	1	EAGDEERGSSQEQQR	5	S10	0.00072206	5	1865.67	0.39	0.899	0.894	0.566	1.271	1.754	0.608	0.347087
TGGT1_205320-t26_1-p1	172	T	Putative serine-rich adhesin for platelets family protein(predict) GN=TGGT1_205320	1	EESSAGATVVTPEVGEPSGTK	3	T11	5.60305e-05	3	2111.94	1.083		1.154	1.209	0.816		1.105	0.612795
TGGT1_205320-t26_1-p1	196	S	Putative serine-rich adhesin for platelets family protein(predict) GN=TGGT1_205320	1	ETCQKPVGSQVASDSLDTK	3	S9	0.000112246	6	2129.94				0.739	0.741	0.716
TGGT1_205320-t26_1-p1	93	S	Putative serine-rich adhesin for platelets family protein(predict) GN=TGGT1_205320	1	GSEHEGGADAPASEAEAK	10	S13	2.11768e-05	10	1792.7	1.467	0.984	1.417	1.245	1.127	0.496	1.349	0.322066
TGGT1_205320-t26_1-p1	337	S	Putative serine-rich adhesin for platelets family protein(predict) GN=TGGT1_205320	1	KDSQTVFVSEPVSQSVAHFR	6	S3	3.65831e-12	7	2328.1	0.632	0.74	0.509	1.254	1.16	1.247	0.514	0.00369748
TGGT1_205320-t26_1-p1	227	S	Putative serine-rich adhesin for platelets family protein(predict) GN=TGGT1_205320	1	KVSPLKDAETQEAPADSQR	7	S3	2.62224e-11	7	2150.01	0.475	0.879	0.844	1.019	1.261	1.268	0.62	0.0731738
TGGT1_205320-t26_1-p1	82	S	Putative serine-rich adhesin for platelets family protein(predict) GN=TGGT1_205320	1	IEDNSEATSPQEGKGSEHEGGADAPASEAEAK	19	S16	7.19045e-13	16	3278.36	0.738	0.65	0.625	1.016	1.361	1.248	0.555	0.00432609
TGGT1_205320-t26_1-p1	402	S	Putative serine-rich adhesin for platelets family protein(predict) GN=TGGT1_205320	1	SLTSTADFR	25	S1	0.0155739	21	1077.46	0.596	0.708	0.688	1.299	1.072	1.243	0.551	0.00164811
TGGT1_205320-t26_1-p1	430	S	Putative serine-rich adhesin for platelets family protein(predict) GN=TGGT1_205320	1	SLTSTADFR	25	S1	0.0155739	21	1077.46	0.596	0.708	0.688	1.299	1.072	1.243	0.551	0.00164811
TGGT1_205320-t26_1-p1	458	S	Putative serine-rich adhesin for platelets family protein(predict) GN=TGGT1_205320	1	SLTSTADFR	25	S1	0.0155739	21	1077.46	0.596	0.708	0.688	1.299	1.072	1.243	0.551	0.00164811
TGGT1_205320-t26_1-p1	486	S	Putative serine-rich adhesin for platelets family protein(predict) GN=TGGT1_205320	1	SLTSTADFR	25	S1	0.0155739	21	1077.46	0.596	0.708	0.688	1.299	1.072	1.243	0.551	0.00164811
TGGT1_205320-t26_1-p1	514	S	Putative serine-rich adhesin for platelets family protein(predict) GN=TGGT1_205320	1	SLTSTADFR	25	S1	0.0155739	21	1077.46	0.596	0.708	0.688	1.299	1.072	1.243	0.551	0.00164811
TGGT1_205320-t26_1-p1	542	S	Putative serine-rich adhesin for platelets family protein(predict) GN=TGGT1_205320	1	SLTSTADFR	25	S1	0.0155739	21	1077.46	0.596	0.708	0.688	1.299	1.072	1.243	0.551	0.00164811
TGGT1_205320-t26_1-p1	570	S	Putative serine-rich adhesin for platelets family protein(predict) GN=TGGT1_205320	1	SLTSTADFR	25	S1	0.0155739	21	1077.46	0.596	0.708	0.688	1.299	1.072	1.243	0.551	0.00164811
TGGT1_205320-t26_1-p1	598	S	Putative serine-rich adhesin for platelets family protein(predict) GN=TGGT1_205320	1	SLTSTADFR	25	S1	0.0155739	21	1077.46	0.596	0.708	0.688	1.299	1.072	1.243	0.551	0.00164811
TGGT1_205320-t26_1-p1	19	S	Putative serine-rich adhesin for platelets family protein(predict) GN=TGGT1_205320	0.996	STSEVSTEGEALPGAR	6	S6	0.000474067	3	1670.73	0.481	0.942	0.631	1.281	1.139	1.165	0.573	0.0402085
TGGT1_205320-t26_1-p1	16	S	Putative serine-rich adhesin for platelets family protein(predict) GN=TGGT1_205320	0.991	STSEVSTEGEALPGAR	4	S3	9.06494e-06	5	1750.69	0.546	0.858	0.362	1.168	1.265	1.277	0.476	0.0328384
TGGT1_205320-t26_1-p1	249	S	Putative serine-rich adhesin for platelets family protein(predict) GN=TGGT1_205320	1	TTNPHSPSLDLR	17	S6	6.48808e-05	22	1417.65	1.286	1.298	1.315	1.121	1.044	0.699	1.361	0.0890536
TGGT1_205320-t26_1-p1	245	T	Putative serine-rich adhesin for platelets family protein(predict) GN=TGGT1_205320	1	TTNPHSPSLDLR	9	T2	0.00948243	7	1497.61	0.562	0.553	0.618	1.326	1.186	1.202	0.467	0.000102849
TGGT1_205320-t26_1-p1	399	S	Putative serine-rich adhesin for platelets family protein(predict) GN=TGGT1_205320	1	TVFESQKSLTSTADFR	7	S5	6.92497e-05	7	1976.84	1.351	1.468	0.791	0.931	1.121	0.94	1.207	0.483712
TGGT1_205320-t26_1-p1	427	S	Putative serine-rich adhesin for platelets family protein(predict) GN=TGGT1_205320	1	TVFESQKSLTSTADFR	7	S5	6.92497e-05	7	1976.84	1.351	1.468	0.791	0.931	1.121	0.94	1.207	0.483712
TGGT1_205320-t26_1-p1	455	S	Putative serine-rich adhesin for platelets family protein(predict) GN=TGGT1_205320	1	TVFESQKSLTSTADFR	7	S5	6.92497e-05	7	1976.84	1.351	1.468	0.791	0.931	1.121	0.94	1.207	0.483712
TGGT1_205320-t26_1-p1	483	S	Putative serine-rich adhesin for platelets family protein(predict) GN=TGGT1_205320	1	TVFESQKSLTSTADFR	7	S5	6.92497e-05	7	1976.84	1.351	1.468	0.791	0.931	1.121	0.94	1.207	0.483712
TGGT1_205320-t26_1-p1	511	S	Putative serine-rich adhesin for platelets family protein(predict) GN=TGGT1_205320	1	TVFESQKSLTSTADFR	7	S5	6.92497e-05	7	1976.84	1.351	1.468	0.791	0.931	1.121	0.94	1.207	0.483712
TGGT1_205320-t26_1-p1	539	S	Putative serine-rich adhesin for platelets family protein(predict) GN=TGGT1_205320	1	TVFESQKSLTSTADFR	7	S5	6.92497e-05	7	1976.84	1.351	1.468	0.791	0.931	1.121	0.94	1.207	0.483712
TGGT1_205320-t26_1-p1	567	S	Putative serine-rich adhesin for platelets family protein(predict) GN=TGGT1_205320	1	TVFESQKSLTSTADFR	7	S5	6.92497e-05	7	1976.84	1.351	1.468	0.791	0.931	1.121	0.94	1.207	0.483712
TGGT1_205320-t26_1-p1	595	S	Putative serine-rich adhesin for platelets family protein(predict) GN=TGGT1_205320	1	TVFESQKSLTSTADFR	7	S5	6.92497e-05	7	1976.84	1.351	1.468	0.791	0.931	1.121	0.94	1.207	0.483712
TGGT1_205320-t26_1-p1	51	S	Putative serine-rich adhesin for platelets family protein(predict) GN=TGGT1_205320	1	VLREDDAGPSDSAPAVAWDK	3	S10	0.000161374	3	2178.97		0.557	0.924	1.23	0.809	1.031	0.724	0.25904
TGGT1_205320-t26_1-p1	683	T	Putative serine-rich adhesin for platelets family protein(predict) GN=TGGT1_205320	1	YDTSPETVGTGPTVFESQPTLTR	2	T20	2.61794e-05	3	2563.16				0.663	0.777	0.762
TGGT1_260390-t26_1-p1	717	S	hypothetical protein GN=TGGT1_260390	1	SVPAEKGESEDEEPK	6	S9	0.000320378	3	1710.71	1.504		1.165	1.055	0.855	0.716	1.525	0.0907601
TGGT1_313230-t26_1-p1	9	S	eukaryotic initiation factor-2, alpha subunit GN=TGGT1_313230	1	DGTSSQGATGAAVPK	5	S5	2.64656e-05	5	1426.62	1.234	1.103	1.169	0.859	1.177	1.005	1.153	0.196357
TGGT1_313230-t26_1-p1	311	S	eukaryotic initiation factor-2, alpha subunit GN=TGGT1_313230	1	LEELLEEANEDDSSDDEEEEEDEGMGR	42	S13	1.09802e-06	4	3273.13				0.683	0.943	0.571
TGGT1_313230-t26_1-p1	312	S	eukaryotic initiation factor-2, alpha subunit GN=TGGT1_313230	1	LEELLEEANEDDSSDDEEEEEDEGMGR	42	S14	1.09802e-06	4	3273.13				0.683	0.943	0.571
TGGT1_278640-t26_1-p1	752	S	MIZ/SP-RING zinc finger domain-containing protein GN=TGGT1_278640	1	HAHAELVVLSSDEDGDSPGGSK	5	S10	2.20807e-08	5	2366.95	1.293	0.895		0.753	0.892	1.186	1.159	0.546
TGGT1_278640-t26_1-p1	753	S	MIZ/SP-RING zinc finger domain-containing protein GN=TGGT1_278640	1	HAHAELVVLSSDEDGDSPGGSK	5	S11	2.20807e-08	5	2366.95	1.293	0.895		0.753	0.892	1.186	1.159	0.546
TGGT1_278640-t26_1-p1	406	S	MIZ/SP-RING zinc finger domain-containing protein GN=TGGT1_278640	1	SDDSDDDDVMCLEVTR	3	S4	0.0012092	4	1951.69			1.104	0.836	0.654	1.016	1.322
TGGT1_315940-t26_1-p1	736	S	putative rhoptry protein GN=TGGT1_315940	1	FTAENQHPLTNLASAER	10	S14	3.66727e-05	10	1978.9	1.066	0.837	1.286	1.098	1.01	1.046	1.011	0.978496
TGGT1_315940-t26_1-p1	782	S	putative rhoptry protein GN=TGGT1_315940	1	QTEEDVGGHEGGVVESR	3	S16	0.0543998	3	1864.77	0.966			1.025	0.767		1.078
TGGT1_315940-t26_1-p1	572	S	putative rhoptry protein GN=TGGT1_315940	1	SESEKSPREPQASSEQR	6	S6	2.13247e-06	6	2011.87			1.285	0.9	0.496	1.037	1.584
TGGT1_306460-t26_1-p1	719	S	bromodomain-containing protein GN=TGGT1_306460	1	KLSAGEPLGESR	3	S3	1.39312e-05	3	1323.63	0.556	0.716	0.835	1.165	1.116	1.297	0.589	0.0129251
TGGT1_227350-t26_1-p1	1305	S	Patched family protein(predict) GN=TGGT1_227350	1	FETAGDESPHPCASPLFPTSR	7	S8	7.14397e-07	10	2383.01	0.691	1.048	0.796	1.184	1.058	1.161	0.745	0.072216
TGGT1_227350-t26_1-p1	1311	S	Patched family protein(predict) GN=TGGT1_227350	1	FETAGDESPHPCASPLFPTSR	1	S14	0.00471503	1	2462.97
TGGT1_227350-t26_1-p1	1262	S	Patched family protein(predict) GN=TGGT1_227350	1	GFCVSPR	5	S5	0.16606	5	902.359	0.531	0.599	0.94	1.152	1.296	1.143	0.576	0.0312926
TGGT1_227350-t26_1-p1	1272	S	Patched family protein(predict) GN=TGGT1_227350	1	HHEEELVSDWMPDQGK	1	S8	0.00109472	1	2016.82				0.709	0.731
TGGT1_227350-t26_1-p1	1877	S	Patched family protein(predict) GN=TGGT1_227350	1	VSHEASPAHMIEEENTQESR	4	S2	6.38322e-05	3	2360.98	0.877		0.616	0.951	1.311	0.828	0.725	0.242787
TGGT1_258820-t26_1-p1	103	S	Putative transmembrane protein(predict) GN=TGGT1_258820	1	GHGCCSQNAGSSEEPQQQAEGSHYAK	4	S6	3.27051e-09	4	2884.1	0.589	1.085	0.501	0.874	1.397	1.293	0.61	0.126734
TGGT1_227948-t26_1-p1	352	S	peptidase M16 inactive domain-containing protein GN=TGGT1_227948	1	LEVTSEDEKEAADAVR	7	S5	2.6539e-07	13	1841.82	1.01	1.27	1.108	1.243	0.799	1.02	1.106	0.47723
TGGT1_223640-t26_1-p1	1173	S	Putative transmembrane protein(predict) GN=TGGT1_223640	0.996	HLPLPAHLTSLGK	2	S10	0.00390723	6	1463.78	1.882	1.533	1.969	0.657	0.87	0.786	2.328	0.00167938
TGGT1_223640-t26_1-p1	1308	S	Putative transmembrane protein(predict) GN=TGGT1_223640	0.982	VVPPLYLYVPVRPPSPASASHK	1	S15	0.12537	1	2454.29		1.214	1.214	1.06	0.848	0.786	1.352	0.0754961
TGGT1_363030-t26_1-p1	137	T	rhoptry protein ROP8 GN=TGGT1_363030	1	TGGSDGGGEPPQTPRPSLPTR	3	T13	2.85588e-05	4	2143.98	0.808		0.863	1.269	0.724	1.013	0.834	0.514173
TGGT1_363030-t26_1-p1	230	S	rhoptry protein ROP8 GN=TGGT1_363030	0.996	VLSNANHLVSTALWR	3	S10	8.30931e-06	2	1760.88					0.555	0.949
TGGT1_214610-t26_1-p1	1971	S	ER-trafficking TRAPP I complex 85 kDa subunit(predict) GN=TGGT1_214610	0.979	LPVVASADPHSPHSRPEVSPASLNGGPLSPETIGPSSPTPLLSPLVSR	1	S11	5.80315e-11	3	4885.48						0.759
TGGT1_214610-t26_1-p1	910	S	ER-trafficking TRAPP I complex 85 kDa subunit(predict) GN=TGGT1_214610	1	SEAPGSPR	2	S6	0.113774	2	880.356				0.772	0.788	0.632
TGGT1_214610-t26_1-p1	280	S	ER-trafficking TRAPP I complex 85 kDa subunit(predict) GN=TGGT1_214610	1	SVSPVFTVR	7	S3	0.0169059	7	1071.52	1.573	1.081	0.999	1.209	0.985	0.767	1.234	0.342388
TGGT1_261230-t26_1-p1	1247	S	ankyrin repeat-containing protein GN=TGGT1_261230	1	AAAGLAVDAHPAEDSSASGGDSGPDATHAVR	10	S22	6.96734e-09	3	2940.28				0.908	0.5	0.78
TGGT1_261230-t26_1-p1	1243	S	ankyrin repeat-containing protein GN=TGGT1_261230	1	AAAGLAVDAHPAEDSSASGGDSGPDATHAVR	7	S18	1.91258e-11	7	3020.24	0.259	0.208		1.469	0.818	1.176	0.202	0.00676327
TGGT1_261230-t26_1-p1	613	T	ankyrin repeat-containing protein GN=TGGT1_261230	1	EELEAGPGARTPELGAPGVEADGGLR	6	T11	3.10749e-07	6	2628.23	0.705	0.556	0.822	1.073	1.194	1.33	0.579	0.0127836
TGGT1_261230-t26_1-p1	684	S	ankyrin repeat-containing protein GN=TGGT1_261230	1	LSSLHAAETTNNTAPASPLEADMR	2	S17	4.66795e-06	2	2577.17				0.92	0.621	0.642
TGGT1_277790-t26_1-p1	590	S	Dishevelled/Egl-10/leckstrin domain protein(predict) GN=TGGT1_277790	1	FSISTDPHTDCK	6	S2	0.000105174	5	1487.59		0.885		1.072	0.765	0.724	1.037
TGGT1_277790-t26_1-p1	523	S	Dishevelled/Egl-10/leckstrin domain protein(predict) GN=TGGT1_277790	0.997	SVSSPHVPWPASCSR	7	S3	6.50504e-06	7	1733.75	1.403	1.156	0.966	1.089	1.173	0.754	1.169	0.404085
TGGT1_277790-t26_1-p1	552	S	Dishevelled/Egl-10/leckstrin domain protein(predict) GN=TGGT1_277790	1	VQAPTYSPR	4	S7	0.0435016	4	1098.5	1.221	1.046	1.223	0.901	1.025	1.124	1.144	0.173943
TGGT1_269460-t26_1-p1	1470	S	Ser/Thr phosphatase family protein GN=TGGT1_269460	0.997	AEDVDGPSSPR	3	S9	0.000819765	3	1209.48	0.853	0.954	0.857	1.064	1.209	1.088	0.793	0.0124402
TGGT1_269460-t26_1-p1	1766	S	Ser/Thr phosphatase family protein GN=TGGT1_269460	0.955	GDSGAWGGSPLSPATLGEGSSR	1	S12	0.0230381	1	2125.92
TGGT1_269460-t26_1-p1	429	S	Ser/Thr phosphatase family protein GN=TGGT1_269460	1	GRSPGVSGAGR	8	S3	0.000882574	8	1080.49	1.012	0.425	0.598	1.127	1.164	1.325	0.563	0.0684348
TGGT1_269460-t26_1-p1	791	S	Ser/Thr phosphatase family protein GN=TGGT1_269460	1	KTGSPPASELR	6	S4	0.00494199	10	1222.58	1.005	0.838	0.85	1.022	1.144	1.19	0.802	0.0402969
TGGT1_269460-t26_1-p1	1922	S	Ser/Thr phosphatase family protein GN=TGGT1_269460	1	LPEEGHHGSDESSTGPGSPR	4	S18	1.38442e-09	4	2112.86	0.571	0.414	0.45	1.292	1.345	1.199	0.374	0.000627933
TGGT1_269460-t26_1-p1	818	S	Ser/Thr phosphatase family protein GN=TGGT1_269460	0.949	RAPDASTPPGQSAADETPRSPNTASHK	1	S20	0.000323845	1	2826.28				0.809	0.684	0.698
TGGT1_269460-t26_1-p1	1842	S	Ser/Thr phosphatase family protein GN=TGGT1_269460	1	RESEARPAESR	1	S3	0.126182	1	1367.61
TGGT1_269460-t26_1-p1	776	S	Ser/Thr phosphatase family protein GN=TGGT1_269460	1	TASPGETSLPTK	5	S3	0.00110047	5	1268.58	0.836	0.746	0.709	1.138	1.064	1.308	0.653	0.00547353
TGGT1_269460-t26_1-p1	1782	S	Ser/Thr phosphatase family protein GN=TGGT1_269460	0.996	TSMEAPVPTPR	2	S2	0.00382652	2	1265.56	0.923	1.117	0.942	1.213	0.869	1.145	0.924	0.576703
TGGT1_269460-t26_1-p1	1987	S	Ser/Thr phosphatase family protein GN=TGGT1_269460	1	VLDQLSPK	6	S6	0.00871055	6	979.486	0.648	0.636	0.986	1.276	1.291	0.934	0.648	0.0673692
TGGT1_289980-t26_1-p1	69	S	HAD hydrolase, family IIA protein GN=TGGT1_289980	1	LHSLSPR	6	S5	0.0999438	6	889.429	0.541	0.544	0.597	1.177	1.213	1.358	0.449	0.000120683
TGGT1_289980-t26_1-p1	77	S	HAD hydrolase, family IIA protein GN=TGGT1_289980	0.986	SCLSDSAAPPSASPLTLTR	1	S4	2.92367e-06	3	2010.92				0.617	0.797	0.792
TGGT1_230700-t26_1-p1	1475	S	hypothetical protein GN=TGGT1_230700	1	GGEESDTKLEEK	1	S5	0.0161813	1	1401.58	1.33	1.525	1.586	0.949	0.972	0.737	1.671	0.00742675
TGGT1_230700-t26_1-p1	1414	S	hypothetical protein GN=TGGT1_230700	1	GLVTAALREDEDSDRESMASEGEK	1	S13	0.0855961	1	2835.08		1.853		0.816	0.595	0.774	2.544
TGGT1_230700-t26_1-p1	1418	S	hypothetical protein GN=TGGT1_230700	1	GLVTAALREDEDSDRESMASEGEK	1	S17	0.0855961	1	2835.08		1.853		0.816	0.595	0.774	2.544
TGGT1_230700-t26_1-p1	1421	S	hypothetical protein GN=TGGT1_230700	1	GLVTAALREDEDSDRESMASEGEK	1	S20	0.0855961	1	2835.08		1.853		0.816	0.595	0.774	2.544
TGGT1_230700-t26_1-p1	1253	S	hypothetical protein GN=TGGT1_230700	1	VGALSPR	6	S5	0.0986578	6	779.381	1.084	1.076	1.081	1.035	1.055	1.045	1.034	0.00496171
TGGT1_245660-t26_1-p1	53	S	Zinc finger, C3HC4 type (RING finger) protein(predict) GN=TGGT1_245660	1	VGALSPR	6	S5	0.0986578	6	779.381	1.084	1.076	1.081	1.035	1.055	1.045	1.034	0.00496171
TGGT1_309190-t26_1-p1	645	S	Armadillo interacting protein(predict) GN=TGGT1_309190	1	AGELSPEER	7	S5	0.00698112	7	1067.44	1.183	1.046	1.275	0.93	1.059	1.05	1.153	0.119674
TGGT1_309190-t26_1-p1	679	S	Armadillo interacting protein(predict) GN=TGGT1_309190	1	DRPSSGSGELGGLR	11	S7	0.000906122	11	1467.66	0.475	0.517	1.484	1.154	1.253	1.023	0.722	0.276732
TGGT1_309190-t26_1-p1	716	S	Armadillo interacting protein(predict) GN=TGGT1_309190	0.997	FEAESPTSDWR	3	S5	0.00244354	3	1404.55	0.666	1.029	0.891	1.213	0.886	1.286	0.764	0.189593
TGGT1_309190-t26_1-p1	440	S	Armadillo interacting protein(predict) GN=TGGT1_309190	1	RQSLCGGSSTSR	5	S3	0.000374441	5	1375.58	0.983	1.436	1.347	0.898	1.027	1.006	1.285	0.126757
TGGT1_309190-t26_1-p1	562	S	Armadillo interacting protein(predict) GN=TGGT1_309190	1	TVSGSGTSTTLER	6	S3	0.000211487	6	1375.61	1.084	1.035	1.022	1.035	0.982	1.161	0.988	0.864486
TGGT1_309190-t26_1-p1	810	T	Armadillo interacting protein(predict) GN=TGGT1_309190	1	VPPARPQGNETPLLTPGEMTPR	10	T20	2.66538e-06	2	2438.19				0.6	0.669	0.94
TGGT1_309190-t26_1-p1	805	T	Armadillo interacting protein(predict) GN=TGGT1_309190	1	VPPARPQGNETPLLTPGEMTPRDPEDERPK	7	T15	0.005721	3	3484.6	1.227	1.069		0.943	1.099	0.722	1.246	0.257496
TGGT1_309190-t26_1-p1	801	T	Armadillo interacting protein(predict) GN=TGGT1_309190	1	VPPARPQGNETPLLTPGEMTPRDPEDERPK	5	T11	0.000329115	4	3564.56	1.216	0.629	0.464	1.562	1.579	0.317	0.668	0.685636
TGGT1_244860-t26_1-p1	227	S	PH domain-containing protein(predict) GN=TGGT1_244860	1	EAEENRHSEDDDESPFLAATEDSTPPK	2	S8	6.88449e-08	1	3096.26
TGGT1_207760-t26_1-p1	1495	T	DnaJ C terminal region domain-containing protein GN=TGGT1_207760	1	EVETCAGSEAPEVHTDLEDEEK	21	T15	2.92053e-10	6	2554.02	0.548	0.91	0.756	1.629	0.855	1.015	0.633	0.144182
TGGT1_207760-t26_1-p1	1449	S	DnaJ C terminal region domain-containing protein GN=TGGT1_207760	0.992	RSSVSNPEAESVSCTPGESVR	3	S3	8.85191e-09	5	2315				0.613	0.793	0.799
TGGT1_230030-t26_1-p1	261	T	WD domain, G-beta repeat-containing protein GN=TGGT1_230030	0.99	GLLHASTLDTEKPQGTAAPGHGTQADQR	4	T7	6.12103e-10	5	2937.39	0.643	0.636	0.762	1.563	1.097	0.913	0.571	0.0329827
TGGT1_209530-t26_1-p1	161	S	Putative transmembrane protein(predict) GN=TGGT1_209530	0.996	RKEDSSPTEGAAR	5	S5	0.00315481	8	1483.65	0.763	2.128		0.967	0.788		1.647	0.544652
TGGT1_237480-t26_1-p1	521	S	BRCA1 C Terminus (BRCT) domain-containing protein GN=TGGT1_237480	1	VSFETPSPSKPPSPESSMCLAR	1	S13	0.00266994	1	2471.1
TGGT1_203390-t26_1-p1	19	S	CRAL/TRIO domain-containing protein GN=TGGT1_203390	1	EPCPAGDVSRGSSGGFSAEK	4	S12	0.000356764	1	2154.82				0.667	0.735	0.801
TGGT1_203390-t26_1-p1	20	S	CRAL/TRIO domain-containing protein GN=TGGT1_203390	1	EPCPAGDVSRGSSGGFSAEK	5	S13	0.000356764	1	2154.82				0.667	0.735	0.801
TGGT1_203390-t26_1-p1	24	S	CRAL/TRIO domain-containing protein GN=TGGT1_203390	0.997	EPCPAGDVSRGSSGGFSAEK	3	S17	0.037553	6	2234.79	0.302	0.424	0.487	1.185	1.257	1.492	0.308	0.00165273
TGGT1_203390-t26_1-p1	164	S	CRAL/TRIO domain-containing protein GN=TGGT1_203390	1	SAISFSSTAK	5	S4	0.00464173	5	1078.48	0.812	0.827	0.895	1.355	0.719	1.327	0.745	0.290846
TGGT1_203390-t26_1-p1	154	S	CRAL/TRIO domain-containing protein GN=TGGT1_203390	0.996	SSSWFSWK	1	S2	0.0850476	2	1094.43			0.52	1.018	1.018	0.679	0.575
TGGT1_203390-t26_1-p1	153	S	CRAL/TRIO domain-containing protein GN=TGGT1_203390	1	TKSSSWFSWK	2	S3	0.00182548	2	1323.58	0.586	0.649	0.909	1.136	1.098	1.333	0.601	0.0227914
TGGT1_204020-t26_1-p1	140	S	ribosomal protein RPL8 GN=TGGT1_204020	1	TSGTYATIVGHSDDGSK	3	S12	1.89401e-07	4	1775.75	1.43	1.091	1.732	0.989	0.921	0.83	1.552	0.0415235
TGGT1_202900-t26_1-p1	232	S	zinc finger (CCCH type) motif-containing protein GN=TGGT1_202900	1	EALALGNPSGGSGDFSGNVHYR	4	S12	1.08376e-09	4	2285	0.592	0.476	0.416	1.233	1.207	1.383	0.388	0.00100736
TGGT1_202900-t26_1-p1	1134	S	zinc finger (CCCH type) motif-containing protein GN=TGGT1_202900	1	ICSAGGLESPLASR	3	S9	5.32526e-07	3	1497.68				0.75	0.776	0.669
TGGT1_202900-t26_1-p1	1034	S	zinc finger (CCCH type) motif-containing protein GN=TGGT1_202900	1	LEETRTPSCESPTAR	5	S8	0.0238228	1	1893.74	1.351	1.078		0.793	0.88	1.056	1.335	0.124694
TGGT1_202900-t26_1-p1	1037	S	zinc finger (CCCH type) motif-containing protein GN=TGGT1_202900	0.993	LEETRTPSCESPTAR	4	S11	0.108026	1	1973.71				0.769	0.683	0.744
TGGT1_202900-t26_1-p1	914	S	zinc finger (CCCH type) motif-containing protein GN=TGGT1_202900	0.996	RPLSSMDSSEEMGSESPAGAGGGAAK	3	S8	6.29663e-11	4	2546.05	0.348		0.381	1.256	1.057	1.06	0.324	0.0008099
TGGT1_202900-t26_1-p1	910	S	zinc finger (CCCH type) motif-containing protein GN=TGGT1_202900	0.941	RPLSSMDSSEEMGSESPAGAGGGAAK	1	S4	0.0133007	1	2626.02
TGGT1_202900-t26_1-p1	911	S	zinc finger (CCCH type) motif-containing protein GN=TGGT1_202900	0.941	RPLSSMDSSEEMGSESPAGAGGGAAK	1	S5	0.0133007	1	2626.02
TGGT1_202900-t26_1-p1	865	S	zinc finger (CCCH type) motif-containing protein GN=TGGT1_202900	1	SEVVEQLGDSPR	4	S10	0.00305761	3	1395.62	0.483	0.502	0.674	1.423	1.162	1.152	0.444	0.00288244
TGGT1_202900-t26_1-p1	896	S	zinc finger (CCCH type) motif-containing protein GN=TGGT1_202900	1	SLQSDPEGER	12	S4	0.0063192	6	1197.48	1.933
TGGT1_248550-t26_1-p1	253	S	SPX domain-containing protein GN=TGGT1_248550	1	SAAAEAEEGSAGEEGGEDAGR	3	S10	0.00161947	3	2029.76	1.403	1.625	0.982	0.906	1.023	0.906	1.414	0.102504
TGGT1_232000-t26_1-p1	181	S	Putative transmembrane protein(predict) GN=TGGT1_232000	1	ALTPHDVVDGVVSVGPGPPPRPDGETPR	1	S13	0.000419113	1	2898.41				0.603	1.154	0.441
TGGT1_232000-t26_1-p1	428	S	Putative transmembrane protein(predict) GN=TGGT1_232000	0.995	NLVCSESVK	1	S5	0.0173759	1	1115.48	1.788	1.796	1.7	0.658	0.807	0.884	2.249	0.000780465
TGGT1_232000-t26_1-p1	348	S	Putative transmembrane protein(predict) GN=TGGT1_232000	0.995	TEVSTKKEDR	2	S4	0.012532	2	1272.58	0.823	1.112	1.107	0.723	1.094	1.42	0.94	0.883556
TGGT1_319580-t26_1-p1	801	S	BRCT domain-containing protein(predict) GN=TGGT1_319580	1	GKSEEETETETEQTR	2	S3	8.5116e-05	2	1833.74		0.878		1.156	0.79	0.609	1.031
TGGT1_221660-t26_1-p1	234	S	DEAD/DEAH box helicase domain-containing protein GN=TGGT1_221660	1	CKSLENKPR	5	S3	0.0033586	5	1211.56	1.18	1.161	1.183	0.831	1.07	1.138	1.16	0.178579
TGGT1_221660-t26_1-p1	684	T	DEAD/DEAH box helicase domain-containing protein GN=TGGT1_221660	0.961	EEQTPSDDASSPSKPASLPSGSSEGASSAPHAQTLETGETTR	2	T4	2.21046e-09	6	4264.86	0.798	0.595		1.211	0.942	0.956	0.672	0.0772704
TGGT1_221660-t26_1-p1	285	S	DEAD/DEAH box helicase domain-containing protein GN=TGGT1_221660	1	SASPSISSK	6	S3	0.0051261	6	943.413	0.648	0.806	1.048	1.055	1.187	1.184	0.73	0.0827792
TGGT1_245640-t26_1-p1	164	T	hypothetical protein GN=TGGT1_245640	1	ETTDTSQPPLER	3	T3	0.000395096	3	1453.62	0.982	0.884		0.872	1.028	1.044	0.951	0.603461
TGGT1_245640-t26_1-p1	56	S	hypothetical protein GN=TGGT1_245640	1	RVPSLTQPSLER	3	S4	0.045085	3	1462.74	0.663	0.736	1.138	1.354	0.695	1.351	0.746	0.375013
TGGT1_208970-t26_1-p1	68	S	RNA recognition motif-containing protein GN=TGGT1_208970	1	DDSLDDRPPGR	32	S3	0.0120024	15	1322.54	1.166	0.81	0.9	1.162	1.098	1.014	0.878	0.291125
TGGT1_208970-t26_1-p1	116	S	RNA recognition motif-containing protein GN=TGGT1_208970	1	NSSPGEPGDDFR	25	S3	0.0109537	16	1357.51	1.055	0.971	1.141	0.971	1.003	1.198	0.998	0.9944
TGGT1_208970-t26_1-p1	115	S	RNA recognition motif-containing protein GN=TGGT1_208970	1	NSSPGEPGDDFR	4	S2	0.0101628	4	1437.47	0.782	1.174	1.043	0.996	1.019	1.219	0.927	0.565499
TGGT1_208970-t26_1-p1	78	S	RNA recognition motif-containing protein GN=TGGT1_208970	1	RDDSLDDRPPGRYSPGDGYYHR	7	S14	0.000347302	7	2754.11	0.621	0.808	0.628	1.185	1.527	0.875	0.573	0.0420033
TGGT1_208970-t26_1-p1	95	S	RNA recognition motif-containing protein GN=TGGT1_208970	1	RYPMDHDSPYTR	12	S8	1.13298e-05	8	1617.65	1.009	1.162	1.331	0.884	0.889	1.272	1.15	0.362294
TGGT1_208970-t26_1-p1	22	S	RNA recognition motif-containing protein GN=TGGT1_208970	1	SSSLDGPMR	20	S3	0.00885007	10	1029.41	0.92	0.889	0.813	1.096	1.169	1.111	0.777	0.0037064
TGGT1_208970-t26_1-p1	29	S	RNA recognition motif-containing protein GN=TGGT1_208970	1	SSSLDGPMRSYDR	12	S10	0.0285171	4	1550.63	1.341	1.037	1.375	0.892	0.867	1.19	1.273	0.146425
TGGT1_262980-t26_1-p1	167	S	Putative transmembrane protein(predict) GN=TGGT1_262980	1	VLEGYSAFPGQSDEDNVRPPMR	12	S12	7.15175e-08	10	2544.12	0.686	0.795	0.739	1.015	1.245	1.282	0.627	0.00546176
TGGT1_304990-t26_1-p1	1234	S	guanylate-binding protein, N-terminal domain-containing protein GN=TGGT1_304990	1	ASQSSVPQQMEFPTPLGVR	7	S2	5.66426e-05	6	2138.99	1.387	1.757	2.136	0.658	0.703	0.99	2.246	0.0103605
TGGT1_304990-t26_1-p1	1236	S	guanylate-binding protein, N-terminal domain-containing protein GN=TGGT1_304990	0.988	ASQSSVPQQMEFPTPLGVR	1	S4	0.056446	1	2154.99
TGGT1_201150-t26_1-p1	1383	S	heavy metal translocating P-type ATPase subfamily protein GN=TGGT1_201150	0.99	LSRDSTEDASETTAGVAR	6	S2	4.58266e-05	6	1945.85	1.304	1.482	1.578	0.665	0.996	1.053	1.608	0.0339783
TGGT1_216380-t26_1-p1	1330	S	phospholipid-translocating P-type ATPase, flippase subfamily protein GN=TGGT1_216380	1	AETGSEGGDQAVR	3	S5	0.00143657	3	1356.54	1.122			0.663	1.113	0.736	1.34
TGGT1_216380-t26_1-p1	712	S	phospholipid-translocating P-type ATPase, flippase subfamily protein GN=TGGT1_216380	1	LKSGDLEAR	4	S3	0.0132288	4	1068.51	1.286	1.282	1.018	0.86	1.042	1.11	1.191	0.184821
TGGT1_310060-t26_1-p1	163	S	small nuclease GN=TGGT1_310060	1	FKSVSSEDANR	10	S3	0.00438264	5	1319.56	1.176	0.899	1.021	0.887	1.206	1.112	0.966	0.801099
TGGT1_310060-t26_1-p1	166	S	small nuclease GN=TGGT1_310060	1	FKSVSSEDANR	5	S6	0.00751408	7	1399.53	0.288	1	1.279	1.069	1.158	1.166	0.757	0.380497
TGGT1_221620-t26_1-p1	75	S	putative beta-tubulin GN=TGGT1_221620	1	AILMDLEPGTMDSVR	1	S13	0.00739645	1	1727.77
TGGT1_266960-t26_1-p1	75	S	beta-tubulin GN=TGGT1_266960	1	AILMDLEPGTMDSVR	1	S13	0.00739645	1	1727.77
TGGT1_225960-t26_1-p1	189	S	STE kinase GN=TGGT1_225960	1	DISPGTLQFTYHLPHSSLQSR	6	S3	1.29975e-06	6	2464.17
TGGT1_225960-t26_1-p1	1625	S	STE kinase GN=TGGT1_225960	1	QVSDGDERDGAEEDVEEDEVALK	3	S3	4.73453e-05	2	2614.07
TGGT1_225960-t26_1-p1	2815	S	STE kinase GN=TGGT1_225960	1	RFSEESGSLGEASEGQGLQPQAPER	2	S3	1.19007e-10	1	2726.21			0.543	0.936	0.826	0.957	0.599
TGGT1_225960-t26_1-p1	1129	S	STE kinase GN=TGGT1_225960	0.995	SASGHGLHLSTLGGFSPR	3	S16	2.01082e-07	4	1860.88		0.899	0.528	1.048	0.968	1.082	0.691	0.140764
TGGT1_225960-t26_1-p1	3634	S	STE kinase GN=TGGT1_225960	1	SLGPALTAPSSGQGTQATVPAASVEK	2	S1	9.69551e-05	2	2505.22				0.7
TGGT1_251560-t26_1-p1	596	S	hypothetical protein GN=TGGT1_251560	1	QIHPVGSVFSPSYADFSDLR	7	S10	2.11768e-05	6	2302.05			1.099	0.834	0.763	0.909	1.316
TGGT1_251560-t26_1-p1	564	S	hypothetical protein GN=TGGT1_251560	1	RRPSDFSALLESPR	1	S4	9.13578e-08	1	1710.83			0.833	0.826	1.041	0.739	0.959
TGGT1_258780-t26_1-p1	19	S	OTU family cysteine protease GN=TGGT1_258780	1	AESPRDDTHEITHR	22	S3	6.55893e-05	25	1743.74	1.175	1.279	1.206	1.153	0.881	0.925	1.237	0.0645297
TGGT1_258780-t26_1-p1	177	S	OTU family cysteine protease GN=TGGT1_258780	1	DPASPKPPQRPLSDGESFDAWTPDAPDGVR	4	S13	4.67337e-07	5	3285.48	1.737	1.758	1.488	0.494	0.486	1.513	1.999	0.0908042
TGGT1_258780-t26_1-p1	120	S	OTU family cysteine protease GN=TGGT1_258780	1	VALESPSHSR	10	S5	0.000471537	9	1162.53	0.859	0.832	0.772	0.898	1.297	1.259	0.713	0.0558636
TGGT1_258780-t26_1-p1	124	S	OTU family cysteine protease GN=TGGT1_258780	0.995	VALESPSHSR	1	S9	0.108026	1	1242.49	0.993	1.326	1.257	1.035	0.889	1.077	1.192	0.183162
TGGT1_263810-t26_1-p1	142	T	Putative transmembrane protein(predict) GN=TGGT1_263810	1	ATENVVRTPR	12	T8	0.00720459	12	1222.59	1.124	0.949	1	1.065	1.076	1.06	0.96	0.437054
TGGT1_309910-t26_1-p1	1328	S	Aa_trans domain-containing protein(predict) GN=TGGT1_309910	1	RPAGDGNSEAEEANEEAPGALLAPLNK	4	S8	1.54357e-09	2	2800.28				0.861	0.655	0.672
TGGT1_309910-t26_1-p1	1171	S	Aa_trans domain-containing protein(predict) GN=TGGT1_309910	1	VGSGSLELR	3	S3	0.00112968	3	997.471	0.823	0.772	0.667	1.489	1.152	0.848	0.648	0.0776874
TGGT1_309910-t26_1-p1	1037	S	Aa_trans domain-containing protein(predict) GN=TGGT1_309910	0.998	VSPSLSSPR	1	S6	0.0130863	1	1009.47				0.717	0.721	0.761
TGGT1_232050-t26_1-p1	649	S	DnaJ domain-containing protein GN=TGGT1_232050	1	EPENGDDEDSEEEGEEEEVPVEEEEGSK	18	S10	8.81338e-10	6	3230.17	0.552	0.761	0.81	1.182	1.192	1.193	0.595	0.0109859
TGGT1_232050-t26_1-p1	26	S	DnaJ domain-containing protein GN=TGGT1_232050	1	IPPVSAPQPESSDEEVESFR	36	S11	1.75509e-07	24	2359.97	0.958	0.884	0.856	1.134	1.281	0.925	0.808	0.110606
TGGT1_232050-t26_1-p1	27	S	DnaJ domain-containing protein GN=TGGT1_232050	1	IPPVSAPQPESSDEEVESFR	40	S12	1.75509e-07	24	2359.97	0.958	0.884	0.856	1.134	1.281	0.925	0.808	0.110606
TGGT1_232050-t26_1-p1	73	S	DnaJ domain-containing protein GN=TGGT1_232050	1	RTDGSPAFSDGEDAEESGDEMGTGSR	14	S9	6.48454e-08	2	2740.03				0.7
TGGT1_232050-t26_1-p1	81	S	DnaJ domain-containing protein GN=TGGT1_232050	1	RTDGSPAFSDGEDAEESGDEMGTGSR	14	S17	2.82368e-09	6	2820	0.758	0.69	0.529	1.39	0.997	1.229	0.547	0.0139237
TGGT1_232050-t26_1-p1	69	S	DnaJ domain-containing protein GN=TGGT1_232050	1	RTDGSPAFSDGEDAEESGDEMGTGSR	6	S5	6.56966e-10	6	2899.96	0.795	0.868	1.104	1.3	0.794	1.216	0.836	0.414478
TGGT1_253020-t26_1-p1	6	S	hypothetical protein GN=TGGT1_253020	1	GDSDGAESPLPSSR	6	S3	0.000126465	6	1454.58	1.334	1.357	1.316	0.955	0.97	0.91	1.413	8.17693e-05
TGGT1_253020-t26_1-p1	185	T	hypothetical protein GN=TGGT1_253020	1	TCATPEREEEGDR	16	T4	0.040522	6	1629.62	1.759	0.992	1.879	0.719	0.863	1.035	1.769	0.0761037
TGGT1_204410-t26_1-p1	645	S	endonuclease/exonuclease/phosphatase family protein GN=TGGT1_204410	1	HVSCPQAASPAPSK	3	S3	0.000303585	3	1516.66	1.468	1.422	1.038	0.843	0.977	1.057	1.365	0.0779189
TGGT1_255890-t26_1-p1	667	S	pyridine nucleotide-disulfide oxidoreductase domain-containing protein GN=TGGT1_255890	1	DSDSNESDAENHER	7	S7	3.67842e-07	6	1684.57	0.91	0.844	1.172	0.789	1.185	1.308	0.892	0.608011
TGGT1_255890-t26_1-p1	664	S	pyridine nucleotide-disulfide oxidoreductase domain-containing protein GN=TGGT1_255890	1	TDTPQKDSDSNESDAENHER	1	S10	3.79614e-06	1	2434.87		0.833		0.758	0.881	0.967	0.959
TGGT1_264900-t26_1-p1	751	S	hypothetical protein GN=TGGT1_264900	0.994	QRSPETCVEIGWGGAGGER	4	S3	3.05373e-06	3	2125.91	1.643	0.953		0.903		1.018	1.351	0.440383
TGGT1_264900-t26_1-p1	682	S	hypothetical protein GN=TGGT1_264900	1	QSALAPEEDPACWSPR	6	S14	6.65613e-07	6	1893.78	1.333	0.608		0.875	0.939	1.108	0.996	0.825135
TGGT1_264900-t26_1-p1	15	S	hypothetical protein GN=TGGT1_264900	1	SFASGTGESLDVSPGMHR	1	S1	0.000612476	3	1914.81	1.233	1.367	1.105	0.975	0.846	1.135	1.253	0.0938229
TGGT1_247300-t26_1-p1	106	S	hypothetical protein GN=TGGT1_247300	1	VGVGIGSVPSPLLPSPQSQQPR	2	S15	6.59465e-05	2	2280.17
TGGT1_294630-t26_1-p1	370	S	PH domain protein(predict) GN=TGGT1_294630	1	DVLVIGDDSEDSLAQDSR	5	S9	3.10398e-06	5	2013.86	1.403	1.37	0.781	0.917	1.227	0.87	1.179	0.551114
TGGT1_294630-t26_1-p1	843	S	PH domain protein(predict) GN=TGGT1_294630	1	GSFLGSVGDVETEALR	11	S2	0.00145163	3	1716.78	1.497				0.908		1.649
TGGT1_294630-t26_1-p1	12	S	PH domain protein(predict) GN=TGGT1_294630	1	RSLSGDNER	1	S4	0.112309	1	1113.47			0.704	0.793		1.134	0.731
TGGT1_294630-t26_1-p1	847	S	PH domain protein(predict) GN=TGGT1_294630	1	SGNGKGSFLGSVGDVETEALR	4	S11	7.7193e-05	4	2240.95	1.158			0.689	0.854	0.96	1.388
TGGT1_294630-t26_1-p1	216	S	PH domain protein(predict) GN=TGGT1_294630	0.952	SPSLASSPSASSGTSCASFPALPGDR	1	S1	0.00256088	3	2574.12					0.741
TGGT1_294630-t26_1-p1	126	S	PH domain protein(predict) GN=TGGT1_294630	0.986	SSSPGSHLAPPSFDSLDGSSSSR	25	S3	1.58957e-11	29	2341.99	1.34	1.065	1.094	1.004	1.059	0.974	1.152	0.148238
TGGT1_294630-t26_1-p1	135	S	PH domain protein(predict) GN=TGGT1_294630	1	SSSPGSHLAPPSFDSLDGSSSSR	9	S12	7.1543e-05	11	2421.96	0.895	1.292	1.709	1.136	0.844	0.884	1.36	0.247922
TGGT1_294630-t26_1-p1	138	S	PH domain protein(predict) GN=TGGT1_294630	1	SSSPGSHLAPPSFDSLDGSSSSR	15	S15	7.1543e-05	11	2421.96	0.895	1.292	1.709	1.136	0.844	0.884	1.36	0.247922
TGGT1_294630-t26_1-p1	863	T	PH domain protein(predict) GN=TGGT1_294630	1	TETPETPEGAHASEHK	6	T6	0.00219031	6	1800.74	1.339	1.164	1.351	0.954	0.944	1.002	1.329	0.00542917
TGGT1_294630-t26_1-p1	825	S	PH domain protein(predict) GN=TGGT1_294630	1	TVPSPTATPQIEELSDSDSRPFPPSR	7	S15	2.41289e-05	6	2891.35	0.987	1.075	1.178	1.007	1.112	1.016	1.033	0.629531
TGGT1_294630-t26_1-p1	387	S	PH domain protein(predict) GN=TGGT1_294630	1	VLAEDEDSGQETAATETVLSPEDALFDGGVHPR	6	S8	1.74173e-10	6	3535.57	1.193	1.074	1.28	1.418	0.997	0.567	1.189	0.429528
TGGT1_224940-t26_1-p1	423	S	RNase_Zc3h12a domain-containing protein(predict) GN=TGGT1_224940	1	ILDEQERRSESAEEADGR	6	S9	0.0022481	5	2249.91	0.909	1.26		0.885	1.196	0.732	1.157	0.538827
TGGT1_224940-t26_1-p1	425	S	RNase_Zc3h12a domain-containing protein(predict) GN=TGGT1_224940	1	ILDEQERRSESAEEADGR	6	S11	0.0022481	5	2249.91	0.909	1.26		0.885	1.196	0.732	1.157	0.538827
TGGT1_224940-t26_1-p1	17	S	RNase_Zc3h12a domain-containing protein(predict) GN=TGGT1_224940	1	RRGSDEVEGQR	11	S4	0.00162793	11	1368.6	1.548	1.294	0.866	1	1.012	0.941	1.256	0.312666
TGGT1_324600-t26_1-p1	74	S	heat shock protein GN=TGGT1_324600	0.998	KESSIDLVMDLPGFTK	2	S3	3.5496e-05	3	1859.89				0.595	0.852
TGGT1_324600-t26_1-p1	36	S	heat shock protein GN=TGGT1_324600	1	SGNLLLAANK	4	S1	0.0126682	4	1080.54	1.066	1.056	0.94	1.27	0.947	0.974	0.96	0.756028
TGGT1_320080-t26_1-p1	872	S	hypothetical protein GN=TGGT1_320080	1	SGPGSPLNAPSGAGR	6	S5	1.13298e-05	6	1404.63	0.612	0.914	0.814	0.98	1.286	1.227	0.67	0.0489738
TGGT1_271970-t26_1-p1	288	S	glideosome-associated protein with multiple-membrane spans GAPM3 GN=TGGT1_271970	1	MSPYYPAEETGASAPLTAAGSMVMGGMK	13	S13	1.12462e-08	6	2885.23		0.569	0.436	1.007	0.93	1.339	0.46	0.021227
TGGT1_271970-t26_1-p1	296	S	glideosome-associated protein with multiple-membrane spans GAPM3 GN=TGGT1_271970	1	MSPYYPAEETGASAPLTAAGSMVMGGMK	7	S21	1.17979e-07	4	2965.19	1.091	0.903	0.531	0.732	1.584	1.122	0.734	0.383198
TGGT1_271970-t26_1-p1	292	T	glideosome-associated protein with multiple-membrane spans GAPM3 GN=TGGT1_271970	1	MSPYYPAEETGASAPLTAAGSMVMGGMK	3	T17	3.94802e-07	3	3045.16	0.653	0.742	0.627	1.201	1.32	1.084	0.561	0.0016257
TGGT1_271970-t26_1-p1	16	S	glideosome-associated protein with multiple-membrane spans GAPM3 GN=TGGT1_271970	1	QEGFDDPRPSLR	7	S10	0.0310527	3	1496.65			0.399	1.095	0.882	0.784	0.434
TGGT1_321310-t26_1-p1	580	S	16S rRNA processing protein RimM domain-containing protein GN=TGGT1_321310	1	ASDSSDEEKPLLLLDEK	2	S4	0.000280014	2	2048.87
TGGT1_321310-t26_1-p1	581	S	16S rRNA processing protein RimM domain-containing protein GN=TGGT1_321310	1	ASDSSDEEKPLLLLDEK	2	S5	0.000280014	2	2048.87
TGGT1_227260-t26_1-p1	372	S	RIO1 family protein GN=TGGT1_227260	1	SGASDEEGELK	10	S4	0.000196073	3	1201.46			0.651	0.892	1.084	0.696	0.731
TGGT1_292320-t26_1-p1	897	S	Queuine tRNA-ribosyltransferase(predict) GN=TGGT1_292320	1	KLSLASLPR	1	S3	0.00548657	1	1064.59				0.827	0.656	0.707
TGGT1_292320-t26_1-p1	473	T	Queuine tRNA-ribosyltransferase(predict) GN=TGGT1_292320	1	LERLETEDDER	11	T6	0.00046902	11	1484.63	1.367	1.318	1.518	0.893	0.875	0.997	1.52	0.00203426
TGGT1_292320-t26_1-p1	295	S	Queuine tRNA-ribosyltransferase(predict) GN=TGGT1_292320	1	LLSVDGSSAPSR	6	S3	0.000181776	6	1268.59	1.117	1.15	1.363	1.212	0.7	1.06	1.221	0.276775
TGGT1_267090-t26_1-p1	370	S	Tom37 domain-containing protein(predict) GN=TGGT1_267090	1	RASGCSSSPVDGEVSAGPGGCEK	2	S3	1.10279e-10	4	2330.94			0.897	0.883	0.962	0.732	1.044
TGGT1_216730-t26_1-p1	924	S	MCM2/3/5 family protein GN=TGGT1_216730	0.984	AAEDADEGEEIASQLQSLDLSDGSKK	1	S24	0.0615655	1	2786.23
TGGT1_216730-t26_1-p1	872	S	MCM2/3/5 family protein GN=TGGT1_216730	1	AAHSHAEGDEGEENLTDK	10	S4	2.65379e-12	9	1989.78	1.114	0.865	0.695	1.013	1.161	1.191	0.795	0.165704
TGGT1_216730-t26_1-p1	884	T	MCM2/3/5 family protein GN=TGGT1_216730	1	AAHSHAEGDEGEENLTDKTR	3	T16	3.50263e-07	3	2246.93	1.304	0.746	0.515	1.046	1.213	1.149	0.753	0.262818
TGGT1_216730-t26_1-p1	1023	S	MCM2/3/5 family protein GN=TGGT1_216730	1	DSAPLLFHGSR	9	S10	0.00281283	6	1279.58	1.01	0.639	1.068	1.122	1.022	1.2	0.812	0.244963
TGGT1_216730-t26_1-p1	70	T	MCM2/3/5 family protein GN=TGGT1_216730	0.994	VISTMSEGGLESAEGALVNYEEEVK	2	T4	8.16698e-10	3	2721.22					0.741
TGGT1_281980-t26_1-p1	362	S	phosphatidate cytidylyltransferase GN=TGGT1_281980	1	GGLSSGLVSR	3	S5	0.00469047	3	1012.48	1.108	0.901	0.785	1.26	1.122	0.914	0.848	0.291365
TGGT1_281980-t26_1-p1	198	S	phosphatidate cytidylyltransferase GN=TGGT1_281980	0.997	LSSSGPLR	3	S3	0.0490446	3	896.424	1.296	0.933	1.044	1.16	1.038	0.917	1.051	0.724273
TGGT1_281980-t26_1-p1	276	S	phosphatidate cytidylyltransferase GN=TGGT1_281980	1	RISPTDHQVASVR	8	S3	2.90284e-05	8	1545.75	0.982	0.874	1.01	1.166	1.067	1.044	0.875	0.0727632
TGGT1_281980-t26_1-p1	197	S	phosphatidate cytidylyltransferase GN=TGGT1_281980	1	RLSSSGPLR	5	S3	0.015918	5	1052.52	1.61	1.826	1.707	0.722	0.792	0.886	2.143	0.000387672
TGGT1_281980-t26_1-p1	332	S	phosphatidate cytidylyltransferase GN=TGGT1_281980	1	SRSGLESPAFGVSHGGADGPGAGLSGIR	7	S3	1.82118e-11	12	2676.25	0.805	0.34	0.607	1.112	1.357	1.258	0.47	0.0355256
TGGT1_281980-t26_1-p1	336	S	phosphatidate cytidylyltransferase GN=TGGT1_281980	1	SRSGLESPAFGVSHGGADGPGAGLSGIR	3	S7	5.72796e-09	1	2756.22
TGGT1_281980-t26_1-p1	370	S	phosphatidate cytidylyltransferase GN=TGGT1_281980	0.987	TSSSSHLPPVGQSSVQLEADRPLEK	1	S3	7.87876e-12	6	2729.31	1.077	0.769	0.517	0.956	1.217	1.322	0.676	0.141743
TGGT1_269730-t26_1-p1	1291	S	myosin-light-chain kinase GN=TGGT1_269730	1	VLSPASASGYGR	2	S3	0.000733625	2	1244.57	0.895	1.159	1.294	0.999	1.013	1.081	1.082	0.5753
TGGT1_223800-t26_1-p1	449	S	Folate receptor family protein(predict) GN=TGGT1_223800	1	GVSSAEETVSSPCSPLHDER	5	S3	4.94539e-09	11	2223.92	0.648	1.401	0.718	1.172	1.124	1.009	0.837	0.388666
TGGT1_223800-t26_1-p1	456	S	Folate receptor family protein(predict) GN=TGGT1_223800	1	GVSSAEETVSSPCSPLHDER	3	S10	1.38556e-05	3	2303.89	0.615	0.73	0.634	1.453	0.785	1.375	0.548	0.0491459
TGGT1_223800-t26_1-p1	460	S	Folate receptor family protein(predict) GN=TGGT1_223800	1	GVSSAEETVSSPCSPLHDER	6	S14	1.38556e-05	3	2303.89	0.615	0.73	0.634	1.453	0.785	1.375	0.548	0.0491459
TGGT1_223800-t26_1-p1	507	S	Folate receptor family protein(predict) GN=TGGT1_223800	1	MGGSDDEEEVLSTEAVR	14	S4	1.29802e-05	10	1903.76	1.465	1.09	0.723	1.178	0.997	0.938	1.053	0.945747
TGGT1_240060-t26_1-p1	274	S	hypothetical protein GN=TGGT1_240060	1	AVPSGDQPPPQPPPPHSPPR	21	S17	2.36098e-05	21	2135.01	1.423	1.317	1.513	1.086	0.828	0.817	1.557	0.0111981
TGGT1_240060-t26_1-p1	812	S	hypothetical protein GN=TGGT1_240060	0.986	LPPASVIAHQLGASAAVSAPGVSPSVGSAPSASPPVR	1	S23	0.156887	1	3549.75	1.56			0.692	0.892		1.97
TGGT1_240060-t26_1-p1	247	S	hypothetical protein GN=TGGT1_240060	1	SPPLPLQEQGR	25	S1	0.00148221	6	1301.62	1.374	1.829	1.678	0.867	0.736	0.889	1.959	0.00294204
TGGT1_240060-t26_1-p1	210	S	hypothetical protein GN=TGGT1_240060	1	SPTGSSSPLLR	12	S1	0.00234377	11	1181.56	1.331	1.335	1.468	1.043	0.927	0.808	1.488	0.00752356
TGGT1_240060-t26_1-p1	216	S	hypothetical protein GN=TGGT1_240060	1	SPTGSSSPLLR	2	S7	0.00225984	2	1261.52	1.235	1.557	2.121	0.973	0.65	0.851	1.986	0.026402
TGGT1_240060-t26_1-p1	212	T	hypothetical protein GN=TGGT1_240060	0.995	SPTGSSSPLLR	1	T3	0.00225984	2	1261.52	1.235	1.557	2.121	0.973	0.65	0.851	1.986	0.026402
TGGT1_240060-t26_1-p1	239	S	hypothetical protein GN=TGGT1_240060	0.999	TSMQESSEQPGSPSTKPGSPSGHANK	30	S19	1.30259e-08	16	2693.15	1.288	1.072	1.068	0.996	1.035	1.035	1.118	0.162702
TGGT1_240060-t26_1-p1	232	S	hypothetical protein GN=TGGT1_240060	1	TSMQESSEQPGSPSTKPGSPSGHANK	16	S12	1.68764e-06	10	2773.12	1.523	1.546	1.2	0.864	1.002	0.87	1.56	0.00981791
TGGT1_282140-t26_1-p1	466	T	cwf21 protein GN=TGGT1_282140	1	DVEEELDDRRTPDLER	14	T11	0.000366481	14	2066.9	0.883	0.838	0.87	1.326	0.912	1.139	0.767	0.0820855
TGGT1_282140-t26_1-p1	636	S	cwf21 protein GN=TGGT1_282140	1	ERDSEEREDAR	11	S4	0.00243084	11	1471.58	1.167	1.165	1.209	0.621	1.195	1.23	1.163	0.429837
TGGT1_252420-t26_1-p1	261	T	histone arginine methyltransferase PRMT3 GN=TGGT1_252420	1	LLWEEADCTSDDESEDETKAER	3	T9	5.73996e-06	3	2867.99	1.824	1.946	1.021	0.944	0.67	0.912	1.897	0.057703
TGGT1_252420-t26_1-p1	262	S	histone arginine methyltransferase PRMT3 GN=TGGT1_252420	1	LLWEEADCTSDDESEDETKAER	3	S10	5.73996e-06	3	2867.99	1.824	1.946	1.021	0.944	0.67	0.912	1.897	0.057703
TGGT1_252420-t26_1-p1	266	S	histone arginine methyltransferase PRMT3 GN=TGGT1_252420	1	LLWEEADCTSDDESEDETKAER	3	S14	5.73996e-06	3	2867.99	1.824	1.946	1.021	0.944	0.67	0.912	1.897	0.057703
TGGT1_252420-t26_1-p1	148	S	histone arginine methyltransferase PRMT3 GN=TGGT1_252420	1	RAPSPSASSVAASSAR	10	S4	3.85861e-06	10	1581.74	1.307	1.447	4.013	0.49	0.672	0.609	3.821	0.0307236
TGGT1_311480-t26_1-p1	266	S	Apical cap protein 1(predict) GN=TGGT1_311480	1	ESSVSMGVVQEINDPEGDSHWHDR	20	S3	2.78096e-10	7	2790.15	0.615	0.191	0.326	1.243	1.376	1.345	0.286	0.0158293
TGGT1_311480-t26_1-p1	351	S	Apical cap protein 1(predict) GN=TGGT1_311480	1	NTALNTVVHPSFASSDEEDEGSVASK	5	S14	2.75693e-07	3	2851.17	0.574	0.503	0.675	1.168	1.243	1.309	0.471	0.00113864
TGGT1_311480-t26_1-p1	352	S	Apical cap protein 1(predict) GN=TGGT1_311480	1	NTALNTVVHPSFASSDEEDEGSVASK	5	S15	2.75693e-07	3	2851.17	0.574	0.503	0.675	1.168	1.243	1.309	0.471	0.00113864
TGGT1_311480-t26_1-p1	265	S	Apical cap protein 1(predict) GN=TGGT1_311480	1	RESSVSMGVVQEINDPEGDSHWHDR	19	S3	7.55132e-13	11	3026.21	0.843	0.779	1	1.102	1.098	1.179	0.776	0.0286314
TGGT1_311480-t26_1-p1	313	S	Apical cap protein 1(predict) GN=TGGT1_311480	1	RSSDDLLELLEQDDTEEGR	24	S3	7.12832e-10	23	2299.99	1.262	1.118	1.102	0.793	1.383	0.876	1.141	0.414778
TGGT1_311480-t26_1-p1	312	S	Apical cap protein 1(predict) GN=TGGT1_311480	1	RSSDDLLELLEQDDTEEGR	15	S2	1.92934e-09	13	2379.96	0.269	0.203		1.485	0.564	1.416	0.204	0.036862
TGGT1_311480-t26_1-p1	303	T	Apical cap protein 1(predict) GN=TGGT1_311480	1	RVPTGHASLMK	3	T4	0.0119378	3	1276.62	1.14	1.005	0.84	1.022	1.094	1.124	0.921	0.393091
TGGT1_311480-t26_1-p1	158	S	Apical cap protein 1(predict) GN=TGGT1_311480	0.985	SSVSMIASEPDHDDGSVVSHQPIKPDFSR	6	S8	1.83845e-05	5	3284.4	0.383			0.984	0.855	0.942	0.413
TGGT1_255920-t26_1-p1	94	S	putative GINS complex subunit Psf3 GN=TGGT1_255920	1	DADSFDESSQAVAHAPSLDESR	8	S4	1.76658e-08	8	2413.98	0.769	0.7	1.023	1.312	1.006	1.097	0.73	0.0802596
TGGT1_255920-t26_1-p1	128	S	putative GINS complex subunit Psf3 GN=TGGT1_255920	1	ENTCPSNLASIPHLPSFGGDLDEDR	1	S16	1.02731e-05	1	2821.21						0.759
TGGT1_290870-t26_1-p1	1157	S	patched family protein GN=TGGT1_290870	1	AIACDSSAQLIDMEPLHGTGK	5	S7	8.90981e-10	7	2294.02	1.341	1.354	1.319	0.969	0.939	0.924	1.417	2.56412e-05
TGGT1_290870-t26_1-p1	676	T	patched family protein GN=TGGT1_290870	0.996	RDGTGTEETMSTPVPEDSER	5	T4	3.59923e-07	5	2273.92	0.835	0.754	1.411	1.158	1.142	0.921	0.931	0.639334
TGGT1_249740-t26_1-p1	97	S	translation machinery associated tma7 protein GN=TGGT1_249740	1	KASCEDETDMEFK	5	S3	1.56728e-08	5	1669.61	0.227			0.875	1.029	0.943	0.239
TGGT1_201140-t26_1-p1	236	S	Proline rich protein, putative(predict) GN=TGGT1_201140	1	ETCTGIQFSPCSQTNR	6	S9	0.000222025	5	1965.78	1.446	1.504	1.512	0.93	0.749	0.981	1.677	0.00332629
TGGT1_201140-t26_1-p1	223	T	Proline rich protein, putative(predict) GN=TGGT1_201140	1	HGGDTPDER	8	T5	0.00843839	6	1063.38	0.879	1.141	1.01	0.661	1.32	1.262	0.934	0.911787
TGGT1_201140-t26_1-p1	97	S	Proline rich protein, putative(predict) GN=TGGT1_201140	1	NSPEVEGYAPR	12	S2	0.00205764	6	1298.54	0.672	0.829	1.275	0.985	1.193	1.145	0.835	0.341159
TGGT1_201140-t26_1-p1	169	S	Proline rich protein, putative(predict) GN=TGGT1_201140	1	RRSFSDDPGMDR	15	S3	0.000625649	9	1598.58	1.021	1.253	1.38	0.977	1	0.995	1.229	0.0894078
TGGT1_201140-t26_1-p1	171	S	Proline rich protein, putative(predict) GN=TGGT1_201140	1	RRSFSDDPGMDR	15	S5	0.000625649	9	1598.58	1.021	1.253	1.38	0.977	1	0.995	1.229	0.0894078
TGGT1_246730-t26_1-p1	330	S	Putative rRNA-processing protein EBP2(predict) GN=TGGT1_246730	1	GELESEREGGGK	8	S5	4.02228e-05	8	1327.55	0.85	0.908	0.832	1.086	1.292	1.008	0.765	0.0280417
TGGT1_246730-t26_1-p1	59	T	Putative rRNA-processing protein EBP2(predict) GN=TGGT1_246730	1	LAGLHGQSPANEEATGDEMGDER	6	T15	3.60702e-09	10	2464.01	0.696	0.643	0.826	0.953	1.008	1.616	0.605	0.0592289
TGGT1_246730-t26_1-p1	52	S	Putative rRNA-processing protein EBP2(predict) GN=TGGT1_246730	1	LAGLHGQSPANEEATGDEMGDER	5	S8	7.26153e-07	1	2464.99
TGGT1_248940-t26_1-p1	180	S	Zinc knuckle protein (Fragment)(predict) GN=TGGT1_248940	1	GEASDGGGRWSEDGDEPGK	10	S11	0.00230743	1	1985.75	1.53	1.727	1.392	0.815	1.081	0.688	1.799	0.014594
TGGT1_248940-t26_1-p1	173	S	Zinc knuckle protein (Fragment)(predict) GN=TGGT1_248940	1	GEASDGGGRWSEDGDEPGK	9	S4	0.00239313	6	2065.72	1.158	0.835	1.117	1.092	1.032	1.063	0.976	0.758328
TGGT1_248940-t26_1-p1	287	S	Zinc knuckle protein (Fragment)(predict) GN=TGGT1_248940	1	KGDVPEDADDESEGAGEQK	7	S12	4.47432e-07	7	2055.8	1.271	1.271	1.233	0.907	1.032	0.993	1.288	0.00302833
TGGT1_248940-t26_1-p1	260	S	Zinc knuckle protein (Fragment)(predict) GN=TGGT1_248940	1	QSSPIPR	4	S3	0.0792583	4	864.398	1.17	1.171	0.952	1.053	1.089	0.97	1.058	0.528402
TGGT1_248940-t26_1-p1	395	S	Zinc knuckle protein (Fragment)(predict) GN=TGGT1_248940	1	RDSGDWGR	8	S3	0.00287212	5	1028.39	1.609	1.447	1.567	0.645	0.871	1.101	1.767	0.0200532
TGGT1_248940-t26_1-p1	245	S	Zinc knuckle protein (Fragment)(predict) GN=TGGT1_248940	1	RENSFEEDEQER	13	S4	1.5896e-06	13	1647.63	1.304	1.077	1.036	1.138	0.824	1.102	1.115	0.41281
TGGT1_248940-t26_1-p1	453	S	Zinc knuckle protein (Fragment)(predict) GN=TGGT1_248940	1	RGSTEDGRIEQER	1	S3	0.101247	1	1692.67	1.442	0.913	0.858	1.172	0.852	1.121	1.022	0.988136
TGGT1_248940-t26_1-p1	454	T	Zinc knuckle protein (Fragment)(predict) GN=TGGT1_248940	1	RGSTEDGRIEQER	1	T4	0.101247	1	1692.67	1.442	0.913	0.858	1.172	0.852	1.121	1.022	0.988136
TGGT1_259260-t26_1-p1	185	S	membrane protein FtsH1 GN=TGGT1_259260	1	ALPPPSGPTPDAAGSPPR	22	S15	9.99744e-06	20	1764.83	0.813	0.784	0.787	1.354	0.914	1.19	0.689	0.0366128
TGGT1_259260-t26_1-p1	189	S	membrane protein FtsH1 GN=TGGT1_259260	1	ALPPPSGPTPDAAGSPPRSGSPTPR	8	S19	0.00342942	8	2607.1	0.714	0.773	0.788	1.434	0.929	1.129	0.651	0.0327966
TGGT1_259260-t26_1-p1	191	S	membrane protein FtsH1 GN=TGGT1_259260	1	ALPPPSGPTPDAAGSPPRSGSPTPR	8	S21	0.00342942	8	2607.1	0.714	0.773	0.788	1.434	0.929	1.129	0.651	0.0327966
TGGT1_259260-t26_1-p1	29	S	membrane protein FtsH1 GN=TGGT1_259260	1	HRSDSGAGECRPGTDGR	29	S3	4.97182e-05	18	1894.76	0.963	0.711	0.911	0.908	1.298	1.201	0.759	0.128879
TGGT1_259260-t26_1-p1	31	S	membrane protein FtsH1 GN=TGGT1_259260	1	HRSDSGAGECRPGTDGR	11	S5	0.000125101	11	1974.73	1.183	1.415	1.388	0.698	1.006	1.157	1.393	0.0952109
TGGT1_259260-t26_1-p1	227	S	membrane protein FtsH1 GN=TGGT1_259260	1	IRSNPVLPEK	11	S3	0.00129421	11	1232.64	0.86	1.489	1.293	1.009	1.09	0.869	1.227	0.36041
TGGT1_259260-t26_1-p1	93	S	membrane protein FtsH1 GN=TGGT1_259260	1	RSSTSPSLNR	8	S3	0.0210769	2	1184.54				0.806	0.749	0.635
TGGT1_259260-t26_1-p1	95	S	membrane protein FtsH1 GN=TGGT1_259260	1	RSSTSPSLNR	6	S5	0.000773486	6	1264.51	0.94	0.841	1.012	1.019	1.091	1.208	0.842	0.0773815
TGGT1_259260-t26_1-p1	46	S	membrane protein FtsH1 GN=TGGT1_259260	0.995	SLSTSSDFLNSSSSPGSYSDR	14	S3	1.37243e-06	12	2260.92	1.165	0.916	0.66	1.026	1.126	1.186	0.821	0.262073
TGGT1_205130-t26_1-p1	547	S	VOC domain-containing protein(predict) GN=TGGT1_205130	0.996	AAASDDGLHAPFGAQASSSQSDSGCNSPEDGR	1	S21	2.87635e-11	1	3229.28			0.615	1.13	0.752	0.792	0.69
TGGT1_205130-t26_1-p1	2950	S	VOC domain-containing protein(predict) GN=TGGT1_205130	1	AEGSDGEGDSGVSLSK	6	S4	3.34964e-06	6	1574.62	0.991	0.518	1.431	0.755	1.003	1.529	0.894	0.695907
TGGT1_205130-t26_1-p1	4278	S	VOC domain-containing protein(predict) GN=TGGT1_205130	1	AVDETPLSGR	7	S8	0.00672938	7	1124.5	1.014	1.088	1.098	0.974	1.162	1.018	1.015	0.790103
TGGT1_205130-t26_1-p1	4481	S	VOC domain-containing protein(predict) GN=TGGT1_205130	1	HAGSGRLCEEEER	5	S4	0.00170603	5	1609.64	1.238	0.935		0.948	0.919	0.952	1.156	0.28957
TGGT1_205130-t26_1-p1	4389	S	VOC domain-containing protein(predict) GN=TGGT1_205130	1	KVSANDALETVER	14	S3	3.61886e-07	14	1511.71	0.86	1.244	1.063	1.309	0.896	0.936	1.008	0.945104
TGGT1_205130-t26_1-p1	2885	S	VOC domain-containing protein(predict) GN=TGGT1_205130	1	LHAAVVGLFSQADEGER	1	S10	0.0619505	1	1878.87				0.758	0.428	1.017
TGGT1_205130-t26_1-p1	4263	T	VOC domain-containing protein(predict) GN=TGGT1_205130	1	LPTIILPGGK	6	T3	0.00020036	6	1088.61	0.692	0.501	0.539	1.259	1.177	1.287	0.465	0.00157992
TGGT1_205130-t26_1-p1	4454	S	VOC domain-containing protein(predict) GN=TGGT1_205130	1	QEMVEEREDSGGK	3	S10	0.00152134	3	1573.62				0.765	0.821	0.606
TGGT1_205130-t26_1-p1	3488	S	VOC domain-containing protein(predict) GN=TGGT1_205130	0.991	RDAQVNGEVSDETGK	1	S10	0.0514861	1	1684.72	1.698	1.987	1.229	0.716	0.852	0.921	1.974	0.0140407
TGGT1_205130-t26_1-p1	3596	S	VOC domain-containing protein(predict) GN=TGGT1_205130	1	RDSQQEAGPAEDGAPQRPTK	10	S3	1.23761e-11	10	2217.99	1.514	1.128	1.413	1.036	0.803	0.979	1.439	0.0371062
TGGT1_205130-t26_1-p1	4639	T	VOC domain-containing protein(predict) GN=TGGT1_205130	0.996	RTLSHLGLEDVPPLGSR	1	T2	0.00215636	2	1926.98				0.64		0.824
TGGT1_205130-t26_1-p1	4288	S	VOC domain-containing protein(predict) GN=TGGT1_205130	1	SGCAANSSPSSSSSNLR	1	S8	0.000639097	2	1748.69
TGGT1_205130-t26_1-p1	991	S	VOC domain-containing protein(predict) GN=TGGT1_205130	1	SSHSDSAFSSR	11	S4	7.27179e-05	12	1247.47	1.432	1.237	0.922	0.891	1.055	1.062	1.194	0.311088
TGGT1_205130-t26_1-p1	4378	S	VOC domain-containing protein(predict) GN=TGGT1_205130	0.997	SSSSLGSAR	6	S3	0.00709195	6	931.388	0.501	0.571	0.592	1.218	1.263	1.268	0.444	9.91084e-05
TGGT1_205130-t26_1-p1	4641	S	VOC domain-containing protein(predict) GN=TGGT1_205130	0.997	TLSHLGLEDVPPLGSR	6	S3	9.38497e-05	6	1770.88	0.669	0.558	0.611	1.205	1.196	1.283	0.499	0.00025438
TGGT1_205130-t26_1-p1	4466	S	VOC domain-containing protein(predict) GN=TGGT1_205130	1	TTHLSPQESLCSR	6	S5	0.000384632	6	1675.65	1.134	1.992	2.205	0.512	0.829	0.993	2.284	0.0451411
TGGT1_205130-t26_1-p1	4470	S	VOC domain-containing protein(predict) GN=TGGT1_205130	1	TTHLSPQESLCSR	6	S9	0.000384632	6	1675.65	1.134	1.992	2.205	0.512	0.829	0.993	2.284	0.0451411
TGGT1_205130-t26_1-p1	4309	S	VOC domain-containing protein(predict) GN=TGGT1_205130	1	VDSLPSLVR	12	S3	0.00471503	12	1065.53	1.272	1.393	1.337	0.918	0.857	1.066	1.409	0.0076214
TGGT1_259550-t26_1-p1	340	S	dihydropteroate synthase GN=TGGT1_259550	1	TNSETSGDHIACSHR	4	S3	4.62782e-08	7	1751.68	1.069	0.855	0.925	1.128	1.066	1.093	0.867	0.0946425
TGGT1_209790-t26_1-p1	502	S	radical SAM domain-containing protein GN=TGGT1_209790	1	AEDQGSTSMASGAEGRLSR	5	S18	0.000544725	5	1989.83	1.025	1.345	0.739	1.16	1.003	1.012	0.979	0.801318
TGGT1_243310-t26_1-p1	815	S	hypothetical protein GN=TGGT1_243310	1	STSPPHAR	2	S3	0.0918838	2	932.399	0.707	0.969	0.809	1.061	1.051	1.323	0.723	0.0509118
TGGT1_275630-t26_1-p1	376	S	HECT-domain (ubiquitin-transferase) domain-containing protein GN=TGGT1_275630	1	FLVPQASEGSRDR	2	S10	0.0133007	2	1541.71	1.963	1.638	2.146	0.888	0.733	0.529	2.673	0.00425905
TGGT1_201400-t26_1-p1	79	S	Sin3-associated polypeptide SAP18 GN=TGGT1_201400	1	ASASPRPGSEGAENALQK	43	S2	4.2325e-06	7	1929.81	1.068	0.958	0.833	0.929	1.192	1.174	0.868	0.262764
TGGT1_201400-t26_1-p1	81	S	Sin3-associated polypeptide SAP18 GN=TGGT1_201400	1	ASASPRPGSEGAENALQK	43	S4	4.2325e-06	7	1929.81	1.068	0.958	0.833	0.929	1.192	1.174	0.868	0.262764
TGGT1_201400-t26_1-p1	86	S	Sin3-associated polypeptide SAP18 GN=TGGT1_201400	1	ASASPRPGSEGAENALQK	19	S9	1.24952e-05	4	2009.78	1.398			0.712	0.749	0.947	1.742
TGGT1_201400-t26_1-p1	671	T	Sin3-associated polypeptide SAP18 GN=TGGT1_201400	1	EAEEEAASISLDKGGDETPVEEK	6	T18	1.79953e-10	3	2513.08	0.871	1.146	1.079	1.125	0.915	1.146	0.972	0.796638
TGGT1_201400-t26_1-p1	661	S	Sin3-associated polypeptide SAP18 GN=TGGT1_201400	1	EAEEEAASISLDKGGDETPVEEK	4	S8	2.98799e-06	3	2593.05	0.972	0.755		1.229	0.806	0.941	0.87	0.528759
TGGT1_201400-t26_1-p1	663	S	Sin3-associated polypeptide SAP18 GN=TGGT1_201400	1	EAEEEAASISLDKGGDETPVEEK	4	S10	2.98799e-06	3	2593.05	0.972	0.755		1.229	0.806	0.941	0.87	0.528759
TGGT1_201400-t26_1-p1	804	S	Sin3-associated polypeptide SAP18 GN=TGGT1_201400	1	ESASEVGSSSAHSASPER	24	S15	2.86705e-08	6	1854.75	1.111	1.086	1.065	1.202	0.762	1.156	1.046	0.682094
TGGT1_201400-t26_1-p1	802	S	Sin3-associated polypeptide SAP18 GN=TGGT1_201400	1	ESASEVGSSSAHSASPERDVIPK	15	S13	1.09206e-06	12	2487.04	0.947	1.059	0.978	1.304	0.846	1.07	0.927	0.658125
TGGT1_201400-t26_1-p1	799	S	Sin3-associated polypeptide SAP18 GN=TGGT1_201400	0.981	ESASEVGSSSAHSASPERDVIPK	6	S10	4.64263e-06	6	2567.01	0.623	0.987	0.636	1.334	1.017	1.157	0.64	0.0520894
TGGT1_201400-t26_1-p1	445	S	Sin3-associated polypeptide SAP18 GN=TGGT1_201400	1	GSSPPPSFFQER	18	S3	0.0062207	20	1415.6	0.953	0.93	0.965	1.047	1.164	1.08	0.865	0.0124447
TGGT1_201400-t26_1-p1	316	S	Sin3-associated polypeptide SAP18 GN=TGGT1_201400	1	HASPHGPGAMDSR	21	S3	1.1721e-06	10	1399.56	0.598	0.913	0.718	1.053	1.226	1.254	0.631	0.0244183
TGGT1_201400-t26_1-p1	821	S	Sin3-associated polypeptide SAP18 GN=TGGT1_201400	1	LPDATGHASDEEQGQESGR	20	S9	1.91887e-09	17	2063.83	0.74	0.599	0.513	1.288	1.177	1.207	0.504	0.00315731
TGGT1_201400-t26_1-p1	170	S	Sin3-associated polypeptide SAP18 GN=TGGT1_201400	1	RELSRSPSPGDAVGSR	20	S4	0.00016313	20	1910.76	0.855	0.851	0.952	0.96	1.231	1.18	0.788	0.0518578
TGGT1_201400-t26_1-p1	172	S	Sin3-associated polypeptide SAP18 GN=TGGT1_201400	1	RELSRSPSPGDAVGSR	20	S6	0.00016313	20	1910.76	0.855	0.851	0.952	0.96	1.231	1.18	0.788	0.0518578
TGGT1_201400-t26_1-p1	174	S	Sin3-associated polypeptide SAP18 GN=TGGT1_201400	1	RELSRSPSPGDAVGSR	20	S8	0.00016313	20	1910.76	0.855	0.851	0.952	0.96	1.231	1.18	0.788	0.0518578
TGGT1_201400-t26_1-p1	245	S	Sin3-associated polypeptide SAP18 GN=TGGT1_201400	1	RSLSPSR	2	S2	0.108026	2	962.386	0.86	0.792	0.832	1.154	1.247	1.025	0.725	0.00670918
TGGT1_201400-t26_1-p1	247	S	Sin3-associated polypeptide SAP18 GN=TGGT1_201400	0.997	RSLSPSR	1	S4	0.108026	2	962.386	0.86	0.792	0.832	1.154	1.247	1.025	0.725	0.00670918
TGGT1_201400-t26_1-p1	330	S	Sin3-associated polypeptide SAP18 GN=TGGT1_201400	1	SANEEFLAALPPDHPFASR	10	S1	2.51336e-07	9	2148.98	1.308	1.586	1.294	0.949	1.002	0.808	1.518	0.010729
TGGT1_201400-t26_1-p1	298	S	Sin3-associated polypeptide SAP18 GN=TGGT1_201400	1	SDFSPYPNWR	5	S4	0.00645301	5	1348.54	0.859	0.734	0.776	1.126	1.154	1.198	0.681	0.00145519
TGGT1_201400-t26_1-p1	125	S	Sin3-associated polypeptide SAP18 GN=TGGT1_201400	1	TSSRSPEDKVR	1	S5	0.037553	1	1421.58				0.835	0.648	0.708
TGGT1_201400-t26_1-p1	123	S	Sin3-associated polypeptide SAP18 GN=TGGT1_201400	0.991	TSSRSPEDKVR	1	S3	0.037553	1	1421.58				0.835	0.648	0.708
TGGT1_201400-t26_1-p1	644	S	Sin3-associated polypeptide SAP18 GN=TGGT1_201400	1	VVQEEPEGVKSVVGDSSGDR	6	S11	2.49972e-07	6	2152.98	0.928	0.876	1.268	1.392	0.842	0.945	0.966	0.906021
TGGT1_201400-t26_1-p1	719	T	Sin3-associated polypeptide SAP18 GN=TGGT1_201400	1	YTAPDQHTDDEDDPEER	8	T8	4.56747e-06	7	2112.77	1.18	1.063	1.006	1.003	1.059	1.073	1.036	0.543193
TGGT1_210840-t26_1-p1	50	S	arginyl-tRNA synthetase family protein GN=TGGT1_210840	1	QKSKEELGVQSPK	3	S3	0.00554425	3	1537.76			0.613	1	0.923		0.638
TGGT1_319930-t26_1-p1	104	S	SIT4 phosphatase-associated protein(predict) GN=TGGT1_319930	1	EAERGDSENSVAASPAESEAAR	8	S7	3.28481e-08	3	2312.96				0.671	0.667	0.867
TGGT1_319930-t26_1-p1	107	S	SIT4 phosphatase-associated protein(predict) GN=TGGT1_319930	1	EAERGDSENSVAASPAESEAAR	3	S10	1.28397e-05	3	2392.93				0.66		0.802
TGGT1_319930-t26_1-p1	308	S	SIT4 phosphatase-associated protein(predict) GN=TGGT1_319930	1	HSAATRPSPR	2	S8	6.45294e-05	2	1159.54					0.784	0.715
TGGT1_319930-t26_1-p1	334	S	SIT4 phosphatase-associated protein(predict) GN=TGGT1_319930	1	VSAASPR	1	S5	0.130319	1	767.345				0.522	0.746	0.947
TGGT1_242780-t26_1-p1	3457	S	Ig-like domain-containing protein(predict) GN=TGGT1_242780	1	LATLAGVSEASEEEVEREESEGGIAR	2	S11	8.79437e-08	3	2798.27					0.723	0.777
TGGT1_242780-t26_1-p1	664	S	Ig-like domain-containing protein(predict) GN=TGGT1_242780	1	SETPGSPPRPSAGSTSPPALSLPAR	4	S6	1.47099e-05	8	2497.21	0.616	1.041	0.769	1.135	1.125	1.189	0.703	0.0704875
TGGT1_242780-t26_1-p1	144	T	Ig-like domain-containing protein(predict) GN=TGGT1_242780	1	TQSPQAEQENEDANTPR	4	T15	9.42863e-07	4	1994.81	1	0.799		0.778	1.344	0.851	0.908	0.774621
TGGT1_242780-t26_1-p1	2154	S	Ig-like domain-containing protein(predict) GN=TGGT1_242780	1	VGSLGLPESR	2	S3	0.00908785	2	1094.52	1.15	0.853	1.069	1.373	0.634	1.181	0.964	0.980402
TGGT1_253700-t26_1-p1	790	S	transporter, major facilitator family protein GN=TGGT1_253700	1	ASASVPDIGSGR	6	S4	0.00445183	6	1196.53	1.346	1.451	1.9	0.988	0.731	0.841	1.835	0.0114052
TGGT1_253700-t26_1-p1	563	S	transporter, major facilitator family protein GN=TGGT1_253700	0.997	EKIDTSPR	5	S6	0.0278796	6	1025.47	1.924	1.935	1.535	0.736	0.75	0.814	2.345	0.000500944
TGGT1_253700-t26_1-p1	1288	S	transporter, major facilitator family protein GN=TGGT1_253700	1	EKSSIKNEIEVGGVHEEE	25	S4	2.59385e-06	10	2092.94	1.613	1.524	1.868	0.909	0.676	0.861	2.046	0.00275327
TGGT1_253700-t26_1-p1	1287	S	transporter, major facilitator family protein GN=TGGT1_253700	1	EKSSIKNEIEVGGVHEEE	21	S3	5.24942e-05	16	2172.91	1.484	1.634	1.718	0.809	0.858	0.848	1.923	0.000150699
TGGT1_253700-t26_1-p1	1003	S	transporter, major facilitator family protein GN=TGGT1_253700	1	GRGESETENR	10	S5	0.000593223	10	1214.48	1.204	1.727	1.774	0.749	0.857	0.964	1.831	0.0146919
TGGT1_253700-t26_1-p1	823	S	transporter, major facilitator family protein GN=TGGT1_253700	1	HSIPGGVAVR	7	S2	0.000599574	7	1072.53	1.347	2.433	2.06	0.776	0.677	0.654	2.772	0.00566765
TGGT1_253700-t26_1-p1	1282	S	transporter, major facilitator family protein GN=TGGT1_253700	1	IKPAYISYR	1	S7	0.0412445	1	1190.6	1.638	2.223	1.776
TGGT1_253700-t26_1-p1	1045	S	transporter, major facilitator family protein GN=TGGT1_253700	0.989	LMTLSRGSAEWDSEPHVEAFSAMPR	3	S5	9.69925e-08	6	2964.25			1.889
TGGT1_253700-t26_1-p1	1048	S	transporter, major facilitator family protein GN=TGGT1_253700	0.989	LMTLSRGSAEWDSEPHVEAFSAMPR	3	S8	9.69925e-08	6	2964.25			1.889
TGGT1_253700-t26_1-p1	570	S	transporter, major facilitator family protein GN=TGGT1_253700	1	RLSLGLVQRPAPGATGR	5	S3	0.000824103	5	1828.99	1.473	1.848	0.744	0.897	1.05	0.864	1.446	0.33857
TGGT1_253700-t26_1-p1	781	S	transporter, major facilitator family protein GN=TGGT1_253700	1	SAGPADVPVLHPYQSR	6	S15	0.000295517	6	1773.83	1.561	1.428	1.051	0.736	1.023	1.081	1.423	0.106238
TGGT1_253700-t26_1-p1	504	S	transporter, major facilitator family protein GN=TGGT1_253700	1	SGGMRPLGDAETLDTSSIVVR	6	S1	1.79371e-07	6	2241.06	1.81	1.802	1.896	0.659	0.774	0.828	2.436	0.000211671
TGGT1_253700-t26_1-p1	938	S	transporter, major facilitator family protein GN=TGGT1_253700	1	SNASSSVSENVHATQVPQGVASPR	14	S22	1.76848e-09	14	2489.14	0.985	1.151	1.243	1.166	0.803	1.104	1.1	0.486581
TGGT1_253700-t26_1-p1	917	S	transporter, major facilitator family protein GN=TGGT1_253700	1	SNASSSVSENVHATQVPQGVASPR	11	S1	5.5425e-05	5	2569.11	1.199	1.332	1.183	1.025	0.878	1.045	1.26	0.0251537
TGGT1_253700-t26_1-p1	454	S	transporter, major facilitator family protein GN=TGGT1_253700	1	STGEAGVSIEDATK	1	S8	4.51804e-06	1	1444.62	1.009	1.146	1.677	0.984	1.185	0.729	1.322	0.25708
TGGT1_253700-t26_1-p1	834	S	transporter, major facilitator family protein GN=TGGT1_253700	1	VGSISGPGEAAPGLLNR	7	S3	1.1579e-05	7	1674.82	1.956	1.817	2.177	0.443	0.935	0.721	2.835	0.00853111
TGGT1_253700-t26_1-p1	202	S	transporter, major facilitator family protein GN=TGGT1_253700	1	VVGRPSDVLPEHGAEESR	15	S6	4.19607e-08	15	2013.94	2.073	1.887	1.719	0.823	0.607	0.754	2.6	0.000803717
TGGT1_253700-t26_1-p1	23	S	transporter, major facilitator family protein GN=TGGT1_253700	0.996	YPPQQEIILVHSSSPHSR	4	S14	6.80998e-08	5	2155.03	1.566	1.505	1.173	0.945	0.743	1.059	1.545	0.0339137
TGGT1_284190-t26_1-p1	731	S	pyruvate carboxylase GN=TGGT1_284190	1	AAIPGGAGSIAGAPEDLDLR	4	S9	6.02799e-06	4	1930.93	1.622	1.698	2.682	0.763	0.798	0.491	2.925	0.00870428
TGGT1_263070-t26_1-p1	238	S	CMGC kinase, CK2 family GN=TGGT1_263070	1	AASASSAGTTAGEAAR	1	S3	1.65797e-05	1	1458.62	1.393	1.322	1.286	0.962	0.904	0.974	1.409	0.000479051
TGGT1_263070-t26_1-p1	117	S	CMGC kinase, CK2 family GN=TGGT1_263070	1	GLSGGPSYAASQEPESSQNVAR	7	S3	2.10255e-08	10	2271.99	0.817	0.729	0.858	1.292	0.988	1.173	0.696	0.0176803
TGGT1_263070-t26_1-p1	461	S	CMGC kinase, CK2 family GN=TGGT1_263070	1	YNLELESHFTSLLGK	10	S7	6.12718e-06	6	1830.87	1.228	0.992	1.119	0.892	0.873	1.35	1.072	0.605548
TGGT1_215150-t26_1-p1	195	S	AP2 domain transcription factor AP2X-9 GN=TGGT1_215150	1	GLESPMSCR	4	S4	0.02369	4	1116.42	0.511	0.728	0.661	1.042	1.367	1.256	0.518	0.00755476
TGGT1_215150-t26_1-p1	884	S	AP2 domain transcription factor AP2X-9 GN=TGGT1_215150	0.995	QNDPHEPSHATLSPSSGSVSGQR	1	S13	5.63357e-05	3	2455.06				0.815	0.542	0.837
TGGT1_215150-t26_1-p1	945	S	AP2 domain transcription factor AP2X-9 GN=TGGT1_215150	1	TYFSPQR	3	S4	0.045085	3	978.408	0.515	0.763	0.914	1.094	1.28	1.171	0.618	0.0447048
TGGT1_215150-t26_1-p1	501	S	AP2 domain transcription factor AP2X-9 GN=TGGT1_215150	1	VTGLSPLR	3	S5	0.0138155	3	922.476	0.774	0.745	0.643	1.59	0.885	1.052	0.613	0.0650167
TGGT1_271050-t26_1-p1	105	T	SAG-related sequence SRS34A GN=TGGT1_271050	1	GPATYTLSYDGTPEKPQVLCYK	1	T4	1.52189e-06	1	2568.17
TGGT1_232340-t26_1-p1	290	S	protein phosphatase 2C domain-containing protein GN=TGGT1_232340	1	KPESEEEKDTEK	8	S4	0.000356764	7	1528.64	0.704	0.564	0.748	0.924	1.226	1.485	0.555	0.0235701
TGGT1_232340-t26_1-p1	276	S	protein phosphatase 2C domain-containing protein GN=TGGT1_232340	1	LNSTKIEEEDSEK	11	S3	4.11068e-05	10	1601.69	0.435	0.589	0.61	1.273	1.505	0.972	0.436	0.00771251
TGGT1_232340-t26_1-p1	543	S	protein phosphatase 2C domain-containing protein GN=TGGT1_232340	1	YLGRDENQFESDNDE	1	S11	0.112309	1	1910.71	0.529	0.868	1.319	1.111	1.036	1.19	0.814	0.366027
TGGT1_294440-t26_1-p1	638	S	NOL1/NOP2/sun family protein GN=TGGT1_294440	1	FSSFGEEADK	3	S3	0.00728071	3	1196.45			0.639	0.81	0.974	0.902	0.714
TGGT1_244670-t26_1-p1	5	S	hypothetical protein GN=TGGT1_244670	1	SVPTPSCPVPAPEQPR	4	S1	0.000446954	4	1798.82	1.12	1.103	1.011	0.994	0.874	1.278	1.028	0.752297
TGGT1_269950-t26_1-p1	515	S	Thioredoxin domain-containing protein(predict) GN=TGGT1_269950	1	QTDKSETEHADR	3	S5	0.00246914	2	1496.6	1.042	0.897	1.022	0.982	1.136	1.134	0.911	0.237144
TGGT1_269950-t26_1-p1	713	S	Thioredoxin domain-containing protein(predict) GN=TGGT1_269950	1	SNSSPSAGASGVAAR	5	S1	3.5496e-05	5	1398.6	1.06	1.05	1.027	1.049	1.158	0.967	0.988	0.872016
TGGT1_245560-t26_1-p1	964	S	hypothetical protein GN=TGGT1_245560	1	AASTDAPVECGGR	6	S3	0.000330891	6	1370.54	1.127	1.409	1.301	0.971	1.056	0.871	1.324	0.0312408
TGGT1_245560-t26_1-p1	136	S	hypothetical protein GN=TGGT1_245560	1	EKSVDGTGESDGR	12	S3	0.000192919	12	1416.56	0.973	1.14	1.177	0.933	1.192	0.994	1.055	0.587305
TGGT1_245560-t26_1-p1	1109	S	hypothetical protein GN=TGGT1_245560	1	ESLASAPPAGSTDGSGDDQRPEESSAAETSR	1	S11	8.74573e-05	1	3302.24	1.001	0.926	1.48			1.666	0.682
TGGT1_245560-t26_1-p1	1110	T	hypothetical protein GN=TGGT1_245560	1	ESLASAPPAGSTDGSGDDQRPEESSAAETSR	1	T12	8.74573e-05	1	3302.24	1.001	0.926	1.48			1.666	0.682
TGGT1_245560-t26_1-p1	1113	S	hypothetical protein GN=TGGT1_245560	1	ESLASAPPAGSTDGSGDDQRPEESSAAETSR	1	S15	8.74573e-05	1	3302.24	1.001	0.926	1.48			1.666	0.682
TGGT1_245560-t26_1-p1	896	S	hypothetical protein GN=TGGT1_245560	1	GRSESFADPSLQAPLLPVAPQK	2	S3	0.00031187	1	2468.16
TGGT1_245560-t26_1-p1	898	S	hypothetical protein GN=TGGT1_245560	1	GRSESFADPSLQAPLLPVAPQK	1	S5	0.00031187	1	2468.16
TGGT1_245560-t26_1-p1	321	T	hypothetical protein GN=TGGT1_245560	1	HEGEKTPPAR	4	T6	0.0379933	4	1201.54	0.874	2.141	2.09	0.109	1.314	1.02	2.09	0.264039
TGGT1_245560-t26_1-p1	954	S	hypothetical protein GN=TGGT1_245560	1	RGSLCGASGR	7	S3	3.28948e-05	7	1100.47	0.846	1.534	1.381	0.93	1.09	0.907	1.285	0.311457
TGGT1_245560-t26_1-p1	391	S	hypothetical protein GN=TGGT1_245560	1	RQESLEVSALGDEPR	7	S4	1.1086e-05	7	1765.81	1.193	1.22	0.994	1.158	0.941	0.961	1.113	0.308918
TGGT1_245560-t26_1-p1	869	S	hypothetical protein GN=TGGT1_245560	1	SAAAGVALADVHRPGDSPEGVR	13	S17	1.51694e-08	13	2212.05	1.078	1.132	1.4	1.169	0.804	1.008	1.211	0.219723
TGGT1_245560-t26_1-p1	69	S	hypothetical protein GN=TGGT1_245560	0.993	SSSDSEASCNPSPAPLEER	3	S3	1.08474e-05	3	2099.82	0.709	0.826		1.229	0.835	0.986	0.755	0.178845
TGGT1_245560-t26_1-p1	243	T	hypothetical protein GN=TGGT1_245560	1	THEETEEETKQTEEETK	1	T5	0.00206838	1	2158.85
TGGT1_269900-t26_1-p1	545	S	WD domain, G-beta repeat-containing protein GN=TGGT1_269900	1	ARSPVLGGEGGGR	4	S3	0.000325593	4	1292.61	1.885	1.934	1.468	0.858	0.702	0.774	2.265	0.00151148
TGGT1_269900-t26_1-p1	54	S	WD domain, G-beta repeat-containing protein GN=TGGT1_269900	1	SNSVELSR	2	S3	0.0453553	2	971.419		1.01	1.131	0.925	0.831	1.067	1.138	0.286549
TGGT1_269900-t26_1-p1	584	T	WD domain, G-beta repeat-containing protein GN=TGGT1_269900	0.991	TTTSHLRPPDSR	2	T3	0.0918838	2	1447.67	0.771		0.816	0.907	0.927	1.231	0.777	0.15536
TGGT1_241880-t26_1-p1	1235	S	3'5'-cyclic nucleotide phosphodiesterase domain-containing protein GN=TGGT1_241880	1	ERPPTEVAPQVDGEETCVSDGVHER	9	S19	2.75074e-15	8	2873.24	0.523	0.626	0.351	1.418	1.089	1.295	0.395	0.00711316
TGGT1_241880-t26_1-p1	1162	S	3'5'-cyclic nucleotide phosphodiesterase domain-containing protein GN=TGGT1_241880	1	GSGVFFPTPECSGGSGAPR	5	S2	3.85861e-06	5	1946.81	1.622	1.289	1.992	0.712	0.902	0.888	1.96	0.0107766
TGGT1_241880-t26_1-p1	73	S	3'5'-cyclic nucleotide phosphodiesterase domain-containing protein GN=TGGT1_241880	1	HSAGEFPGSCK	4	S2	1.18337e-05	4	1256.48	1.727	1.564	1.146	0.872	0.939	0.86	1.661	0.0175259
TGGT1_241880-t26_1-p1	91	S	3'5'-cyclic nucleotide phosphodiesterase domain-containing protein GN=TGGT1_241880	1	LSLNSTVLGEDCPMR	2	S2	0.000749324	2	1771.78				0.7
TGGT1_241880-t26_1-p1	172	S	3'5'-cyclic nucleotide phosphodiesterase domain-containing protein GN=TGGT1_241880	1	NLSTKVSFEATR	1	S7	0.00445183	1	1512.65	0.73	1.362	1.455	0.993	0.818	1.204	1.176	0.624437
TGGT1_241880-t26_1-p1	168	S	3'5'-cyclic nucleotide phosphodiesterase domain-containing protein GN=TGGT1_241880	0.991	NLSTKVSFEATR	1	S3	0.00445183	1	1512.65	0.73	1.362	1.455	0.993	0.818	1.204	1.176	0.624437
TGGT1_307990-t26_1-p1	154	S	arrestin (or s-antigen), n-terminal domain-containing protein GN=TGGT1_307990	1	AASAAALADDK	7	S3	0.000410218	7	1083.47	0.999	0.679	0.803	1.118	1.212	1.104	0.722	0.0434814
TGGT1_252320-t26_1-p1	161	S	Sas10/Utp3/C1D family protein GN=TGGT1_252320	1	SRLSSDSPGKDVAGPPTSR	5	S4	6.66667e-05	5	2073.9	1.316	1.171	1.506	0.945	0.987	0.911	1.405	0.0117826
TGGT1_236870-t26_1-p1	92	T	Putative transmembrane protein(predict) GN=TGGT1_236870	1	LGAHRRTSDSLDGK	1	T7	0.0702415	1	1752.69	0.591	1.434	0.91	0.686	1.153	1.437	0.896	0.720751
TGGT1_236870-t26_1-p1	93	S	Putative transmembrane protein(predict) GN=TGGT1_236870	1	LGAHRRTSDSLDGK	1	S8	0.0702415	1	1752.69	0.591	1.434	0.91	0.686	1.153	1.437	0.896	0.720751
TGGT1_236870-t26_1-p1	95	S	Putative transmembrane protein(predict) GN=TGGT1_236870	1	LGAHRRTSDSLDGK	1	S10	0.0702415	1	1752.69	0.591	1.434	0.91	0.686	1.153	1.437	0.896	0.720751
TGGT1_236870-t26_1-p1	120	S	Putative transmembrane protein(predict) GN=TGGT1_236870	1	VLEPVHADSKEEELDDDEDESVSVPVDK	27	S21	1.04214e-08	12	3204.4	1.647	0.694	0.769	1	1.15	1.048	0.972	0.722118
TGGT1_236870-t26_1-p1	122	S	Putative transmembrane protein(predict) GN=TGGT1_236870	1	VLEPVHADSKEEELDDDEDESVSVPVDKR	15	S23	0.00180657	5	3440.47	0.889	1.508	1.034	0.949	1.12	0.989	1.122	0.605722
TGGT1_236870-t26_1-p1	108	S	Putative transmembrane protein(predict) GN=TGGT1_236870	1	VLEPVHADSKEEELDDDEDESVSVPVDKR	10	S9	4.59239e-06	10	3520.43	1.729	1.274	1.094	0.929	1.06	0.815	1.461	0.0766211
TGGT1_246330-t26_1-p1	397	S	CRAL/TRIO domain-containing protein GN=TGGT1_246330	1	KGGNGAADSDTLLEKEEGEEDVQDEEDEESNADLNEDEEK	3	S30	4.99927e-14	3	4462.77				0.915	0.562	0.709
TGGT1_246330-t26_1-p1	4	S	CRAL/TRIO domain-containing protein GN=TGGT1_246330	0.988	MASSAPSDAAVSDPVVGPPPVLCIFPFR	1	S4	1.43934e-05	3	2875.37
TGGT1_290678-t26_1-p1	2691	S	Putative transmembrane protein(predict) GN=TGGT1_290678	1	AIAGDSERSPSR	1	S9	0.0100013	3	1325.58	1.473	1.068	1.141	1.385		0.815	1.116	0.60686
TGGT1_203010-t26_1-p1	1042	T	aurora kinase GN=TGGT1_203010	1	ITDSALTETTPCGHHTPEKQDSPTNR	4	T16	9.42863e-07	4	3053.27	0.385	0.951	0.639	1.005	1.445	1.182	0.544	0.078002
TGGT1_203010-t26_1-p1	1048	S	aurora kinase GN=TGGT1_203010	1	ITDSALTETTPCGHHTPEKQDSPTNR	4	S22	9.42863e-07	4	3053.27	0.385	0.951	0.639	1.005	1.445	1.182	0.544	0.078002
TGGT1_260540-t26_1-p1	582	S	alveolin domain containing intermediate filament IMC14 GN=TGGT1_260540	1	LNNEDFMKSPR	9	S9	9.18347e-05	6	1430.61	0.631	0.553	0.967	1.185	1.483	0.884	0.606	0.087021
TGGT1_260540-t26_1-p1	291	S	alveolin domain containing intermediate filament IMC14 GN=TGGT1_260540	1	LRSPRSPPINMDVVVMSR	1	S3	1.99471e-05	1	2214.03						0.759
TGGT1_260540-t26_1-p1	294	S	alveolin domain containing intermediate filament IMC14 GN=TGGT1_260540	1	LRSPRSPPINMDVVVMSR	1	S6	1.99471e-05	1	2214.03						0.759
TGGT1_260540-t26_1-p1	465	S	alveolin domain containing intermediate filament IMC14 GN=TGGT1_260540	1	QIHPGQLFGEGALSSSAVSPR	9	S19	5.12054e-11	6	2218.07	1.262	1.126	1.049	0.735	0.923	1.429	1.113	0.517643
TGGT1_260540-t26_1-p1	461	S	alveolin domain containing intermediate filament IMC14 GN=TGGT1_260540	1	QIHPGQLFGEGALSSSAVSPR	3	S15	7.36487e-10	3	2298.03	0.958	0.596	0.46	1.227	1.23	1.156	0.557	0.0430146
TGGT1_260540-t26_1-p1	330	T	alveolin domain containing intermediate filament IMC14 GN=TGGT1_260540	1	RVFGDCCSSDVAEVRTPR	1	T16	1.35316e-08	1	2190.94		0.528	0.715	1.297	0.803	1.059	0.59	0.0915626
TGGT1_260540-t26_1-p1	239	S	alveolin domain containing intermediate filament IMC14 GN=TGGT1_260540	1	RVPISGPATPVLMER	2	S5	0.00117799	2	1702.87
TGGT1_260540-t26_1-p1	642	S	alveolin domain containing intermediate filament IMC14 GN=TGGT1_260540	1	THTSVAYVGGTASVPQQVPIYQEAPVILSPR	1	S29	7.27179e-05	1	3345.69				0.677	0.482	1.049
TGGT1_260540-t26_1-p1	216	S	alveolin domain containing intermediate filament IMC14 GN=TGGT1_260540	1	TNSVPVFESTQGR	3	S3	0.000466517	3	1501.67	1.011	0.794	1.004	1.163	0.8	1.344	0.849	0.4469
TGGT1_316650-t26_1-p1	1164	S	hypothetical protein GN=TGGT1_316650	1	AETCEEGNRSPTR	5	S10	0.00201524	6	1586.63	0.279		0.389	0.965	1.076	1.38	0.293	0.00687122
TGGT1_316650-t26_1-p1	690	S	hypothetical protein GN=TGGT1_316650	1	DESPSLLSR	3	S3	0.0133007	2	1083.47	0.505		0.868	1.281	0.851	0.986	0.661	0.184407
TGGT1_316650-t26_1-p1	1095	S	hypothetical protein GN=TGGT1_316650	1	GEAESPQSFEEK	3	S8	0.00027404	3	1417.55	1.025	1.101	1.052	1.007	1.172	0.981	1.006	0.894554
TGGT1_316650-t26_1-p1	527	S	hypothetical protein GN=TGGT1_316650	1	GKSGEGQETEQEER	4	S3	0.000176925	4	1643.65				0.7
TGGT1_316650-t26_1-p1	725	S	hypothetical protein GN=TGGT1_316650	1	GPHDGATGAAVTPASPLVQGLGDGPEVDAR	1	S15	0.00162793	1	2892.35
TGGT1_316650-t26_1-p1	1223	S	hypothetical protein GN=TGGT1_316650	1	GRSSGREEGPR	1	S3	0.023427	1	1347.52	0.494	0.597	0.507	0.127	2.153	1.566	0.415	0.715778
TGGT1_316650-t26_1-p1	1224	S	hypothetical protein GN=TGGT1_316650	1	GRSSGREEGPR	1	S4	0.023427	1	1347.52	0.494	0.597	0.507	0.127	2.153	1.566	0.415	0.715778
TGGT1_316650-t26_1-p1	1107	S	hypothetical protein GN=TGGT1_316650	1	SGETATVSPR	3	S8	0.00728071	3	1084.47				0.786		0.665
TGGT1_316650-t26_1-p1	663	S	hypothetical protein GN=TGGT1_316650	1	SLQLEVANLTSPR	2	S11	0.000157064	2	1507.75				0.7
TGGT1_316650-t26_1-p1	255	S	hypothetical protein GN=TGGT1_316650	1	SQKPLSPVSQSPR	8	S6	0.00866455	3	1570.7				0.727	0.759	0.711
TGGT1_316650-t26_1-p1	258	S	hypothetical protein GN=TGGT1_316650	1	SQKPLSPVSQSPR	2	S9	0.00866455	3	1570.7				0.727	0.759	0.711
TGGT1_316650-t26_1-p1	268	S	hypothetical protein GN=TGGT1_316650	0.958	SQKPLSPVSQSPRDPVPVSHLTSAAAPSASPSSLLTASQK	5	S19	7.30911e-08	5	4171.05					0.741
TGGT1_316650-t26_1-p1	1072	S	hypothetical protein GN=TGGT1_316650	1	SVTQESFDSARPQPGTLR	3	S6	0.000145596	2	2055.95			0.629	1.032	0.964	0.676	0.706
TGGT1_316650-t26_1-p1	1069	T	hypothetical protein GN=TGGT1_316650	1	SVTQESFDSARPQPGTLR	1	T3	0.0360564	1	2135.92		0.582		1.033	0.886	0.766	0.65
TGGT1_316650-t26_1-p1	996	S	hypothetical protein GN=TGGT1_316650	1	TVSEAAAGR	3	S3	0.0224053	3	941.409
TGGT1_239440-t26_1-p1	1185	T	protein kinase (incomplete catalytic triad) GN=TGGT1_239440	0.997	EFSSSDRHDTAEFLLALR	4	T10	0.0139664	5	2333.92		1.915		0.582	0.87	0.721	2.644
TGGT1_239440-t26_1-p1	1292	S	protein kinase (incomplete catalytic triad) GN=TGGT1_239440	1	FFSDTEGDGGNK	6	S3	9.80128e-05	6	1353.5	1.191	1.267	1.347	1.084	0.896	0.927	1.309	0.0167028
TGGT1_239440-t26_1-p1	1506	S	protein kinase (incomplete catalytic triad) GN=TGGT1_239440	1	HEESDSRPEALR	5	S4	0.0301812	5	1505.64	1.736	1.516	1.538			1.109	1.44
TGGT1_294898-t26_1-p1	247	S	tetratricopeptide repeat-containing protein GN=TGGT1_294898	1	LVVPEVAESGDATDSDKNAAGEADGEK	4	S15	8.6897e-07	2	2754.2	0.824	0.812	0.783	1.365	1.017	1.058	0.703	0.0212667
TGGT1_294898-t26_1-p1	47	S	tetratricopeptide repeat-containing protein GN=TGGT1_294898	1	SAPTEQPSSAMHSR	12	S13	1.28569e-06	10	1565.64	0.924	0.982	0.707	0.962	1.247	1.18	0.771	0.108537
TGGT1_294898-t26_1-p1	43	S	tetratricopeptide repeat-containing protein GN=TGGT1_294898	1	SAPTEQPSSAMHSR	4	S9	0.0346264	3	1645.61	0.944	1.058	0.74	1.019	1.236	1.076	0.823	0.167639
TGGT1_274010-t26_1-p1	2697	S	hypothetical protein GN=TGGT1_274010	0.989	DDDFWGSGTGPASPGRPPNASR	1	S13	0.056446	1	2323.97
TGGT1_274010-t26_1-p1	3419	S	hypothetical protein GN=TGGT1_274010	1	SVSGVYSLQVHPVGGATELQR	4	S3	1.12684e-05	4	2264.11				0.8		0.65
TGGT1_270840-t26_1-p1	606	S	poly(ADP-ribose) polymerase catalytic domain-containing protein GN=TGGT1_270840	1	EQDADASDNER	8	S7	0.00100132	4	1329.46	0.931	1.153	1.14	0.284	1.15	1.767	1.007	0.675734
TGGT1_270840-t26_1-p1	271	S	poly(ADP-ribose) polymerase catalytic domain-containing protein GN=TGGT1_270840	1	YDSEAEDDIPK	8	S3	3.62762e-05	8	1361.51	0.833	0.914	1.372	1.177	1.121	0.873	0.984	0.86442
TGGT1_270620-t26_1-p1	907	S	DEAD/DEAH box helicase domain-containing protein GN=TGGT1_270620	1	AAQAADIMLDSDISEDEEASAR	1	S11	5.10874e-05	1	2467.96						0.759
TGGT1_270620-t26_1-p1	910	S	DEAD/DEAH box helicase domain-containing protein GN=TGGT1_270620	1	AAQAADIMLDSDISEDEEASAR	1	S14	5.10874e-05	1	2467.96						0.759
TGGT1_200290-t26_1-p1	20	T	rhomboid protease ROM1 GN=TGGT1_200290	1	TEDEADEHTPLYNAETGSR	1	T9	3.49218e-05	1	2214.88					0.741
TGGT1_261610-t26_1-p1	723	S	ERCC4 domain-containing protein(predict) GN=TGGT1_261610	1	KDEPHVVSDEEDGEAPK	1	S8	7.74198e-06	1	1960.82				0.678	0.764
TGGT1_286140-t26_1-p1	213	T	GINS complex protein(predict) GN=TGGT1_286140	1	GGRDTPPATPVDVVLEEAR	12	T5	1.28988e-09	11	2058.99	0.878	0.721	0.813	1.042	1.418	1.001	0.697	0.0470238
TGGT1_286140-t26_1-p1	217	T	GINS complex protein(predict) GN=TGGT1_286140	1	GGRDTPPATPVDVVLEEAR	1	T9	1.06718e-05	1	2138.95
TGGT1_321290-t26_1-p1	190	S	Prp18 domain-containing protein GN=TGGT1_321290	0.995	REQGDADEDSGSSPHARPGGEEAPDAGSR	3	S13	1.54524e-10	3	3017.23				0.614		0.852
TGGT1_265270-t26_1-p1	289	S	hypothetical protein GN=TGGT1_265270	1	RASSSRSTQVGEEDGDR	1	S3	0.00566146	1	2076.74				0.649	0.77	0.785
TGGT1_265270-t26_1-p1	290	S	hypothetical protein GN=TGGT1_265270	1	RASSSRSTQVGEEDGDR	1	S4	0.00566146	1	2076.74				0.649	0.77	0.785
TGGT1_265270-t26_1-p1	293	S	hypothetical protein GN=TGGT1_265270	1	RASSSRSTQVGEEDGDR	1	S7	0.00566146	1	2076.74				0.649	0.77	0.785
TGGT1_285950-t26_1-p1	221	S	Putative RNA methyltransferase(predict) GN=TGGT1_285950	1	ADEAALSDVEEKK	11	S7	4.31675e-05	11	1484.65	1.017	0.892	1.208	1.084	1.135	0.961	0.98	0.814108
TGGT1_285950-t26_1-p1	176	S	Putative RNA methyltransferase(predict) GN=TGGT1_285950	0.981	NISFSQSPKDEEDEDEEQATSVGEGER	2	S3	6.98174e-06	2	3092.25	1.419	0.842	1.408	1.592	0.774	0.563	1.253	0.449555
TGGT1_285950-t26_1-p1	333	T	Putative RNA methyltransferase(predict) GN=TGGT1_285950	1	QTGAETESDSEGDDDDCQIHIVR	1	T6	6.29613e-06	1	2816.96	0.745	0.589	0.529	1.14	1.139	1.401	0.506	0.00495934
TGGT1_285950-t26_1-p1	335	S	Putative RNA methyltransferase(predict) GN=TGGT1_285950	1	QTGAETESDSEGDDDDCQIHIVR	1	S8	6.29613e-06	1	2816.96	0.745	0.589	0.529	1.14	1.139	1.401	0.506	0.00495934
TGGT1_285950-t26_1-p1	337	S	Putative RNA methyltransferase(predict) GN=TGGT1_285950	1	QTGAETESDSEGDDDDCQIHIVR	1	S10	6.29613e-06	1	2816.96	0.745	0.589	0.529	1.14	1.139	1.401	0.506	0.00495934
TGGT1_232080-t26_1-p1	6046	S	Chorein_N domain-containing protein(predict) GN=TGGT1_232080	1	ASEASGHPLDFEEYSMEEDHDGEDDDQSSR	7	S15	6.8247e-10	7	3464.27	1.01	0.769	0.339	1.869	0.887	0.768	0.601	0.2874
TGGT1_232080-t26_1-p1	1042	S	Chorein_N domain-containing protein(predict) GN=TGGT1_232080	1	DANGDRSDVEGSPSR	6	S7	8.06192e-05	6	1642.63	1.469	1.242		0.945	0.898		1.471	0.0487232
TGGT1_232080-t26_1-p1	1647	S	Chorein_N domain-containing protein(predict) GN=TGGT1_232080	1	DHSFVTTR	1	S3	0.158887	1	1042.44	1.645	1.082	1.516	0.839	0.81	1.111	1.537	0.0593514
TGGT1_232080-t26_1-p1	7138	S	Chorein_N domain-containing protein(predict) GN=TGGT1_232080	1	EDGYLDEYSDEEEEAEDVPVVK	4	S9	5.66426e-05	4	2639.04	0.887	0.926	0.804	1.057	1.187	1.136	0.774	0.00884482
TGGT1_232080-t26_1-p1	4235	S	Chorein_N domain-containing protein(predict) GN=TGGT1_232080	0.987	ESSAGGTCQIGVESLERPSPR	3	S3	0.0111315	1	2298.01		1.833
TGGT1_232080-t26_1-p1	1620	T	Chorein_N domain-containing protein(predict) GN=TGGT1_232080	1	FRTTDFHGVNDDPVISVSR	2	T3	4.31645e-09	8	2242.03						0.759
TGGT1_232080-t26_1-p1	8255	S	Chorein_N domain-containing protein(predict) GN=TGGT1_232080	1	GGEILSAEK	3	S6	0.0227827	3	983.445	1.293	1.021	0.677	1.096	1.031	1.107	0.925	0.587681
TGGT1_232080-t26_1-p1	2416	S	Chorein_N domain-containing protein(predict) GN=TGGT1_232080	1	GGSLGNEPLDSR	6	S3	0.00357558	6	1281.55	0.651	1.038	0.993	1.079	1.069	1.204	0.8	0.189367
TGGT1_232080-t26_1-p1	1031	S	Chorein_N domain-containing protein(predict) GN=TGGT1_232080	1	GREEESSLSR	2	S7	0.0534082	2	1229.52	1.216	0.509	1.24	0.933	1.178	1.149	0.91	0.61267
TGGT1_232080-t26_1-p1	4020	S	Chorein_N domain-containing protein(predict) GN=TGGT1_232080	1	GVSPTPDGGAGTPGVGGPSGALGPSGGGAGK	5	S3	1.01085e-10	5	2556.17	1.175	1.427	1.238	1.098	0.704	1.092	1.327	0.130999
TGGT1_232080-t26_1-p1	8269	S	Chorein_N domain-containing protein(predict) GN=TGGT1_232080	1	LRPLWEDADLSEGR	1	S11	0.00130779	1	1736.8					0.741
TGGT1_232080-t26_1-p1	990	S	Chorein_N domain-containing protein(predict) GN=TGGT1_232080	1	NSCVAAGGDSDEDALVTGHR	7	S10	1.94196e-10	6	2110.85	0.967	0.79	0.976	1.241	1.203	0.877	0.823	0.224073
TGGT1_232080-t26_1-p1	440	T	Chorein_N domain-containing protein(predict) GN=TGGT1_232080	1	QGASQLPNPGQGLETDSEKDDAETGGELR	2	T15	1.03537e-07	2	3159.32	0.865	0.777	0.813	1.172	1.31	0.952	0.715	0.0291874
TGGT1_232080-t26_1-p1	442	S	Chorein_N domain-containing protein(predict) GN=TGGT1_232080	1	QGASQLPNPGQGLETDSEKDDAETGGELR	2	S17	1.03537e-07	2	3159.32	0.865	0.777	0.813	1.172	1.31	0.952	0.715	0.0291874
TGGT1_232080-t26_1-p1	4015	S	Chorein_N domain-containing protein(predict) GN=TGGT1_232080	1	QHMPGGSLATERPDASGVHAMSPR	7	S22	2.37385e-05	7	2569.14	1.061	1.004	1.182	0.939	1.228	0.971	1.035	0.70748
TGGT1_232080-t26_1-p1	8035	S	Chorein_N domain-containing protein(predict) GN=TGGT1_232080	1	RGSGATEHLFHQPSR	6	S3	4.07435e-06	6	1759.8	1.021	1.203	1.15	1.099	1.088	0.887	1.098	0.325326
TGGT1_232080-t26_1-p1	5352	S	Chorein_N domain-containing protein(predict) GN=TGGT1_232080	1	RPPSPKPQTTK	3	S4	0.0818352	3	1316.67				0.587	0.862	0.758
TGGT1_232080-t26_1-p1	1395	S	Chorein_N domain-containing protein(predict) GN=TGGT1_232080	1	RRSSGANASDYLPDAHQR	5	S3	5.25608e-10	4	2160.9	0.785	1.704	1.5	0.852	0.912	1.078	1.404	0.308708
TGGT1_232080-t26_1-p1	1396	S	Chorein_N domain-containing protein(predict) GN=TGGT1_232080	1	RRSSGANASDYLPDAHQR	5	S4	5.25608e-10	4	2160.9	0.785	1.704	1.5	0.852	0.912	1.078	1.404	0.308708
TGGT1_232080-t26_1-p1	1088	S	Chorein_N domain-containing protein(predict) GN=TGGT1_232080	1	SFASFESGSTPTTSPCSPSNPR	6	S4	2.28876e-06	6	2380.98		1.077	0.661	0.88	1.186	0.914	0.875	0.531341
TGGT1_232080-t26_1-p1	7470	S	Chorein_N domain-containing protein(predict) GN=TGGT1_232080	1	SPSLHLNDEDDVR	3	S3	0.000864166	3	1576.66	1.294	0.83	0.862	1.07	0.903	1.27	0.921	0.615885
TGGT1_232080-t26_1-p1	5684	S	Chorein_N domain-containing protein(predict) GN=TGGT1_232080	1	SSRLSDSSEFFGNLEEFER	4	S5	1.42571e-06	6	2315.98	1.526			1.09	0.867	0.366	1.971
TGGT1_232080-t26_1-p1	3857	S	Chorein_N domain-containing protein(predict) GN=TGGT1_232080	1	TLSSGPIR	2	S4	0.023167	2	910.439	0.884			0.786	0.938	0.875	1.02
TGGT1_232080-t26_1-p1	5991	S	Chorein_N domain-containing protein(predict) GN=TGGT1_232080	1	VGDGADDENEIRSDVPTDASAK	3	S13	1.00319e-08	3	2340.98		1.125		1.101	0.712	0.647	1.372
TGGT1_272550-t26_1-p1	1857	S	Component of IIS longevity pathway protein SMK-1(predict) GN=TGGT1_272550	1	HSSDDEAQSAGEELDKR	15	S3	1.12094e-10	4	1953.78	0.663	0.846	0.807	1.13	1.203	1.162	0.663	0.00560019
TGGT1_272550-t26_1-p1	415	S	Component of IIS longevity pathway protein SMK-1(predict) GN=TGGT1_272550	1	KPETEILAGDKLQEEDSSEESEEEDEKAEGEK	3	S17	7.64253e-09	2	3847.51				0.921	0.589	0.675
TGGT1_272550-t26_1-p1	416	S	Component of IIS longevity pathway protein SMK-1(predict) GN=TGGT1_272550	1	KPETEILAGDKLQEEDSSEESEEEDEKAEGEK	3	S18	7.64253e-09	2	3847.51				0.921	0.589	0.675
TGGT1_272550-t26_1-p1	419	S	Component of IIS longevity pathway protein SMK-1(predict) GN=TGGT1_272550	1	KPETEILAGDKLQEEDSSEESEEEDEKAEGEK	3	S21	7.64253e-09	2	3847.51				0.921	0.589	0.675
TGGT1_272550-t26_1-p1	1856	S	Component of IIS longevity pathway protein SMK-1(predict) GN=TGGT1_272550	1	RHSSDDEAQSAGEELDKR	11	S3	1.84916e-10	7	2189.85	0.634	0.65	0.701	1.23	1.204	1.186	0.548	4.71043e-05
TGGT1_272550-t26_1-p1	1863	S	Component of IIS longevity pathway protein SMK-1(predict) GN=TGGT1_272550	1	RHSSDDEAQSAGEELDKR	4	S10	1.8153e-08	4	2269.82	1.526	0.634	0.861	1.066	1.023	1.143	0.935	0.631909
TGGT1_272550-t26_1-p1	1651	S	Component of IIS longevity pathway protein SMK-1(predict) GN=TGGT1_272550	1	RLSPGR	3	S3	0.105261	3	765.377	0.67	0.687	0.761	1.122	1.21	1.245	0.592	0.000459345
TGGT1_243290-t26_1-p1	417	S	Putative transmembrane protein(predict) GN=TGGT1_243290	1	GSSSDWGR	3	S4	0.0961366	3	931.331	0.943	0.925	0.983	1.023	1.03	1.241	0.866	0.0992597
TGGT1_243290-t26_1-p1	365	S	Putative transmembrane protein(predict) GN=TGGT1_243290	1	RLSQDREER	4	S3	0.101247	4	1268.57	1.157	0.817	1.346	0.856	1.126	1.139	1.064	0.792451
TGGT1_243290-t26_1-p1	451	S	Putative transmembrane protein(predict) GN=TGGT1_243290	1	SAGLTGQEPFPDQADGPFAASGQPPRPTAQVEEK	2	S1	5.07629e-08	2	3560.63
TGGT1_243290-t26_1-p1	398	S	Putative transmembrane protein(predict) GN=TGGT1_243290	1	STFSDIEEER	7	S4	0.00359429	5	1292.5	0.946	1.024	0.732	1.24	1.179	0.911	0.811	0.205733
TGGT1_232370-t26_1-p1	511	S	CW-type Zinc Finger protein GN=TGGT1_232370	1	ADAGGVPQGALEADQLDTLEKPDAVSEKEHPASVEGAK	10	S26	2.64807e-10	12	3909.84	1.053	0.981	1.161	1.014	1.055	1.087	1.012	0.855014
TGGT1_232370-t26_1-p1	464	S	CW-type Zinc Finger protein GN=TGGT1_232370	1	SASGLGAGAAK	1	S1	0.00918484	1	969.44			0.77		0.939	1.005	0.792
TGGT1_232370-t26_1-p1	701	S	CW-type Zinc Finger protein GN=TGGT1_232370	0.993	TESPGLPGTDPALAFPTGHLNPQQR	3	S3	3.26698e-08	3	2681.27				0.693	0.672	0.837
TGGT1_205150-t26_1-p1	191	S	ACR, YagE family COG1723 domain-containing protein GN=TGGT1_205150	1	ACSQDRYETFLR	5	S3	0.000505486	5	1625.68	0.671	0.745		1.385	0.832	0.869	0.688	0.203466
TGGT1_205150-t26_1-p1	28	S	ACR, YagE family COG1723 domain-containing protein GN=TGGT1_205150	1	ENSAHEEDSTLR	4	S3	0.000642503	4	1467.57	1.564	1.464	1.472	0.901	0.911	0.832	1.702	0.000116239
TGGT1_233905-t26_1-p1	547	S	putative histone kinase SNF1 GN=TGGT1_233905	1	SVGSSGVSPWR	4	S4	0.00151344	4	1198.53	0.786	0.897	0.717	1.349	0.969	1.131	0.696	0.0364057
TGGT1_268960-t26_1-p1	139	S	putative 5'-AMP-activated protein kinase subunit beta-1 family protein GN=TGGT1_268960	1	LNRSGHEFSYIQNLPR	5	S4	1.50053e-08	5	2010.95	0.766	0.572	0.553	0.891	1.348	1.447	0.513	0.0230684
TGGT1_289690-t26_1-p1	199	S	glyceraldehyde-3-phosphate dehydrogenase GAPDH1 GN=TGGT1_289690	1	YDSVHGHYPGEVSHK	8	S3	8.92934e-07	8	1791.75	0.983	0.372	1.175	1.092	1.2	1.129	0.74	0.314291
TGGT1_288400-t26_1-p1	1037	S	LETM1 family protein GN=TGGT1_288400	1	TLQMDEGDPLFYPEDPSDLEDSGEIR	5	S17	3.99555e-08	5	3048.27	0.986	1.013	1.104	1.082	1.174	0.929	0.974	0.78255
TGGT1_214270-t26_1-p1	209	S	putative translation initiation factor IF-2 GN=TGGT1_214270	1	AESPAVAEK	4	S3	0.00885007	4	981.429	0.658	0.647	0.659	1.245	1.292	1.089	0.542	0.000306695
TGGT1_214270-t26_1-p1	302	S	putative translation initiation factor IF-2 GN=TGGT1_214270	1	DDSDDETKPAPPAK	13	S3	1.83845e-05	3	1565.64	0.911	0.688	0.583	1.095	1.44	1.014	0.615	0.0430421
TGGT1_214270-t26_1-p1	441	T	putative translation initiation factor IF-2 GN=TGGT1_214270	1	EKTETPEDAEEAESSR	4	T3	3.81685e-06	8	1887.75	1.242	1.003	1.147	1.027	1.189	0.858	1.103	0.412216
TGGT1_214270-t26_1-p1	263	S	putative translation initiation factor IF-2 GN=TGGT1_214270	1	GASPVAAAAASPVTVEKPAVSDEEAEGR	47	S21	2.48606e-12	18	2746.29	0.679	0.43	0.471	1.284	1.478	1.013	0.419	0.00780074
TGGT1_214270-t26_1-p1	253	S	putative translation initiation factor IF-2 GN=TGGT1_214270	1	GASPVAAAAASPVTVEKPAVSDEEAEGR	1	S11	3.91798e-10	5	2826.26		0.448		0.824	0.907	1.027	0.487
TGGT1_214270-t26_1-p1	17	S	putative translation initiation factor IF-2 GN=TGGT1_214270	1	GGLSSDEEFEAK	32	S4	0.000599574	9	1428.5	0.661	0.595	0.784	1.298	1.045	1.254	0.567	0.00557476
TGGT1_214270-t26_1-p1	18	S	putative translation initiation factor IF-2 GN=TGGT1_214270	1	GGLSSDEEFEAK	32	S5	0.000599574	9	1428.5	0.661	0.595	0.784	1.298	1.045	1.254	0.567	0.00557476
TGGT1_214270-t26_1-p1	245	S	putative translation initiation factor IF-2 GN=TGGT1_214270	1	KGASPVAAAAASPVTVEKPAVSDEEAEGR	8	S4	1.96109e-09	8	2954.35	0.432	0.62	0.523	1.689	1.07	0.989	0.42	0.0125148
TGGT1_214270-t26_1-p1	150	S	putative translation initiation factor IF-2 GN=TGGT1_214270	1	KSERESDNSDEELK	4	S6	0.00101189	6	1825.69	0.917	0.758	0.761	1.207	1.231	1.004	0.708	0.0186876
TGGT1_214270-t26_1-p1	153	S	putative translation initiation factor IF-2 GN=TGGT1_214270	1	KSERESDNSDEELK	7	S9	0.00101189	6	1825.69	0.917	0.758	0.761	1.207	1.231	1.004	0.708	0.0186876
TGGT1_214270-t26_1-p1	443	T	putative translation initiation factor IF-2 GN=TGGT1_214270	1	TETPEDAEEAESSR	3	T3	5.08106e-05	3	1630.61	0.959	1.058	0.775	1.106	1.03	1.174	0.844	0.149357
TGGT1_227060-t26_1-p1	1215	S	Putative transmembrane protein(predict) GN=TGGT1_227060	0.991	GSFISPSLLPADPGGSGGSAETGEK	1	S5	2.64236e-08	6	2398.08	1.366	1.212	0.655	1.056	1.408	0.664	1.034	0.925876
TGGT1_227060-t26_1-p1	409	S	Putative transmembrane protein(predict) GN=TGGT1_227060	1	SPVFPPSLCSLSSLSPVSSPLR	3	S15	0.000386702	3	2554.11		1.289		0.826	0.623	0.969	1.599
TGGT1_227060-t26_1-p1	412	S	Putative transmembrane protein(predict) GN=TGGT1_227060	0.992	SPVFPPSLCSLSSLSPVSSPLR	2	S18	0.000386702	3	2554.11		1.289		0.826	0.623	0.969	1.599
TGGT1_227060-t26_1-p1	305	S	Putative transmembrane protein(predict) GN=TGGT1_227060	1	TASQDLSASK	1	S3	0.00370858	3	1087.47	1.089	1.047	0.857	1.14	1.14	0.944	0.928	0.47897
TGGT1_244640-t26_1-p1	656	S	DUF3883 domain-containing protein(predict) GN=TGGT1_244640	1	GEKSEEDLHDDPAIQTLR	1	S4	5.62303e-07	1	2132.95		0.793		0.817	1.116	0.678	0.911
TGGT1_244640-t26_1-p1	788	S	DUF3883 domain-containing protein(predict) GN=TGGT1_244640	1	SASSSSLTLSPGHVCVAGEAK	7	S3	7.86937e-06	2	2124.96	0.577			0.55	0.478	1.723	0.629
TGGT1_244640-t26_1-p1	791	S	DUF3883 domain-containing protein(predict) GN=TGGT1_244640	1	SASSSSLTLSPGHVCVAGEAK	5	S6	5.38353e-07	2	2204.93				0.817	0.86	0.51
TGGT1_244640-t26_1-p1	789	S	DUF3883 domain-containing protein(predict) GN=TGGT1_244640	0.993	SASSSSLTLSPGHVCVAGEAK	2	S4	3.01545e-05	3	2284.9				0.772	0.663	0.76
TGGT1_232280-t26_1-p1	201	S	IMP2_N domain-containing protein(predict) GN=TGGT1_232280	1	NESPESGHDATAQR	2	S3	2.95058e-05	2	1578.62	1.006	1.198	1.116	0.871	1.157	1.084	1.067	0.525184
TGGT1_232280-t26_1-p1	27	S	IMP2_N domain-containing protein(predict) GN=TGGT1_232280	1	SAATIEEFKPGDGDGAYLLESPEDHVSLVSQYAHK	3	S1	9.79466e-07	3	3840.76				0.7
TGGT1_232280-t26_1-p1	154	T	IMP2_N domain-containing protein(predict) GN=TGGT1_232280	1	TFAEPEQPDIEVK	3	T1	0.000577631	3	1582.7	1.228	1.069	0.567	1.179	1.328	0.762	0.876	0.618405
TGGT1_314100-t26_1-p1	50	T	tetratricopeptide repeat-containing protein GN=TGGT1_314100	1	AKDEDEETVDGTPEER	5	T8	0.000213785	5	1899.75	1.158	1.183	0.941	0.964	1.136	1.023	1.051	0.620663
TGGT1_314100-t26_1-p1	273	T	tetratricopeptide repeat-containing protein GN=TGGT1_314100	0.991	EQTSSPSSSPSTTASSGR	4	T3	2.7195e-05	7	1833.75	0.979	1.049	1.025	1.017	1.03	1.166	0.95	0.36106
TGGT1_314100-t26_1-p1	14	S	tetratricopeptide repeat-containing protein GN=TGGT1_314100	1	LSESPVANAEESR	5	S4	3.95723e-05	5	1468.63	0.728	1.195	1.256	1.094	0.906	1.154	1.008	0.939563
TGGT1_314100-t26_1-p1	38	T	tetratricopeptide repeat-containing protein GN=TGGT1_314100	1	VEDAAMSDSLSSVQTDDEK	7	T15	5.51391e-09	2	2106.84
TGGT1_247700-t26_1-p1	2874	S	AP2 domain transcription factor AP2XII-4 GN=TGGT1_247700	1	DALVAFPPAGMPYHPASPGR	5	S17	0.00278365	5	2130.98		1.276	0.91	0.77	1.145	0.892	1.168	0.486335
TGGT1_247700-t26_1-p1	267	S	AP2 domain transcription factor AP2XII-4 GN=TGGT1_247700	0.993	ETDEGQGAKSETDRAPEDDR	2	S10	0.000224436	2	2285.92	0.943	0.925	1.075	1.155	1.293	0.791	0.909	0.647414
TGGT1_247700-t26_1-p1	2786	S	AP2 domain transcription factor AP2XII-4 GN=TGGT1_247700	1	GSSLTSPKR	2	S6	0.0534082	2	1012.48	0.438			0.986	0.943	0.828	0.477
TGGT1_247700-t26_1-p1	284	S	AP2 domain transcription factor AP2XII-4 GN=TGGT1_247700	0.995	RGSASPVQGPFSPR	1	S3	0.00184458	2	1522.72		0.86		1.266	0.755	0.534	1.01
TGGT1_247700-t26_1-p1	2200	S	AP2 domain transcription factor AP2XII-4 GN=TGGT1_247700	1	RLSGEVDK	5	S3	0.136324	5	983.456	0.784	0.932	1.018	1.135	0.927	1.271	0.82	0.178642
TGGT1_247700-t26_1-p1	140	S	AP2 domain transcription factor AP2XII-4 GN=TGGT1_247700	1	RTSGGGEDVCASPR	7	S3	3.16205e-08	11	1528.62	0.99	0.949	0.795	1.172	1.175	0.978	0.822	0.0958666
TGGT1_247700-t26_1-p1	1888	S	AP2 domain transcription factor AP2XII-4 GN=TGGT1_247700	1	SLAGGQAETEKGESPSGAEAATQK	1	S14	7.30115e-07	1	2384.06
TGGT1_247700-t26_1-p1	76	S	AP2 domain transcription factor AP2XII-4 GN=TGGT1_247700	1	STSPLRPADALR	4	S3	0.00515296	4	1363.67	0.998	0.939	0.903	1.374	0.906	0.993	0.868	0.385054
TGGT1_234950-t26_1-p1	143	S	protein kinase (incomplete catalytic triad) GN=TGGT1_234950	1	DDDEVSEDNAVLSER	2	S6	0.0219122	2	1772.69	1.169	1.204	1.522	1.198	0.722	0.946	1.359	0.129543
TGGT1_230990-t26_1-p1	129	S	Putative nucleotidyltransferase family protein(predict) GN=TGGT1_230990	1	TADRLSPDAGR	2	S6	0.00176934	2	1238.55				0.714	0.8	0.683
TGGT1_212990-t26_1-p1	263	S	Plasma-membrane choline transporter(predict) GN=TGGT1_212990	1	AYFAQDETTEIHSPAESESR	13	S13	2.82368e-09	12	2347.97	1.847	1.914
TGGT1_212990-t26_1-p1	267	S	Plasma-membrane choline transporter(predict) GN=TGGT1_212990	1	AYFAQDETTEIHSPAESESR	3	S17	2.56162e-05	2	2427.94
TGGT1_212990-t26_1-p1	336	S	Plasma-membrane choline transporter(predict) GN=TGGT1_212990	0.983	ESAPGGLFPQQETPSESSMR	1	S15	0.0105504	1	2214.94				0.687	0.701	0.814
TGGT1_212990-t26_1-p1	377	S	Plasma-membrane choline transporter(predict) GN=TGGT1_212990	1	RSPLDVSR	1	S2	0.116007	1	1009.48	1.84	1.972	1.79	0.768	0.729	0.716	2.531	1.29348e-05
TGGT1_212990-t26_1-p1	34	S	Plasma-membrane choline transporter(predict) GN=TGGT1_212990	1	SSLSPSGAGDR	3	S4	0.00979025	3	1113.46	1.171	1.208	1.318	0.883	0.9	1.185	1.246	0.0881461
TGGT1_212990-t26_1-p1	152	S	Plasma-membrane choline transporter(predict) GN=TGGT1_212990	1	VTDVGHSPR	5	S7	0.00701786	5	1047.46	1.262	1.008	1.2	1.001	1.051	0.996	1.138	0.148585
TGGT1_227850-t26_1-p1	148	S	peptidyl-prolyl cis-trans isomerase, cyclophilin-type domain-containing protein GN=TGGT1_227850	0.99	AETTPSPSSSSAFASSSSPTASPLVGR	1	S18	0.000536073	1	2646.19
TGGT1_211690-t26_1-p1	162	S	AAA family protein GN=TGGT1_211690	1	GFAHGGSLDGGGSR	3	S7	7.23241e-05	3	1354.55	1.291	1.382	1.233	0.844	0.969	1.071	1.354	0.0160261
TGGT1_211690-t26_1-p1	201	S	AAA family protein GN=TGGT1_211690	1	RGSQGFLK	4	S3	0.0222809	4	972.466	0.788	0.799	0.791	1.049	1.16	1.269	0.684	0.00239026
TGGT1_211690-t26_1-p1	1458	S	AAA family protein GN=TGGT1_211690	1	SSSFASR	3	S3	0.17135	3	821.319	0.679	0.737	0.691	1.229	1.215	1.126	0.59	0.000142245
TGGT1_211690-t26_1-p1	660	S	AAA family protein GN=TGGT1_211690	1	TVTAAAADEGTSSPASGSR	2	S13	0.000180795	2	1815.78	0.928		0.944	1.317	1.056	0.541	0.964	0.939101
TGGT1_288420-t26_1-p1	356	S	Proteophosphoglycan ppg4, related(predict) GN=TGGT1_288420	1	ETGHGSGPCLSSFAFSPQR	2	S16	1.06718e-05	2	2101.88	0.944	1.295	2.073	0.989	0.764	0.959	1.59	0.160497
TGGT1_282210-t26_1-p1	185	S	AP2 domain transcription factor AP2VIIa-8 GN=TGGT1_282210	1	VASLEAADDALGAR	4	S3	1.2094e-05	4	1438.66	2.202	1.047	1.168	0.975	0.963	0.742	1.648	0.143658
TGGT1_214140-t26_1-p1	1824	S	AF4/FMR2 family member 4(predict) GN=TGGT1_214140	0.996	ARESCSESPGGGLPQK	3	S4	0.00211191	4	1739.74		1.776	1.553	1.05	0.991	0.282	2.15	0.198001
TGGT1_214140-t26_1-p1	1655	S	AF4/FMR2 family member 4(predict) GN=TGGT1_214140	1	GGEGLQGDSELSEKELAEPR	4	S12	1.03291e-05	4	2180.97	1.378	1.328	0.928	1.22	0.75	0.999	1.224	0.33668
TGGT1_214140-t26_1-p1	205	S	AF4/FMR2 family member 4(predict) GN=TGGT1_214140	1	KEGDKSPPLAGDSR	7	S6	2.79444e-05	7	1536.71	1.029	1.434	1.102	1.095	1.1	0.799	1.191	0.298331
TGGT1_214140-t26_1-p1	148	S	AF4/FMR2 family member 4(predict) GN=TGGT1_214140	1	KSDDKGEGSGLSSPASAHPR	3	S13	0.000341745	2	2062.92	0.99	1.039	0.945	1.021	1.143	1.077	0.918	0.114509
TGGT1_214140-t26_1-p1	151	S	AF4/FMR2 family member 4(predict) GN=TGGT1_214140	1	KSDDKGEGSGLSSPASAHPR	2	S16	0.00821839	2	2142.89				0.714	0.594	0.895
TGGT1_214140-t26_1-p1	1683	S	AF4/FMR2 family member 4(predict) GN=TGGT1_214140	1	LSPAFLSK	6	S2	0.00743544	6	942.47	1.624	1.229	0.848	0.893	0.942	1.132	1.247	0.39513
TGGT1_214140-t26_1-p1	399	S	AF4/FMR2 family member 4(predict) GN=TGGT1_214140	1	RPSLGSAGGESQGPIVEEESAWGR	6	S3	1.88162e-11	7	2536.15	0.732	1.092	1.002	1.206	1.049	1.029	0.861	0.28551
TGGT1_214140-t26_1-p1	144	S	AF4/FMR2 family member 4(predict) GN=TGGT1_214140	1	SDDKGEGSGLSSPASAHPR	6	S8	1.02174e-05	1	1934.82	1.272	1.376	1.389	0.739	1.06	1.04	1.422	0.038966
TGGT1_214140-t26_1-p1	639	S	AF4/FMR2 family member 4(predict) GN=TGGT1_214140	1	SPLPGAGSAAGR	2	S1	0.00590345	2	1120.51	1.227	1.104	1.195	0.961	1.007	1.061	1.164	0.023745
TGGT1_214140-t26_1-p1	887	S	AF4/FMR2 family member 4(predict) GN=TGGT1_214140	1	TGESPPLSPER	9	S4	0.00288714	3	1249.55	0.795	1.118	1.2	1.112	1.055	1.01	0.98	0.800861
TGGT1_214140-t26_1-p1	891	S	AF4/FMR2 family member 4(predict) GN=TGGT1_214140	1	TGESPPLSPERR	6	S8	0.00359429	6	1485.61	1.088	1.468	0.883	0.995	1.036	1.024	1.126	0.549657
TGGT1_266400-t26_1-p1	839	S	Putative nucleolar protein 9(predict) GN=TGGT1_266400	1	KQAPESDSDGDVFEDSSTSR	1	S6	0.00253433	1	2316.85
TGGT1_266400-t26_1-p1	841	S	Putative nucleolar protein 9(predict) GN=TGGT1_266400	1	KQAPESDSDGDVFEDSSTSR	1	S8	0.00253433	1	2316.85
TGGT1_299050-t26_1-p1	167	S	ribosomal protein RPL17 GN=TGGT1_299050	1	EQEQAVEKPSVEGVK	6	S10	2.89203e-06	6	1736.81	0.548	0.8	0.72	1.082	1.285	1.228	0.575	0.0104901
TGGT1_291940-t26_1-p1	288	S	Putative transmembrane protein(predict) GN=TGGT1_291940	1	GFMSVPGSPR	14	S8	0.00264224	8	1114.48	1.431	1.204	1.267	1.135	0.776	0.959	1.36	0.0595304
TGGT1_291940-t26_1-p1	284	S	Putative transmembrane protein(predict) GN=TGGT1_291940	1	GFMSVPGSPR	6	S4	0.0101087	6	1194.44	1.554	1.055	1.058	0.894	1.125	0.96	1.231	0.250561
TGGT1_291120-t26_1-p1	66	S	trafficking protein mon1 subfamily protein GN=TGGT1_291120	0.99	EASSPGSPSFFSSSEPALR	1	S3	0.0293363	1	2099.84
TGGT1_291120-t26_1-p1	67	S	trafficking protein mon1 subfamily protein GN=TGGT1_291120	0.99	EASSPGSPSFFSSSEPALR	1	S4	0.0293363	1	2099.84
TGGT1_291120-t26_1-p1	346	S	trafficking protein mon1 subfamily protein GN=TGGT1_291120	1	IFPPLSASGPLLHQPELSPASCLR	3	S18	1.98389e-05	3	2667.34				0.941		0.497
TGGT1_291120-t26_1-p1	3	S	trafficking protein mon1 subfamily protein GN=TGGT1_291120	1	MPSGLQR	3	S3	0.0414885	3	869.359	0.293	0.399	0.482	1.376	1.02	1.543	0.298	0.00308543
TGGT1_225270-t26_1-p1	3208	S	hypothetical protein GN=TGGT1_225270	1	ADLLEREDGPSGDSGDDAELR	3	S11	1.22263e-05	3	2376.92				0.798	0.585	0.812
TGGT1_225270-t26_1-p1	3211	S	hypothetical protein GN=TGGT1_225270	1	ADLLEREDGPSGDSGDDAELR	3	S14	1.22263e-05	3	2376.92				0.798	0.585	0.812
TGGT1_225270-t26_1-p1	1951	T	hypothetical protein GN=TGGT1_225270	1	EAAGTNLSTGEATEGHDTQEEADK	1	T18	2.75991e-08	1	2541.03
TGGT1_225270-t26_1-p1	866	S	hypothetical protein GN=TGGT1_225270	1	RQSPLHNEGVSFLQASLR	2	S3	4.40666e-08	2	2119.04
TGGT1_225270-t26_1-p1	2004	S	hypothetical protein GN=TGGT1_225270	1	SDIPSENDRPKSDAEER	5	S12	0.000500111	4	2024.86	1.142	1.133	0.886	1.218	0.793	1.147	1.001	0.945946
TGGT1_225270-t26_1-p1	1997	S	hypothetical protein GN=TGGT1_225270	1	SDIPSENDRPKSDAEER	1	S5	0.0323196	1	2104.82	1.976	1.319	0.984	0.993	0.848	0.891	1.566	0.11945
TGGT1_225270-t26_1-p1	2085	S	hypothetical protein GN=TGGT1_225270	1	STHIKPSSPCGVER	3	S8	0.00189321	3	1634.74		1.269	1.056	1.046	0.743	0.95	1.273	0.193588
TGGT1_294902-t26_1-p1	952	S	DnaK family domain containing protein(predict) GN=TGGT1_294902	1	EVREEEQDEDASDEDR	1	S12	8.88089e-07	1	2030.75
TGGT1_218780-t26_1-p1	458	S	putative phosphoserine aminotransferase GN=TGGT1_218780	1	EFAEENGDASPEAK	9	S10	3.02068e-06	6	1573.61	0.674	0.69	0.619	1.088	1.231	1.313	0.546	0.000717466
TGGT1_218780-t26_1-p1	203	S	putative phosphoserine aminotransferase GN=TGGT1_218780	0.996	TPNLSEAQLLSPEEVPLFSSPSSLGSLSANGHK	1	S23	1.16445e-10	2	3474.67
TGGT1_306410-t26_1-p1	25	S	Component of oligomeric Golgi complex 3(predict) GN=TGGT1_306410	1	RDSASDGVSSSEK	1	S3	0.0152376	1	1404.56
TGGT1_309600-t26_1-p1	206	S	hypothetical protein GN=TGGT1_309600	1	RASGLLWNQEADTAR	3	S3	0.000218456	3	1767.82				0.675	0.703	0.826
TGGT1_240980-t26_1-p1	1072	S	collagen alpha-1(I) chain(predict) GN=TGGT1_240980	0.987	ALTLTTGGDPESEELSKGDETSSPYR	1	S12	1.68524e-05	2	2820.25	2.404	1.592	0.919	0.811	0.923	0.756	1.974	0.0991074
TGGT1_240980-t26_1-p1	1411	S	collagen alpha-1(I) chain(predict) GN=TGGT1_240980	0.996	EEAFCGSEGHGPSHPAPDSLSR	4	S21	1.50542e-06	21	2403.97	0.653	0.422	1.187	1.242	1.167	1.104	0.644	0.154252
TGGT1_240980-t26_1-p1	585	S	collagen alpha-1(I) chain(predict) GN=TGGT1_240980	1	KGSNETVSETPEASFFTDTR	4	S3	1.84517e-08	7	2282.98	0.94	0.913	0.858	1.24	1.154	0.935	0.814	0.0886589
TGGT1_240980-t26_1-p1	643	S	collagen alpha-1(I) chain(predict) GN=TGGT1_240980	1	LFSLAGVK	3	S3	0.00394822	3	914.475				0.7
TGGT1_240980-t26_1-p1	11	S	collagen alpha-1(I) chain(predict) GN=TGGT1_240980	1	MSGGGSEPLESEAEGFSEAPHAGEETEK	1	S11	0.0147473	1	2798.13			0.769	1.133	0.722		0.829
TGGT1_240980-t26_1-p1	2	S	collagen alpha-1(I) chain(predict) GN=TGGT1_240980	0.987	MSGGGSEPLESEAEGFSEAPHAGEETEK	1	S2	0.0145875	1	2840.14	0.737	0.86		0.885	1.276	0.883	0.787	0.26965
TGGT1_240980-t26_1-p1	454	S	collagen alpha-1(I) chain(predict) GN=TGGT1_240980	0.996	QASSRDSFEAQASDSPK	3	S3	3.5496e-05	2	1890.79				0.709	0.731
TGGT1_240980-t26_1-p1	455	S	collagen alpha-1(I) chain(predict) GN=TGGT1_240980	0.989	QASSRDSFEAQASDSPK	2	S4	0.000632338	4	1970.75	1.812				0.796	0.75	2.344
TGGT1_240980-t26_1-p1	1190	S	collagen alpha-1(I) chain(predict) GN=TGGT1_240980	1	QRASEAGIEQR	6	S4	0.00201524	6	1324.6	1.386	1.357	1.4	1.088	0.862	0.823	1.494	0.00924447
TGGT1_240980-t26_1-p1	682	S	collagen alpha-1(I) chain(predict) GN=TGGT1_240980	1	RASADVTAVPAVR	12	S3	3.14949e-05	12	1392.7	0.247	0.265	0.223	1.635	1.339	1.113	0.18	0.000150896
TGGT1_240980-t26_1-p1	409	S	collagen alpha-1(I) chain(predict) GN=TGGT1_240980	1	RASLSLPDHPEVR	11	S3	1.57877e-05	8	1556.76	0.3	0.342	0.37	1.135	0.736	2.162	0.251	0.0156527
TGGT1_240980-t26_1-p1	411	S	collagen alpha-1(I) chain(predict) GN=TGGT1_240980	1	RASLSLPDHPEVR	3	S5	0.00899194	3	1636.72	0.694	1.006	0.872	1.048	1.282	1.065	0.758	0.0865748
TGGT1_240980-t26_1-p1	654	S	collagen alpha-1(I) chain(predict) GN=TGGT1_240980	1	RDSRSSDQASVHTLGEGVHTPGGDASDR	12	S3	3.68241e-08	9	3054.27	0.954	0.866	1.596	0.803	1.196	1.083	1.108	0.742282
TGGT1_240980-t26_1-p1	656	S	collagen alpha-1(I) chain(predict) GN=TGGT1_240980	1	RDSRSSDQASVHTLGEGVHTPGGDASDR	10	S5	1.86128e-06	8	3134.24		0.429	0.767	1.115	1.083	0.99	0.563	0.0690486
TGGT1_240980-t26_1-p1	657	S	collagen alpha-1(I) chain(predict) GN=TGGT1_240980	1	RDSRSSDQASVHTLGEGVHTPGGDASDR	10	S6	1.86128e-06	8	3134.24		0.429	0.767	1.115	1.083	0.99	0.563	0.0690486
TGGT1_240980-t26_1-p1	1109	S	collagen alpha-1(I) chain(predict) GN=TGGT1_240980	1	RGDNESPPPRSPHSLSPSR	5	S6	0.0232966	6	2232.95	0.638	1.055	0.321	1.117	1.353	1.14	0.558	0.119291
TGGT1_240980-t26_1-p1	1114	S	collagen alpha-1(I) chain(predict) GN=TGGT1_240980	1	RGDNESPPPRSPHSLSPSR	6	S11	0.0232966	6	2232.95	0.638	1.055	0.321	1.117	1.353	1.14	0.558	0.119291
TGGT1_240980-t26_1-p1	891	S	collagen alpha-1(I) chain(predict) GN=TGGT1_240980	1	SAALSEADNHDIAAFSPGTEER	10	S1	9.79436e-12	17	2368.01	1.789	1.248	1.055	0.859	0.963	0.993	1.454	0.0959292
TGGT1_240980-t26_1-p1	895	S	collagen alpha-1(I) chain(predict) GN=TGGT1_240980	1	SAALSEADNHDIAAFSPGTEER	21	S5	4.88128e-07	4	2447.98	1.01	0.562	1.027	1.118	1.206	1.065	0.767	0.21018
TGGT1_240980-t26_1-p1	51	S	collagen alpha-1(I) chain(predict) GN=TGGT1_240980	1	SAASSSLLSLGSRPLEEEGR	6	S12	1.06392e-07	7	2126.01	1.027	1.011	1.067	1.01	1.083	1.098	0.973	0.426193
TGGT1_240980-t26_1-p1	1136	S	collagen alpha-1(I) chain(predict) GN=TGGT1_240980	1	SLNASILPESEEDGDLYLR	2	S10	1.216e-05	2	2201				0.635		0.829
TGGT1_240980-t26_1-p1	671	T	collagen alpha-1(I) chain(predict) GN=TGGT1_240980	1	SSDQASVHTLGEGVHTPGGDASDR	1	T16	1.35462e-09	11	2460.04	1.142	1.046	1.097	1.079	1.095	0.94	1.055	0.371522
TGGT1_240980-t26_1-p1	1162	S	collagen alpha-1(I) chain(predict) GN=TGGT1_240980	1	VGMMTAEGVDEAVFSDEASELQAR	3	S15	4.62782e-08	3	2622.11	0.977			0.812	0.819	0.932	1.144
TGGT1_291090-t26_1-p1	650	S	SWI2/SNF2-containing protein GN=TGGT1_291090	1	LVADVLSEDENDEEPESQGK	1	S7	0.000217279	1	2282.95	0.471			1.018	0.646	1.085	0.514
TGGT1_294860-t26_1-p1	508	S	hypothetical protein GN=TGGT1_294860	1	ADSDKDAVEMK	1	S3	0.0144296	1	1288.51			0.872	1.003	0.818		0.958
TGGT1_294860-t26_1-p1	1323	S	hypothetical protein GN=TGGT1_294860	0.997	AHQATLDGGEASSPSR	1	S13	9.23574e-08	1	1663.71
TGGT1_294860-t26_1-p1	757	S	hypothetical protein GN=TGGT1_294860	1	QLEVQVSVLDLTAQFEAASLK	14	S7	0.00771447	18	2450.15	1.804	1.973	1.763	0.787	0.714	0.735	2.478	3.52917e-05
TGGT1_294860-t26_1-p1	769	S	hypothetical protein GN=TGGT1_294860	0.991	QLEVQVSVLDLTAQFEAASLK	11	S19	0.00771447	18	2450.15	1.804	1.973	1.763	0.787	0.714	0.735	2.478	3.52917e-05
TGGT1_294860-t26_1-p1	762	T	hypothetical protein GN=TGGT1_294860	0.993	QLEVQVSVLDLTAQFEAASLK	5	T12	0.0379933	1	2451.13
TGGT1_294860-t26_1-p1	2081	S	hypothetical protein GN=TGGT1_294860	1	TPSTETGLR	13	S3	0.0154891	13	1041.46	1.097	1.021	0.882	0.948	1.227	1.061	0.927	0.493068
TGGT1_311860-t26_1-p1	2619	S	hypothetical protein GN=TGGT1_311860	0.993	AFHACSTPAANDSSEEAIDDEHYSESR	1	S13	4.09657e-06	2	3076.19				0.557	0.334	1.331
TGGT1_311860-t26_1-p1	2588	S	hypothetical protein GN=TGGT1_311860	1	ARLSPTTAR	7	S4	0.0753165	7	1052.52	1.206	0.987	1.292	1.003	1.013	1.027	1.145	0.185929
TGGT1_311860-t26_1-p1	2212	S	hypothetical protein GN=TGGT1_311860	1	DVADPGAVTSPR	6	S10	0.000286116	5	1264.56	1.042	1.058	0.876	1.06	1.064	1.115	0.919	0.233042
TGGT1_311860-t26_1-p1	986	S	hypothetical protein GN=TGGT1_311860	1	ETVLCVSPHGHR	1	S7	0.000101806	1	1471.65
TGGT1_311860-t26_1-p1	2304	S	hypothetical protein GN=TGGT1_311860	1	GEGFSPFAR	5	S5	0.018561	5	1047.43	0.868	0.795	0.817	1.159	0.993	1.282	0.722	0.0151557
TGGT1_311860-t26_1-p1	2331	S	hypothetical protein GN=TGGT1_311860	0.996	HSPSGGPSLCAETPGPGALDIGR	2	S2	8.35568e-11	4	2313.03	1.565	1.17	1.675	0.833	0.773	1.088	1.637	0.031247
TGGT1_311860-t26_1-p1	2729	S	hypothetical protein GN=TGGT1_311860	1	RTEAQAFEAQGNQETERVSSGDEEHGER	2	S19	0.00683611	2	3307.33				0.609	0.735	0.864
TGGT1_311860-t26_1-p1	2730	S	hypothetical protein GN=TGGT1_311860	1	RTEAQAFEAQGNQETERVSSGDEEHGER	2	S20	0.00683611	2	3307.33				0.609	0.735	0.864
TGGT1_311860-t26_1-p1	2522	S	hypothetical protein GN=TGGT1_311860	1	SEWTTWSPR	3	S7	0.00454578	3	1229.5	0.885	0.663	1.136	1.139	1.144	1.069	0.801	0.192946
TGGT1_311860-t26_1-p1	2313	S	hypothetical protein GN=TGGT1_311860	1	SSSCSLPSR	2	S3	0.0352314	2	1060.41		0.443		1.078	0.903	0.758	0.485
TGGT1_311860-t26_1-p1	696	S	hypothetical protein GN=TGGT1_311860	1	VEEVDSESGVAASRGESLKSETEGR	1	S17	5.22098e-05	1	2848.13	0.597			1.257		0.679	0.617
TGGT1_311860-t26_1-p1	699	S	hypothetical protein GN=TGGT1_311860	1	VEEVDSESGVAASRGESLKSETEGR	1	S20	5.22098e-05	1	2848.13	0.597			1.257		0.679	0.617
TGGT1_311860-t26_1-p1	692	S	hypothetical protein GN=TGGT1_311860	0.985	VEEVDSESGVAASRGESLKSETEGR	1	S13	5.22098e-05	1	2848.13	0.597			1.257		0.679	0.617
TGGT1_213740-t26_1-p1	72	S	Methyltranfer_dom domain-containing protein(predict) GN=TGGT1_213740	1	EGSPEAVPTR	7	S3	0.00834966	7	1122.48	0.98	1.483	1.314	0.997	0.962	0.961	1.293	0.120876
TGGT1_213740-t26_1-p1	458	S	Methyltranfer_dom domain-containing protein(predict) GN=TGGT1_213740	0.996	LLVVTAGVDQFHATSAGR	1	S15	0.00166219	2	1921.95
TGGT1_289890-t26_1-p1	396	S	hypothetical protein GN=TGGT1_289890	0.995	ANSSSPFEEPEGHSPADAGK	3	S5	1.6895e-07	3	2093.84	1.031		1.593	0.824		1.098	1.365	0.371133
TGGT1_289890-t26_1-p1	82	S	hypothetical protein GN=TGGT1_289890	1	RLPDSPGSSPSQSSR	2	S5	0.000101255	2	1637.73	1.354	1.381	1.101	0.888	1.083	0.935	1.32	0.0421594
TGGT1_289890-t26_1-p1	139	S	hypothetical protein GN=TGGT1_289890	1	RWSDDDADAVEDPLASEQTAAAVKPTQR	15	S3	1.23265e-18	14	3122.41	1.391	1.306	0.787	0.895	1.055	1.1	1.142	0.606691
TGGT1_289890-t26_1-p1	440	S	hypothetical protein GN=TGGT1_289890	1	SVSSDLTEDALR	6	S3	0.000208086	6	1372.6	1.252	0.981	0.916	1.145	1.135	0.884	0.995	0.958918
TGGT1_217050-t26_1-p1	1192	S	ADA2-A transcriptional co-activator SAGA component GN=TGGT1_217050	1	HDAGTGPLCGSPHGR	8	S11	1.26487e-06	8	1598.65	0.904	0.603	0.648	1.287	0.959	1.31	0.606	0.0342616
TGGT1_217050-t26_1-p1	524	S	ADA2-A transcriptional co-activator SAGA component GN=TGGT1_217050	1	MGSLVEDLGAFGLAQYHCDVCTK	2	S3	1.95897e-08	1	2667.13
TGGT1_244840-t26_1-p1	131	T	zinc knuckle domain-containing protein GN=TGGT1_244840	1	EALGIATDSEQSDDDGLR	8	T7	0.0007533	4	2131.75	0.676	1.025	0.816	0.912	1.113	1.407	0.733	0.150059
TGGT1_244840-t26_1-p1	133	S	zinc knuckle domain-containing protein GN=TGGT1_244840	1	EALGIATDSEQSDDDGLR	8	S9	0.0007533	4	2131.75	0.676	1.025	0.816	0.912	1.113	1.407	0.733	0.150059
TGGT1_244840-t26_1-p1	136	S	zinc knuckle domain-containing protein GN=TGGT1_244840	1	EALGIATDSEQSDDDGLR	8	S12	0.0007533	4	2131.75	0.676	1.025	0.816	0.912	1.113	1.407	0.733	0.150059
TGGT1_280370-t26_1-p1	293	S	Putative KH domain protein(predict) GN=TGGT1_280370	1	GSLSFDDLIAQVQK	4	S4	0.001089	6	1600.76	1.086		1.318	0.79	0.979	0.979	1.312	0.10291
TGGT1_280370-t26_1-p1	291	S	Putative KH domain protein(predict) GN=TGGT1_280370	1	GSLSFDDLIAQVQK	1	S2	0.0407612	1	1680.73
TGGT1_280370-t26_1-p1	315	S	Putative KH domain protein(predict) GN=TGGT1_280370	1	LLHSNSTSSSASSASTPR	9	S12	4.65306e-08	8	1869.83	0.566	0.432	0.544	1.257	1.333	1.206	0.406	0.000524677
TGGT1_280370-t26_1-p1	318	S	Putative KH domain protein(predict) GN=TGGT1_280370	1	LLHSNSTSSSASSASTPR	21	S15	5.24942e-05	6	1949.8	1.168	1.62	1.453	1.031	0.833	0.869	1.552	0.0201071
TGGT1_280370-t26_1-p1	319	T	Putative KH domain protein(predict) GN=TGGT1_280370	1	LLHSNSTSSSASSASTPR	18	T16	5.24942e-05	6	1949.8	1.168	1.62	1.453	1.031	0.833	0.869	1.552	0.0201071
TGGT1_280370-t26_1-p1	216	S	Putative KH domain protein(predict) GN=TGGT1_280370	1	QESPPRQEQTPQPQLGQLPR	16	S3	3.50263e-07	16	2394.16	0.724	0.798	0.788	1.296	0.98	1.214	0.662	0.0105783
TGGT1_280370-t26_1-p1	728	S	Putative KH domain protein(predict) GN=TGGT1_280370	1	RFSGGQGGGGGGGSENLASR	4	S3	1.93351e-11	4	1887.81	0.573			1.023	0.961	0.717	0.636
TGGT1_280370-t26_1-p1	211	S	Putative KH domain protein(predict) GN=TGGT1_280370	1	SLGDSFRQESPPR	7	S5	0.001089	5	1555.69	0.715	0.677	0.648	1.272	1.561	0.753	0.569	0.0761896
TGGT1_280370-t26_1-p1	137	S	Putative KH domain protein(predict) GN=TGGT1_280370	1	TSCLSSPR	5	S6	0.0148278	5	987.397	0.749	0.595	0.636	1.334	1.205	1.077	0.548	0.00281793
TGGT1_286690-t26_1-p1	252	S	DNA/RNA-binding protein KIN17 domain-containing protein GN=TGGT1_286690	0.995	SSASSETGVDER	1	S5	0.00153728	1	1304.5		0.651	0.638	1.068	0.968	1.118	0.613	0.003087
TGGT1_286690-t26_1-p1	377	S	DNA/RNA-binding protein KIN17 domain-containing protein GN=TGGT1_286690	1	TELHESDDDER	11	S6	8.6984e-05	11	1425.52	0.983	0.929	0.78	1.039	1.194	1.119	0.803	0.050486
TGGT1_273200-t26_1-p1	535	S	Organic solute transporter ostalpha protein(predict) GN=TGGT1_273200	1	AASRDSLPASAGDESER	2	S3	0.000169429	2	1878.73	1.183	1.852	1.503	0.818	0.735	1.079	1.724	0.0350454
TGGT1_273200-t26_1-p1	538	S	Organic solute transporter ostalpha protein(predict) GN=TGGT1_273200	1	AASRDSLPASAGDESER	2	S6	0.000169429	2	1878.73	1.183	1.852	1.503	0.818	0.735	1.079	1.724	0.0350454
TGGT1_285480-t26_1-p1	128	T	hypothetical protein GN=TGGT1_285480	1	GSDGDTDGEKETAER	4	T6	4.13309e-05	4	1646.62
TGGT1_285480-t26_1-p1	124	S	hypothetical protein GN=TGGT1_285480	1	QRGSDGDTDGEKETAER	3	S4	2.98284e-05	3	1930.78				0.7
TGGT1_225230-t26_1-p1	20	S	hypothetical protein GN=TGGT1_225230	1	KRPEEACVSDVDSGPPPK	2	S9	6.51283e-07	2	2047.92	1.397	1.277	1.077	1.054	0.91	0.968	1.279	0.0500906
TGGT1_225230-t26_1-p1	419	S	hypothetical protein GN=TGGT1_225230	0.989	NSPASDSPGRTTPPAPAWLSR	1	S7	0.00111206	3	2325.01	1.789	0.943	0.893	1.132	1.298	0.544	1.219	0.578886
TGGT1_272600-t26_1-p1	735	S	adaptin c-terminal domain-containing protein GN=TGGT1_272600	1	AASYPVLPSQPSSPCQVAQER	5	S13	1.97607e-06	4	2352.07	0.953	0.516	1.027	1.218	1.137	1.068	0.729	0.180886
TGGT1_272600-t26_1-p1	599	S	adaptin c-terminal domain-containing protein GN=TGGT1_272600	1	ATSSSSSPLQGPHDK	5	S7	6.6844e-06	5	1578.68	0.522	0.564		1.123	1.202	0.907	0.504	0.00929939
TGGT1_272600-t26_1-p1	371	S	adaptin c-terminal domain-containing protein GN=TGGT1_272600	1	EVEVVGSGDGERSDDGASVGSGK	9	S13	0.000234345	3	2272.96	1.468	1.533	1.368	0.808	1.058	0.832	1.619	0.00596212
TGGT1_272600-t26_1-p1	376	S	adaptin c-terminal domain-containing protein GN=TGGT1_272600	1	EVEVVGSGDGERSDDGASVGSGK	6	S18	0.000117859	4	2352.92	0.673	1.257	1.008	1.081	1.067	1.098	0.905	0.511307
TGGT1_272600-t26_1-p1	379	S	adaptin c-terminal domain-containing protein GN=TGGT1_272600	1	EVEVVGSGDGERSDDGASVGSGK	3	S21	0.00235602	3	2432.89				0.834	0.741	0.613
TGGT1_272600-t26_1-p1	322	S	adaptin c-terminal domain-containing protein GN=TGGT1_272600	0.995	GVAELLPHTESVASVR	3	S14	0.00159437	3	1744.86			0.951	0.695	1.101	0.772	1.111
TGGT1_272600-t26_1-p1	477	S	adaptin c-terminal domain-containing protein GN=TGGT1_272600	1	TRSFFENQAK	1	S3	0.0166302	1	1307.58					0.741
TGGT1_269980-t26_1-p1	408	S	putative preprotein translocase Sec61 GN=TGGT1_269980	1	DSSLVQVLNR	39	S2	0.00167959	8	1210.58	1.518	1.462	1.249	0.845	0.921	0.991	1.534	0.00482541
TGGT1_269980-t26_1-p1	409	S	putative preprotein translocase Sec61 GN=TGGT1_269980	1	GYRDSSLVQVLNR	5	S6	0.0206147	2	1666.73	2.142	1.635
TGGT1_247690-t26_1-p1	827	S	phospholipid-translocating P-type ATPase, flippase subfamily protein GN=TGGT1_247690	1	EIAFVATGSPK	3	S9	0.00110047	3	1199.57	0.838	0.847	0.903	1.25	1.078	1.051	0.766	0.0109248
TGGT1_290620-t26_1-p1	670	S	hypothetical protein GN=TGGT1_290620	1	LLHSAASPSSVSR	2	S7	0.000416872	2	1391.67				0.765	0.755	0.674
TGGT1_290620-t26_1-p1	686	S	hypothetical protein GN=TGGT1_290620	1	LLTAVDSPPR	3	S7	0.0615655	2	1148.57	0.691	0.691	0.917	1.397	0.984	1.106	0.659	0.0411158
TGGT1_290620-t26_1-p1	387	S	hypothetical protein GN=TGGT1_290620	1	RESEGNVQVSR	4	S3	0.00489062	4	1340.6	1.312		1.012	1.016	0.931	0.817	1.261	0.170182
TGGT1_290620-t26_1-p1	1786	S	hypothetical protein GN=TGGT1_290620	1	RGPSLASGR	1	S4	0.119823	1	980.467				0.555	0.822	0.834
TGGT1_290620-t26_1-p1	2257	S	hypothetical protein GN=TGGT1_290620	1	RNPSNEPEMSGSPCLSFAEK	2	S12	4.3968e-06	2	2316.96	0.969	1.11		1.086	0.927	0.828	1.098	0.45501
TGGT1_290620-t26_1-p1	832	S	hypothetical protein GN=TGGT1_290620	1	SFSQPAASAGSDVVSPR	4	S15	2.40631e-07	4	1742.77	0.695	0.951		1.144	0.733	1.137	0.819	0.454885
TGGT1_290620-t26_1-p1	135	S	hypothetical protein GN=TGGT1_290620	1	SLAGSAESR	1	S5	0.0295032	1	957.404	0.859	1.026	0.762	1.006	1.181	1.185	0.785	0.0726837
TGGT1_290620-t26_1-p1	54	S	hypothetical protein GN=TGGT1_290620	1	SQLPTSRPPTDPPVSPTAEATDAFSR	4	S15	1.1419e-07	4	2805.31	0.497	0.562	0.682	1.173	1.274	1.275	0.468	0.00133535
TGGT1_290620-t26_1-p1	2525	S	hypothetical protein GN=TGGT1_290620	1	TSQASPHQLQSPR	3	S11	4.65798e-05	3	1516.69	1.283	0.664	1.082	1.155	0.947	1.119	0.94	0.67133
TGGT1_290620-t26_1-p1	277	S	hypothetical protein GN=TGGT1_290620	1	TVTAAVSDFLEDSRR	5	S13	2.96666e-05	5	1746.81	0.965	0.951		0.979	0.939	0.999	0.985	0.589641
TGGT1_271100-t26_1-p1	440	S	NUC153 domain-containing protein GN=TGGT1_271100	1	DEAGDASEEEAEDNELEEKEER	6	S7	1.38137e-12	6	2602.98	0.675	0.928	1.058	1.062	1.165	1.134	0.792	0.140402
TGGT1_271100-t26_1-p1	470	S	NUC153 domain-containing protein GN=TGGT1_271100	1	EKGESDAEGFDDSTDDDEIKPTDEEELR	15	S13	1.21757e-11	4	3331.26				0.922	0.67	0.591
TGGT1_271100-t26_1-p1	471	T	NUC153 domain-containing protein GN=TGGT1_271100	1	EKGESDAEGFDDSTDDDEIKPTDEEELR	15	T14	1.21757e-11	4	3331.26				0.922	0.67	0.591
TGGT1_271100-t26_1-p1	462	S	NUC153 domain-containing protein GN=TGGT1_271100	1	EKGESDAEGFDDSTDDDEIKPTDEEELR	11	S5	1.91052e-10	11	3411.22	0.688	0.605	0.595	1.495	1.032	1.116	0.518	0.00605299
TGGT1_271100-t26_1-p1	406	S	NUC153 domain-containing protein GN=TGGT1_271100	1	QASPSEAAANGESEDENEVEDEKEVEDEETQDENDATDAR	1	S13	5.26146e-06	1	4464.68				0.7
TGGT1_258660-t26_1-p1	436	T	rhoptry protein ROP6 GN=TGGT1_258660	1	HTWQDMERTEDLR	5	T9	0.00796228	3	1796.74			1.889
TGGT1_220450-t26_1-p1	649	S	ribonuclease HI protein GN=TGGT1_220450	1	ADQLACLGATLPSEGEEEIRA	6	S13	1.39501e-06	6	2310.03	1.184	1.15	1.209	0.696	1.233	1.109	1.166	0.358561
TGGT1_220450-t26_1-p1	126	S	ribonuclease HI protein GN=TGGT1_220450	1	RESEAAAGAEAGDTR	4	S3	8.14048e-07	4	1570.65		1.216		0.769	0.837	0.842	1.49
TGGT1_280660-t26_1-p1	4825	S	HECT-domain (ubiquitin-transferase) domain-containing protein GN=TGGT1_280660	1	AASSPVVEAR	1	S4	0.0111914	1	1066.49	0.376			1.047	0.921	0.81	0.406
TGGT1_280660-t26_1-p1	5035	S	HECT-domain (ubiquitin-transferase) domain-containing protein GN=TGGT1_280660	0.993	ASSPCTSHLRPASNASDR	2	S3	0.0100549	2	1993.85	1.631	1.352	1.209	0.707	1.183	0.889	1.508	0.0692768
TGGT1_280660-t26_1-p1	9096	S	HECT-domain (ubiquitin-transferase) domain-containing protein GN=TGGT1_280660	1	EDRYELGVISDASQTGSR	8	S10	4.37294e-06	7	2142.87	1.217	1.046	1.378	1.233	0.953	0.776	1.229	0.234326
TGGT1_280660-t26_1-p1	9099	S	HECT-domain (ubiquitin-transferase) domain-containing protein GN=TGGT1_280660	1	EDRYELGVISDASQTGSR	7	S13	4.37294e-06	7	2142.87	1.217	1.046	1.378	1.233	0.953	0.776	1.229	0.234326
TGGT1_280660-t26_1-p1	8532	S	HECT-domain (ubiquitin-transferase) domain-containing protein GN=TGGT1_280660	1	ERDGESDADGDFPSLR	6	S6	0.00994811	6	1845.73	1.381	1.173	1.335	1.141	0.725	1.01	1.352	0.0930256
TGGT1_280660-t26_1-p1	3686	T	HECT-domain (ubiquitin-transferase) domain-containing protein GN=TGGT1_280660	0.99	GAAPSPLSSKDDTESDSLDGDR	2	T13	0.0037868	2	2379.92	0.611	0.929	0.949	1.296	1.049	1.068	0.729	0.105436
TGGT1_280660-t26_1-p1	3688	S	HECT-domain (ubiquitin-transferase) domain-containing protein GN=TGGT1_280660	0.99	GAAPSPLSSKDDTESDSLDGDR	2	S15	0.0037868	2	2379.92	0.611	0.929	0.949	1.296	1.049	1.068	0.729	0.105436
TGGT1_280660-t26_1-p1	6409	S	HECT-domain (ubiquitin-transferase) domain-containing protein GN=TGGT1_280660	1	GVSADAER	8	S3	0.0391199	8	884.351	1.014	1.398	1.407	1.13	0.943	0.82	1.32	0.125746
TGGT1_280660-t26_1-p1	10381	S	HECT-domain (ubiquitin-transferase) domain-containing protein GN=TGGT1_280660	1	KEGTFEGNDCERNSETER	4	S14	3.95723e-05	4	2237.88	1.153	1.436	0.946	0.959	0.914	1.15	1.169	0.351259
TGGT1_280660-t26_1-p1	4474	S	HECT-domain (ubiquitin-transferase) domain-containing protein GN=TGGT1_280660	1	KVPGADPGASGEGESR	3	S10	0.0004305	3	1593.69				0.735	0.66	0.804
TGGT1_280660-t26_1-p1	12574	S	HECT-domain (ubiquitin-transferase) domain-containing protein GN=TGGT1_280660	1	LDAGGSRDEIR	5	S6	0.0986578	5	1268.56	1.053	1.188	1.251	1.01	0.916	1.112	1.149	0.138671
TGGT1_280660-t26_1-p1	8390	S	HECT-domain (ubiquitin-transferase) domain-containing protein GN=TGGT1_280660	1	ISSEDAELR	1	S3	0.0142734	1	1099.47					0.609	0.894
TGGT1_280660-t26_1-p1	8822	S	HECT-domain (ubiquitin-transferase) domain-containing protein GN=TGGT1_280660	1	LSSGTQDSGNLFGHSNSSTSR	1	S3	6.03516e-07	2	2218.94					0.741
TGGT1_280660-t26_1-p1	4741	S	HECT-domain (ubiquitin-transferase) domain-containing protein GN=TGGT1_280660	1	RFSEDR	2	S3	0.169218	2	889.356	1.083	1.024		0.827	0.992	1.033	1.108	0.323681
TGGT1_309240-t26_1-p1	263	S	CorA family Mg2+ transporter protein GN=TGGT1_309240	1	RFSEDR	2	S3	0.169218	2	889.356	1.083	1.024		0.827	0.992	1.033	1.108	0.323681
TGGT1_280660-t26_1-p1	6323	S	HECT-domain (ubiquitin-transferase) domain-containing protein GN=TGGT1_280660	1	RFSGEPQGR	6	S3	0.018257	6	1113.48	1.054	0.738	0.915	1.223	1.076	1.038	0.811	0.131683
TGGT1_280660-t26_1-p1	13281	S	HECT-domain (ubiquitin-transferase) domain-containing protein GN=TGGT1_280660	1	RFSSSLVR	1	S3	0.037335	1	1031.5		0.756		0.741	1.138	0.753	0.862
TGGT1_280660-t26_1-p1	8638	S	HECT-domain (ubiquitin-transferase) domain-containing protein GN=TGGT1_280660	1	RGDESPESGGGLQR	3	S5	0.000645926	3	1524.64	1.247	1.064	0.868	0.99	1.184	0.988	1.005	0.988488
TGGT1_280660-t26_1-p1	12410	S	HECT-domain (ubiquitin-transferase) domain-containing protein GN=TGGT1_280660	1	RGVSREEEEFAVDGDSR	4	S4	0.000349175	4	2017.86	1.816	2.063	2.154			0.603	3.335
TGGT1_280660-t26_1-p1	2165	S	HECT-domain (ubiquitin-transferase) domain-containing protein GN=TGGT1_280660	1	RRSPTASVADR	1	S3	0.00973822	1	1295.62
TGGT1_280660-t26_1-p1	16331	S	HECT-domain (ubiquitin-transferase) domain-containing protein GN=TGGT1_280660	1	SLNQNCVR	2	S1	0.00943213	2	1070.44		1.112	0.898	0.921	1.023	0.928	1.05	0.660955
TGGT1_280660-t26_1-p1	8814	S	HECT-domain (ubiquitin-transferase) domain-containing protein GN=TGGT1_280660	1	SLSSHFCR	3	S3	0.0557544	3	1073.42	1.062	1.074	1.225	1.051	0.864	1.176	1.087	0.425428
TGGT1_280660-t26_1-p1	14149	S	HECT-domain (ubiquitin-transferase) domain-containing protein GN=TGGT1_280660	0.995	SPSEGHQETGPVGQGDTAQGGDR	4	S3	3.96512e-11	4	2346.96				0.606	0.867	0.731
TGGT1_280660-t26_1-p1	14155	T	HECT-domain (ubiquitin-transferase) domain-containing protein GN=TGGT1_280660	0.988	SPSEGHQETGPVGQGDTAQGGDR	1	T9	0.000173137	2	2347.94	2.199	1.746	1.719
TGGT1_280660-t26_1-p1	2167	T	HECT-domain (ubiquitin-transferase) domain-containing protein GN=TGGT1_280660	0.995	SPTASVADR	4	T3	0.0260573	4	983.419	1.352	1.345	1.093	1.031	0.948	0.937	1.3	0.027582
TGGT1_280660-t26_1-p1	7072	S	HECT-domain (ubiquitin-transferase) domain-containing protein GN=TGGT1_280660	1	TDLSPVQGR	5	S4	0.00705481	5	1052.48	0.968	1.293	1.078	0.832	1.213	1.061	1.075	0.608805
TGGT1_280660-t26_1-p1	14832	S	HECT-domain (ubiquitin-transferase) domain-containing protein GN=TGGT1_280660	1	TELAEEAADLRSPVVLSER	6	S12	9.11439e-06	6	2165.05	0.676	1.319	1.098	1.086	1.167	0.927	0.973	0.787309
TGGT1_280660-t26_1-p1	1413	S	HECT-domain (ubiquitin-transferase) domain-containing protein GN=TGGT1_280660	1	VVECVGTGLPEFGCLSR	1	S16	0.094901	1	1959.87
TGGT1_277270-t26_1-p1	261	S	NTPase II GN=TGGT1_277270	1	LKPLATYCSVNNPEISFK	3	S9	2.27634e-06	3	2161.04	0.702		0.649	1.106	1.083	0.949	0.646	0.00783577
TGGT1_277270-t26_1-p1	826	S	NTPase II GN=TGGT1_277270	1	LKPLATYCSVNNPEISFK	3	S9	2.27634e-06	3	2161.04	0.702		0.649	1.106	1.083	0.949	0.646	0.00783577
TGGT1_216740A-t26_1-p1	285	S	riboflavin kinase GN=TGGT1_216740A	1	GRSPSSELDGPGASSQTPEVLTR	20	S3	2.75384e-11	7	2408.11	0.581	0.74	0.743	1.398	1.04	1.139	0.577	0.0100874
TGGT1_216740A-t26_1-p1	287	S	riboflavin kinase GN=TGGT1_216740A	0.996	GRSPSSELDGPGASSQTPEVLTR	11	S5	4.36839e-10	13	2488.08	1.205	0.754	0.81	1.34	1.123	0.839	0.839	0.418668
TGGT1_216740A-t26_1-p1	85	S	riboflavin kinase GN=TGGT1_216740A	1	IVAEASSPR	4	S7	0.00800438	5	1009.47	0.719		0.702	1.094	1.011	1.009	0.684	0.00176798
TGGT1_216740A-t26_1-p1	684	S	riboflavin kinase GN=TGGT1_216740A	1	RDSRPEVEADGDR	4	S3	1.50335e-05	4	1581.67	0.782		0.859	1.086	0.884	1.06	0.812	0.109537
TGGT1_216740A-t26_1-p1	136	S	riboflavin kinase GN=TGGT1_216740A	0.993	VLPVASPSSGERSPSAPGR	2	S13	0.00284232	2	2010.9				1.082	0.727	0.359
TGGT1_253850-t26_1-p1	488	S	CCHC-type domain-containing protein(predict) GN=TGGT1_253850	1	HFASASPSR	5	S6	0.000970248	5	1039.44	1.491	1.151	1.398	0.951	0.873	1.005	1.428	0.0160698
TGGT1_253850-t26_1-p1	51	S	CCHC-type domain-containing protein(predict) GN=TGGT1_253850	1	NSPFSIGEQR	1	S2	0.0787536	1	1214.52
TGGT1_253850-t26_1-p1	396	S	CCHC-type domain-containing protein(predict) GN=TGGT1_253850	1	RQSDRETGDSATDQGIR	1	S3	0.000824103	1	1971.85
TGGT1_253850-t26_1-p1	364	S	CCHC-type domain-containing protein(predict) GN=TGGT1_253850	1	VSVNASSHLPSRPSASESDEDASASPR	2	S25	0.00284232	2	2900.21				1.021	0.401
TGGT1_270900-t26_1-p1	50	S	ATPase, AAA family protein GN=TGGT1_270900	1	GPLSDGEDPSASIGSR	1	S4	0.00735766	1	1624.69				0.947	0.648	0.587
TGGT1_246590-t26_1-p1	327	S	hypothetical protein GN=TGGT1_246590	1	NQINACPEHCSHACGVSPR	6	S17	1.37243e-06	6	2273.9	0.862	0.976	1.133	0.907	1.236	1.106	0.914	0.506161
TGGT1_246590-t26_1-p1	166	S	hypothetical protein GN=TGGT1_246590	0.996	SSVFSEDGQDIPVNIEAESR	2	S5	0.0651294	2	2338.95				0.7
TGGT1_229360-t26_1-p1	255	S	transaldolase GN=TGGT1_229360	1	AASMPQYAHLMDEAVEVAK	1	S3	0.00152134	1	2140.94	1.806			0.732	0.941	0.569	2.417
TGGT1_229360-t26_1-p1	188	S	transaldolase GN=TGGT1_229360	1	KRVSAAHEGAASPEAK	6	S4	0.000497445	6	1768.78	0.745	0.854	0.735	1.017	1.151	1.331	0.667	0.0117648
TGGT1_229360-t26_1-p1	196	S	transaldolase GN=TGGT1_229360	1	KRVSAAHEGAASPEAK	6	S12	0.000497445	6	1768.78	0.745	0.854	0.735	1.017	1.151	1.331	0.667	0.0117648
TGGT1_229360-t26_1-p1	496	S	transaldolase GN=TGGT1_229360	1	VLGEPTESVEASDAEDEK	6	S12	1.31397e-06	6	1984.83	0.76	0.776	0.747	1.21	1.045	1.252	0.651	0.00165414
TGGT1_243410-t26_1-p1	91	S	tetratricopeptide repeat-containing protein GN=TGGT1_243410	1	EISSEESEMKEDINGDR	22	S3	1.47302e-06	5	2047.82	0.944	0.973	0.931	1.32	0.883	1.07	0.87	0.342246
TGGT1_243410-t26_1-p1	92	S	tetratricopeptide repeat-containing protein GN=TGGT1_243410	1	EISSEESEMKEDINGDR	8	S4	0.000645926	4	2127.78		1.128	0.67	1.333	0.673	0.923	0.921	0.825338
TGGT1_243410-t26_1-p1	95	S	tetratricopeptide repeat-containing protein GN=TGGT1_243410	1	EISSEESEMKEDINGDR	2	S7	0.00687207	2	2207.75	0.658			0.762	0.967	0.96	0.734
TGGT1_243410-t26_1-p1	371	S	tetratricopeptide repeat-containing protein GN=TGGT1_243410	1	SPFGAGGPQDPQR	5	S1	0.00534499	5	1393.59	0.931	1.26	1.435	0.947	1.057	0.98	1.215	0.245017
TGGT1_289310-t26_1-p1	469	S	cullin family protein GN=TGGT1_289310	1	LFRPCEETPWSDAGR	1	S11	0.00058382	1	1900.8				0.765		0.688
TGGT1_289310-t26_1-p1	442	S	cullin family protein GN=TGGT1_289310	1	VLEECFLLSSPASSSR	4	S10	1.37243e-06	4	1861.84	1.58	1.01	1.001	0.811	1.178	1.027	1.191	0.431651
TGGT1_245720-t26_1-p1	2412	S	SWI2/SNF2-containing protein GN=TGGT1_245720	1	NVLSPFSNR	4	S4	0.00658972	4	1113.51		1.013	0.766	1.049	1.172	0.729	0.905	0.69936
TGGT1_245720-t26_1-p1	719	S	SWI2/SNF2-containing protein GN=TGGT1_245720	1	SAGADETLK	6	S1	0.00279821	6	971.408	1.008	1.032	0.923	1.084	1.121	1.036	0.914	0.0920669
TGGT1_275802-t26_1-p1	10	S	SRP72 RNA-binding domain-containing protein GN=TGGT1_275802	1	KKSEPLSPDEVTDLFR	3	S3	3.37904e-09	3	1940.94						0.759
TGGT1_275802-t26_1-p1	606	S	SRP72 RNA-binding domain-containing protein GN=TGGT1_275802	1	ILLLDSDEVEKQDVTACAPR	4	S6	0.000124425	4	2352.12	2.797	2.301	2.692	0.362	0.389	0.629	5.645	0.000661127
TGGT1_320030-t26_1-p1	169	S	hypothetical protein GN=TGGT1_320030	1	RISGSVSDR	3	S3	0.0315888	3	1056.48	0.922	0.982	0.749	1.142	1.139	1.079	0.79	0.0445571
TGGT1_320030-t26_1-p1	190	T	hypothetical protein GN=TGGT1_320030	0.998	SRTPEYVR	3	T3	0.041002	3	1087.49			0.526	0.721	0.892	1.129	0.575
TGGT1_320030-t26_1-p1	132	T	hypothetical protein GN=TGGT1_320030	1	VTRPFEWTPPTPQTPR	9	T14	7.84605e-05	9	1989.96	1.235	1.272	0.747	1.055	1.087	0.985	1.041	0.945649
TGGT1_229650-t26_1-p1	272	S	josephin protein GN=TGGT1_229650	1	GASPRPSAEATLDGLDDDPELR	31	S7	1.0376e-09	46	2362.06	1.056	0.924	0.767	1.05	1.067	1.217	0.824	0.126466
TGGT1_229650-t26_1-p1	268	S	josephin protein GN=TGGT1_229650	1	GASPRPSAEATLDGLDDDPELR	36	S3	1.03537e-07	9	2442.02		1.215	1.061	0.935	0.864	0.967	1.234	0.0511732
TGGT1_229650-t26_1-p1	276	T	josephin protein GN=TGGT1_229650	1	GASPRPSAEATLDGLDDDPELR	3	T11	2.57558e-05	3	2521.99				0.735	0.703
TGGT1_304490-t26_1-p1	10	S	Putative transmembrane protein(predict) GN=TGGT1_304490	1	SPSGTNTTSAGSLQTDHLTDK	12	S3	8.8902e-13	11	2197.96	0.613	0.778	1.106	1.158	1.104	1.16	0.73	0.115935
TGGT1_306540-t26_1-p1	115	S	phosphotransferase enzyme family protein GN=TGGT1_306540	1	DLSPSSLPASR	20	S3	0.00103336	17	1209.55	1.004	1.08	1.04	1.217	0.819	1.137	0.985	0.990053
TGGT1_306540-t26_1-p1	290	S	phosphotransferase enzyme family protein GN=TGGT1_306540	0.996	MHAIDAKPQCLLVSPTSR	15	S14	7.87902e-07	12	2104.01	0.294	0.57	0.521	1.21	1.324	1.325	0.359	0.00709648
TGGT1_306540-t26_1-p1	352	S	phosphotransferase enzyme family protein GN=TGGT1_306540	1	RGEDSEASSDGCEEPADSPKR	3	S18	3.49494e-10	3	2358.91					0.723	0.777
TGGT1_306540-t26_1-p1	36	S	phosphotransferase enzyme family protein GN=TGGT1_306540	1	SSSEAANSAASLSAVSPR	6	S16	1.52189e-06	6	1771.79	0.852	1.005	0.658	1.358	0.971	1.071	0.74	0.125366
TGGT1_306540-t26_1-p1	93	S	phosphotransferase enzyme family protein GN=TGGT1_306540	1	TSSSTPFSSASSPTHAGSPK	6	S18	5.30212e-08	11	2000.86	0.497	0.627	0.583	1.384	1.564	0.762	0.46	0.0340908
TGGT1_306540-t26_1-p1	87	S	phosphotransferase enzyme family protein GN=TGGT1_306540	1	TSSSTPFSSASSPTHAGSPK	13	S12	2.6539e-07	9	2080.83	0.23	0.565	0.85	1.204	1.276	1.275	0.438	0.0682511
TGGT1_241160-t26_1-p1	71	S	hemolysin-III related subfamily protein GN=TGGT1_241160	1	LRSHSSDVK	3	S3	0.170281	3	1108.51	1.453	1.394	1.114	0.936	0.887	1.035	1.386	0.0267849
TGGT1_241160-t26_1-p1	74	S	hemolysin-III related subfamily protein GN=TGGT1_241160	0.995	SHSSDVKVEEGALVVRPVLR	6	S4	0.00134238	7	2257.17	1.219	0.943	0.901	0.93	1.225	1.059	0.953	0.700928
TGGT1_241160-t26_1-p1	73	S	hemolysin-III related subfamily protein GN=TGGT1_241160	0.993	SHSSDVKVEEGALVVRPVLR	1	S3	0.0126682	1	2337.14	0.98		0.844	0.926	1.143	0.896	0.923	0.54377
TGGT1_216210-t26_1-p1	3565	S	DRIM domain-containing protein(predict) GN=TGGT1_216210	1	AEEVSGSEDEDEGSR	4	S5	0.000119792	4	1755.56	0.863	0.98	0.842	1.101	1.06	1.192	0.801	0.0187122
TGGT1_216210-t26_1-p1	3567	S	DRIM domain-containing protein(predict) GN=TGGT1_216210	1	AEEVSGSEDEDEGSR	4	S7	0.000119792	4	1755.56	0.863	0.98	0.842	1.101	1.06	1.192	0.801	0.0187122
TGGT1_216210-t26_1-p1	2122	T	DRIM domain-containing protein(predict) GN=TGGT1_216210	1	LAEPEEEGEDDLATDDAQATTK	1	T14	7.17425e-06	1	2427.99				0.729	0.868	0.597
TGGT1_216210-t26_1-p1	3080	S	DRIM domain-containing protein(predict) GN=TGGT1_216210	1	RCSIEER	3	S3	0.0129453	3	1029.42	0.436	0.734	0.828	1.156	1.261	1.201	0.552	0.0337881
TGGT1_216210-t26_1-p1	4058	S	DRIM domain-containing protein(predict) GN=TGGT1_216210	1	RPSGEGDKEAHSEGEGEEGQAEANFLQAPDSLDEAMALAR	7	S12	1.47457e-12	7	4278.85				0.7
TGGT1_223490-t26_1-p1	25	S	Coiled-coil domain-containing protein 86(predict) GN=TGGT1_223490	1	LEEAVVSPFENSEATAR	2	S7	1.53641e-05	1	1928.86
TGGT1_223490-t26_1-p1	42	S	Coiled-coil domain-containing protein 86(predict) GN=TGGT1_223490	1	LSVPPDSPR	14	S7	0.00694457	14	1047.49	0.528	0.856	1.009	1.186	1.05	1.225	0.691	0.11439
TGGT1_308870-t26_1-p1	289	S	C3H1-type domain-containing protein(predict) GN=TGGT1_308870	1	RSGGGVEGAEGPSPPTSFSEER	3	S2	6.85453e-09	3	2269.97					0.741
TGGT1_308870-t26_1-p1	157	S	C3H1-type domain-containing protein(predict) GN=TGGT1_308870	1	SEDISLSR	16	S5	0.0334509	3	986.419	1.142	1.06	1.069	1.077	1.06	0.983	1.048	0.265517
TGGT1_308870-t26_1-p1	300	S	C3H1-type domain-containing protein(predict) GN=TGGT1_308870	1	SGGGVEGAEGPSPPTSFSEER	2	S12	0.00150557	3	2193.84
TGGT1_308870-t26_1-p1	124	S	C3H1-type domain-containing protein(predict) GN=TGGT1_308870	1	YDPEASASGDEEGALDGAETPPSHTHNSSDWK	7	S8	2.3088e-09	6	3437.37	0.541	0.518		1.211	1.047	0.983	0.49	0.00317518
TGGT1_308870-t26_1-p1	136	T	C3H1-type domain-containing protein(predict) GN=TGGT1_308870	0.999	YDPEASASGDEEGALDGAETPPSHTHNSSDWK	4	T20	0.000341745	3	3517.34
TGGT1_308870-t26_1-p1	153	S	C3H1-type domain-containing protein(predict) GN=TGGT1_308870	1	YRSEDISLSR	23	S3	0.000114087	13	1305.58	0.878	0.986	1.299	1.008	1.065	1.095	0.998	0.906964
TGGT1_297170-t26_1-p1	198	S	putative 50S ribosomal protein L17 GN=TGGT1_297170	1	RPSAAEWEESDSEEEKADSPSPYK	8	S10	2.19847e-09	9	2884.12	0.748	0.585		1.243	0.988	0.9	0.639	0.0625449
TGGT1_297170-t26_1-p1	200	S	putative 50S ribosomal protein L17 GN=TGGT1_297170	1	RPSAAEWEESDSEEEKADSPSPYK	8	S12	2.19847e-09	9	2884.12	0.748	0.585		1.243	0.988	0.9	0.639	0.0625449
TGGT1_218800-t26_1-p1	994	S	hypothetical protein GN=TGGT1_218800	1	SRSDEEGSEERDAEK	1	S8	0.0135924	1	1883.67	0.999	1.528	1.126	1.152	0.86	0.946	1.235	0.256967
TGGT1_218800-t26_1-p1	989	S	hypothetical protein GN=TGGT1_218800	0.994	SRSDEEGSEERDAEK	1	S3	0.0135924	1	1883.67	0.999	1.528	1.126	1.152	0.86	0.946	1.235	0.256967
TGGT1_265770-t26_1-p1	381	S	Putative transmembrane protein (Fragment)(predict) GN=TGGT1_265770	1	DVSEEDRVER	6	S3	0.0435016	6	1313.54	1.681	1.404	1.425	0.838	0.883	0.928	1.703	0.00121959
TGGT1_265770-t26_1-p1	483	S	Putative transmembrane protein (Fragment)(predict) GN=TGGT1_265770	1	EPGDSADDSPAPR	1	S5	0.0227827	1	1393.53	1.259	1.24	1.675	0.843	1.001	0.933	1.503	0.0218684
TGGT1_265770-t26_1-p1	428	S	Putative transmembrane protein (Fragment)(predict) GN=TGGT1_265770	1	GASETEEVR	2	S3	0.015918	2	1057.42	1.03	1.384	1.187	1.037	0.834	1.12	1.204	0.204452
TGGT1_265770-t26_1-p1	58	S	Putative transmembrane protein (Fragment)(predict) GN=TGGT1_265770	1	GLSLDADR	3	S3	0.0354356	3	926.398	0.979	1.081	1.426	1.064	1.238	0.726	1.151	0.478276
TGGT1_265770-t26_1-p1	1701	S	Putative transmembrane protein (Fragment)(predict) GN=TGGT1_265770	1	GSLLESPR	3	S6	0.0356412	3	938.434	0.84	1.009	1.548	0.878	1.127	1.078	1.102	0.743514
TGGT1_265770-t26_1-p1	679	S	Putative transmembrane protein (Fragment)(predict) GN=TGGT1_265770	1	HLSPDENETHR	9	S3	1.53641e-05	9	1414.57	1.78	1.579	1.868	0.672	0.757	0.947	2.2	0.00208859
TGGT1_265770-t26_1-p1	1749	S	Putative transmembrane protein (Fragment)(predict) GN=TGGT1_265770	1	RAEESDKADCGEEDEGDR	5	S5	5.78439e-08	5	2147.78	1.241	1.243	1.555	1.064	0.816	0.938	1.433	0.0283124
TGGT1_265770-t26_1-p1	1829	S	Putative transmembrane protein (Fragment)(predict) GN=TGGT1_265770	1	SLRLSDLDGGGDEELKPTQK	2	S5	5.09825e-12	2	2238.06	1.379	1.58	0.862	1.058	0.784	1.062	1.316	0.294322
TGGT1_265770-t26_1-p1	1732	S	Putative transmembrane protein (Fragment)(predict) GN=TGGT1_265770	1	SVLGEDENTEETR	3	S1	0.000112246	3	1558.63	1.666	1.069	1.528	1.021	0.794	0.923	1.557	0.0492681
TGGT1_220920-t26_1-p1	64	S	Telomere_reg-2 domain-containing protein(predict) GN=TGGT1_220920	1	LSQSTDEGRPDLTGCGSCSPR	7	S19	4.31179e-08	7	2359.96	0.676	0.809	1.008	0.967	1.296	1.172	0.726	0.0858241
TGGT1_205710-t26_1-p1	645	S	lysine-tRNA ligase GN=TGGT1_205710	1	HGSDAGAPGEASAPAQ	2	S3	0.00938212	2	1502.59				0.64	0.706	0.859
TGGT1_205710-t26_1-p1	116	S	lysine-tRNA ligase GN=TGGT1_205710	1	QQQQEGNSSPAVNNK	1	S9	0.000794199	1	1708.73
TGGT1_233120-t26_1-p1	48	S	AP2 domain transcription factor AP2VIII-2 GN=TGGT1_233120	1	ADPDCSVPAGSSPATFGAASPR	11	S20	1.1357e-07	11	2197.92	1.059	0.823	0.718	1.257	1.086	1.033	0.77	0.102116
TGGT1_233120-t26_1-p1	1026	S	AP2 domain transcription factor AP2VIII-2 GN=TGGT1_233120	1	ALDLSPGR	5	S5	0.0115583	3	908.424	1.347	1.664	1.38	1.072	0.88	0.717	1.645	0.0193855
TGGT1_233120-t26_1-p1	622	S	AP2 domain transcription factor AP2VIII-2 GN=TGGT1_233120	0.992	ATPVALSWSDSGGPDEGGEGTLSDGNLCGR	1	S23	2.87145e-05	1	3042.28
TGGT1_311740-t26_1-p1	116	S	hypothetical protein GN=TGGT1_311740	0.996	CGPGLTGSPTHASTTAAPVSCSFK	1	S8	6.80257e-07	2	2471.07
TGGT1_311740-t26_1-p1	1358	S	hypothetical protein GN=TGGT1_311740	0.994	RGSLSLPGGESGAESGR	3	S3	8.26424e-06	3	1696.77	0.713	0.752		1.396	0.732	0.939	0.716	0.308518
TGGT1_254730-t26_1-p1	758	S	POPLD (NUC188) domain-containing protein GN=TGGT1_254730	0.99	SHDSDWEDLPDTAEVR	1	S4	0.000670393	1	1951.77	1.082		0.708	1.006	1.009	0.961	0.902	0.490161
TGGT1_305590-t26_1-p1	956	S	ABC transporter transmembrane region domain-containing protein GN=TGGT1_305590	1	NAAHATDAAPASPVDEK	7	S12	8.01828e-05	7	1744.75	0.824	0.688	1.027	1.288	0.947	1.165	0.747	0.113123
TGGT1_305590-t26_1-p1	1803	S	ABC transporter transmembrane region domain-containing protein GN=TGGT1_305590	0.998	RQSTCSHAPFVPIPQLIR	5	S3	3.33525e-07	6	2267.06	1.311	1.379	1.386	1.087	1.073	0.633	1.459	0.0852001
TGGT1_305590-t26_1-p1	1711	S	ABC transporter transmembrane region domain-containing protein GN=TGGT1_305590	1	RSSIRSTASFHEGETR	3	S9	0.000642503	3	2060.8	1.693	1.046	1.269	0.724	0.904	1.235	1.4	0.177806
TGGT1_305590-t26_1-p1	1705	S	ABC transporter transmembrane region domain-containing protein GN=TGGT1_305590	0.992	RSSIRSTASFHEGETR	3	S3	0.000642503	3	2060.8	1.693	1.046	1.269	0.724	0.904	1.235	1.4	0.177806
TGGT1_305590-t26_1-p1	1708	S	ABC transporter transmembrane region domain-containing protein GN=TGGT1_305590	0.992	RSSIRSTASFHEGETR	3	S6	0.000642503	3	2060.8	1.693	1.046	1.269	0.724	0.904	1.235	1.4	0.177806
TGGT1_305590-t26_1-p1	1709	T	ABC transporter transmembrane region domain-containing protein GN=TGGT1_305590	0.964	SSIRSTASFHEGETR	1	T6	0.126182	2	1904.7	0.799	1.302	1.501	1.213	0.931	0.828	1.212	0.483978
TGGT1_258970-t26_1-p1	1196	S	Glycosylphosphatidylinositol anchor attachment protein 1 (Fragment)(predict) GN=TGGT1_258970	1	RDPQGGSASPQGQGGGSFLPFFK	7	S9	1.72855e-08	7	2402.09	0.736	0.778	1.167	0.961	1.104	1.301	0.796	0.227151
TGGT1_258970-t26_1-p1	1254	S	Glycosylphosphatidylinositol anchor attachment protein 1 (Fragment)(predict) GN=TGGT1_258970	1	RNSATAALPVEQR	6	S3	0.000877937	6	1492.73	0.552	0.681	1.259	1.107	1.298	1.019	0.728	0.217373
TGGT1_258970-t26_1-p1	577	S	Glycosylphosphatidylinositol anchor attachment protein 1 (Fragment)(predict) GN=TGGT1_258970	0.996	SLSATPPER	3	S1	0.116007	3	1037.47			0.405	0.983	0.816	0.972	0.438
TGGT1_310900-t26_1-p1	831	S	AP2 domain transcription factor AP2XI-2 GN=TGGT1_310900	1	AADGMCGDRDSEEAR	7	S11	0.00328925	7	1719.61	0.804	0.808	1.046	1.247	0.884	1.225	0.792	0.181311
TGGT1_310900-t26_1-p1	406	S	AP2 domain transcription factor AP2XI-2 GN=TGGT1_310900	1	ALSSPWR	6	S4	0.0285171	6	896.403	0.678	1.066	0.856	1.309	0.932	1.128	0.772	0.17847
TGGT1_310900-t26_1-p1	1307	S	AP2 domain transcription factor AP2XI-2 GN=TGGT1_310900	1	ASSLSEAFCPR	5	S3	0.00466604	5	1304.53	1.225	1.348	1.087	1.179	0.791	0.989	1.237	0.165968
TGGT1_310900-t26_1-p1	2031	S	AP2 domain transcription factor AP2XI-2 GN=TGGT1_310900	1	DASSNSTSTDAGGNVKSPAFK	2	S17	3.9351e-09	2	2120.91				0.676	0.773	0.752
TGGT1_310900-t26_1-p1	1300	S	AP2 domain transcription factor AP2XI-2 GN=TGGT1_310900	1	EDPEAGDDLSPVAR	15	S10	5.10874e-05	1	1550.64	0.948	0.889	0.902	1.126	1.166	1.036	0.823	0.00842308
TGGT1_310900-t26_1-p1	842	S	AP2 domain transcription factor AP2XI-2 GN=TGGT1_310900	1	ETGSPEGGSVSR	6	S4	0.00136356	6	1242.5	0.896	1.088	1.249	0.926	1.094	1.125	1.028	0.855986
TGGT1_310900-t26_1-p1	2102	S	AP2 domain transcription factor AP2XI-2 GN=TGGT1_310900	1	GDSPGAEAGGAGDEGSR	6	S3	2.78396e-06	6	1569.58	1.349	1.233	1.201	0.914	1.064	0.95	1.292	0.0111336
TGGT1_310900-t26_1-p1	167	S	AP2 domain transcription factor AP2XI-2 GN=TGGT1_310900	0.996	KKSEAASVAAGEAPDVLVPPEEPR	1	S3	5.58026e-10	1	2527.24				0.593	0.821	0.793
TGGT1_310900-t26_1-p1	99	S	AP2 domain transcription factor AP2XI-2 GN=TGGT1_310900	0.983	LATSSGSSTIR	1	S5	0.037335	2	1159.54	1.293	0.954	1.153	0.986	0.975	1.12	1.104	0.402528
TGGT1_310900-t26_1-p1	368	S	AP2 domain transcription factor AP2XI-2 GN=TGGT1_310900	1	QDPDSNVAVPTSPDTASAFVK	3	S12	4.69342e-06	3	2226
TGGT1_310900-t26_1-p1	755	S	AP2 domain transcription factor AP2XI-2 GN=TGGT1_310900	1	TESGETEEEASVFGR	3	S3	0.000134962	3	1787.64	1.286	1.023	1.112	1.286	0.894	0.868	1.122	0.422949
TGGT1_310900-t26_1-p1	758	T	AP2 domain transcription factor AP2XI-2 GN=TGGT1_310900	1	TESGETEEEASVFGR	3	T6	0.000134962	3	1787.64	1.286	1.023	1.112	1.286	0.894	0.868	1.122	0.422949
TGGT1_288680-t26_1-p1	231	S	endonuclease IV APN GN=TGGT1_288680	1	DQADSPGELPATEETTSPISSVSR	8	S5	4.81266e-09	11	2554.12	0.751	0.459	0.621	1.059	1.372	1.265	0.495	0.011589
TGGT1_288680-t26_1-p1	243	S	endonuclease IV APN GN=TGGT1_288680	1	RDQADSPGELPATEETTSPISSVSR	4	S18	3.62654e-14	7	2710.22		0.231		1.135	0.738	0.954	0.245
TGGT1_288680-t26_1-p1	328	T	endonuclease IV APN GN=TGGT1_288680	1	VKGETGDEADDTQEGEAK	6	T5	7.75991e-08	6	1958.79				0.718	0.763	0.717
TGGT1_316750-t26_1-p1	26	S	DEAD/DEAH box helicase domain-containing protein GN=TGGT1_316750	1	RENRFSPDASR	5	S6	0.00979025	5	1414.62	1.209	1.333	1.415	0.87	1.031	0.959	1.384	0.00844639
TGGT1_206540-t26_1-p1	1220	S	Putative transmembrane protein (Fragment)(predict) GN=TGGT1_206540	1	AEEHRESVGEEYCAHEDDSIGPLPAR	4	S7	2.89204e-11	4	3033.27	2.154	1.447	1.54	1.279	0.6	0.49	2.17	0.0553638
TGGT1_206540-t26_1-p1	491	S	Putative transmembrane protein (Fragment)(predict) GN=TGGT1_206540	1	EDSEPRVPEPPGLVFLR	7	S3	0.000446954	7	2016.98	1.748	2.023	1.511	0.649	0.727	0.976	2.246	0.0052456
TGGT1_206540-t26_1-p1	367	S	Putative transmembrane protein (Fragment)(predict) GN=TGGT1_206540	1	EFRDSPSSR	3	S5	0.0639166	3	1160.47	0.611	0.669	0.694	1.162	1.378	1.087	0.544	0.00165202
TGGT1_206540-t26_1-p1	1205	S	Putative transmembrane protein (Fragment)(predict) GN=TGGT1_206540	1	ETGDWDRDESPGWYR	2	S10	0.001816	2	1948.75	1.651	2.151		0.621	0.725	0.84	2.609	0.00772734
TGGT1_219700-t26_1-p1	99	S	putative DNA replication licensing factor MCM4 GN=TGGT1_219700	1	EAFPHGFSQHLSENAPQMSAATHR	5	S8	7.61666e-06	9	2730.19		0.503	0.85	1.144	1.189	0.787	0.65	0.182458
TGGT1_219700-t26_1-p1	68	T	putative DNA replication licensing factor MCM4 GN=TGGT1_219700	1	ENMEAEHDTQGAEDNFQR	6	T9	2.84521e-06	6	2200.82	1.428	1.762	1.402	0.888	0.88	0.836	1.763	0.00175412
TGGT1_219700-t26_1-p1	127	T	putative DNA replication licensing factor MCM4 GN=TGGT1_219700	1	GLESSASEYGGTPLAVR	4	T12	0.000108065	4	1773.81	0.581	0.703	0.635	1.508	1.09	1.028	0.529	0.00891345
TGGT1_219700-t26_1-p1	10	S	putative DNA replication licensing factor MCM4 GN=TGGT1_219700	0.99	SRVSGPPDEHEVNAEDMEMQDEVTPLR	1	S4	7.67751e-05	1	3148.32
TGGT1_219700-t26_1-p1	30	T	putative DNA replication licensing factor MCM4 GN=TGGT1_219700	1	VSGPPDEHEVNAEDMEMQDEVTPLR	13	T22	1.57576e-13	10	2904.21	0.907	0.888	0.347	0.975	1.154	1.451	0.598	0.155876
TGGT1_219700-t26_1-p1	55	S	putative DNA replication licensing factor MCM4 GN=TGGT1_219700	1	VSNFPGAESQGGR	1	S9	0.00141427	1	1385.58	2.036	2.016	2.055	0.644	0.609	0.772	3.016	0.000102502
TGGT1_221350-t26_1-p1	62	S	Ctr copper transporter family protein GN=TGGT1_221350	1	AFFSPVLTAR	3	S4	0.00504636	3	1188.58				0.638	0.806
TGGT1_205640-t26_1-p1	1480	S	Serine/arginine repetitive matrix protein 2 (Pre-mRNA splicing)(predict) GN=TGGT1_205640	1	ERENLLLSLSPATQAPDSVSR	1	S10	0.000239462	1	2363.16
TGGT1_205640-t26_1-p1	241	S	Serine/arginine repetitive matrix protein 2 (Pre-mRNA splicing)(predict) GN=TGGT1_205640	1	HRGSEAACADAR	1	S4	0.0907053	1	1380.55	0.528			0.898	1.069		0.537
TGGT1_306400-t26_1-p1	819	S	C3H1-type domain-containing protein(predict) GN=TGGT1_306400	1	ASQSLSRDPSLEPK	6	S4	0.0315888	2	1674.71	0.548	1.085	0.867	0.919	1.489	1.019	0.73	0.253432
TGGT1_306400-t26_1-p1	825	S	C3H1-type domain-containing protein(predict) GN=TGGT1_306400	1	ASQSLSRDPSLEPK	6	S10	0.0315888	2	1674.71	0.548	1.085	0.867	0.919	1.489	1.019	0.73	0.253432
TGGT1_306400-t26_1-p1	821	S	C3H1-type domain-containing protein(predict) GN=TGGT1_306400	1	ASQSLSRDPSLEPK	4	S6	0.016093	4	1754.68
TGGT1_306400-t26_1-p1	1313	S	C3H1-type domain-containing protein(predict) GN=TGGT1_306400	1	EDNASDERKEER	6	S5	0.0729616	6	1557.62	0.594	1.189	0.786	0.917	1.15	1.34	0.754	0.246668
TGGT1_306400-t26_1-p1	936	S	C3H1-type domain-containing protein(predict) GN=TGGT1_306400	1	ERSPIMRPLK	4	S3	0.00755373	4	1322.67	0.814	0.867	0.712	0.964	1.203	1.311	0.688	0.0271976
TGGT1_306400-t26_1-p1	754	S	C3H1-type domain-containing protein(predict) GN=TGGT1_306400	1	GDPAGSPSAR	5	S6	0.00276918	5	994.399	0.944	1.091	0.956	1.047	1.098	1.087	0.925	0.176627
TGGT1_306400-t26_1-p1	1089	S	C3H1-type domain-containing protein(predict) GN=TGGT1_306400	1	GPSSGGGAAPVVLR	3	S3	4.45982e-05	3	1304.64	0.277			1.069	0.912	0.834	0.295
TGGT1_306400-t26_1-p1	895	S	C3H1-type domain-containing protein(predict) GN=TGGT1_306400	1	GRSFSGASTGPQK	3	S3	0.0108368	3	1439.57	0.967	0.692	0.443	1.284	0.967	1.327	0.587	0.0819565
TGGT1_306400-t26_1-p1	897	S	C3H1-type domain-containing protein(predict) GN=TGGT1_306400	1	GRSFSGASTGPQK	2	S5	0.0108368	3	1439.57	0.967	0.692	0.443	1.284	0.967	1.327	0.587	0.0819565
TGGT1_306400-t26_1-p1	594	S	C3H1-type domain-containing protein(predict) GN=TGGT1_306400	1	GRSLSEEGSR	8	S3	0.0980212	2	1237.46	0.79	0.928		0.785	1.135	1.087	0.857	0.437401
TGGT1_306400-t26_1-p1	596	S	C3H1-type domain-containing protein(predict) GN=TGGT1_306400	1	GRSLSEEGSR	8	S5	0.0980212	2	1237.46	0.79	0.928		0.785	1.135	1.087	0.857	0.437401
TGGT1_306400-t26_1-p1	600	S	C3H1-type domain-containing protein(predict) GN=TGGT1_306400	1	GRSLSEEGSRGRPAAGK	6	S9	0.0189747	6	1954.79	1.376	1.407	1.388	0.811	0.975	0.996	1.499	0.00335958
TGGT1_306400-t26_1-p1	700	S	C3H1-type domain-containing protein(predict) GN=TGGT1_306400	1	GSHLAAAGSEELTLGR	5	S9	0.000368455	5	1648.77		1.225	0.834	0.669	1.007	1.195	1.076	0.774135
TGGT1_306400-t26_1-p1	1108	S	C3H1-type domain-containing protein(predict) GN=TGGT1_306400	1	QREESQEPLR	9	S5	0.001835	9	1351.6	1.309	1.201	1.102	0.843	1.077	1.082	1.203	0.120904
TGGT1_306400-t26_1-p1	1154	S	C3H1-type domain-containing protein(predict) GN=TGGT1_306400	1	RGSLAGHR	4	S3	0.00162793	4	933.441	1.015	1.091	1.064	1.037	1.218	0.903	1.004	0.908981
TGGT1_306400-t26_1-p1	848	S	C3H1-type domain-containing protein(predict) GN=TGGT1_306400	1	RLSVSVSR	14	S3	0.00355698	6	983.503	1.152	1.062	0.762	1.197	1.012	1.021	0.921	0.531314
TGGT1_306400-t26_1-p1	850	S	C3H1-type domain-containing protein(predict) GN=TGGT1_306400	1	RLSVSVSR	8	S5	0.0473005	5	1063.47	1.151	0.942	0.916	1.164	0.905	1.155	0.933	0.570191
TGGT1_306400-t26_1-p1	852	S	C3H1-type domain-containing protein(predict) GN=TGGT1_306400	1	RLSVSVSRER	3	S7	0.0999438	3	1428.58	0.909	0.978	1.302	0.897	1.003	1.269	1.006	0.977123
TGGT1_306400-t26_1-p1	613	S	C3H1-type domain-containing protein(predict) GN=TGGT1_306400	1	RRSPSVSEEASR	18	S3	0.00301014	6	1440.66	1.275	1.424	1.031		1.026	1.24	1.097	0.575003
TGGT1_306400-t26_1-p1	615	S	C3H1-type domain-containing protein(predict) GN=TGGT1_306400	1	RRSPSVSEEASR	10	S5	0.000258255	6	1520.63	0.934	1.039	1.236	1.062	1.069	1.013	1.021	0.874616
TGGT1_306400-t26_1-p1	617	S	C3H1-type domain-containing protein(predict) GN=TGGT1_306400	1	RRSPSVSEEASR	7	S7	0.0052071	7	1600.59	1.107	1.124	0.895	0.887	1.03	1.277	0.979	0.909937
TGGT1_306400-t26_1-p1	215	S	C3H1-type domain-containing protein(predict) GN=TGGT1_306400	1	RTSIEEGLVSDEDGLERPR	12	S3	3.81685e-06	13	2318.01	0.761	0.772	0.798	1.228	1.238	1.015	0.67	0.00392885
TGGT1_306400-t26_1-p1	222	S	C3H1-type domain-containing protein(predict) GN=TGGT1_306400	1	RTSIEEGLVSDEDGLERPR	13	S10	3.81685e-06	13	2318.01	0.761	0.772	0.798	1.228	1.238	1.015	0.67	0.00392885
TGGT1_306400-t26_1-p1	1046	S	C3H1-type domain-containing protein(predict) GN=TGGT1_306400	1	SRSPFEDFSR	28	S3	0.00899194	11	1307.54	1.19	1.341	1.336	1.151	0.881	0.844	1.345	0.0438325
TGGT1_306400-t26_1-p1	1044	S	C3H1-type domain-containing protein(predict) GN=TGGT1_306400	1	SRSPFEDFSR	17	S1	0.0058115	17	1387.51	0.794	0.869	0.893	1.293	0.96	1.137	0.754	0.0414539
TGGT1_306400-t26_1-p1	649	S	C3H1-type domain-containing protein(predict) GN=TGGT1_306400	1	SRSVEAAQAGR	9	S1	0.00176934	9	1291.52	0.924	0.157	0.756	1.048	1.4	1.251	0.497	0.17279
TGGT1_306400-t26_1-p1	651	S	C3H1-type domain-containing protein(predict) GN=TGGT1_306400	1	SRSVEAAQAGR	11	S3	0.00176934	9	1291.52	0.924	0.157	0.756	1.048	1.4	1.251	0.497	0.17279
TGGT1_306400-t26_1-p1	661	S	C3H1-type domain-containing protein(predict) GN=TGGT1_306400	1	SRSVEAAQAGRESR	2	S13	0.00454578	2	1663.69	1.208		1.646	0.937	0.622	1.006	1.669	0.103427
TGGT1_306400-t26_1-p1	957	S	C3H1-type domain-containing protein(predict) GN=TGGT1_306400	1	SVSVSPGPVR	18	S5	0.0655394	6	1064.51	0.967	1.967	1.619	0.832	1.033	0.749	1.742	0.0877627
TGGT1_306400-t26_1-p1	955	S	C3H1-type domain-containing protein(predict) GN=TGGT1_306400	1	SVSVSPGPVR	12	S3	0.0112517	6	1144.48	0.866	1.07	1.434	1.043	1.001	1.039	1.093	0.668952
TGGT1_306400-t26_1-p1	953	S	C3H1-type domain-containing protein(predict) GN=TGGT1_306400	1	SVSVSPGPVR	6	S1	0.00701786	6	1224.45	0.3	0.45	0.952	0.874	1.57	1.311	0.453	0.0816102
TGGT1_306400-t26_1-p1	889	S	C3H1-type domain-containing protein(predict) GN=TGGT1_306400	1	TWRSPSR	1	S4	0.154909	1	969.43	1.483	0.852		0.894	0.962	0.905	1.269	0.407431
TGGT1_306400-t26_1-p1	928	S	C3H1-type domain-containing protein(predict) GN=TGGT1_306400	1	YADSPGHR	7	S4	0.012532	7	982.378	0.829	0.786	0.855	0.984	1.272	1.189	0.717	0.0153496
TGGT1_264820-t26_1-p1	311	S	RbAp48 GN=TGGT1_264820	1	DRPHSVSPETCSR	5	S7	0.000965162	3	1607.66						0.759
TGGT1_264820-t26_1-p1	309	S	RbAp48 GN=TGGT1_264820	1	DRPHSVSPETCSR	2	S5	0.0169988	2	1687.63	1.338			0.895	0.73	0.792	1.661
TGGT1_264820-t26_1-p1	243	S	RbAp48 GN=TGGT1_264820	1	LHASSHASPR	1	S8	0.00447513	1	1142.51	0.495			0.697	1.034	1.025	0.539
TGGT1_264820-t26_1-p1	115	S	RbAp48 GN=TGGT1_264820	1	NSDGNLSEGDGSPGPGCSLAAR	4	S7	4.20954e-06	3	2197.88	0.561	0.534		1.163	1.144	0.92	0.509	0.0066336
TGGT1_264820-t26_1-p1	120	S	RbAp48 GN=TGGT1_264820	1	NSDGNLSEGDGSPGPGCSLAAR	1	S12	1.41604e-05	1	2277.85
TGGT1_264820-t26_1-p1	257	S	RbAp48 GN=TGGT1_264820	0.992	RGPPLDFSAPTSPAATASPSDLR	1	S12	0.00119662	1	2391.13
TGGT1_264820-t26_1-p1	424	T	RbAp48 GN=TGGT1_264820	0.994	SDPQSEQAPTPHPASSGDEWTATR	4	T23	7.49337e-06	4	2712.06	1.359	0.692	0.645	1.39	0.822	1.125	0.808	0.425389
TGGT1_225125-t26_1-p1	1797	S	pre-rRNA processing protein GN=TGGT1_225125	1	AGQVGESASEDEQGVEVTK	4	S9	0.000248682	4	1999.85	0.841		0.851	1.077	1.171	0.755	0.845	0.448959
TGGT1_225125-t26_1-p1	1848	T	pre-rRNA processing protein GN=TGGT1_225125	1	KRPETDDECR	1	T5	0.087828	1	1385.55
TGGT1_225125-t26_1-p1	2539	S	pre-rRNA processing protein GN=TGGT1_225125	1	REGFVSDSEGEDPPELSDVEESEEK	7	S6	0.00220175	1	2955.13					0.741
TGGT1_225125-t26_1-p1	2541	S	pre-rRNA processing protein GN=TGGT1_225125	1	REGFVSDSEGEDPPELSDVEESEEK	7	S8	0.00220175	1	2955.13					0.741
TGGT1_225125-t26_1-p1	2550	S	pre-rRNA processing protein GN=TGGT1_225125	1	REGFVSDSEGEDPPELSDVEESEEKR	4	S17	3.29541e-06	5	3191.2				0.743	0.78	0.673
TGGT1_225125-t26_1-p1	2307	S	pre-rRNA processing protein GN=TGGT1_225125	1	REGSEAGETEK	1	S4	0.00189321	1	1272.51				0.7
TGGT1_225125-t26_1-p1	2450	S	pre-rRNA processing protein GN=TGGT1_225125	1	SIENAEWGR	1	S1	0.00515296	1	1141.47	1.039	0.982	1.283	1.125	1.041	0.938	1.064	0.579018
TGGT1_280560-t26_1-p1	393	S	selenide, water dikinase GN=TGGT1_280560	1	ASQIDLPR	2	S2	0.0924792	2	979.461	0.725	0.822	0.739	1.521	0.767	1.197	0.656	0.132923
TGGT1_280560-t26_1-p1	630	S	selenide, water dikinase GN=TGGT1_280560	1	FLSRGSDSAAFQSCETAGGTR	3	S3	4.28374e-07	3	2364.93		0.548	0.532	1.036	1.121	1.082	0.5	0.000204939
TGGT1_280560-t26_1-p1	308	S	selenide, water dikinase GN=TGGT1_280560	1	GEDCSTPRDLHK	3	S5	0.0310527	3	1574.57	1.215	0.908	0.877	0.86	1.281	1.104	0.924	0.649653
TGGT1_280560-t26_1-p1	309	T	selenide, water dikinase GN=TGGT1_280560	1	GEDCSTPRDLHK	3	T6	0.0310527	3	1574.57	1.215	0.908	0.877	0.86	1.281	1.104	0.924	0.649653
TGGT1_280560-t26_1-p1	652	S	selenide, water dikinase GN=TGGT1_280560	1	GPSSAGGEPNAEVK	3	S4	2.41289e-05	3	1379.58				0.738	0.683	0.777
TGGT1_280560-t26_1-p1	247	S	selenide, water dikinase GN=TGGT1_280560	1	NSECAGAVSR	19	S2	0.00353847	5	1130.43	0.809	0.783	0.955	1.027	1.172	1.214	0.746	0.0211537
TGGT1_280560-t26_1-p1	670	S	selenide, water dikinase GN=TGGT1_280560	1	SSSGAHHADTLGSGASSCR	19	S3	1.68397e-09	12	1924.76	1.112	1.017	1.096	1.067	1.019	1.055	1.027	0.450901
TGGT1_280560-t26_1-p1	680	S	selenide, water dikinase GN=TGGT1_280560	1	SSSGAHHADTLGSGASSCR	3	S13	1.64594e-08	13	2004.73	0.827	0.918	0.739	1.142	1.253	1.03	0.725	0.0188778
TGGT1_280560-t26_1-p1	692	S	selenide, water dikinase GN=TGGT1_280560	1	TACGKSGVSHAECIQTK	1	S6	0.000960102	1	1993.79
TGGT1_280560-t26_1-p1	695	S	selenide, water dikinase GN=TGGT1_280560	1	TACGKSGVSHAECIQTK	1	S9	0.000960102	1	1993.79
TGGT1_230140-t26_1-p1	813	S	vacuolar sorting protein 9 (vps9) domain-containing protein GN=TGGT1_230140	1	KDGDALPSSLPPPPGSSSTTPR	2	S16	1.79889e-05	3	2324.02	0.774	1.327	1.246	1.002	1.157	0.929	1.084	0.767792
TGGT1_230140-t26_1-p1	814	S	vacuolar sorting protein 9 (vps9) domain-containing protein GN=TGGT1_230140	0.977	KDGDALPSSLPPPPGSSSTTPR	2	S17	1.79889e-05	3	2324.02	0.774	1.327	1.246	1.002	1.157	0.929	1.084	0.767792
TGGT1_230140-t26_1-p1	165	S	vacuolar sorting protein 9 (vps9) domain-containing protein GN=TGGT1_230140	1	LRSPVAAGDTLFPGVLSPR	11	S3	3.06503e-05	5	2033.06		0.96	0.977	0.906	0.906	1.095	0.999	0.968434
TGGT1_230140-t26_1-p1	179	S	vacuolar sorting protein 9 (vps9) domain-containing protein GN=TGGT1_230140	1	LRSPVAAGDTLFPGVLSPR	10	S17	3.54862e-09	10	2113.02	0.527	0.556	0.761	1.124	1.346	1.213	0.501	0.00506142
TGGT1_230140-t26_1-p1	455	S	vacuolar sorting protein 9 (vps9) domain-containing protein GN=TGGT1_230140	1	RESEEGKQLEHEPEEER	1	S3	0.00615589	1	2190.93
TGGT1_229930-t26_1-p1	122	T	p25-alpha family protein GN=TGGT1_229930	0.997	STFTGVHAHGGPSTVDTPSR	6	T17	9.57317e-11	8	2090.93	1.036	0.699		0.957	0.875	1.165	0.868	0.463722
TGGT1_229930-t26_1-p1	90	S	p25-alpha family protein GN=TGGT1_229930	1	SVDEITQQLCSSSGPSFSGTK	1	S16	6.52341e-05	3	2294.98	1.057	1.117	1.647	0.93	0.797	1.19	1.31	0.221079
TGGT1_315950-t26_1-p1	22	S	zinc finger, C3HC4 type (RING finger) domain-containing protein GN=TGGT1_315950	1	RESTETPASETHSFAESPTGGCGPR	1	S3	1.48105e-06	1	2728.13			0.686	0.98	0.916	0.76	0.775
TGGT1_315950-t26_1-p1	1530	S	zinc finger, C3HC4 type (RING finger) domain-containing protein GN=TGGT1_315950	1	SNSVSLQR	5	S3	0.034033	5	970.435	1.254	1.137	0.978	0.938	1.143	1.01	1.09	0.413566
TGGT1_315950-t26_1-p1	162	S	zinc finger, C3HC4 type (RING finger) domain-containing protein GN=TGGT1_315950	1	SRSVEIEHSIAITCVQR	4	S3	2.39325e-07	6	2064.99	0.817			1.032	0.817		0.884
TGGT1_315950-t26_1-p1	1556	S	zinc finger, C3HC4 type (RING finger) domain-containing protein GN=TGGT1_315950	0.997	SSEDLNDFR	3	S1	0.00641929	3	1162.44	1.163	1.093	1.202	1.207	0.887	0.944	1.138	0.232802
TGGT1_236850-t26_1-p1	1500	S	A C2HC-type zinc-finger protein(predict) GN=TGGT1_236850	1	EAESEDEVGGLVGFPHCQSR	2	S4	3.46848e-08	2	2282.94	0.965	0.956		0.877	1.058	0.985	0.987	0.893171
TGGT1_236850-t26_1-p1	54	S	A C2HC-type zinc-finger protein(predict) GN=TGGT1_236850	1	FTEQDGEDSPR	2	S9	0.000265315	2	1360.51	0.779	0.699	0.661	1.205	1.179	1.178	0.601	0.000464977
TGGT1_236850-t26_1-p1	781	S	A C2HC-type zinc-finger protein(predict) GN=TGGT1_236850	1	LSHSGASNQTGEEVNSAEER	2	S2	1.57877e-05	4	2181.9	1.328	0.968		0.992	0.996	0.776	1.246	0.27047
TGGT1_236850-t26_1-p1	873	S	A C2HC-type zinc-finger protein(predict) GN=TGGT1_236850	0.997	MHADEGHSPSR	2	S8	0.00359429	7	1303.49	0.838	0.746	1.816	0.868	1.383	0.828	1.104	0.897727
TGGT1_236850-t26_1-p1	863	S	A C2HC-type zinc-finger protein(predict) GN=TGGT1_236850	1	VCTEEDETDLAALHSPK	3	S15	6.70696e-09	3	1994.84	0.632	0.85	1.042	1.409	0.981	1.002	0.744	0.180984
TGGT1_306630-t26_1-p1	63	S	tRNA methyltransferase complex GCD14 subunit protein GN=TGGT1_306630	0.997	KTESPLSTVSEQVDHR	4	S4	1.06043e-09	4	1892.87	0.686	0.775	1.477	1.674	0.474	1.07	0.913	0.955599
TGGT1_219600-t26_1-p1	407	S	RNA polymerase III RPC4(predict) GN=TGGT1_219600	1	AGSDSDGDTPSAFPQTNR	2	S3	0.00018879	5	1982.72	0.785	1.044	0.725	1.465	0.883	1.029	0.756	0.222559
TGGT1_219600-t26_1-p1	409	S	RNA polymerase III RPC4(predict) GN=TGGT1_219600	1	AGSDSDGDTPSAFPQTNR	2	S5	0.00018879	5	1982.72	0.785	1.044	0.725	1.465	0.883	1.029	0.756	0.222559
TGGT1_219600-t26_1-p1	755	S	RNA polymerase III RPC4(predict) GN=TGGT1_219600	1	RIESSDDEDLESEK	13	S4	0.000336275	4	1811.66		1.228	0.864	0.814	0.922	1.113	1.101	0.645686
TGGT1_219600-t26_1-p1	756	S	RNA polymerase III RPC4(predict) GN=TGGT1_219600	1	RIESSDDEDLESEK	13	S5	0.000336275	4	1811.66		1.228	0.864	0.814	0.922	1.113	1.101	0.645686
TGGT1_253440-t26_1-p1	59	S	putative cell-cycle-associated protein kinase SRPK GN=TGGT1_253440	1	AEGVSQVR	4	S5	0.016093	4	925.414	1.597	1.671	1.428	0.852	0.874	0.842	1.829	0.000232882
TGGT1_253440-t26_1-p1	571	S	putative cell-cycle-associated protein kinase SRPK GN=TGGT1_253440	1	ALAAALAAAEKEEDGEKGDNAGSVAEGDEDDEAEGAENDTGLPHGR	6	S23	4.63782e-10	2	4631.98	1.391	1.009	0.804	1.011	1.022	1.123	1.015	0.957134
TGGT1_253440-t26_1-p1	1607	S	putative cell-cycle-associated protein kinase SRPK GN=TGGT1_253440	1	AVSNCFPYAGMGSGPTPGAQVK	3	S13	1.07438e-06	2	2275.99	1.78	1.601	1.295	0.898	0.863	0.814	1.816	0.00382939
TGGT1_253440-t26_1-p1	74	S	putative cell-cycle-associated protein kinase SRPK GN=TGGT1_253440	1	GGIHDEDPSFFSPISTAVHPPVGGCQPR	7	S12	5.27335e-08	7	3041.36	2.144	0.661	1.679	0.906	1.036	0.719	1.685	0.324279
TGGT1_253440-t26_1-p1	639	S	putative cell-cycle-associated protein kinase SRPK GN=TGGT1_253440	1	GNLRPSRSDPSLLTSYTDSIHAVQGTLNR	7	S8	6.33098e-11	11	3235.59	1.724	1.412	1.435	0.807	0.809	1.011	1.74	0.00484978
TGGT1_253440-t26_1-p1	1355	T	putative cell-cycle-associated protein kinase SRPK GN=TGGT1_253440	1	GVETPAAIR	3	T4	0.0277226	3	993.476	1.097	1.761	1.778	0.827	0.945	0.814	1.793	0.0277703
TGGT1_253440-t26_1-p1	413	S	putative cell-cycle-associated protein kinase SRPK GN=TGGT1_253440	1	LPPPPLSPNSSLAPPPVVVFK	1	S7	2.36098e-05	2	2233.2
TGGT1_253440-t26_1-p1	1440	S	putative cell-cycle-associated protein kinase SRPK GN=TGGT1_253440	1	RKPDEEQFGSPCSR	16	S10	4.07903e-07	14	1772.74	1.387	1.443	1.287	1.015	0.916	0.856	1.477	0.0028168
TGGT1_253440-t26_1-p1	1443	S	putative cell-cycle-associated protein kinase SRPK GN=TGGT1_253440	1	RKPDEEQFGSPCSR	11	S13	1.3051e-05	6	1852.71	1.448	1.243	1.374	0.875	1.125	0.817	1.443	0.0249506
TGGT1_253440-t26_1-p1	134	S	putative cell-cycle-associated protein kinase SRPK GN=TGGT1_253440	1	SSGAEIESDGAGER	5	S8	2.60801e-06	3	1444.56	1.246	1.239	1.241	0.869	1.036	1.049	1.261	0.0178711
TGGT1_249800-t26_1-p1	56	S	hypothetical protein GN=TGGT1_249800	1	SEGNEETADEKENPEAGGDPVDPADTTAEER	4	S1	5.77789e-12	4	3339.33		0.699		1.034	0.81	0.796	0.794
TGGT1_278660-t26_1-p1	156	S	putative P-type ATPase4 GN=TGGT1_278660	1	ELVETARQSDPEAFR	5	S9	0.00150557	5	1827.83	0.744	0.969	0.788	1.23	1.129	1.054	0.733	0.0264037
TGGT1_278660-t26_1-p1	88	S	putative P-type ATPase4 GN=TGGT1_278660	1	ESTVGGSGTGHSQLGK	12	S7	4.99891e-05	12	1581.69	1.281	1.199	1.39	1.023	0.877	0.988	1.34	0.00979165
TGGT1_278660-t26_1-p1	182	S	putative P-type ATPase4 GN=TGGT1_278660	1	FASLPIEELAK	3	S3	0.00163643	3	1297.64	0.924	0.738	0.639	1.101	1.009	1.401	0.655	0.0433326
TGGT1_278660-t26_1-p1	83	S	putative P-type ATPase4 GN=TGGT1_278660	1	FSSKRESTVGGSGTGHSQLGK	5	S7	1.11973e-09	9	2266.99	0.359	0.343		1.126	1.06	1.205	0.311	0.000179381
TGGT1_278660-t26_1-p1	79	S	putative P-type ATPase4 GN=TGGT1_278660	0.993	FSSKRESTVGGSGTGHSQLGK	9	S3	1.11973e-09	9	2266.99	0.359	0.343		1.126	1.06	1.205	0.311	0.000179381
TGGT1_278660-t26_1-p1	145	S	putative P-type ATPase4 GN=TGGT1_278660	1	LLPASSSMSLAPGMGYENVETEVIDRLSKSHVSLK	4	S33	0.00112968	3	3985.81	0.635			0.892	1.035		0.659
TGGT1_278660-t26_1-p1	166	T	putative P-type ATPase4 GN=TGGT1_278660	1	MAVTLTEQSHPTSGK	7	T4	4.9022e-06	4	1666.75	0.334	0.252	0.472	1.486	1.41	1.073	0.267	0.00292585
TGGT1_278660-t26_1-p1	100	S	putative P-type ATPase4 GN=TGGT1_278660	1	SISSVSQMHR	17	S3	0.000134962	18	1211.52	0.933	0.821	0.924	1.004	1.209	1.15	0.796	0.0305685
TGGT1_278660-t26_1-p1	101	S	putative P-type ATPase4 GN=TGGT1_278660	0.995	SISSVSQMHR	1	S4	0.012532	6	1291.49	0.641	0.938	1.048	0.969	0.993	1.425	0.776	0.25289
TGGT1_278660-t26_1-p1	103	S	putative P-type ATPase4 GN=TGGT1_278660	1	SISSVSQMHR	12	S6	0.012532	6	1291.49	0.641	0.938	1.048	0.969	0.993	1.425	0.776	0.25289
TGGT1_225530-t26_1-p1	517	S	metal cation transporter, ZIP family protein GN=TGGT1_225530	1	SELGGLFQRPHESGDR	7	S13	0.000887235	7	1864.83	0.583	0.445	0.587	1.497	1.057	1.198	0.43	0.00354495
TGGT1_225530-t26_1-p1	462	S	metal cation transporter, ZIP family protein GN=TGGT1_225530	1	VLSSAFPCQGR	1	S3	0.00244354	1	1301.57				0.759	0.674	0.764
TGGT1_216780-t26_1-p1	355	S	hypothetical protein GN=TGGT1_216780	1	ENTNNAPSFQGGSNSLLCSPR	3	S19	1.47302e-06	3	2329.99			0.91	0.803	1.036	0.738	1.059
TGGT1_216780-t26_1-p1	543	S	hypothetical protein GN=TGGT1_216780	1	VSYEDATEASR	1	S2	0.12537	1	1307.52
TGGT1_218820-t26_1-p1	140	S	alba 2 GN=TGGT1_218820	0.996	DKEAALMEKSPTANAVAA	3	S10	0.00279821	3	1896.88	0.449	0.541	0.344	1.556	1.057	1.244	0.346	0.00349815
TGGT1_316530-t26_1-p1	718	S	putative myosin heavy chain GN=TGGT1_316530	1	RRGSADSTQSVGIEGEQR	5	S10	0.0018542	5	2172.85	1.526	1.124	1.268	0.906	1.103	0.867	1.362	0.0568751
TGGT1_295650-t26_1-p1	157	S	hypothetical protein GN=TGGT1_295650	1	EATTTASDAEHEGFKGEETK	6	S7	1.76467e-07	6	2217.92	1.378	1	1.507	0.743	1.078	1.084	1.337	0.174762
TGGT1_295650-t26_1-p1	589	S	hypothetical protein GN=TGGT1_295650	1	KVDPTQVETELGTSLEETEEEDREDEGDLSEEEDR	7	S30	6.66308e-13	7	4117.73			2.366		0.554		4.271
TGGT1_295650-t26_1-p1	104	S	hypothetical protein GN=TGGT1_295650	1	NLPEWQCAAPAAHSHVDGQEPEDAGDSEKESGSSSPPFWGASTGPR	5	S27	6.20834e-08	4	4913.08
TGGT1_295650-t26_1-p1	91	S	hypothetical protein GN=TGGT1_295650	0.974	NLPEWQCAAPAAHSHVDGQEPEDAGDSEKESGSSSPPFWGASTGPR	3	S14	4.27881e-06	3	4993.05
TGGT1_293730-t26_1-p1	909	S	DHHC zinc finger domain-containing protein GN=TGGT1_293730	1	TPPSPAEFSGSTSLKPR	5	S4	8.70859e-09	5	1838.87	0.619	0.771	0.416	1.308	1.151	1.227	0.49	0.0156786
TGGT1_202590-t26_1-p1	253	S	Putative Leu/Phe-tRNA protein transferase(predict) GN=TGGT1_202590	0.996	QRPGSPTSCDPMYILLPK	6	S5	1.65313e-07	6	2140	1.195	0.906	1.383	0.818	1.079	1.162	1.139	0.483959
TGGT1_270190-t26_1-p1	1260	S	protein phosphatase 2C domain-containing protein GN=TGGT1_270190	1	AQSPQLSSSR	2	S3	0.0088033	2	1140.5	0.806	0.826	0.782	1.336	0.804	1.309	0.7	0.117957
TGGT1_270190-t26_1-p1	1136	S	protein phosphatase 2C domain-containing protein GN=TGGT1_270190	1	LFSFTVDPSAR	1	S3	0.0262041	1	1319.6	0.491	0.809	1.116	1.208	1.384	0.85	0.702	0.237148
TGGT1_270190-t26_1-p1	1287	S	protein phosphatase 2C domain-containing protein GN=TGGT1_270190	1	SVSQEDSLLR	3	S3	0.00355698	3	1213.55	0.642	0.852	1.16	1.307	0.915	1.128	0.792	0.276518
TGGT1_214090-t26_1-p1	928	S	signal peptidase GN=TGGT1_214090	1	AATEAPQEVVESR	1	S12	0.0490446	1	1466.65
TGGT1_214090-t26_1-p1	940	S	signal peptidase GN=TGGT1_214090	1	ASGAEATGASDDGDPVLAQLEK	7	S10	2.44317e-06	3	2181.95	0.791	0.725	0.646	1.176	1.261	1.116	0.608	0.00188754
TGGT1_214090-t26_1-p1	1510	S	signal peptidase GN=TGGT1_214090	1	AVSEGSASACFER	6	S3	0.000183753	6	1450.57	0.759	0.795	1.339	0.787	1.177	1.33	0.878	0.591389
TGGT1_214090-t26_1-p1	1453	S	signal peptidase GN=TGGT1_214090	1	CRSADHGPTPK	2	S3	0.00813208	2	1305.54				0.332	1.014	0.879
TGGT1_214090-t26_1-p1	1636	T	signal peptidase GN=TGGT1_214090	1	DDPAGTAEEKEDMGGK	21	T6	5.46569e-06	7	1729.66	1.096	0.808	1.052	0.989	1.021	1.247	0.908	0.449545
TGGT1_214090-t26_1-p1	1544	S	signal peptidase GN=TGGT1_214090	1	ELASAGEGGETER	12	S4	3.85114e-05	12	1385.56	1.011	0.821	0.878	1	1.177	1.174	0.809	0.059324
TGGT1_214090-t26_1-p1	1219	T	signal peptidase GN=TGGT1_214090	1	GEEDATGDEDRVPWALR	6	T6	5.91583e-05	6	1995.84	0.971	1.476	1.984	0.864	0.927	0.878	1.66	0.0891241
TGGT1_214090-t26_1-p1	1318	S	signal peptidase GN=TGGT1_214090	1	GQTQSPSGGAPGGER	4	S5	5.52548e-06	4	1465.61	0.73	0.622	0.61	1.068	1.409	1.163	0.539	0.00352479
TGGT1_214090-t26_1-p1	1487	S	signal peptidase GN=TGGT1_214090	1	LGSPARSEEDDGTTSAGTR	2	S3	0.039581	2	2066.81	1.83	1.157	1.721	1.058			1.483
TGGT1_214090-t26_1-p1	1491	S	signal peptidase GN=TGGT1_214090	1	LGSPARSEEDDGTTSAGTR	1	S7	0.039581	2	2066.81	1.83	1.157	1.721	1.058			1.483
TGGT1_214090-t26_1-p1	1113	S	signal peptidase GN=TGGT1_214090	1	QYSAETHQLLMAEK	7	S3	5.36475e-05	4	1728.77	0.805	0.728	0.631	1.447	1.106	0.98	0.613	0.0234877
TGGT1_214090-t26_1-p1	932	S	signal peptidase GN=TGGT1_214090	1	RASGAEATGASDDGDPVLAQLEK	24	S3	5.87298e-12	21	2338.06	0.957	0.968	0.857	0.863	1.144	1.326	0.835	0.274696
TGGT1_214090-t26_1-p1	1572	S	signal peptidase GN=TGGT1_214090	1	RKEPEEEEGEEEETEESAEELQK	16	S17	3.27036e-14	3	2843.16	0.888	0.696	0.744	1.164	1.249	1.076	0.667	0.00845724
TGGT1_214090-t26_1-p1	1569	T	signal peptidase GN=TGGT1_214090	1	RKEPEEEEGEEEETEESAEELQK	13	T14	3.37524e-13	11	2923.13	0.753	0.86	0.843	1.216	0.978	1.242	0.715	0.0187806
TGGT1_214090-t26_1-p1	1279	S	signal peptidase GN=TGGT1_214090	1	RLSPQAHGGDR	13	S3	6.45294e-05	13	1273.58	1.01	0.864	1.014	1.116	0.899	1.261	0.882	0.347665
TGGT1_214090-t26_1-p1	1387	S	signal peptidase GN=TGGT1_214090	1	RMSVDEGPPPDGFTEETLPTPR	13	S3	6.50557e-11	5	2508.11	0.892	0.829	1.019	1.125	1.182	1.02	0.824	0.0578144
TGGT1_214090-t26_1-p1	1404	T	signal peptidase GN=TGGT1_214090	1	RMSVDEGPPPDGFTEETLPTPR	7	T20	1.06718e-05	6	2588.08	1.194	1.205	1.138	0.991	1.034	0.995	1.171	0.00210535
TGGT1_214090-t26_1-p1	1360	S	signal peptidase GN=TGGT1_214090	1	RSPSVCSER	3	S2	0.0149088	3	1157.48	0.735	0.747	0.774	1.131	1.224	1.165	0.641	8.74731e-05
TGGT1_293440-t26_1-p1	147	S	Putative transmembrane protein(predict) GN=TGGT1_293440	1	EKEESEPMVK	5	S5	0.00184458	5	1285.54	1.317	1.358	1.404	0.983	1.076	0.742	1.456	0.0268294
TGGT1_293440-t26_1-p1	17	S	Putative transmembrane protein(predict) GN=TGGT1_293440	1	MAANPSTVEEAAITDKSPLVAK	3	S17	9.66747e-10	4	2234.1	1.314	1.656	1.274	1.002	0.754	0.982	1.55	0.0236005
TGGT1_293440-t26_1-p1	92	S	Putative transmembrane protein(predict) GN=TGGT1_293440	1	QSEESEPAVSQNGGPEPMTQK	1	S10	0.00130779	1	2310.94		1.065			0.612	1.209	1.17
TGGT1_236260-t26_1-p1	117	S	protein phosphatase 2C domain-containing protein GN=TGGT1_236260	1	ERSLSAEESSESR	4	S3	3.21873e-05	4	1626.6	0.956	0.992	0.838	1.038	1.109	1.17	0.84	0.0466264
TGGT1_236260-t26_1-p1	119	S	protein phosphatase 2C domain-containing protein GN=TGGT1_236260	1	ERSLSAEESSESR	4	S5	3.21873e-05	4	1626.6	0.956	0.992	0.838	1.038	1.109	1.17	0.84	0.0466264
TGGT1_236260-t26_1-p1	762	S	protein phosphatase 2C domain-containing protein GN=TGGT1_236260	1	GEELSPANAR	9	S5	0.0058115	9	1123.48	1.136	1.019	0.987	1.041	1.135	0.998	0.99	0.862446
TGGT1_261940-t26_1-p1	76	S	hydrolase, alpha/beta fold family protein GN=TGGT1_261940	1	KESCNDVVR	4	S3	0.000544725	4	1186.49	1.197	1.1	0.911	0.993	1.075	1.084	1.018	0.895156
TGGT1_206630-t26_1-p1	436	S	CAAX protease self-immunity protein(predict) GN=TGGT1_206630	0.993	SGTLSLSPSHEQMSNGHK	1	S7	0.000656304	1	1977.84	0.807	0.745	1.05	1.119	1.123	1.143	0.769	0.0576889
TGGT1_206630-t26_1-p1	566	S	CAAX protease self-immunity protein(predict) GN=TGGT1_206630	0.983	VLPDTIDEEDPERCPSPSAPVMTHVEPGVLQVDVR	2	S16	6.17466e-08	4	3963.85	1.016			0.964	0.739	0.834	1.201
TGGT1_208420-t26_1-p1	990	S	Sodium:neurotransmitter symporter family protein GN=TGGT1_208420	1	ETALAHHGDGSEAYR	1	S11	0.0303533	1	1693.7
TGGT1_208420-t26_1-p1	14	S	Sodium:neurotransmitter symporter family protein GN=TGGT1_208420	1	QKSDRGEGDGVGQLER	6	S3	2.06398e-06	6	1810.81	1.342	1.596	1.692	1.035	0.862	0.681	1.796	0.0130477
TGGT1_208420-t26_1-p1	208	S	Sodium:neurotransmitter symporter family protein GN=TGGT1_208420	1	VASLGTAGAVADR	6	S3	0.000189814	6	1267.6	1.36	1.519	1.15	1.024	0.905	0.892	1.428	0.0186916
TGGT1_318160-t26_1-p1	145	S	MSP (Major sperm protein) domain-containing protein GN=TGGT1_318160	0.987	TSGSSGDHVGGAGMSAAEGSGSSSR	5	S23	2.56162e-05	7	2355.85	0.996	0.653	1.177	1.148	1.101	1.047	0.857	0.36163
TGGT1_318160-t26_1-p1	137	S	MSP (Major sperm protein) domain-containing protein GN=TGGT1_318160	1	TSGSSGDHVGGAGMSAAEGSGSSSR	17	S15	2.56162e-05	7	2355.85	0.996	0.653	1.177	1.148	1.101	1.047	0.857	0.36163
TGGT1_229000-t26_1-p1	17	S	kelch repeat-containing protein GN=TGGT1_229000	1	GDSDGSWTEDEGAK	6	S3	4.43565e-05	6	1533.54	1.199	1.153	1.296	0.933	0.958	1.092	1.223	0.0272952
TGGT1_229000-t26_1-p1	56	S	kelch repeat-containing protein GN=TGGT1_229000	1	TADEPDAGKSDSADK	10	S10	8.63183e-06	4	1586.62	0.244		0.791	0.997	1.197	1.073	0.475	0.134075
TGGT1_269140-t26_1-p1	11	S	transport protein particle component, Bet3 domain-containing protein GN=TGGT1_269140	1	RKSLTHPSLLDR	3	S3	0.000124425	3	1502.78	1.002	1.429			0.963	1.064	1.199	0.459905
TGGT1_222440-t26_1-p1	409	T	Putative transmembrane protein (Fragment)(predict) GN=TGGT1_222440	1	GQILNGAFGVSSPATPADKDADR	3	T15	2.49972e-07	3	2368.08					0.773	0.726
TGGT1_222440-t26_1-p1	321	S	Putative transmembrane protein (Fragment)(predict) GN=TGGT1_222440	0.982	HIASPSSPSSPSPSSSSSSSPPVEGR	3	S7	9.94481e-11	5	2575.13	0.463	0.718		0.977	1.104	1.126	0.552	0.0380347
TGGT1_213392-t26_1-p1	493	S	surface antigen repeat-containing protein GN=TGGT1_213392	1	AGSPEAAGILQTPAYAAALK	14	S3	1.24439e-06	8	1979.98	1.676	1.048	1.444	1.16	1.1	0.497	1.512	0.206908
TGGT1_213392-t26_1-p1	780	S	surface antigen repeat-containing protein GN=TGGT1_213392	1	DEPSPLGTHR	28	S4	0.00130098	9	1188.5	0.871	0.946	0.994	1.287	0.938	1.064	0.855	0.206852
TGGT1_213392-t26_1-p1	784	T	surface antigen repeat-containing protein GN=TGGT1_213392	1	LDGFRDEPSPLGTHR	4	T13	0.000985664	4	1856.77		0.602		0.929	0.721	1.04	0.671
TGGT1_213392-t26_1-p1	990	S	surface antigen repeat-containing protein GN=TGGT1_213392	1	LLHLLQPAASPK	6	S10	0.000868733	6	1367.74	0.689	0.831	0.586	1.092	1.131	1.361	0.588	0.0116237
TGGT1_213392-t26_1-p1	253	S	surface antigen repeat-containing protein GN=TGGT1_213392	0.99	NHSGLDFEGGGSSDGVHLGGSTVSR	1	S12	0.018561	1	2509.07
TGGT1_294350-t26_1-p1	894	S	DEAD/DEAH box helicase domain-containing protein GN=TGGT1_294350	1	EEEESTEEDSDKDREELIDR	15	S10	6.90619e-06	18	2533.01	0.676	0.95	0.789	1.156	1.151	1.145	0.7	0.0203138
TGGT1_294350-t26_1-p1	889	S	DEAD/DEAH box helicase domain-containing protein GN=TGGT1_294350	1	EEEESTEEDSDKDREELIDR	10	S5	0.000297114	4	2612.98	0.633	1.233	1.05	1.14	1.139	0.971	0.897	0.527656
TGGT1_294350-t26_1-p1	890	T	DEAD/DEAH box helicase domain-containing protein GN=TGGT1_294350	1	EEEESTEEDSDKDREELIDR	2	T6	0.070687	2	2692.94	0.714	0.723	1.25	1.03	1.207	1.118	0.801	0.249923
TGGT1_294350-t26_1-p1	173	S	DEAD/DEAH box helicase domain-containing protein GN=TGGT1_294350	1	RVSDQLMSLDSSASLAATPKPTK	6	S3	5.44243e-07	1	2483.22				0.543	0.74	0.93
TGGT1_294350-t26_1-p1	181	S	DEAD/DEAH box helicase domain-containing protein GN=TGGT1_294350	1	RVSDQLMSLDSSASLAATPKPTK	5	S11	4.30215e-06	4	2643.15	1.413	1.156	1.319	0.929	0.803	1.161	1.344	0.0679566
TGGT1_294350-t26_1-p1	184	S	DEAD/DEAH box helicase domain-containing protein GN=TGGT1_294350	1	RVSDQLMSLDSSASLAATPKPTK	5	S14	4.30215e-06	4	2643.15	1.413	1.156	1.319	0.929	0.803	1.161	1.344	0.0679566
TGGT1_294350-t26_1-p1	207	S	DEAD/DEAH box helicase domain-containing protein GN=TGGT1_294350	1	VASKVDVGAVTDAAGEK	3	S3	1.5896e-06	3	1696.82	0.924	0.789		1.124	0.794	1.073	0.859	0.415823
TGGT1_289120-t26_1-p1	2272	S	Putative glutamic acid-rich protein(predict) GN=TGGT1_289120	1	AVSLEDER	2	S3	0.0907053	2	998.419	0.779	0.783	0.941	1.038	1.2	1.191	0.73	0.0153708
TGGT1_289120-t26_1-p1	2344	S	Putative glutamic acid-rich protein(predict) GN=TGGT1_289120	0.991	FLWAGVTGDGDGRYSDSEPHQGGEGNASLDR	7	S15	8.64255e-07	7	3330.41	0.882	0.777	0.824	1.099	0.976	1.364	0.722	0.0386345
TGGT1_289120-t26_1-p1	58	S	Putative glutamic acid-rich protein(predict) GN=TGGT1_289120	1	LFEGQELPGPLPSLSPLPDSPR	4	S20	0.00248204	4	2426.2
TGGT1_234360-t26_1-p1	123	S	putative DNA topoisomerase I GN=TGGT1_234360	1	ADTSLSPR	6	S6	0.0253359	6	926.398	0.655	0.854	0.767	1.147	1.145	1.218	0.648	0.00530922
TGGT1_234360-t26_1-p1	679	S	putative DNA topoisomerase I GN=TGGT1_234360	1	AESSSGEDEPLVALK	8	S5	1.12684e-05	7	1611.71	0.907	1.289	0.587	1.229	1.256	0.808	0.845	0.500229
TGGT1_234360-t26_1-p1	678	S	putative DNA topoisomerase I GN=TGGT1_234360	1	AESSSGEDEPLVALK	5	S4	1.08474e-05	3	1691.68				0.636	0.83	0.737
TGGT1_234360-t26_1-p1	14	S	putative DNA topoisomerase I GN=TGGT1_234360	1	VLLSDESSEEDAPLTQK	10	S7	0.000229338	3	2020.84	0.97	1.101	0.585	1.056	1.379	0.924	0.791	0.321447
TGGT1_234360-t26_1-p1	15	S	putative DNA topoisomerase I GN=TGGT1_234360	1	VLLSDESSEEDAPLTQK	10	S8	0.000229338	3	2020.84	0.97	1.101	0.585	1.056	1.379	0.924	0.791	0.321447
TGGT1_234360-t26_1-p1	11	S	putative DNA topoisomerase I GN=TGGT1_234360	1	VLLSDESSEEDAPLTQK	7	S4	4.83857e-05	7	2100.81	0.785	0.928	0.843	1.033	1.154	1.221	0.75	0.0140519
TGGT1_270770-t26_1-p1	284	S	PWI domain-containing protein GN=TGGT1_270770	1	GLSGSDAGSESR	3	S5	0.00100659	3	1202.47	0.982	0.887	0.877	1.127	1.033	1.169	0.825	0.0199869
TGGT1_270770-t26_1-p1	77	S	PWI domain-containing protein GN=TGGT1_270770	0.961	LASSSFFHPPGSHALAATSQER	1	S3	0.00258772	1	2378.09
TGGT1_270770-t26_1-p1	625	S	PWI domain-containing protein GN=TGGT1_270770	1	TSAAQTPSQELR	1	S8	0.00211191	1	1368.62	1.719	1.178		0.742	0.85	0.957	1.705	0.0546426
TGGT1_277895-t26_1-p1	1704	T	ubiquitin carboxyl-terminal hydrolase GN=TGGT1_277895	1	ASAPASEAKGSEAETER	1	T15	0.165019	1	1770.75	1.445	1.108		0.848	0.881	0.946	1.432	0.0466877
TGGT1_277895-t26_1-p1	373	S	ubiquitin carboxyl-terminal hydrolase GN=TGGT1_277895	1	ATLEQDDEDSPAFPFSPR	5	S16	6.24221e-08	5	2101.88			0.844	0.775	0.618	1.224	0.968
TGGT1_277895-t26_1-p1	583	S	ubiquitin carboxyl-terminal hydrolase GN=TGGT1_277895	1	AVSLSPLK	2	S3	0.0178598	2	974.436	0.975	0.994	0.676	1.257	0.929	1.174	0.787	0.188135
TGGT1_277895-t26_1-p1	585	S	ubiquitin carboxyl-terminal hydrolase GN=TGGT1_277895	1	AVSLSPLK	2	S5	0.0178598	2	974.436	0.975	0.994	0.676	1.257	0.929	1.174	0.787	0.188135
TGGT1_277895-t26_1-p1	949	S	ubiquitin carboxyl-terminal hydrolase GN=TGGT1_277895	1	REESEEEALR	1	S4	0.00220175	1	1327.55		0.839	0.997	0.845	0.926	1.182	0.933	0.691061
TGGT1_277895-t26_1-p1	1765	S	ubiquitin carboxyl-terminal hydrolase GN=TGGT1_277895	1	RESGEERSEDEIETQER	5	S3	4.12366e-07	5	2238.85	0.908	1.113	0.72	1.227	1.155	0.934	0.827	0.255954
TGGT1_277895-t26_1-p1	1770	S	ubiquitin carboxyl-terminal hydrolase GN=TGGT1_277895	1	RESGEERSEDEIETQER	5	S8	4.12366e-07	5	2238.85	0.908	1.113	0.72	1.227	1.155	0.934	0.827	0.255954
TGGT1_212980-t26_1-p1	389	S	KH domain protein(predict) GN=TGGT1_212980	1	ALTQHQSQPSLDASTGVDSGSDEGAGYPAR	3	S19	5.66572e-14	3	3162.3	0.385		0.438	1.242	0.941	1.157	0.37	0.00352234
TGGT1_212980-t26_1-p1	391	S	KH domain protein(predict) GN=TGGT1_212980	1	ALTQHQSQPSLDASTGVDSGSDEGAGYPAR	3	S21	5.66572e-14	3	3162.3	0.385		0.438	1.242	0.941	1.157	0.37	0.00352234
TGGT1_212980-t26_1-p1	260	S	KH domain protein(predict) GN=TGGT1_212980	1	KLSFEAPPGVAER	11	S3	2.32278e-05	11	1480.72	1.765	0.993	1.079	0.937	1.2	0.771	1.319	0.303622
TGGT1_212980-t26_1-p1	146	S	KH domain protein(predict) GN=TGGT1_212980	0.997	MDELAQMPSQPSTEDLLR	7	S12	9.38497e-05	6	2140.93	0.649			1.097	0.929	0.639	0.731
TGGT1_212980-t26_1-p1	161	S	KH domain protein(predict) GN=TGGT1_212980	1	STTSLSSGSGGSLSR	2	S9	1.11464e-05	2	1463.64	0.91	0.807	1.212	1.024	0.905	1.338	0.897	0.544164
TGGT1_268600-t26_1-p1	266	S	DNA polymerase epsilon subunit B protein GN=TGGT1_268600	1	RRQSEDTSTYAQESR	2	S4	7.87902e-07	2	1893.81
TGGT1_318390-t26_1-p1	494	S	hypothetical protein GN=TGGT1_318390	1	ATCLLSPR	1	S6	0.0239563	1	997.454	0.84	0.959	1.253	1.342	0.859	0.989	0.957	0.829412
TGGT1_318390-t26_1-p1	311	S	hypothetical protein GN=TGGT1_318390	1	SDREPSLASLLSPSER	2	S12	2.92696e-07	2	1823.85	1.099			1.056	0.684		1.263
TGGT1_313670-t26_1-p1	687	S	adaptin n terminal region domain-containing protein GN=TGGT1_313670	1	ASQVSHGDSLFDEKPAQR	21	S5	3.87557e-10	15	2051.92	2.137	2.396	2.227	0.555	0.557	0.656	3.824	3.14102e-05
TGGT1_313670-t26_1-p1	684	S	adaptin n terminal region domain-containing protein GN=TGGT1_313670	1	ASQVSHGDSLFDEKPAQR	19	S2	6.06088e-06	3	2131.88	1.854	2.02	1.775
TGGT1_313670-t26_1-p1	691	S	adaptin n terminal region domain-containing protein GN=TGGT1_313670	1	NDRASQVSHGDSLFDEKPAQR	3	S12	7.01982e-06	3	2597.02	1.682	1.884	2.083
TGGT1_313670-t26_1-p1	617	S	adaptin n terminal region domain-containing protein GN=TGGT1_313670	0.973	SLSSLGSGSFASLLSGR	1	S3	0.0514861	2	1705.82	0.291	0.904		1.449	1.209	0.496	0.568	0.377692
TGGT1_244440-t26_1-p1	15	S	nucleoside transporter protein GN=TGGT1_244440	1	AVAAQQMSK	11	S8	0.0023807	6	1013.45	0.733	0.737	0.757	1.128	1.165	1.239	0.631	9.53951e-05
TGGT1_289650-t26_1-p1	653	S	PEP-carboxykinase I GN=TGGT1_289650	1	KLASLFVENFSNYTDR	5	S4	0.00433712	5	1983.92				0.7
TGGT1_289650-t26_1-p1	101	S	PEP-carboxykinase I GN=TGGT1_289650	1	TQSSGSLK	12	S3	0.0608033	3	887.387	0.873	0.841	1.031	1.048	1.057	1.229	0.823	0.0736377
TGGT1_289650-t26_1-p1	102	S	PEP-carboxykinase I GN=TGGT1_289650	1	TQSSGSLKDSISFLEMLK	5	S4	1.0524e-07	5	2130.94	0.059	0.589	0.097	1.622	1.101	1.361	0.182	0.0362689
TGGT1_289650-t26_1-p1	104	S	PEP-carboxykinase I GN=TGGT1_289650	1	TQSSGSLKDSISFLEMLK	6	S6	1.34839e-05	6	2210.91	0.709		1.251	0.997	0.915	0.995	1.011	0.905544
TGGT1_289650-t26_1-p1	108	S	PEP-carboxykinase I GN=TGGT1_289650	1	TQSSGSLKDSISFLEMLK	4	S10	1.34839e-05	6	2210.91	0.709		1.251	0.997	0.915	0.995	1.011	0.905544
TGGT1_218580-t26_1-p1	1385	S	RNA methyltransferase, TrmH family protein GN=TGGT1_218580	1	GCSRGSREEATYAESER	3	S3	0.00502006	3	2104.78				0.667	0.697	0.839
TGGT1_218580-t26_1-p1	1388	S	RNA methyltransferase, TrmH family protein GN=TGGT1_218580	1	GCSRGSREEATYAESER	3	S6	0.00502006	3	2104.78				0.667	0.697	0.839
TGGT1_218580-t26_1-p1	772	S	RNA methyltransferase, TrmH family protein GN=TGGT1_218580	1	MVSGGDDAGANLR	3	S3	9.08435e-05	3	1342.55	0.73	1.138	0.874	1.142	1.181	0.997	0.826	0.213349
TGGT1_286600-t26_1-p1	377	T	Thioredoxin-like associated protein(predict) GN=TGGT1_286600	1	ASQPSICDEYPAQVPQLGLPAPEQPQLVHEQQAISPQTPQDENR	4	T38	4.70905e-09	6	4971.33	1.029	0.993		0.926	0.952	1	1.054	0.196572
TGGT1_286600-t26_1-p1	108	S	Thioredoxin-like associated protein(predict) GN=TGGT1_286600	0.994	ELLYCTSPQGDSVSADFLR	3	S7	1.40836e-05	6	2237.98
TGGT1_237230-t26_1-p1	41	S	Putative transmembrane protein(predict) GN=TGGT1_237230	1	ASDDTAADALETNDSSDNYGPRPPK	1	S15	3.7227e-08	1	2767.08				0.7
TGGT1_237230-t26_1-p1	42	S	Putative transmembrane protein(predict) GN=TGGT1_237230	1	ASDDTAADALETNDSSDNYGPRPPK	1	S16	3.7227e-08	1	2767.08				0.7
TGGT1_237230-t26_1-p1	6	S	Putative transmembrane protein(predict) GN=TGGT1_237230	1	RESLVGFETGK	15	S3	8.53842e-06	15	1302.61	0.541	0.443	0.433	1.508	1.043	1.281	0.37	0.00151186
TGGT1_295680-t26_1-p1	984	S	putative periodic tryptophan protein PWP2 GN=TGGT1_295680	1	FITDSGDPLQEYDLSDEDDAVTEGVR	5	S15	4.66815e-11	5	2966.25	1.015	0.907	1.145	0.88	1.148	1.189	0.953	0.727386
TGGT1_206690-t26_1-p1	32	T	glideosome-associated protein with multiple-membrane spans GAPM2B GN=TGGT1_206690	1	APTGQNSTGPQGSGSFDFGEQLTK	3	T3	4.2006e-09	3	2491.08	1.554	1.176	1.511	0.852	0.818	1.087	1.538	0.0263533
TGGT1_206690-t26_1-p1	351	T	glideosome-associated protein with multiple-membrane spans GAPM2B GN=TGGT1_206690	1	CLTGEFR	8	T3	0.0198315	7	962.38	1.322	1.397	0.929	1.037	1.078	0.854	1.229	0.253705
TGGT1_206690-t26_1-p1	56	T	glideosome-associated protein with multiple-membrane spans GAPM2B GN=TGGT1_206690	1	QLTRSINENLRPPANFDETPR	6	T3	8.60449e-05	6	2628.2	0.682	0.594	0.853	1.091	1.218	1.267	0.595	0.00996708
TGGT1_206690-t26_1-p1	58	S	glideosome-associated protein with multiple-membrane spans GAPM2B GN=TGGT1_206690	1	QLTRSINENLRPPANFDETPR	6	S5	8.60449e-05	6	2628.2	0.682	0.594	0.853	1.091	1.218	1.267	0.595	0.00996708
TGGT1_206690-t26_1-p1	365	S	glideosome-associated protein with multiple-membrane spans GAPM2B GN=TGGT1_206690	1	SASVLGR	9	S1	0.145348	2	849.327	0.901	0.833	0.642	1.217	1.201	1.048	0.686	0.0270053
TGGT1_206690-t26_1-p1	367	S	glideosome-associated protein with multiple-membrane spans GAPM2B GN=TGGT1_206690	1	SASVLGR	9	S3	0.145348	2	849.327	0.901	0.833	0.642	1.217	1.201	1.048	0.686	0.0270053
TGGT1_206690-t26_1-p1	72	T	glideosome-associated protein with multiple-membrane spans GAPM2B GN=TGGT1_206690	1	SINENLRPPANFDETPR	6	T15	0.00233159	1	2050.92	1.209	1.292	0.614	1.468	0.985	0.697	0.989	0.961355
TGGT1_206690-t26_1-p1	361	S	glideosome-associated protein with multiple-membrane spans GAPM2B GN=TGGT1_206690	1	VEEMPSMQR	14	S6	0.00215636	7	1186.46	0.776	1.147	1.049	1.005	1.274	0.957	0.918	0.572457
TGGT1_206690-t26_1-p1	346	S	glideosome-associated protein with multiple-membrane spans GAPM2B GN=TGGT1_206690	1	VGNNSETSGPYTHQATMGTAAYGSGR	7	S24	9.89085e-11	9	2694.12	0.663	0.771	0.649	1.467	1.13	0.966	0.585	0.0170393
TGGT1_206690-t26_1-p1	338	T	glideosome-associated protein with multiple-membrane spans GAPM2B GN=TGGT1_206690	1	VGNNSETSGPYTHQATMGTAAYGSGR	3	T16	3.82536e-08	1	2695.11	1.499		1.385			1.132	1.274
TGGT1_270450-t26_1-p1	853	S	MCM2/3/5 family protein GN=TGGT1_270450	1	VASEEDEGAR	3	S3	0.00176934	3	1142.44	0.663		0.868	1.131	0.926	1.01	0.749	0.0996955
TGGT1_236860-t26_1-p1	787	T	haloacid dehalogenase family hydrolase domain-containing protein GN=TGGT1_236860	1	SATPPQSGQGSHSFVPTWIR	4	T3	0.010272	2	2220.02
TGGT1_236860-t26_1-p1	1095	S	haloacid dehalogenase family hydrolase domain-containing protein GN=TGGT1_236860	1	VFLSAASQAR	2	S7	0.0022481	2	1129.54	1.337	1.535	1.847	0.956	0.742	0.854	1.849	0.00678549
TGGT1_279380-t26_1-p1	15	S	Putative hydrolase family or acyltransferase family,related protein(predict) GN=TGGT1_279380	1	SMSCVDTSNEK	11	S3	0.000246012	17	1337.47	0.925	0.818	0.876	1.098	1.154	1.127	0.775	0.00262533
TGGT1_238995-t26_1-p1	1900	T	ion channel protein GN=TGGT1_238995	1	GETPEREPVCPR	1	T3	0.0414885	1	1506.64	2.097		1.252	0.855	0.606	0.921	2.109	0.0641572
TGGT1_238995-t26_1-p1	2078	S	ion channel protein GN=TGGT1_238995	1	RRPSSDLRPEEK	1	S4	0.134583	1	1549.75	1.066	0.987	0.786	1.055	0.998	1.244	0.861	0.246099
TGGT1_254370-t26_1-p1	1479	S	guanylyl cyclase GN=TGGT1_254370	1	ADKPASPEEAASPGKDGEEAPSSTPR	1	S12	1.43934e-05	1	2661.17
TGGT1_254370-t26_1-p1	926	S	guanylyl cyclase GN=TGGT1_254370	1	FFGSVSYEGR	1	S4	0.00454578	1	1228.5	1.216	1.706	1.496	0.812	0.709	1.163	1.646	0.0450213
TGGT1_254370-t26_1-p1	1760	S	guanylyl cyclase GN=TGGT1_254370	0.996	GHDFRQSFSCLSR	2	S7	0.137203	2	1756.67	2.389	1.655	1.941	0.622	0.58	0.883	2.871	0.00321431
TGGT1_254370-t26_1-p1	3217	S	guanylyl cyclase GN=TGGT1_254370	1	GSPYPHFDDQEADEGDVISETGGQNGESR	6	S19	5.87932e-13	6	3174.24	1.3	0.727	1.326	1.259	0.664	1.164	1.086	0.779687
TGGT1_254370-t26_1-p1	1144	S	guanylyl cyclase GN=TGGT1_254370	0.994	GTASPSVGEEGPPLSPQISPTGSAR	1	S19	0.020052	2	2539.11
TGGT1_254370-t26_1-p1	4315	S	guanylyl cyclase GN=TGGT1_254370	1	HLGDEGQAAGSVTSHDGPLREEVEDDEIDGLK	4	S11	3.97816e-09	5	3535.49	1.607	1.524	1.569	0.912	0.807	0.846	1.832	9.74779e-05
TGGT1_254370-t26_1-p1	938	S	guanylyl cyclase GN=TGGT1_254370	1	LEETGSQKEEDSR	12	S6	2.2239e-05	6	1587.65						0.759
TGGT1_254370-t26_1-p1	946	S	guanylyl cyclase GN=TGGT1_254370	0.996	LEETGSQKEEDSRSDR	7	S14	0.00628619	5	1945.81	2.15		1.7	0.669	0.874	0.647	2.637	0.00757731
TGGT1_254370-t26_1-p1	1192	S	guanylyl cyclase GN=TGGT1_254370	1	MLRPGASLLPPLSPSPSR	13	S13	8.28372e-05	6	1956.01	2.189	1.675		0.661		0.766	2.708	0.0229998
TGGT1_254370-t26_1-p1	1196	S	guanylyl cyclase GN=TGGT1_254370	0.993	MLRPGASLLPPLSPSPSR	7	S17	0.00279821	7	2035.98	1.644	2.031	1.889	0.637	0.736	0.864	2.487	0.00105135
TGGT1_254370-t26_1-p1	1057	S	guanylyl cyclase GN=TGGT1_254370	1	SIGDGYIIR	6	S1	0.00894438	6	1073.5	1.385	1.45	0.472	0.96	0.997	1.157	1.062	0.895659
TGGT1_254370-t26_1-p1	988	S	guanylyl cyclase GN=TGGT1_254370	0.988	TVGIQSQHSSQSLLSSR	1	S10	0.00110625	3	1974.87			0.97	0.985	0.798	0.76	1.144
TGGT1_254370-t26_1-p1	990	S	guanylyl cyclase GN=TGGT1_254370	0.988	TVGIQSQHSSQSLLSSR	1	S12	0.00110625	3	1974.87			0.97	0.985	0.798	0.76	1.144
TGGT1_254370-t26_1-p1	952	S	guanylyl cyclase GN=TGGT1_254370	1	VSLSPSEGR	8	S4	0.0272574	8	1011.45	1.372	1.905	1.998	0.861	0.86	0.608	2.265	0.0078237
TGGT1_254370-t26_1-p1	1770	S	guanylyl cyclase GN=TGGT1_254370	1	YAESFSGGR	10	S4	0.00330645	10	1053.4	1.856	1.949	1.498	0.838	0.727	0.763	2.278	0.00084347
TGGT1_253170-t26_1-p1	2089	S	putative zinc carboxypeptidase GN=TGGT1_253170	1	AGSTPFDEFPEFHSGEETEEGR	6	S14	3.82536e-08	6	2535	2.589	2.151	1.876	0.654		0.425	4.088	0.00578817
TGGT1_238940-t26_1-p1	359	S	putative GDP mannose 4,6-dehydratase GN=TGGT1_238940	1	VSLSPADGR	7	S4	0.00483979	7	981.44	0.805	0.775	0.768	1.111	1.234	1.139	0.674	0.000347626
TGGT1_270250-t26_1-p1	186	T	dense granule protein GRA1 GN=TGGT1_270250	1	QQLKDDIGFLTGERE	2	T11	0.00225984	2	1828.85
TGGT1_297810-t26_1-p1	207	S	Cytochrome c oxidase subunit ApiCOX30, putative(predict) GN=TGGT1_297810	1	GQYTVPSYVADYSPIEIPR	2	S13	2.09795e-06	2	2235.04	1.461	2.065		0.768	0.599	0.92	2.313	0.0267195
TGGT1_285660B-t26_1-p1	256	S	DEAD/DEAH box helicase domain-containing protein GN=TGGT1_285660B	1	RGSQDEAAVSAAEGGK	12	S3	2.10937e-11	12	1612.7	0.894	1.05	1.061	1.107	0.995	1.122	0.932	0.344745
TGGT1_268330-t26_1-p1	2888	S	Transport protein Trs120(predict) GN=TGGT1_268330	1	RCSGDLSLGQEEK	6	S3	0.000141706	6	1558.66	1.14	1.106	1.022	0.946	1.1	1.084	1.044	0.487153
TGGT1_268330-t26_1-p1	1971	S	Transport protein Trs120(predict) GN=TGGT1_268330	1	RESWGFAGPAVR	2	S3	0.0004305	2	1412.65				0.644	0.716	0.845
TGGT1_268330-t26_1-p1	999	T	Transport protein Trs120(predict) GN=TGGT1_268330	0.993	RSTTVSLGHFVDALR	1	T4	0.00398964	1	1818.83				0.808	0.58	0.806
TGGT1_268330-t26_1-p1	2142	T	Transport protein Trs120(predict) GN=TGGT1_268330	1	RTETDEEGDEEENEEGDPSR	7	T4	1.33996e-09	6	2402.87	1.09	0.955	1.1	1	1.106	1.071	0.99	0.845839
TGGT1_268330-t26_1-p1	2140	T	Transport protein Trs120(predict) GN=TGGT1_268330	1	RTETDEEGDEEENEEGDPSR	1	T2	4.03489e-07	1	2482.84			1.076	0.939	0.715	0.853	1.288
TGGT1_244370-t26_1-p1	97	S	putative TDC1 GN=TGGT1_244370	0.989	DTADFPSSPSGVPSSEAGSSGSR	4	S8	5.38353e-07	6	2261.92	0.58	0.666	0.696	1.231	1.364	1.038	0.535	0.00299194
TGGT1_244370-t26_1-p1	570	S	putative TDC1 GN=TGGT1_244370	1	IAEMLDEQDHSCSPFTDK	4	S13	4.3968e-06	4	2202.87		0.461	0.262	1.274	1.006	1.087	0.322	0.0145786
TGGT1_265240-t26_1-p1	1174	S	Putative transmembrane protein(predict) GN=TGGT1_265240	1	ADASSSESVGDGER	5	S8	1.20284e-05	5	1446.54	1.14	1.089	1.051	0.884	1.192	1.054	1.048	0.582354
TGGT1_265240-t26_1-p1	1083	S	Putative transmembrane protein(predict) GN=TGGT1_265240	1	ENEFGDRSSEEEDEGGEK	2	S8	7.0387e-05	2	2202.74				0.491	0.692	1.036
TGGT1_265240-t26_1-p1	1084	S	Putative transmembrane protein(predict) GN=TGGT1_265240	1	ENEFGDRSSEEEDEGGEK	2	S9	7.0387e-05	2	2202.74				0.491	0.692	1.036
TGGT1_265240-t26_1-p1	847	S	Putative transmembrane protein(predict) GN=TGGT1_265240	1	SRSFLEEPR	3	S3	0.00676476	3	1200.54				0.607	0.707	0.895
TGGT1_265240-t26_1-p1	1061	S	Putative transmembrane protein(predict) GN=TGGT1_265240	1	VDEGSSDDETKEEEK	6	S6	0.00110047	4	1776.67	1.193	1.248		0.922	0.79	1	1.35	0.0439137
TGGT1_220230A-t26_1-p1	140	S	leucine rich repeat-containing protein GN=TGGT1_220230A	1	RSDGAEDEERPDR	2	S2	0.000210347	2	1611.64
TGGT1_210440-t26_1-p1	32	S	polynucleotide adenylyltransferase GN=TGGT1_210440	1	ADGEHSGAEEER	12	S6	0.00040584	11	1366.49	0.752	0.912	0.981	1.065	1.03	1.277	0.784	0.0778442
TGGT1_210440-t26_1-p1	41	S	polynucleotide adenylyltransferase GN=TGGT1_210440	1	RNSDAEETEASGRPQHSK	10	S3	1.03309e-10	10	2078.89	1.023	0.971	1.33	0.583	1.314	1.237	1.061	0.711574
TGGT1_310118-t26_1-p1	29	S	Ribosomal death-associated protein 3(predict) GN=TGGT1_310118	1	RAETKSDTETDGEEK	2	S6	1.94121e-05	2	1775.73		0.149		0.844	0.911	1.125	0.155
TGGT1_255250-t26_1-p1	892	S	putative tRNA (cytosine(34)-C(5))-methyltransferase GN=TGGT1_255250	1	GGSTGKPDQTWDGK	6	S3	8.67891e-06	6	1513.63	1.181	1.26	1.081	0.961	1.081	0.985	1.164	0.0574164
TGGT1_255250-t26_1-p1	1057	S	putative tRNA (cytosine(34)-C(5))-methyltransferase GN=TGGT1_255250	1	HRGSAQEIDTNGI	4	S4	0.00229544	4	1478.63	0.852	1.172	1.161	1.024	1.214	0.913	1.011	0.960314
TGGT1_290960-t26_1-p1	198	S	pyruvate phosphate dikinase, pep/pyruvate binding domain-containing protein GN=TGGT1_290960	1	ERSEEGPESATLPSSALQR	5	S3	2.87958e-07	6	2123.96	0.669	0.463	0.441	1.544	0.977	1.247	0.417	0.00939762
TGGT1_290960-t26_1-p1	679	S	pyruvate phosphate dikinase, pep/pyruvate binding domain-containing protein GN=TGGT1_290960	1	SHSASSLR	6	S3	0.0980212	6	924.393	0.504	0.576	0.627	1.088	1.286	1.367	0.456	0.00109508
TGGT1_275480-t26_1-p1	437	T	Myb family DNA-binding domain-containing protein GN=TGGT1_275480	1	TPNLLAEAYK	4	T1	0.00089663	4	1199.57	1.03	0.897	1.162	1.039	1.082	1.076	0.966	0.627737
TGGT1_200460-t26_1-p1	143	S	hypothetical protein GN=TGGT1_200460	1	LTSVAVAWR	3	S3	0.00401052	3	1082.54				0.735	0.562	0.904
TGGT1_229010-t26_1-p1	57	S	rhoptry neck protein RON4 GN=TGGT1_229010	1	LTPGIYRSELHIDLK	1	S8	0.00792041	1	1834.95
TGGT1_229010-t26_1-p1	113	T	rhoptry neck protein RON4 GN=TGGT1_229010	1	SAEGTSESPPVPQLGTPPRPAPR	1	T16	4.99891e-05	1	2408.16				0.629	0.832	0.742
TGGT1_229010-t26_1-p1	180	S	rhoptry neck protein RON4 GN=TGGT1_229010	1	SQESNVDAGSGTSTNEGGGTSEGPQVPQPGTPPR	2	S1	1.86536e-08	5	3362.44		0.483	0.287	1.087	0.927	1.351	0.343	0.0198978
TGGT1_229010-t26_1-p1	189	S	rhoptry neck protein RON4 GN=TGGT1_229010	1	SQESNVDAGSGTSTNEGGGTSEGPQVPQPGTPPR	3	S10	4.92894e-06	3	3363.42				0.573	0.696	0.942
TGGT1_229010-t26_1-p1	150	S	rhoptry neck protein RON4 GN=TGGT1_229010	0.996	SVDTGSGSDASTEQQAGEQK	1	S11	2.64656e-05	4	2061.82				0.813	0.629	0.751
TGGT1_229010-t26_1-p1	279	S	rhoptry neck protein RON4 GN=TGGT1_229010	0.996	SVDTGSGSDASTEQQAGEQK	1	S11	2.64656e-05	4	2061.82				0.813	0.629	0.751
TGGT1_243960-t26_1-p1	343	S	nuclear transport factor 2 (ntf2) domain-containing protein GN=TGGT1_243960	1	EAVVPSSPSPR	9	S9	0.00494199	11	1205.56	0.558	0.882	0.873	1.136	1.198	1.16	0.662	0.0459694
TGGT1_243960-t26_1-p1	410	S	nuclear transport factor 2 (ntf2) domain-containing protein GN=TGGT1_243960	1	VGSDACASPTVKPAAAEAPELEEK	15	S8	8.51154e-13	17	2507.14	0.765	0.68	0.674	1.378	1.063	1.118	0.595	0.0045299
TGGT1_243960-t26_1-p1	405	S	nuclear transport factor 2 (ntf2) domain-containing protein GN=TGGT1_243960	1	VGSDACASPTVKPAAAEAPELEEK	10	S3	5.91804e-09	4	2587.1		0.51		1.088	0.645	0.984	0.563
TGGT1_243960-t26_1-p1	551	T	nuclear transport factor 2 (ntf2) domain-containing protein GN=TGGT1_243960	0.977	VGTPAASGAASWGAQGAGEGAEGPTR	1	T3	1.83845e-05	1	2393.05		1.135		0.965		0.761	1.315
TGGT1_221870-t26_1-p1	1012	T	hypothetical protein GN=TGGT1_221870	0.988	DKESSLSTSPPREAADCPAAR	1	T8	0.0121982	1	2404.98			0.647	0.719	1.032	0.939	0.722
TGGT1_221870-t26_1-p1	1013	S	hypothetical protein GN=TGGT1_221870	0.988	DKESSLSTSPPREAADCPAAR	1	S9	0.0121982	1	2404.98			0.647	0.719	1.032	0.939	0.722
TGGT1_221870-t26_1-p1	960	S	hypothetical protein GN=TGGT1_221870	1	EFFSEECRDEVNDTYELPDASPAR	2	S21	3.27051e-09	2	2956.2				0.691	0.687	0.824
TGGT1_221870-t26_1-p1	965	S	hypothetical protein GN=TGGT1_221870	1	NSFAEETFSHLMR	5	S2	4.27881e-06	5	1648.68	1.611	1.691	1.589	1.116	0.578	0.78	1.977	0.0198821
TGGT1_221870-t26_1-p1	1033	T	hypothetical protein GN=TGGT1_221870	1	QATGEQHVEEDAKPSAADVDESR	9	T3	8.02608e-09	9	2549.08	1.027	0.852	0.99	1.1	1.125	1.054	0.875	0.086305
TGGT1_221870-t26_1-p1	1056	S	hypothetical protein GN=TGGT1_221870	1	RSSAITR	2	S3	0.0967606	2	870.419		1.021	0.816	1.12	1.045		0.848	0.284382
TGGT1_305260-t26_1-p1	520	S	Hydrolase_4 domain-containing protein(predict) GN=TGGT1_305260	1	LQVDTAVPAHRDSLESWAAESTNPR	39	S13	6.00894e-08	19	2830.32	1.368	1.328	1.165	0.863	0.982	1.057	1.33	0.020539
TGGT1_305260-t26_1-p1	523	S	Hydrolase_4 domain-containing protein(predict) GN=TGGT1_305260	1	LQVDTAVPAHRDSLESWAAESTNPR	18	S16	3.75935e-07	12	2910.28	1.46	1.241	0.058	1.127	1.681	0.499	0.834	0.544952
TGGT1_305260-t26_1-p1	528	S	Hydrolase_4 domain-containing protein(predict) GN=TGGT1_305260	1	LQVDTAVPAHRDSLESWAAESTNPR	11	S21	7.7094e-07	7	2990.25	1.314	1.277	1.361	0.824	1.083	0.959	1.379	0.0157294
TGGT1_305260-t26_1-p1	580	S	Hydrolase_4 domain-containing protein(predict) GN=TGGT1_305260	1	STSQVMTSQDSGR	2	S3	0.000167605	2	1463.58	1.193	1.218	0.902	1.051	1.042	1.011	1.067	0.595184
TGGT1_305260-t26_1-p1	576	S	Hydrolase_4 domain-containing protein(predict) GN=TGGT1_305260	1	TVSDKPAGAPFDAATTSDAQNLEVSR	5	S25	3.51401e-10	11	2728.25	0.811	1.169	0.373	1.145	1.315	1.013	0.678	0.230884
TGGT1_305260-t26_1-p1	130	S	Hydrolase_4 domain-containing protein(predict) GN=TGGT1_305260	1	VVDALEHINSPTSVRPPGAPAASPPAAASPHAEGPSTPAVAK	13	S29	4.90792e-07	3	4102.04	1.295	1.132		1.029	1.196	0.477	1.347	0.393359
TGGT1_305260-t26_1-p1	124	S	Hydrolase_4 domain-containing protein(predict) GN=TGGT1_305260	1	VVDALEHINSPTSVRPPGAPAASPPAAASPHAEGPSTPAVAK	9	S23	4.60763e-05	3	4182.01		0.494	0.759	1.128	1.285	0.746	0.595	0.14673
TGGT1_305260-t26_1-p1	138	T	Hydrolase_4 domain-containing protein(predict) GN=TGGT1_305260	0.98	VVDALEHINSPTSVRPPGAPAASPPAAASPHAEGPSTPAVAK	2	T37	3.63446e-06	6	4261.97	0.607	0.502	0.6	1.241	1.279	1.211	0.458	0.00024651
TGGT1_269010-t26_1-p1	454	S	AP2 domain transcription factor AP2VIII-7 GN=TGGT1_269010	0.995	GGGTSPSGSACDPSGNATAGVEGFR	8	S5	1.99991e-07	9	2375.96	0.699	0.615	0.63	1.313	1.09	1.232	0.535	0.000749379
TGGT1_315220-t26_1-p1	18	T	rhoptry protein ROP14 GN=TGGT1_315220	1	GTRDESGPNGFSIGSATDTALK	10	T2	1.96109e-09	17	2261.99	1.162	0.764	1.072	1.047	1.238	0.947	0.928	0.602797
TGGT1_223610-t26_1-p1	844	T	hypothetical protein GN=TGGT1_223610	1	AYEEDGTDEETR	7	T7	0.000133507	3	1494.53	0.983	1.161	1.104	0.887	0.93	1.329	1.032	0.751662
TGGT1_223610-t26_1-p1	93	S	hypothetical protein GN=TGGT1_223610	1	ELPEHPEELDKVSPNDVDTPSTPATR	3	S13	8.20267e-09	3	2953.35				0.823	0.969	0.392
TGGT1_223610-t26_1-p1	831	S	hypothetical protein GN=TGGT1_223610	1	ESHLEASEDEREK	6	S7	0.000158774	6	1638.66	1.025	0.812	1.035	1.106	1.043	1.132	0.875	0.170004
TGGT1_223610-t26_1-p1	68	S	hypothetical protein GN=TGGT1_223610	1	HREEEAEDGGQSDDASDSAEVPSR	12	S12	1.02301e-11	4	2653.03		0.402	0.688	1.162	1.115	0.95	0.507	0.0455595
TGGT1_223610-t26_1-p1	72	S	hypothetical protein GN=TGGT1_223610	0.995	HREEEAEDGGQSDDASDSAEVPSR	8	S16	2.32892e-12	8	2732.99	0.834	0.553	0.816	1.035	1.215	1.303	0.62	0.0307325
TGGT1_223610-t26_1-p1	969	S	hypothetical protein GN=TGGT1_223610	1	NSSDDARPDAPLSAALLAR	3	S3	3.77986e-07	4	2019.95			1.745	0.872	0.744	0.627	2.334
TGGT1_315860-t26_1-p1	2620	S	EF hand domain-containing protein GN=TGGT1_315860	1	EEGPFSGERPGGLYSPTATAVDAR	6	S15	1.76658e-08	6	2544.14	0.696	0.879	0.908	1.137	1.041	1.252	0.724	0.0300793
TGGT1_315860-t26_1-p1	2828	T	EF hand domain-containing protein GN=TGGT1_315860	1	GAQTPPGEGGDSGR	3	T4	0.00268389	3	1365.54	0.932	0.767	0.511	1	1.222	1.328	0.623	0.0642641
TGGT1_315860-t26_1-p1	1752	S	EF hand domain-containing protein GN=TGGT1_315860	1	HLSELESGDDDR	9	S7	0.0165394	2	1452.56				0.704	0.725	0.772
TGGT1_315860-t26_1-p1	1748	S	EF hand domain-containing protein GN=TGGT1_315860	1	HLSELESGDDDRTK	2	S3	1.18983e-05	2	1761.67	1.417	0.947	1.102	0.679	1.299	1.095	1.128	0.565428
TGGT1_315860-t26_1-p1	4599	S	EF hand domain-containing protein GN=TGGT1_315860	1	LRSFGTR	3	S3	0.120601	3	916.44	0.846	0.761	1.272	1.282	1.081	0.898	0.883	0.497847
TGGT1_228670-t26_1-p1	2124	S	C2H2-type domain-containing protein(predict) GN=TGGT1_228670	0.994	DSCRPSSPVASSR	2	S7	0.00130098	3	1485.62	0.427	0.438	0.541	1.355	0.87	1.627	0.365	0.00808048
TGGT1_228670-t26_1-p1	1047	S	C2H2-type domain-containing protein(predict) GN=TGGT1_228670	1	HHDLSPR	1	S5	0.152953	1	941.399	0.872		0.715	0.844	1.249	0.97	0.777	0.237482
TGGT1_228670-t26_1-p1	1923	S	C2H2-type domain-containing protein(predict) GN=TGGT1_228670	1	TGALQVPEETSPTSGER	4	S11	9.69551e-05	4	1838.82	0.978	0.647	0.615	1.493	1.046	0.964	0.639	0.0861369
TGGT1_233680-t26_1-p1	156	S	nuclear movement family protein GN=TGGT1_233680	1	EDADGSGDEDDEDNGPPPEGNGGK	30	S6	6.39973e-06	3	2453.84	0.861	0.877		1.15	0.951	0.872	0.877	0.323406
TGGT1_233680-t26_1-p1	281	S	nuclear movement family protein GN=TGGT1_233680	1	IVPENSKLSDLDAETR	9	S9	1.83845e-05	8	1866.88	1.359	1.464	0.991	1.391	0.73		1.199	0.499695
TGGT1_270610-t26_1-p1	217	S	hypothetical protein GN=TGGT1_270610	1	SVEEYSASESVHPNLSR	1	S6	0.000234345	1	1970.85	1.701	1.096	2.842	0.918		0.536	2.586	0.111924
TGGT1_268350-t26_1-p1	176	S	Glycosyltransferase family 28 c-terminal domain-containing(predict) GN=TGGT1_268350	1	AEETEKKDEESDEDLR	3	S11	9.62392e-06	3	2002.81		0.759		0.879	0.799	0.95	0.866
TGGT1_235550-t26_1-p1	23	S	PHD-finger domain-containing protein GN=TGGT1_235550	1	SCAYTGLPVCSCPEGCESPVR	5	S18	7.71781e-08	5	2465.96	1.154	0.906	0.677	0.864	1.265	1.221	0.817	0.34233
TGGT1_229260-t26_1-p1	597	S	protein split ends(predict) GN=TGGT1_229260	1	ENSAPETDKLSGADGVDAAQGK	2	S11	0.000261056	2	2239.97	0.965	0.578		0.859	1.18	1.037	0.752	0.26397
TGGT1_229260-t26_1-p1	3159	S	protein split ends(predict) GN=TGGT1_229260	1	ESSLGVPR	3	S3	0.158887	3	924.419	0.96	1.103	1.363	1.009	1.17	0.879	1.12	0.448971
TGGT1_229260-t26_1-p1	517	S	protein split ends(predict) GN=TGGT1_229260	1	RQSVPGFFGSQASVR	1	S3	7.67751e-05	1	1702.81		0.811	0.611	0.921	0.948	1.243	0.685	0.102009
TGGT1_229260-t26_1-p1	3279	S	protein split ends(predict) GN=TGGT1_229260	0.994	RSSACDEPGKNEVLR	2	S2	0.00144408	4	1797.79	1.194	1.362	1.651	0.562	1.462	0.752	1.515	0.175853
TGGT1_304955-t26_1-p1	2846	S	serine/threonine specific protein phosphatase GN=TGGT1_304955	1	DLEEASLGR	3	S6	0.00796228	3	1069.46	1.165	2.323	2.541			0.596	3.372
TGGT1_304955-t26_1-p1	2656	S	serine/threonine specific protein phosphatase GN=TGGT1_304955	1	IRSNVYPVELVCQTR	9	S3	4.12366e-07	6	1913.93	1.972	1.229	1.903	0.757	0.819	0.846	2.107	0.0096029
TGGT1_304955-t26_1-p1	2667	T	serine/threonine specific protein phosphatase GN=TGGT1_304955	1	IRSNVYPVELVCQTR	3	T14	1.56386e-06	3	1993.9	1.395	1.975		0.654	1.03	0.665	2.152	0.0442662
TGGT1_304955-t26_1-p1	2482	S	serine/threonine specific protein phosphatase GN=TGGT1_304955	0.98	QPHHSVTQDGMGNNVSDGENAQSYPATWDDAIPVSSTPLSGLK	3	S16	0.000479167	6	4588.04		2.222	1.798		0.619		3.247
TGGT1_304955-t26_1-p1	2671	S	serine/threonine specific protein phosphatase GN=TGGT1_304955	1	RHSALRPR	14	S3	0.0169059	14	1072.55	1.229	1.869	1.248	0.784	0.881	1.043	1.605	0.0453995
TGGT1_247380-t26_1-p1	278	S	LEM3/CDC50 family protein(predict) GN=TGGT1_247380	1	AETPAEAHDSESEEEISPR	7	S10	0.000489529	4	2243.84	0.758	1.391	1.152	0.887	1.09	1.138	1.06	0.874057
TGGT1_247380-t26_1-p1	280	S	LEM3/CDC50 family protein(predict) GN=TGGT1_247380	1	AETPAEAHDSESEEEISPR	7	S12	0.000489529	4	2243.84	0.758	1.391	1.152	0.887	1.09	1.138	1.06	0.874057
TGGT1_247380-t26_1-p1	285	S	LEM3/CDC50 family protein(predict) GN=TGGT1_247380	1	AETPAEAHDSESEEEISPR	3	S17	0.00019928	3	2323.8			0.757	0.996	0.741	0.893	0.863
TGGT1_247380-t26_1-p1	92	S	LEM3/CDC50 family protein(predict) GN=TGGT1_247380	1	ERPCACSSSLSPCSSSDLATCR	2	S11	5.87958e-08	2	2568				0.946	0.722	0.512
TGGT1_247380-t26_1-p1	918	S	LEM3/CDC50 family protein(predict) GN=TGGT1_247380	1	GGGLEGPASPQAAGR	3	S9	0.000254108	3	1404.63	0.565	0.739	0.581	0.945	1.497	1.234	0.513	0.0141848
TGGT1_247380-t26_1-p1	68	S	LEM3/CDC50 family protein(predict) GN=TGGT1_247380	1	RGSQEPDGLAAPMSPR	7	S3	8.59566e-07	7	1828.74	0.939	1.026	0.815	0.999	0.886	1.442	0.836	0.371712
TGGT1_247380-t26_1-p1	79	S	LEM3/CDC50 family protein(predict) GN=TGGT1_247380	1	RGSQEPDGLAAPMSPR	7	S14	8.59566e-07	7	1828.74	0.939	1.026	0.815	0.999	0.886	1.442	0.836	0.371712
TGGT1_247380-t26_1-p1	15	S	LEM3/CDC50 family protein(predict) GN=TGGT1_247380	1	RSSRDSNLSDSFASER	1	S3	0.0802784	1	2053.74				0.573		0.897
TGGT1_247380-t26_1-p1	18	S	LEM3/CDC50 family protein(predict) GN=TGGT1_247380	1	RSSRDSNLSDSFASER	1	S6	0.0802784	1	2053.74				0.573		0.897
TGGT1_247380-t26_1-p1	21	S	LEM3/CDC50 family protein(predict) GN=TGGT1_247380	1	RSSRDSNLSDSFASER	1	S9	0.0802784	1	2053.74				0.573		0.897
TGGT1_247380-t26_1-p1	178	S	LEM3/CDC50 family protein(predict) GN=TGGT1_247380	1	SPSSSWAPTQSR	1	S1	0.0106071	1	1370.57				0.778	0.604	0.815
TGGT1_247380-t26_1-p1	212	S	LEM3/CDC50 family protein(predict) GN=TGGT1_247380	1	TSPEADALSR	3	S2	0.0133007	4	1126.48	0.415	0.396	0.403	1.404	1.324	1.186	0.31	2.2036e-05
TGGT1_261780-t26_1-p1	337	S	microneme protein MIC7 GN=TGGT1_261780	1	TNESEDDALLSGYGYDYGAAHSFR	9	S22	0.000864166	1	2718.1
TGGT1_273960-t26_1-p1	193	Y	chaperonin GroS protein GN=TGGT1_273960	1	SAGGVYLPIESK	3	Y6	2.28519e-05	3	1300.62	2.455	1.977	2.572		0.492	0.475	4.829	0.000659969
TGGT1_249860-t26_1-p1	291	S	Centrosomal protein, putative(predict) GN=TGGT1_249860	1	AVSASWGPR	5	S3	0.00612375	6	1010.45	0.827	0.824	0.732	1.367	0.844	1.247	0.689	0.0824573
TGGT1_249860-t26_1-p1	409	S	Centrosomal protein, putative(predict) GN=TGGT1_249860	1	NPAEATSSVVPEDLLTHNSSAGENEGSLHGDGVAEK	4	S27	1.04326e-09	3	3698.65				0.623	0.792	0.791
TGGT1_316570A-t26_1-p1	279	S	hypothetical protein GN=TGGT1_316570A	1	EEFETLSPR	5	S7	0.00481458	5	1187.5	1.349	1.533	1.508	0.947	0.725	1.014	1.634	0.0104501
TGGT1_316570A-t26_1-p1	192	S	hypothetical protein GN=TGGT1_316570A	1	LSPSPAGASPR	6	S9	0.0158312	6	1119.52	1.491	1.349	1.472	0.91	0.978	0.83	1.586	0.00124748
TGGT1_316570A-t26_1-p1	389	S	hypothetical protein GN=TGGT1_316570A	1	TLSPASSVVTAR	4	S3	0.00196346	4	1268.62	1.04	1.247	1.249	0.999	0.789	1.236	1.169	0.30208
TGGT1_316570A-t26_1-p1	305	S	hypothetical protein GN=TGGT1_316570A	1	VMIPTMYLHPQEPHAPGGDGDSPHFGGR	4	S22	8.36497e-07	4	3080.35
TGGT1_223790-t26_1-p1	619	S	Apicomplexan specific, related protein(predict) GN=TGGT1_223790	1	ICLDDPSASGR	7	S9	0.00130779	10	1270.51	0.579	0.668	0.712	1.293	1.339	0.99	0.541	0.00576732
TGGT1_223790-t26_1-p1	430	S	Apicomplexan specific, related protein(predict) GN=TGGT1_223790	1	IDESDSPR	6	S6	0.0336437	6	998.383	0.763	0.91	0.818	1.281	1.237	0.892	0.73	0.0735984
TGGT1_223790-t26_1-p1	681	S	Apicomplexan specific, related protein(predict) GN=TGGT1_223790	1	NIQPVCLNFSKDESSAR	3	S10	0.000556473	3	2044.92	1.216		0.529	0.725	1.16	1.13	0.868	0.618057
TGGT1_223790-t26_1-p1	578	S	Apicomplexan specific, related protein(predict) GN=TGGT1_223790	0.997	SFLGGSSQLPR	3	S6	0.00282754	3	1228.57	1.079	0.737	0.575	1.146	1.148	1.175	0.689	0.0910115
TGGT1_311250-t26_1-p1	556	S	BTB domain-containing protein(predict) GN=TGGT1_311250	1	EDGGEESEEKEGEEGGATAPPQGASGSVR	5	S7	6.13448e-07	3	2926.19	0.653	0.815	0.938	1.214	1.13	1.109	0.697	0.0270539
TGGT1_311250-t26_1-p1	522	S	BTB domain-containing protein(predict) GN=TGGT1_311250	1	EREHAEVEDSPDAR	1	S10	1.94408e-06	1	1719.7
TGGT1_311250-t26_1-p1	595	S	BTB domain-containing protein(predict) GN=TGGT1_311250	1	ERGDSKDGEQQEEEEMEGAGEELR	7	S5	9.31488e-06	7	2817.12	1.268	1.66	1.796	0.905	0.708	0.941	1.85	0.0113784
TGGT1_311250-t26_1-p1	690	S	BTB domain-containing protein(predict) GN=TGGT1_311250	1	ETEQGSLSEGETR	9	S8	3.53036e-05	9	1502.6	1.014	0.879	0.846	1.054	1.225	1.055	0.822	0.0569915
TGGT1_311250-t26_1-p1	310	T	BTB domain-containing protein(predict) GN=TGGT1_311250	1	GVRTPQEEAR	4	T4	0.00542949	3	1222.56	0.85	0.855	0.657	1.014	1.361	1.109	0.678	0.034293
TGGT1_311250-t26_1-p1	434	S	BTB domain-containing protein(predict) GN=TGGT1_311250	0.994	STLPFVDSVRPASR	1	S13	0.0813127	1	1611.79	1.429	1.59	1.5	1.003	0.874	0.749	1.721	0.00362698
TGGT1_311250-t26_1-p1	1061	S	BTB domain-containing protein(predict) GN=TGGT1_311250	1	VGSSPSSPGGGLAR	5	S7	0.000639097	3	1308.59	1.86	1.358	2.199	0.814	0.749	0.728	2.364	0.00439234
TGGT1_311250-t26_1-p1	1057	S	BTB domain-containing protein(predict) GN=TGGT1_311250	1	VGSSPSSPGGGLAR	2	S3	0.0190797	2	1388.56				0.728	0.829	0.638
TGGT1_214575-t26_1-p1	63	S	hypothetical protein GN=TGGT1_214575	1	TYRVSFNCPYSENCR	1	S5	0.000157917	1	2032.8				0.677		0.784
TGGT1_201390-t26_1-p1	51	S	Putative transmembrane protein(predict) GN=TGGT1_201390	1	AAVVSGLANENGLWR	16	S5	0.000120443	6	1636.78	1.474	0.855		0.585	1.083	1.118	1.254	0.545661
TGGT1_316200-t26_1-p1	346	S	phosphoglycerate mutase family protein GN=TGGT1_316200	1	MRSVEEETAAEEGK	17	S3	1.31397e-06	4	1645.68	0.918			1.048	0.779	0.741	1.072
TGGT1_248720-t26_1-p1	2027	S	hypothetical protein GN=TGGT1_248720	1	EAHASEAVSDGPGAPSSDHPTTR	3	S9	3.21409e-08	4	2355.98				0.651	0.792
TGGT1_248720-t26_1-p1	2845	S	hypothetical protein GN=TGGT1_248720	1	GQPAGPTHGFTATDCVDSPTGSRPSDLTEQVR	3	S18	2.27634e-06	2	3421.51				0.632	0.754	0.819
TGGT1_248720-t26_1-p1	1699	S	hypothetical protein GN=TGGT1_248720	1	KEEEGNSGDEYGK	3	S7	3.71866e-07	3	1521.57		0.324		0.927	1.305	0.559	0.348
TGGT1_274130-t26_1-p1	1064	S	TBC domain-containing protein GN=TGGT1_274130	1	FFASGLVSPR	3	S8	0.000303585	3	1160.55	1.101	0.84	0.966	0.988	1.239	1.045	0.888	0.312446
TGGT1_274130-t26_1-p1	1741	S	TBC domain-containing protein GN=TGGT1_274130	1	MREEDIAEGPAAVSDVSSPSASLSAR	2	S18	1.45704e-11	2	2712.22				0.728	0.766	0.704
TGGT1_274130-t26_1-p1	230	S	TBC domain-containing protein GN=TGGT1_274130	0.995	RLSSSDPTSSSAPTEDPPPGHQAEFAAR	3	S3	8.9391e-08	3	2975.32			0.893	0.806	0.947	0.833	1.036
TGGT1_238130-t26_1-p1	86	S	HXXEE motif protein(predict) GN=TGGT1_238130	1	FRPLPASSDEETPSLASPVGASPR	17	S17	1.07435e-11	12	2548.21	1.953	0.652	1.044	0.737	0.775	1.505	1.209	0.729831
TGGT1_238130-t26_1-p1	91	S	HXXEE motif protein(predict) GN=TGGT1_238130	1	FRPLPASSDEETPSLASPVGASPR	17	S22	7.09661e-06	7	2628.17	1.331	1.038	1.159	0.928	1.103	1	1.164	0.163875
TGGT1_238130-t26_1-p1	83	S	HXXEE motif protein(predict) GN=TGGT1_238130	1	FRPLPASSDEETPSLASPVGASPR	4	S14	3.35708e-08	4	2708.14				0.692	0.749
TGGT1_238130-t26_1-p1	67	S	HXXEE motif protein(predict) GN=TGGT1_238130	1	TSLLSAEQRESPR	15	S11	3.27165e-05	15	1553.73	0.727	0.804	1.207	1.194	1.029	1.102	0.823	0.24799
TGGT1_243210-t26_1-p1	756	S	DUF862 domain-containing protein GN=TGGT1_243210	1	DVWSPPHGSEACSGGEEPR	3	S13	1.47099e-05	3	2133.83			1.127	0.66	0.875	0.972	1.349
TGGT1_243210-t26_1-p1	538	S	DUF862 domain-containing protein GN=TGGT1_243210	1	KAETPVEWAEAESDGGAGAMR	3	S13	1.33268e-09	3	2241.95	1.28	0.863	0.529	1.116	1.257	0.983	0.796	0.341327
TGGT1_203310-t26_1-p1	80	S	dense granule protein GRA7 GN=TGGT1_203310	1	ASVESQLPR	30	S5	0.00111206	16	1066.49	0.249	0.987	0.504	1.31	1.089	1.309	0.469	0.0878548
TGGT1_203310-t26_1-p1	90	T	dense granule protein GRA7 GN=TGGT1_203310	1	EPLETEPDEQEEVHFR	79	T5	5.45423e-09	8	2063.86	1.048	1.165	1.12	1.185	0.882	1.022	1.079	0.415221
TGGT1_203310-t26_1-p1	72	S	dense granule protein GRA7 GN=TGGT1_203310	1	GTDDHLTTSMDK	56	S9	6.17856e-05	25	1400.54	1.121	1.118	1.021	1.008	1.187	0.932	1.043	0.586239
TGGT1_203310-t26_1-p1	70	T	dense granule protein GRA7 GN=TGGT1_203310	1	GTDDHLTTSMDK	74	T7	0.0188704	7	1480.51	1.246	1.101	1.305	0.849	1.114	1.023	1.223	0.0967692
TGGT1_203310-t26_1-p1	77	S	dense granule protein GRA7 GN=TGGT1_203310	1	GTDDHLTTSMDKASVESQLPR	157	S14	4.81786e-10	31	2368.05	0.913	0.967	0.834	1.245	0.981	1.106	0.815	0.0673379
TGGT1_203310-t26_1-p1	107	S	dense granule protein GRA7 GN=TGGT1_203310	1	GVRSDAEVTDDNIYEEHTDR	238	S4	3.22437e-16	27	2400.99	1.144	1.098	0.933	1.175	1.065	0.911	1.008	0.928732
TGGT1_203310-t26_1-p1	112	T	dense granule protein GRA7 GN=TGGT1_203310	1	GVRSDAEVTDDNIYEEHTDR	183	T9	3.3716e-12	73	2480.96	0.919	1.069	1	1.276	1.074	0.865	0.929	0.631237
TGGT1_203310-t26_1-p1	121	T	dense granule protein GRA7 GN=TGGT1_203310	1	GVRSDAEVTDDNIYEEHTDR	108	T18	1.08968e-09	8	2560.93	1.205	1.237	1.216	1.203	1.005	0.746	1.238	0.170818
TGGT1_203310-t26_1-p1	41	S	dense granule protein GRA7 GN=TGGT1_203310	1	IRNSDFFDGQAPVDSLRPTNAGVDSK	40	S4	3.39e-12	18	2886.34	1.124	1.145	1.225	0.908	0.955	1.183	1.147	0.168029
TGGT1_203310-t26_1-p1	62	S	dense granule protein GRA7 GN=TGGT1_203310	1	NSDFFDGQAPVDSLRPTNAGVDSK	67	S23	6.01543e-09	25	2617.16	1.457	1.278	1.325	0.892	0.922	1.009	1.438	0.00249384
TGGT1_203310-t26_1-p1	65	T	dense granule protein GRA7 GN=TGGT1_203310	1	NSDFFDGQAPVDSLRPTNAGVDSKGTDDHLTTSMDK	27	T26	6.5762e-06	1	4000.65				0.956		0.481
TGGT1_203310-t26_1-p1	227	S	dense granule protein GRA7 GN=TGGT1_203310	1	QPALEQEVPESGEDGEDAR	32	S11	5.37721e-06	11	2135.88	1.007	1.149	0.918	1.358	1.082	0.732	0.969	0.983662
TGGT1_203310-t26_1-p1	215	S	dense granule protein GRA7 GN=TGGT1_203310	1	SRQPALEQEVPESGEDGEDARQ	4	S1	5.39398e-05	4	2507.07	1.813	1.711	2.132
TGGT1_294280-t26_1-p1	180	S	putative E3 ubiquitin-protein ligase GN=TGGT1_294280	1	DLSSPSLSR	4	S4	0.0229101	5	1041.46	0.8	0.708	0.917	1.133	1.208	1.112	0.702	0.0104364
TGGT1_294280-t26_1-p1	184	S	putative E3 ubiquitin-protein ligase GN=TGGT1_294280	0.992	ENDRDLSSPSLSR	1	S12	0.167107	1	1635.64	1.04	1.212	1.367	1.036	0.817	1.134	1.212	0.1959
TGGT1_294280-t26_1-p1	205	S	putative E3 ubiquitin-protein ligase GN=TGGT1_294280	1	ESSSVSASSVSNNPASAAVSPR	12	S20	4.31179e-08	8	2170.96	0.863	0.737	0.955	1.367	1.009	1.011	0.754	0.092706
TGGT1_294280-t26_1-p1	201	S	putative E3 ubiquitin-protein ligase GN=TGGT1_294280	1	ESSSVSASSVSNNPASAAVSPR	4	S16	0.00058382	4	2250.93	0.413	0.757	1.071	1.399	0.996	1.111	0.639	0.159652
TGGT1_294280-t26_1-p1	414	S	putative E3 ubiquitin-protein ligase GN=TGGT1_294280	1	VSGEDSPRR	3	S6	0.033069	3	1082.46	0.688	0.772	0.737	1.224	0.836	1.484	0.62	0.058269
TGGT1_256900-t26_1-p1	745	T	DEAD/DEAH box helicase domain-containing protein GN=TGGT1_256900	1	ATDDESEADQEGEDAPEVR	6	T2	0.000197136	5	2222.76				0.844	0.677	0.668
TGGT1_256900-t26_1-p1	749	S	DEAD/DEAH box helicase domain-containing protein GN=TGGT1_256900	1	ATDDESEADQEGEDAPEVR	6	S6	0.000197136	5	2222.76				0.844	0.677	0.668
TGGT1_256900-t26_1-p1	463	S	DEAD/DEAH box helicase domain-containing protein GN=TGGT1_256900	1	DGAPDEETGGDKEQSGGGEER	2	S15	2.69009e-05	2	2199.83	1.268			0.708	0.879	0.87	1.548
TGGT1_256900-t26_1-p1	477	S	DEAD/DEAH box helicase domain-containing protein GN=TGGT1_256900	1	GAEIQRDSSVEESPVESWR	9	S8	6.26197e-06	5	2240.98	1.268	1.17		1.018	0.849	0.839	1.351	0.0385862
TGGT1_256900-t26_1-p1	478	S	DEAD/DEAH box helicase domain-containing protein GN=TGGT1_256900	1	GAEIQRDSSVEESPVESWR	4	S9	3.85861e-06	3	2320.95		0.835	0.718	1.056	1.209	0.777	0.766	0.250089
TGGT1_256900-t26_1-p1	304	S	DEAD/DEAH box helicase domain-containing protein GN=TGGT1_256900	1	HSSSSSPSAAAPSSPEFPSGGVPGASPR	5	S26	3.81283e-10	5	2675.17	1.054	0.963	1.398	1.187	0.892	0.978	1.117	0.495874
TGGT1_203830-t26_1-p1	2009	S	FHA domain-containing protein GN=TGGT1_203830	1	DQESGGGPFPLELPSSPVSSGGLR	2	S16	0.000222025	2	2450.12					0.747	0.753
TGGT1_280510-t26_1-p1	17	S	Dpy-30 motif protein GN=TGGT1_280510	1	GSVSGGEECVSVAR	4	S4	0.000192919	4	1473.6	1.203	1.601	1.743	0.656	1.021	0.961	1.724	0.0365869
TGGT1_211600-t26_1-p1	837	S	Conserved Plasmodium protein, related(predict) GN=TGGT1_211600	1	GQHSPPKLSPREDEESHFAR	2	S4	0.00363199	2	2464.04					0.722	0.779
TGGT1_211600-t26_1-p1	842	S	Conserved Plasmodium protein, related(predict) GN=TGGT1_211600	1	GQHSPPKLSPREDEESHFAR	2	S9	0.00363199	2	2464.04					0.722	0.779
TGGT1_241170-t26_1-p1	638	S	KH domain protein(predict) GN=TGGT1_241170	1	KRSPSPLPTIPR	8	S3	0.00104975	4	1428.77	0.427	0.801	0.603	1.468	1.058	1.137	0.5	0.0259689
TGGT1_241170-t26_1-p1	640	S	KH domain protein(predict) GN=TGGT1_241170	1	KRSPSPLPTIPR	7	S5	0.000824103	7	1508.74	1.031	0.993	0.82	1.094	1.138	1.056	0.865	0.113853
TGGT1_241170-t26_1-p1	362	S	KH domain protein(predict) GN=TGGT1_241170	1	SSVMSVESLASK	5	S5	0.000229338	3	1304.58	0.935	0.806	0.558	1.039	1.16	1.314	0.654	0.0578871
TGGT1_241170-t26_1-p1	365	S	KH domain protein(predict) GN=TGGT1_241170	1	SSVMSVESLASK	2	S8	0.014119	2	1384.55	1.756	1.205	1.561	1.085	0.726	0.818	1.72	0.0287632
TGGT1_215030-t26_1-p1	1102	S	Helicase associated domain protein(predict) GN=TGGT1_215030	1	RASDMERPSEETDQVWGEK	1	S3	6.88746e-05	1	2329.98		1.177		0.791		0.932	1.366
TGGT1_215030-t26_1-p1	543	S	Helicase associated domain protein(predict) GN=TGGT1_215030	1	RDDPEDSEEETGDTGEESK	6	S7	2.53802e-06	6	2204.8	1.164	0.953	1.092	0.991	1.034	1.129	1.017	0.838159
TGGT1_294620-t26_1-p1	287	S	putative eukaryotic initiation factor-3, subunit 8 GN=TGGT1_294620	1	DEGALSPR	37	S6	0.0442852	7	924.382	1.23	1.035	1.02	1.086	0.947	1.085	1.054	0.539428
TGGT1_202620-t26_1-p1	206	S	Putative transmembrane protein(predict) GN=TGGT1_202620	1	GCLVHSELRPSIILIHSGSDR	7	S6	1.06972e-07	12	2426.2	1.663	1.366	1.403	0.978	1.026	0.66	1.664	0.0265602
TGGT1_202620-t26_1-p1	219	S	Putative transmembrane protein(predict) GN=TGGT1_202620	1	GCLVHSELRPSIILIHSGSDR	36	S19	0.000945077	1	2506.17
TGGT1_202620-t26_1-p1	224	S	Putative transmembrane protein(predict) GN=TGGT1_202620	1	GCLVHSELRPSIILIHSGSDRDGSGK	7	S24	0.00026675	13	2950.36	1.303	1.219	1.127	0.849	1.135	1.002	1.222	0.093705
TGGT1_202620-t26_1-p1	217	S	Putative transmembrane protein(predict) GN=TGGT1_202620	0.983	GCLVHSELRPSIILIHSGSDRDGSGK	8	S17	0.0828912	1	3030.33	0.97	1.704	1.305	0.954	0.722	1.17	1.398	0.200935
TGGT1_202620-t26_1-p1	241	S	Putative transmembrane protein(predict) GN=TGGT1_202620	1	HQSVDTTIDETIAEGKPPVSLK	9	S3	3.17216e-16	7	2445.19	2.048	1.803	1.805	0.538	0.646	1.034	2.55	0.00811155
TGGT1_202620-t26_1-p1	244	T	Putative transmembrane protein(predict) GN=TGGT1_202620	1	HQSVDTTIDETIAEGKPPVSLK	9	T6	1.68761e-11	7	2525.16	2.057	0.863	3.048	0.56	0.819	0.718	2.846	0.0745087
TGGT1_202620-t26_1-p1	245	T	Putative transmembrane protein(predict) GN=TGGT1_202620	1	HQSVDTTIDETIAEGKPPVSLK	9	T7	1.68761e-11	7	2525.16	2.057	0.863	3.048	0.56	0.819	0.718	2.846	0.0745087
TGGT1_202620-t26_1-p1	249	T	Putative transmembrane protein(predict) GN=TGGT1_202620	1	HQSVDTTIDETIAEGKPPVSLK	4	T11	5.98925e-10	5	2605.12	1.17	1.515	1.252	1.11	0.94	0.798	1.382	0.0562274
TGGT1_202620-t26_1-p1	66	S	Putative transmembrane protein(predict) GN=TGGT1_202620	1	SKDLEQGSTGPDYNVYYPR	3	S8	0.000254108	2	2348.95	1.859	2.215				0.63	3.233
TGGT1_202620-t26_1-p1	67	T	Putative transmembrane protein(predict) GN=TGGT1_202620	1	SKDLEQGSTGPDYNVYYPR	2	T9	0.000254108	2	2348.95	1.859	2.215				0.63	3.233
TGGT1_311770-t26_1-p1	1965	S	Putative platelet-binding protein GspB(predict) GN=TGGT1_311770	1	ALSPHSSFYLPER	11	S3	3.96501e-06	7	1583.73	1.823	1.629	1.695	0.698	0.949	0.753	2.145	0.00141847
TGGT1_311770-t26_1-p1	1969	S	Putative platelet-binding protein GspB(predict) GN=TGGT1_311770	0.993	ALSPHSSFYLPER	1	S7	0.00062233	4	1663.69	1.979	2.059	1.615	0.523	0.808	0.88	2.557	0.00574402
TGGT1_311770-t26_1-p1	2039	S	Putative platelet-binding protein GspB(predict) GN=TGGT1_311770	1	GRSLPAVEGVEQTEALR	5	S3	2.06087e-05	4	1891.93			0.57	0.871	0.944	0.895	0.631
TGGT1_311770-t26_1-p1	682	S	Putative platelet-binding protein GspB(predict) GN=TGGT1_311770	1	ITETDLEPSLPLPQSPVHTAGEAK	6	S15	2.96219e-08	5	2610.27	1.556	0.98		1.102		0.824	1.317	0.442712
TGGT1_311770-t26_1-p1	1498	S	Putative platelet-binding protein GspB(predict) GN=TGGT1_311770	1	LVSNSGATYHANSQPLK	1	S3	2.15251e-05	1	1866.87	1.449	0.402	0.948	1.205	1.048	1.057	0.846	0.481813
TGGT1_311770-t26_1-p1	1245	S	Putative platelet-binding protein GspB(predict) GN=TGGT1_311770	1	NCHSFHDLQPSR	7	S4	1.0052e-05	7	1577.63	1.335	1.827	1.644	0.776	0.853	0.897	1.903	0.0032956
TGGT1_311770-t26_1-p1	120	S	Putative platelet-binding protein GspB(predict) GN=TGGT1_311770	1	VASEDEDLSVSCHSFVDSPVGVSR	1	S3	4.67845e-08	1	2658.14	1.112	0.903	1.137	1.086	1.082	1	0.995	0.908198
TGGT1_209100-t26_1-p1	365	S	PUB domain-containing protein GN=TGGT1_209100	0.994	ASLAPESSDVDECPAGEKPTLTAADIAR	2	S8	5.44243e-07	7	2951.33	0.476	1.146	1.142	1.139	0.982	1.192	0.834	0.442783
TGGT1_209100-t26_1-p1	572	S	PUB domain-containing protein GN=TGGT1_209100	1	LNEQLSAQSGGEGVPQVAR	5	S9	1.15313e-06	5	2019.95	0.785	0.887	0.634	1.331	1.063	1.091	0.662	0.0261753
TGGT1_209100-t26_1-p1	526	S	PUB domain-containing protein GN=TGGT1_209100	1	YSALSPSSSSSSSFSDSSPGDISGGSR	3	S2	1.55709e-07	3	2676.09	0.563	0.64	0.578	1.323	1.161	1.211	0.482	0.000184496
TGGT1_248510-t26_1-p1	4507	S	Chorein_N domain-containing protein(predict) GN=TGGT1_248510	1	ARSAETEEKER	2	S3	0.00658972	2	1385.61				0.7
TGGT1_248510-t26_1-p1	402	S	Chorein_N domain-containing protein(predict) GN=TGGT1_248510	1	DEGRLSDSGLPCPSFLLPR	3	S6	0.000303585	4	2196.02	1.354		1.34	1.055	0.695	0.87	1.542	0.0638074
TGGT1_248510-t26_1-p1	726	T	Chorein_N domain-containing protein(predict) GN=TGGT1_248510	1	GRETEDEKSDETYPK	3	T4	0.00211191	3	1863.76				0.997	0.636	0.543
TGGT1_248510-t26_1-p1	2520	S	Chorein_N domain-containing protein(predict) GN=TGGT1_248510	1	LSLSPLR	5	S4	0.150061	5	865.454	2.602	2.064	1.376	0.66	0.613	0.781	2.942	0.00622569
TGGT1_248510-t26_1-p1	2324	S	Chorein_N domain-containing protein(predict) GN=TGGT1_248510	1	RASVDEARDPETPNVETR	1	S3	0.0659521	1	2121.96						0.759
TGGT1_248510-t26_1-p1	2382	S	Chorein_N domain-containing protein(predict) GN=TGGT1_248510	1	RGSNAAQLETCPEIGENAGGAR	5	S3	6.28305e-09	4	2338.02	1.2	1.062	1.343	1.193	0.871	0.917	1.209	0.175339
TGGT1_248510-t26_1-p1	666	S	Chorein_N domain-containing protein(predict) GN=TGGT1_248510	1	SAGEASSDVEAEHK	5	S7	9.59087e-05	5	1496.59		1.199		0.905	0.871	0.666	1.473
TGGT1_248510-t26_1-p1	6788	S	Chorein_N domain-containing protein(predict) GN=TGGT1_248510	1	SFVGSPSSLALPSEVSDFEAR	1	S16	0.0807938	1	2262.03
TGGT1_248510-t26_1-p1	5095	S	Chorein_N domain-containing protein(predict) GN=TGGT1_248510	1	VGAHLGEIGASSPR	4	S12	1.24952e-05	6	1430.68	1.077	1.28	1.112	1.332	0.805	0.886	1.148	0.383887
TGGT1_298610-t26_1-p1	301	S	GYF domain-containing protein GN=TGGT1_298610	0.989	AGNSGSGSAAGVER	1	S6	0.0604261	1	1299.53	0.968		0.866	0.877	1.06	1.029	0.928	0.45881
TGGT1_298610-t26_1-p1	1734	S	GYF domain-containing protein GN=TGGT1_298610	1	DSGEGLLPDGER	28	S2	0.0725004	1	1324.54	0.813	0.933	0.948	1.474	0.998	0.846	0.812	0.346865
TGGT1_298610-t26_1-p1	1350	S	GYF domain-containing protein GN=TGGT1_298610	1	EVAGSRGEVDPSALIQVR	1	S5	0.00206838	1	1962.96
TGGT1_298610-t26_1-p1	548	S	GYF domain-containing protein GN=TGGT1_298610	1	FTSEGNGSREDLGEGSGSYR	27	S8	6.17466e-08	7	2184.88	0.744	1.017	1.026	1.054	1.051	1.209	0.841	0.190197
TGGT1_298610-t26_1-p1	238	S	GYF domain-containing protein GN=TGGT1_298610	1	GGTGGASPSPTGSRPSLGSSSSR	7	S7	4.29335e-05	7	2206.91	1.267	1.045	1.259	0.896	0.941	1.183	1.182	0.182982
TGGT1_298610-t26_1-p1	240	S	GYF domain-containing protein GN=TGGT1_298610	0.993	GGTGGASPSPTGSRPSLGSSSSR	10	S9	4.29335e-05	7	2206.91	1.267	1.045	1.259	0.896	0.941	1.183	1.182	0.182982
TGGT1_298610-t26_1-p1	1021	S	GYF domain-containing protein GN=TGGT1_298610	1	HPQPAVMSIAPSPGHRSPALTPQR	4	S12	0.00271202	1	2692.26				0.871	0.753	0.561
TGGT1_298610-t26_1-p1	1017	S	GYF domain-containing protein GN=TGGT1_298610	0.925	HPQPAVMSIAPSPGHRSPALTPQR	1	S8	0.00271202	1	2692.26				0.871	0.753	0.561
TGGT1_298610-t26_1-p1	831	T	GYF domain-containing protein GN=TGGT1_298610	1	KGTDEGDWEMIR	32	T3	1.63344e-06	15	1516.61	0.973	0.969	0.789	1.191	1.096	1.04	0.821	0.0655633
TGGT1_298610-t26_1-p1	1433	S	GYF domain-containing protein GN=TGGT1_298610	1	QSSNEQEALR	4	S3	0.000580717	4	1241.52	0.997	1.032	1.539	1.006	1.077	0.922	1.187	0.353406
TGGT1_298610-t26_1-p1	1601	S	GYF domain-containing protein GN=TGGT1_298610	1	RTEDHASVHSIQNEHAR	5	S7	0.0029789	5	2146.88	1.507	1.842	1.327	0.742	0.695	1.15	1.807	0.0300311
TGGT1_298610-t26_1-p1	1604	S	GYF domain-containing protein GN=TGGT1_298610	1	RTEDHASVHSIQNEHAR	5	S10	0.0029789	5	2146.88	1.507	1.842	1.327	0.742	0.695	1.15	1.807	0.0300311
TGGT1_298610-t26_1-p1	1701	S	GYF domain-containing protein GN=TGGT1_298610	0.985	SCAETLLPEDRSESSGQGSAPR	1	S19	0.0002711	1	2415.01
TGGT1_298610-t26_1-p1	98	S	GYF domain-containing protein GN=TGGT1_298610	0.993	SPAAHSSAPADVASPSSQK	4	S14	5.02677e-09	4	1874.83				0.558	0.85	0.801
TGGT1_298610-t26_1-p1	1034	S	GYF domain-containing protein GN=TGGT1_298610	1	SPALTPQRSPR	4	S9	0.00211191	3	1369.6	0.842	0.957	0.641	1.005	1.243	1.207	0.706	0.0579763
TGGT1_273990-t26_1-p1	413	S	CobW/P47K family protein GN=TGGT1_273990	1	VTEPPFSAGQPPQDDEAASDSAR	6	S19	3.25975e-06	6	2452.03	1.345	0.998	0.911	1.229	0.976	0.914	1.043	0.817836
TGGT1_293340-t26_1-p1	2	S	putative ran binding family protein 1 GN=TGGT1_293340	1	MSDAATEPKPAQPAEATQATK	5	S2	5.12626e-07	5	2133.97	0.43	0.556	0.649	1.382	1.29	1.073	0.437	0.00412072
TGGT1_260820-t26_1-p1	52	S	IMC sub-compartment protein ISP1 GN=TGGT1_260820	1	ASHAASAPQVTAADIEDLHR	9	S2	2.96219e-08	11	2139.98	0.836	0.878	0.889	1.116	0.94	1.331	0.769	0.0680324
TGGT1_315720-t26_1-p1	539	S	Smg-4/UPF3 family protein GN=TGGT1_315720	1	SLRPGPSPSSTQSNSSDTSR	4	S16	4.38748e-09	4	2127.93				0.741	0.565	0.895
TGGT1_225090-t26_1-p1	279	S	WD_REPEATS_REGION domain-containing protein(predict) GN=TGGT1_225090	1	EDTYTHVSAACSHAASPLHPR	1	S16	0.00053038	1	2387.02				0.533	0.81	0.868
TGGT1_246982-t26_1-p1	758	T	ALG11_N domain-containing protein(predict) GN=TGGT1_246982	0.996	ALPSTNETAR	4	T5	0.0323196	4	1139.51	1.163	1.467	1.131	1.076	1.005	0.839	1.288	0.0859642
TGGT1_246982-t26_1-p1	270	S	ALG11_N domain-containing protein(predict) GN=TGGT1_246982	1	SKSPSLACHTETR	11	S3	5.99529e-06	11	1553.68	1.358	1.344	1.135	1.085	1.002	0.805	1.327	0.0542899
TGGT1_249440-t26_1-p1	91	S	Putative proteophosphoglycan 5, related protein(predict) GN=TGGT1_249440	1	SIGPIDEPEPLSQPPEFAPVANAK	5	S1	3.61474e-06	5	2583.24					0.741
TGGT1_244560-t26_1-p1	95	S	putative heat shock protein 90 GN=TGGT1_244560	1	SQESHQYQTEVSR	3	S12	0.016093	3	1658.68				0.664	0.761	0.776
TGGT1_226030-t26_1-p1	190	T	AGC kinase GN=TGGT1_226030	0.997	TYTLCGTPEYIAPEVLLNK	9	T3	3.9266e-07	10	2262.08	0.623	0.749	0.681	0.931	1.231	1.455	0.568	0.0171331
TGGT1_292300-t26_1-p1	670	S	DNA-directed RNA polymerase III RPC8 GN=TGGT1_292300	1	RKSGETEAAGTGEEK	3	S3	0.00023689	5	1629.71	1.775	1.246	1.302	0.786	0.932	1.01	1.585	0.0275536
TGGT1_218550-t26_1-p1	842	S	PIK3R4 kinase-related protein GN=TGGT1_218550	0.995	AASREETQVK	2	S3	0.0867044	3	1198.55	1.588	1.653	1.952	0.713	0.84	0.827	2.182	0.00068499
TGGT1_218550-t26_1-p1	171	S	PIK3R4 kinase-related protein GN=TGGT1_218550	1	LSPSQQSSPQFR	3	S2	0.0319519	3	1441.65
TGGT1_209850-t26_1-p1	494	S	RNA recognition motif-containing protein GN=TGGT1_209850	1	ARESELSR	5	S4	0.0508629	5	1027.46	1.156	0.961	1.08	1.043	1.057	1.054	1.014	0.853229
TGGT1_209850-t26_1-p1	1352	S	RNA recognition motif-containing protein GN=TGGT1_209850	1	CFASPHAACEER	20	S4	2.46595e-05	14	1514.56	1.044	1.086	1.138	1.077	1.003	1.041	1.047	0.228995
TGGT1_209850-t26_1-p1	200	S	RNA recognition motif-containing protein GN=TGGT1_209850	1	DGYIPSYPPNRGSPLR	31	S13	0.00320456	29	1868.87	1.684	1.679	0.532	0.811	1.104	0.973	1.349	0.667968
TGGT1_209850-t26_1-p1	693	S	RNA recognition motif-containing protein GN=TGGT1_209850	1	DISIDRER	18	S3	0.0715874	5	1083.48	1.055	1.009	1.083	1.098	1.002	1.069	0.993	0.854795
TGGT1_209850-t26_1-p1	1047	S	RNA recognition motif-containing protein GN=TGGT1_209850	1	DLSMDKGR	2	S3	0.109435	2	1001.41	0.972	1.236	1.165	0.847	1.211	1.034	1.091	0.504353
TGGT1_209850-t26_1-p1	644	S	RNA recognition motif-containing protein GN=TGGT1_209850	1	DISVDRER	13	S3	0.127	4	1069.47	1.161	1.051	1.094	1.001	1.026	1.087	1.062	0.190503
TGGT1_209850-t26_1-p1	742	S	RNA recognition motif-containing protein GN=TGGT1_209850	1	DISVDRER	13	S3	0.127	4	1069.47	1.161	1.051	1.094	1.001	1.026	1.087	1.062	0.190503
TGGT1_209850-t26_1-p1	791	S	RNA recognition motif-containing protein GN=TGGT1_209850	1	DISVDRER	13	S3	0.127	4	1069.47	1.161	1.051	1.094	1.001	1.026	1.087	1.062	0.190503
TGGT1_209850-t26_1-p1	839	S	RNA recognition motif-containing protein GN=TGGT1_209850	1	DISVDRER	13	S3	0.127	4	1069.47	1.161	1.051	1.094	1.001	1.026	1.087	1.062	0.190503
TGGT1_209850-t26_1-p1	887	S	RNA recognition motif-containing protein GN=TGGT1_209850	1	DISVDRER	13	S3	0.127	4	1069.47	1.161	1.051	1.094	1.001	1.026	1.087	1.062	0.190503
TGGT1_209850-t26_1-p1	1074	S	RNA recognition motif-containing protein GN=TGGT1_209850	1	DVSIDREREEALTSFK	5	S3	0.0186636	5	1974.92	1.25	1.185	0.678	0.879	1.098	1.221	0.973	0.819089
TGGT1_209850-t26_1-p1	1187	S	RNA recognition motif-containing protein GN=TGGT1_209850	1	ETSLSSDR	1	S3	0.0344274	1	974.383					0.741
TGGT1_209850-t26_1-p1	507	S	RNA recognition motif-containing protein GN=TGGT1_209850	1	EVSPASEHEEGHR	39	S3	3.3618e-05	15	1543.62	1.162	1.112	1.097	0.974	1.005	1.11	1.091	0.108665
TGGT1_209850-t26_1-p1	510	S	RNA recognition motif-containing protein GN=TGGT1_209850	1	EVSPASEHEEGHR	36	S6	0.000216108	6	1623.58	1.273	1.346	1.221	1.049	0.881	0.966	1.326	0.0079677
TGGT1_209850-t26_1-p1	484	S	RNA recognition motif-containing protein GN=TGGT1_209850	1	FSHDRESGDSNRR	1	S7	0.169218	1	1722.64	0.645	1.127	1.071		1.218	1.397	0.725	0.234857
TGGT1_209850-t26_1-p1	487	S	RNA recognition motif-containing protein GN=TGGT1_209850	1	FSHDRESGDSNRR	1	S10	0.169218	1	1722.64	0.645	1.127	1.071		1.218	1.397	0.725	0.234857
TGGT1_209850-t26_1-p1	308	S	RNA recognition motif-containing protein GN=TGGT1_209850	1	LGSNPNFIPMGGASGPPR	13	S3	1.58738e-05	5	1848.85	1.299	1.336	1.304	0.891	0.996	0.98	1.374	0.000883504
TGGT1_209850-t26_1-p1	554	S	RNA recognition motif-containing protein GN=TGGT1_209850	1	LSPFSDR	21	S5	0.0575015	6	901.382	1.335	1.258	0.894	1.199	0.841	0.988	1.152	0.445234
TGGT1_209850-t26_1-p1	568	S	RNA recognition motif-containing protein GN=TGGT1_209850	1	LSSRSPSLR	6	S3	0.0126682	6	1162.5	1.187	1.247	1.136	0.812	1.153	1.054	1.183	0.177037
TGGT1_209850-t26_1-p1	570	S	RNA recognition motif-containing protein GN=TGGT1_209850	1	LSSRSPSLR	6	S5	0.0126682	6	1162.5	1.187	1.247	1.136	0.812	1.153	1.054	1.183	0.177037
TGGT1_209850-t26_1-p1	6	S	RNA recognition motif-containing protein GN=TGGT1_209850	1	METNHSGPEAAR	2	S6	0.000301954	2	1421.55	1.149	0.617	0.884	1.137	1.134	1.097	0.787	0.207389
TGGT1_209850-t26_1-p1	17	T	RNA recognition motif-containing protein GN=TGGT1_209850	1	METNHSGPEAARSTSLTPER	5	T17	0.101905	5	2452.92	0.584	1.133	0.993	0.996	1.111	1.238	0.81	0.312379
TGGT1_209850-t26_1-p1	15	S	RNA recognition motif-containing protein GN=TGGT1_209850	1	METNHSGPEAARSTSLTPER	3	S15	0.101905	5	2452.92	0.584	1.133	0.993	0.996	1.111	1.238	0.81	0.312379
TGGT1_209850-t26_1-p1	587	S	RNA recognition motif-containing protein GN=TGGT1_209850	1	NRQDSLSPGAAR	19	S5	0.001089	11	1351.61	1.61	1.536	1.326	0.906	0.894	0.855	1.684	0.00105293
TGGT1_209850-t26_1-p1	589	S	RNA recognition motif-containing protein GN=TGGT1_209850	1	NRQDSLSPGAAR	16	S7	0.000439828	12	1431.58	1.058	0.954	0.726	1.097	1.167	1.067	0.822	0.14644
TGGT1_209850-t26_1-p1	1304	S	RNA recognition motif-containing protein GN=TGGT1_209850	1	NSSDRDESFSPPR	5	S3	0.0298401	1	1653.59	1.385	1.321	1.747	0.889	0.943	0.831	1.672	0.00563514
TGGT1_209850-t26_1-p1	1309	S	RNA recognition motif-containing protein GN=TGGT1_209850	1	NSSDRDESFSPPR	5	S8	0.0298401	1	1653.59	1.385	1.321	1.747	0.889	0.943	0.831	1.672	0.00563514
TGGT1_209850-t26_1-p1	1311	S	RNA recognition motif-containing protein GN=TGGT1_209850	1	NSSDRDESFSPPR	4	S10	0.0743648	4	1733.56	0.857	0.645	1.299	0.943	1.074	1.306	0.843	0.41519
TGGT1_209850-t26_1-p1	503	S	RNA recognition motif-containing protein GN=TGGT1_209850	1	QEMMSREVSPASEHEEGHR	12	S5	0.000204739	11	2465.87	0.905	1.098	0.911	1.065	1.146	1.048	0.894	0.170634
TGGT1_209850-t26_1-p1	551	S	RNA recognition motif-containing protein GN=TGGT1_209850	1	RLSPFSDR	20	S3	0.00938212	10	1057.48	0.732	1.235	1.579	0.865	1.116	1.04	1.174	0.649335
TGGT1_209850-t26_1-p1	1284	S	RNA recognition motif-containing protein GN=TGGT1_209850	1	RRSFEDER	8	S3	0.0384395	8	1174.5	1.111	0.836	1.043	0.914	1.103	1.231	0.921	0.537055
TGGT1_209850-t26_1-p1	1374	S	RNA recognition motif-containing protein GN=TGGT1_209850	1	RRSPSTDSHFGCER	24	S3	3.44201e-06	7	1771.73	0.812	0.693	0.823	1.123	1.131	1.242	0.666	0.00309709
TGGT1_209850-t26_1-p1	1376	S	RNA recognition motif-containing protein GN=TGGT1_209850	1	RRSPSTDSHFGCER	16	S5	7.27179e-05	10	1851.7	1.131	1.197	1.083	0.9	1.035	1.143	1.108	0.228795
TGGT1_209850-t26_1-p1	1379	S	RNA recognition motif-containing protein GN=TGGT1_209850	1	RRSPSTDSHFGCER	6	S8	0.000124425	7	1931.67	0.895	1.192	0.912	1.046	1.262	0.916	0.93	0.61013
TGGT1_209850-t26_1-p1	610	S	RNA recognition motif-containing protein GN=TGGT1_209850	1	RSISIDR	11	S2	0.00913621	6	926.446	1.483	1.279	1.334	1.039	0.957	0.799	1.465	0.012356
TGGT1_209850-t26_1-p1	659	S	RNA recognition motif-containing protein GN=TGGT1_209850	1	RSISIDR	11	S2	0.00913621	6	926.446	1.483	1.279	1.334	1.039	0.957	0.799	1.465	0.012356
TGGT1_209850-t26_1-p1	708	S	RNA recognition motif-containing protein GN=TGGT1_209850	1	RSISIDR	11	S2	0.00913621	6	926.446	1.483	1.279	1.334	1.039	0.957	0.799	1.465	0.012356
TGGT1_209850-t26_1-p1	757	S	RNA recognition motif-containing protein GN=TGGT1_209850	1	RSISIDR	11	S2	0.00913621	6	926.446	1.483	1.279	1.334	1.039	0.957	0.799	1.465	0.012356
TGGT1_209850-t26_1-p1	805	S	RNA recognition motif-containing protein GN=TGGT1_209850	1	RSISIDR	11	S2	0.00913621	6	926.446	1.483	1.279	1.334	1.039	0.957	0.799	1.465	0.012356
TGGT1_209850-t26_1-p1	853	S	RNA recognition motif-containing protein GN=TGGT1_209850	1	RSISIDR	11	S2	0.00913621	6	926.446	1.483	1.279	1.334	1.039	0.957	0.799	1.465	0.012356
TGGT1_209850-t26_1-p1	901	S	RNA recognition motif-containing protein GN=TGGT1_209850	1	RSISIDR	11	S2	0.00913621	6	926.446	1.483	1.279	1.334	1.039	0.957	0.799	1.465	0.012356
TGGT1_209850-t26_1-p1	612	S	RNA recognition motif-containing protein GN=TGGT1_209850	1	RSISIDR	5	S4	0.0867044	4	1006.41	0.603	0.783	0.797	1.126	1.135	1.289	0.615	0.00798793
TGGT1_209850-t26_1-p1	661	S	RNA recognition motif-containing protein GN=TGGT1_209850	1	RSISIDR	5	S4	0.0867044	4	1006.41	0.603	0.783	0.797	1.126	1.135	1.289	0.615	0.00798793
TGGT1_209850-t26_1-p1	710	S	RNA recognition motif-containing protein GN=TGGT1_209850	1	RSISIDR	5	S4	0.0867044	4	1006.41	0.603	0.783	0.797	1.126	1.135	1.289	0.615	0.00798793
TGGT1_209850-t26_1-p1	759	S	RNA recognition motif-containing protein GN=TGGT1_209850	1	RSISIDR	5	S4	0.0867044	4	1006.41	0.603	0.783	0.797	1.126	1.135	1.289	0.615	0.00798793
TGGT1_209850-t26_1-p1	807	S	RNA recognition motif-containing protein GN=TGGT1_209850	1	RSISIDR	5	S4	0.0867044	4	1006.41	0.603	0.783	0.797	1.126	1.135	1.289	0.615	0.00798793
TGGT1_209850-t26_1-p1	855	S	RNA recognition motif-containing protein GN=TGGT1_209850	1	RSISIDR	5	S4	0.0867044	4	1006.41	0.603	0.783	0.797	1.126	1.135	1.289	0.615	0.00798793
TGGT1_209850-t26_1-p1	903	S	RNA recognition motif-containing protein GN=TGGT1_209850	1	RSISIDR	5	S4	0.0867044	4	1006.41	0.603	0.783	0.797	1.126	1.135	1.289	0.615	0.00798793
TGGT1_209850-t26_1-p1	1147	S	RNA recognition motif-containing protein GN=TGGT1_209850	1	RSVSSQRSLGR	6	S4	0.00767396	6	1472.58	1.578	1.723	1.413	0.832	0.802	0.929	1.839	0.00110074
TGGT1_209850-t26_1-p1	1148	S	RNA recognition motif-containing protein GN=TGGT1_209850	1	RSVSSQRSLGR	5	S5	0.00767396	6	1472.58	1.578	1.723	1.413	0.832	0.802	0.929	1.839	0.00110074
TGGT1_209850-t26_1-p1	1151	S	RNA recognition motif-containing protein GN=TGGT1_209850	1	RSVSSQRSLGR	6	S8	0.00767396	6	1472.58	1.578	1.723	1.413	0.832	0.802	0.929	1.839	0.00110074
TGGT1_209850-t26_1-p1	177	S	RNA recognition motif-containing protein GN=TGGT1_209850	0.996	SISDSVR	10	S1	0.0291704	10	843.361	1.001	0.932	0.947	1.064	1.066	1.148	0.879	0.0174256
TGGT1_209850-t26_1-p1	179	S	RNA recognition motif-containing protein GN=TGGT1_209850	1	SISDSVRR	1	S3	0.0787536	1	1079.43	1.301	0.898	1.374	0.754	1.09	1.185	1.18	0.436153
TGGT1_209850-t26_1-p1	181	S	RNA recognition motif-containing protein GN=TGGT1_209850	1	SISDSVRR	1	S5	0.0787536	1	1079.43	1.301	0.898	1.374	0.754	1.09	1.185	1.18	0.436153
TGGT1_209850-t26_1-p1	473	S	RNA recognition motif-containing protein GN=TGGT1_209850	1	SVSSGDRFSHDRESGDSNR	2	S3	0.138087	2	2334.82	1.343	1.083	1.318	0.841	1.343	0.76	1.272	0.228159
TGGT1_209850-t26_1-p1	474	S	RNA recognition motif-containing protein GN=TGGT1_209850	1	SVSSGDRFSHDRESGDSNR	2	S4	0.138087	2	2334.82	1.343	1.083	1.318	0.841	1.343	0.76	1.272	0.228159
TGGT1_209850-t26_1-p1	479	S	RNA recognition motif-containing protein GN=TGGT1_209850	1	SVSSGDRFSHDRESGDSNR	2	S9	0.138087	2	2334.82	1.343	1.083	1.318	0.841	1.343	0.76	1.272	0.228159
TGGT1_209850-t26_1-p1	935	S	RNA recognition motif-containing protein GN=TGGT1_209850	1	VDSEDRER	15	S3	0.043761	15	1085.43	0.771	0.806	0.813	0.744	1.338	1.414	0.684	0.172842
TGGT1_209850-t26_1-p1	967	S	RNA recognition motif-containing protein GN=TGGT1_209850	1	VDSEDRER	15	S3	0.043761	15	1085.43	0.771	0.806	0.813	0.744	1.338	1.414	0.684	0.172842
TGGT1_255510-t26_1-p1	767	S	ankyrin repeat-containing protein GN=TGGT1_255510	1	HSSSSGAEAAPR	6	S5	3.90082e-06	9	1236.5		0.637	0.615	1.051	1.014	1.106	0.592	0.000652893
TGGT1_255510-t26_1-p1	842	S	ankyrin repeat-containing protein GN=TGGT1_255510	0.984	TQESVQTSHPSQGNSSTSR	2	S18	0.000841681	3	2097.88	1.894	1.19	1.312	0.974	0.834	0.88	1.635	0.0333844
TGGT1_213900-t26_1-p1	979	S	regulator of chromosome condensation RCC1 GN=TGGT1_213900	1	HSAASVEK	10	S5	0.121383	3	908.387	0.55	0.627	0.599	1.198	1.297	1.209	0.479	8.82379e-05
TGGT1_213900-t26_1-p1	823	T	regulator of chromosome condensation RCC1 GN=TGGT1_213900	1	QRPDTDEEEDEAER	14	T5	2.36098e-05	14	1798.68	1.325	1.102	1.179	0.883	1.12	0.998	1.202	0.100686
TGGT1_213900-t26_1-p1	976	S	regulator of chromosome condensation RCC1 GN=TGGT1_213900	1	RHSAASVEK	14	S3	3.74788e-05	7	1064.49	0.878	0.835	0.7	0.918	1.305	1.249	0.695	0.0519929
TGGT1_213900-t26_1-p1	840	S	regulator of chromosome condensation RCC1 GN=TGGT1_213900	1	RPSALETGAEATTGASHAEVGLGDEDGER	6	S3	1.30399e-09	1	2963.3				0.7
TGGT1_213900-t26_1-p1	1036	S	regulator of chromosome condensation RCC1 GN=TGGT1_213900	0.996	RPSSAASQQEKPQEVPR	1	S3	8.4921e-06	1	1974.94
TGGT1_213900-t26_1-p1	1117	S	regulator of chromosome condensation RCC1 GN=TGGT1_213900	1	SASAGVTVK	1	S3	0.0137407	1	899.423	1.355	1.596	1.756	0.815	0.891	0.859	1.835	0.00166813
TGGT1_225360-t26_1-p1	568	S	hypothetical protein GN=TGGT1_225360	1	TSCCTTLSEDDDEADGR	4	S8	0.00029393	4	2011.69	0.686	0.76	0.641	1.323	1.054	1.198	0.584	0.00286538
TGGT1_210830-t26_1-p1	950	T	RIO1 family protein GN=TGGT1_210830	1	ETESPSDADRSEEGEEGEKDDVFR	3	T2	3.59513e-06	4	2953.03	0.503	0.971	0.831	1.095	1.474	0.924	0.66	0.14605
TGGT1_210830-t26_1-p1	954	S	RIO1 family protein GN=TGGT1_210830	1	ETESPSDADRSEEGEEGEKDDVFR	4	S6	3.59513e-06	4	2953.03	0.503	0.971	0.831	1.095	1.474	0.924	0.66	0.14605
TGGT1_210830-t26_1-p1	959	S	RIO1 family protein GN=TGGT1_210830	1	ETESPSDADRSEEGEEGEKDDVFR	3	S11	3.59513e-06	4	2953.03	0.503	0.971	0.831	1.095	1.474	0.924	0.66	0.14605
TGGT1_210830-t26_1-p1	673	S	RIO1 family protein GN=TGGT1_210830	1	KASTEVQR	8	S3	0.00131464	8	998.467	0.584	1.157	0.546	1.037	1.174	1.3	0.651	0.122629
TGGT1_210830-t26_1-p1	701	S	RIO1 family protein GN=TGGT1_210830	0.98	SAADAPVSGETQNGKQSPAPR	1	S17	0.000794199	1	2148.96
TGGT1_263520-t26_1-p1	54	S	microtubule associated protein SPM1 GN=TGGT1_263520	1	GASHGTVQFSHPEEAQK	9	S3	7.79375e-07	12	1889.82	1.346	1.125	1.345	0.738	1.116	1.075	1.303	0.127821
TGGT1_263520-t26_1-p1	18	S	microtubule associated protein SPM1 GN=TGGT1_263520	1	KLPSEEGSDYGYPQKPQK	45	S8	5.22192e-09	32	2130.97	0.726	1.16	0.897	1.143	1.143	1.018	0.842	0.251812
TGGT1_263520-t26_1-p1	14	S	microtubule associated protein SPM1 GN=TGGT1_263520	1	KLPSEEGSDYGYPQKPQK	47	S4	5.29016e-06	26	2210.94	0.489	0.484	0.928	1.202	1.103	1.356	0.519	0.034983
TGGT1_263520-t26_1-p1	106	S	microtubule associated protein SPM1 GN=TGGT1_263520	1	LHLSDVDEAHR	6	S4	2.86073e-06	6	1371.61	0.541	0.672	0.955	1.432	1.257	0.839	0.615	0.101086
TGGT1_264890-t26_1-p1	1933	S	Putative transmembrane protein (Fragment)(predict) GN=TGGT1_264890	1	AAAEEVDAAESPPKR	2	S11	5.81594e-08	2	1620.73	1.14		1.372	0.758	0.856	1.097	1.39	0.120306
TGGT1_264890-t26_1-p1	1810	S	Putative transmembrane protein (Fragment)(predict) GN=TGGT1_264890	1	GETSSPPFSR	6	S5	0.00305761	6	1144.47	0.955	0.977	1.288	1.016	0.965	1.168	1.023	0.892577
TGGT1_264890-t26_1-p1	1713	S	Putative transmembrane protein (Fragment)(predict) GN=TGGT1_264890	1	LCFSPAR	7	S4	0.0224053	7	930.39	1.036	0.767	1.145	1.336	0.882	1.017	0.911	0.620314
TGGT1_264890-t26_1-p1	1915	T	Putative transmembrane protein (Fragment)(predict) GN=TGGT1_264890	1	RGDSHPASGASVEPNTPGR	7	T16	5.78439e-08	7	1971.87	0.63	1.196	1.18	1.331	1.107		0.822	0.468587
TGGT1_264890-t26_1-p1	1792	S	Putative transmembrane protein (Fragment)(predict) GN=TGGT1_264890	1	RRSEGNPPPR	2	S3	4.02228e-05	2	1245.58	0.719	0.52	0.703	1.249	1.075	1.319	0.533	0.00628237
TGGT1_264890-t26_1-p1	1573	S	Putative transmembrane protein (Fragment)(predict) GN=TGGT1_264890	1	SASLCLAAK	6	S3	0.00716684	6	1000.45	0.662	0.56	0.72	1.316	1.311	1.002	0.535	0.0059251
TGGT1_264890-t26_1-p1	1828	S	Putative transmembrane protein (Fragment)(predict) GN=TGGT1_264890	1	VSQAPSFPAVLASPPSVSSPVSVGR	8	S13	2.87958e-07	12	2503.26		0.121	0.789	1.225	1.023	1.051	0.414	0.169252
TGGT1_231210-t26_1-p1	564	S	sarcalumenin/eps15 family protein GN=TGGT1_231210	1	FDSISR	6	S3	0.13372	6	804.329	0.666	0.707	0.967	1.04	1.161	1.294	0.67	0.0355236
TGGT1_254280-t26_1-p1	406	S	DNA-directed RNA polymerase III RPC9 GN=TGGT1_254280	1	HAGEPFGEGENTASGGLQASTASAEATPR	5	S23	1.34424e-17	5	2880.24	1.098	0.687	1.081	1.277	0.854	1.144	0.875	0.507696
TGGT1_215640-t26_1-p1	620	S	zinc finger, C3HC4 type (RING finger) domain-containing protein GN=TGGT1_215640	1	AHLHDGSEASSEAEESVSGSDR	8	S11	8.76556e-10	6	2336.93	0.962	0.791	0.817	1.216	1.076	1.099	0.758	0.0173005
TGGT1_215640-t26_1-p1	616	S	zinc finger, C3HC4 type (RING finger) domain-containing protein GN=TGGT1_215640	1	AHLHDGSEASSEAEESVSGSDR	4	S7	2.32642e-06	4	2416.89	0.698	0.97		1.108	0.983	0.91	0.834	0.272422
TGGT1_215640-t26_1-p1	619	S	zinc finger, C3HC4 type (RING finger) domain-containing protein GN=TGGT1_215640	0.994	AHLHDGSEASSEAEESVSGSDR	2	S10	2.32642e-06	4	2416.89	0.698	0.97		1.108	0.983	0.91	0.834	0.272422
TGGT1_215640-t26_1-p1	1351	S	zinc finger, C3HC4 type (RING finger) domain-containing protein GN=TGGT1_215640	1	QLPHFPALASPLPSPK	1	S10	0.0224053	1	1859.89
TGGT1_215640-t26_1-p1	1355	S	zinc finger, C3HC4 type (RING finger) domain-containing protein GN=TGGT1_215640	1	QLPHFPALASPLPSPK	1	S14	0.0224053	1	1859.89
TGGT1_212190-t26_1-p1	515	S	RNA recognition motif-containing protein GN=TGGT1_212190	1	AASPPLHEDLGEHELWTDR	6	S3	9.69925e-08	6	2253	1.347	1.175	1.099	0.855	1.075	1.069	1.207	0.119184
TGGT1_237410-t26_1-p1	171	T	protein phosphatase 2C domain-containing protein GN=TGGT1_237410	0.983	ALSRDTSRENVHSR	1	T6	0.145348	1	1787.76	0.847	1.612	1.35	1.119	1.058	0.714	1.318	0.336874
TGGT1_237410-t26_1-p1	172	S	protein phosphatase 2C domain-containing protein GN=TGGT1_237410	0.983	ALSRDTSRENVHSR	1	S7	0.145348	1	1787.76	0.847	1.612	1.35	1.119	1.058	0.714	1.318	0.336874
TGGT1_237410-t26_1-p1	142	S	protein phosphatase 2C domain-containing protein GN=TGGT1_237410	1	LPPFPMHPVSEALPCLADEAGASPGR	7	S23	4.00418e-10	7	2796.29		0.805	0.781	1.261	1.335	0.414	0.79	0.835048
TGGT1_237410-t26_1-p1	1004	S	protein phosphatase 2C domain-containing protein GN=TGGT1_237410	1	RGPQSLSAGISGGETEAEAK	1	S11	0.0391199	1	2025.91	2.036	1.404	1.35	1.128	0.672	0.719	1.902	0.035321
TGGT1_237410-t26_1-p1	955	S	protein phosphatase 2C domain-containing protein GN=TGGT1_237410	1	RGSEGLEGTEGEREEGR	4	S3	0.000177885	4	1927.81	1.003	1.182	1.184	1.132	1.118	0.823	1.096	0.446322
TGGT1_237410-t26_1-p1	398	S	protein phosphatase 2C domain-containing protein GN=TGGT1_237410	1	RQSDSEDEELALLK	5	S3	4.13309e-05	5	1792.74	1.129	1.059	0.787	0.932	1.16	1.157	0.916	0.514128
TGGT1_237410-t26_1-p1	400	S	protein phosphatase 2C domain-containing protein GN=TGGT1_237410	1	RQSDSEDEELALLK	5	S5	4.13309e-05	5	1792.74	1.129	1.059	0.787	0.932	1.16	1.157	0.916	0.514128
TGGT1_232030-t26_1-p1	105	S	Inner membrane complex protein 21(predict) GN=TGGT1_232030	1	ETLLTHDSDSTFLR	21	S8	1.03988e-06	13	1714.77	1.161	0.934	0.883	0.976	1.217	1.051	0.918	0.449903
TGGT1_232030-t26_1-p1	107	S	Inner membrane complex protein 21(predict) GN=TGGT1_232030	0.997	ETLLTHDSDSTFLR	9	S10	1.84848e-05	15	1794.73	0.545	0.715	0.613	1.316	1.258	1.082	0.512	0.00241029
TGGT1_232030-t26_1-p1	146	S	Inner membrane complex protein 21(predict) GN=TGGT1_232030	1	GTLSADQGR	1	S4	0.135451	1	984.415
TGGT1_232030-t26_1-p1	114	T	Inner membrane complex protein 21(predict) GN=TGGT1_232030	1	MQTDILEEHEQLMR	11	T3	3.24574e-07	6	1852.8	0.65	0.67	0.701	1.116	1.442	1.053	0.56	0.00448296
TGGT1_232030-t26_1-p1	166	S	Inner membrane complex protein 21(predict) GN=TGGT1_232030	1	SAPAVGDSSYCSQPSLLCR	2	S15	0.00177858	2	2134.89				0.827	0.986	0.37
TGGT1_268710-t26_1-p1	394	S	elongation factor Tu GTP binding domain-containing protein GN=TGGT1_268710	1	SRPAAGAAQSGSTSPSSAPDNPR	6	S14	1.31968e-10	5	2248.99	1.081	0.946	1.101	0.917	1.528	0.736	0.983	0.901294
TGGT1_268200-t26_1-p1	26	S	RNA recognition motif-containing protein GN=TGGT1_268200	1	GLASPLLAGSLDGAQASAHAK	7	S4	4.40171e-12	7	2015	1.181	1.419	0.804	1.229	0.762	1.067	1.113	0.673221
TGGT1_268200-t26_1-p1	10	S	RNA recognition motif-containing protein GN=TGGT1_268200	1	MENENGTVGSPTASVAALSK	10	S10	5.35432e-07	4	2084.92	0.416	0.87	0.375	1.412	1.003	1.321	0.445	0.0372933
TGGT1_214620-t26_1-p1	43	S	putative hypoxia- inducible factor prolyl hydroxylase (phd2) GN=TGGT1_214620	1	ELDSQSEGEKER	6	S4	0.000815449	6	1566.57	1.116	1.154	1.035	0.92	1.063	1.135	1.06	0.431929
TGGT1_214620-t26_1-p1	45	S	putative hypoxia- inducible factor prolyl hydroxylase (phd2) GN=TGGT1_214620	1	ELDSQSEGEKER	6	S6	0.000815449	6	1566.57	1.116	1.154	1.035	0.92	1.063	1.135	1.06	0.431929
TGGT1_236950-t26_1-p1	13	S	hypothetical protein GN=TGGT1_236950	1	SVMDTVEQMQHHQAAIAANR	11	S1	1.1357e-07	10	2317.02	0.745	0.493	0.371	1.082	1.371	1.33	0.425	0.0144742
TGGT1_209730-t26_1-p1	416	S	SNF2 family amine-terminal domain protein(predict) GN=TGGT1_209730	1	SASGEEVNQEAR	2	S3	0.000368455	2	1356.54	0.908	1.076	1.284	1.153	0.975	0.987	1.049	0.737048
TGGT1_258480-t26_1-p1	1449	S	BRCT domain-containing protein(predict) GN=TGGT1_258480	1	HEAVHEEHQNSREER	4	S11	0.00889709	4	1966.82	0.97	1.442	0.982	0.711	1.109	1.274	1.097	0.658533
TGGT1_258480-t26_1-p1	212	S	BRCT domain-containing protein(predict) GN=TGGT1_258480	1	RLSTENVAAR	5	S3	0.000242061	5	1196.58	1.062	0.886	1.024	0.989	1.232	1.024	0.916	0.382066
TGGT1_258480-t26_1-p1	1364	S	BRCT domain-containing protein(predict) GN=TGGT1_258480	1	VDTTETVFSNSQVEEEK	4	S11	2.62223e-06	4	2021.86	0.582	1.005	1.139	1.15	1.118	1.059	0.819	0.314987
TGGT1_258480-t26_1-p1	1117	S	BRCT domain-containing protein(predict) GN=TGGT1_258480	1	VGDSEVEEMENEGDVR	4	S4	2.74923e-05	4	1873.72	0.983	0.857	0.806	1.247	1.175	0.934	0.788	0.0919659
TGGT1_228750-t26_1-p1	2112	T	calcium dependent protein kinase CDPK7 GN=TGGT1_228750	1	ACATPAEVPAGSPGGPSPSIEEVHK	1	T4	7.80357e-05	1	2525.14	1.153	0.91	0.946	0.647	0.752	1.873	0.92	0.937292
TGGT1_228750-t26_1-p1	1302	S	calcium dependent protein kinase CDPK7 GN=TGGT1_228750	1	AHDDPLACSGHSPR	3	S12	1.24952e-05	3	1599.64				0.891	0.642	0.653
TGGT1_228750-t26_1-p1	1262	S	calcium dependent protein kinase CDPK7 GN=TGGT1_228750	1	GALSGASGPGSGALASPSEGASAR	2	S16	0.000428199	2	2094.95					0.707	0.794
TGGT1_228750-t26_1-p1	501	S	calcium dependent protein kinase CDPK7 GN=TGGT1_228750	1	GFSGGGGSRPVSVLPSR	3	S3	0.00143657	3	1696.82			0.426	1.157	0.775	0.815	0.465
TGGT1_228750-t26_1-p1	623	S	calcium dependent protein kinase CDPK7 GN=TGGT1_228750	1	GSGPLEEDEAQGNGMLEVPQAAQPSK	6	S2	8.69919e-08	3	2719.19	2.448	0.871	1.129	0.901	1.002	0.775	1.661	0.266486
TGGT1_228750-t26_1-p1	1230	S	calcium dependent protein kinase CDPK7 GN=TGGT1_228750	1	SSHQSLHSAELPR	8	S5	0.00017982	10	1528.69	1.229	1.028	0.834	1.034	1.093	1.07	0.967	0.705831
TGGT1_228750-t26_1-p1	482	S	calcium dependent protein kinase CDPK7 GN=TGGT1_228750	0.983	TFSTQSSSTQGAPESPPVR	2	S3	0.000451768	2	2043.9	0.654	0.61		1.319	1.069		0.529	0.0293996
TGGT1_307040-t26_1-p1	1367	S	shikimate dehydrogenase substrate binding domain-containing protein GN=TGGT1_307040	0.997	AWGSTELK	3	S4	0.0119378	3	971.423	0.778	0.97	0.669	1.251	1.102	1.093	0.701	0.0351306
TGGT1_307040-t26_1-p1	2374	S	shikimate dehydrogenase substrate binding domain-containing protein GN=TGGT1_307040	1	RGSVNTVLAR	2	S3	0.00216762	2	1152.59	0.622	0.576	0.798	1.218	1.276	1.123	0.552	0.0045926
TGGT1_307040-t26_1-p1	1432	S	shikimate dehydrogenase substrate binding domain-containing protein GN=TGGT1_307040	1	VEGPQAVGEDCPSREASR	2	S13	0.000364517	3	2023.85					0.856	0.641
TGGT1_310330-t26_1-p1	575	S	uncharacterized abhydrolase domain-containing protein DDB_G0269086(predict) GN=TGGT1_310330	1	ELDDSADEMEATETGVK	7	S5	0.00046902	1	1919.75				0.879	0.659	0.648
TGGT1_310330-t26_1-p1	204	S	uncharacterized abhydrolase domain-containing protein DDB_G0269086(predict) GN=TGGT1_310330	1	NAELESEEERQFETDQAR	6	S6	7.67751e-05	6	2260.94	0.992	1.063	1.039	1.128	0.963	1.097	0.971	0.624042
TGGT1_310330-t26_1-p1	591	S	uncharacterized abhydrolase domain-containing protein DDB_G0269086(predict) GN=TGGT1_310330	1	TLQSDDHSR	9	S4	0.0088033	9	1138.45	1.268	1.195	1.045	0.979	1.009	1.046	1.156	0.0777681
TGGT1_202190-t26_1-p1	456	S	Tub domain-containing protein(predict) GN=TGGT1_202190	1	KPETSTESDLEEQGTR	4	S8	3.47325e-05	6	1886.8	0.776	0.965	0.872	1.126	1.224	1.025	0.774	0.033921
TGGT1_202190-t26_1-p1	233	T	Tub domain-containing protein(predict) GN=TGGT1_202190	1	MADSWGVRTPELR	1	T9	0.136324	1	1597.72					0.574	0.93
TGGT1_288800-t26_1-p1	12	S	endonuclease/exonuclease/phosphatase family protein GN=TGGT1_288800	0.996	KREDEASSFER	2	S8	0.000497445	5	1433.61	1.145	1.22	1.219	0.887	0.967	1.157	1.19	0.0905198
TGGT1_288800-t26_1-p1	116	S	endonuclease/exonuclease/phosphatase family protein GN=TGGT1_288800	1	SRPSEKDDDTVSPAVSPPFHRPLSR	3	S24	1.43153e-05	3	2857.36		0.69	0.916	1.02	0.898	1.115	0.794	0.173832
TGGT1_265650-t26_1-p1	342	S	protein phosphatase 2C domain-containing protein GN=TGGT1_265650	1	LLNIFGTSPSHAAEQAAAER	6	S8	2.75991e-08	7	2163.02	0.84	0.747	0.726	1.223	1.279	0.987	0.663	0.0113146
TGGT1_230440-t26_1-p1	140	S	CHY zinc finger domain-containing protein GN=TGGT1_230440	1	VGSERPAAGSPEER	6	S10	0.000228103	6	1521.67	1.373	1.497	1.429	1.104	0.844		1.471	0.0330801
TGGT1_306195-t26_1-p1	56	S	hypothetical protein GN=TGGT1_306195	1	SASVFLPSASK	3	S3	0.00210094	3	1173.56				0.836	0.627	0.727
TGGT1_202870-t26_1-p1	204	S	SAP domain-containing protein GN=TGGT1_202870	0.987	AAPLAVDASLLSSAPLEAAHADAHAGGLELSGSFEAK	5	S33	1.38897e-07	5	3624.76
TGGT1_236930-t26_1-p1	2739	S	hypothetical protein GN=TGGT1_236930	1	GKGNSFDEGDTEGGAADAQSFLGDPR	2	S5	2.61658e-09	2	2678.1	1.74	0.697	0.543	1.034	1.104	1.111	0.917	0.571312
TGGT1_236930-t26_1-p1	4873	S	hypothetical protein GN=TGGT1_236930	1	RSDSDRENVCGENPVSSATR	3	S4	1.63701e-08	3	2315.97		0.713	1.123	0.986	1.093	0.86	0.937	0.684594
TGGT1_236930-t26_1-p1	2362	S	hypothetical protein GN=TGGT1_236930	1	SYGSLSAENR	2	S4	0.113774	2	1163.47			0.49	0.938	1.054	0.741	0.538
TGGT1_232180-t26_1-p1	618	S	UBA/TS-N domain-containing protein GN=TGGT1_232180	1	QVSLCREEGGTQHGSQR	2	S3	0.012806	2	2008.87					0.741
TGGT1_240870-t26_1-p1	603	S	putative beta adaptin protein GN=TGGT1_240870	1	EVGSCSSDGESTDAR	7	S7	3.59513e-06	8	1636.58	1.014	0.925	0.744	1.226	1.358	0.753	0.804	0.392191
TGGT1_240870-t26_1-p1	607	S	putative beta adaptin protein GN=TGGT1_240870	0.995	EVGSCSSDGESTDAR	1	S11	1.08474e-05	1	1716.55	1.157	1.01	1.042	0.917	1.126	1.115	1.016	0.82355
TGGT1_205250-t26_1-p1	553	T	rhoptry protein ROP18 GN=TGGT1_205250	1	GAAQNFEQQEHLHTE	6	T14	1.37805e-05	6	1818.74	1.377	2.006	1.968	0.768	0.737	0.804	2.317	0.00270099
TGGT1_205250-t26_1-p1	64	S	rhoptry protein ROP18 GN=TGGT1_205250	1	LDSKPTSLDSQQHVADK	4	S10	6.41799e-05	4	2028.87	2.521	2.356	1.073			0.639	3.104
TGGT1_205250-t26_1-p1	61	S	rhoptry protein ROP18 GN=TGGT1_205250	0.994	LDSKPTSLDSQQHVADK	2	S7	6.41799e-05	4	2028.87	2.521	2.356	1.073			0.639	3.104
TGGT1_205250-t26_1-p1	187	S	rhoptry protein ROP18 GN=TGGT1_205250	1	RRSELVFEK	15	S3	0.000313553	15	1243.62	1.871	1.726	2.088	0.647	0.763	0.782	2.594	0.000300131
TGGT1_205250-t26_1-p1	293	T	rhoptry protein ROP18 GN=TGGT1_205250	0.996	VFMSEKEPTDETMLDLQR	1	T12	0.0112517	1	2248.99		2.124	1.589
TGGT1_265170-t26_1-p1	192	S	Putative transmembrane protein(predict) GN=TGGT1_265170	1	TAASEGEDGGVR	7	S4	0.000286116	7	1228.48	1.175	1.16	1.039	1.075	1.153	0.847	1.097	0.379935
TGGT1_259560-t26_1-p1	1238	S	endonuclease/exonuclease/phosphatase family protein GN=TGGT1_259560	1	ALSASATTR	4	S3	0.0222809	4	957.44	0.978	1.112	0.728	1.053	1.051	1.198	0.853	0.264917
TGGT1_259560-t26_1-p1	1249	S	endonuclease/exonuclease/phosphatase family protein GN=TGGT1_259560	0.981	HASTETSSPNSTDPVSR	1	S3	2.85588e-05	2	1852.77	2.935	2.376	2.161	0.573	0.528	0.388	5.018	0.000410529
TGGT1_259560-t26_1-p1	94	S	endonuclease/exonuclease/phosphatase family protein GN=TGGT1_259560	1	SLSDQSFCPR	3	S3	0.00494199	3	1276.5	0.769	0.758	0.681	1.673	0.718	1.115	0.63	0.176446
TGGT1_259560-t26_1-p1	1245	S	endonuclease/exonuclease/phosphatase family protein GN=TGGT1_259560	1	SRHASTETSSPNSTDPVSR	2	S1	4.45982e-05	1	2175.87
TGGT1_216370-t26_1-p1	387	S	hypothetical protein GN=TGGT1_216370	1	FLLSLQSNSHTEGINGR	4	S7	0.0127369	1	1952.92
TGGT1_242790B-t26_1-p1	950	T	putative trichohyalin GN=TGGT1_242790B	1	REDREETPR	3	T7	0.0521179	3	1267.54	0.63	0.716	0.612	0.906	1.488	1.257	0.536	0.016925
TGGT1_242790B-t26_1-p1	307	S	putative trichohyalin GN=TGGT1_242790B	1	SADWSEEENEEESSHPAAVIR	10	S5	5.98279e-09	7	2451.99	0.814	0.978	0.837	1.138	0.94	1.296	0.779	0.0893056
TGGT1_242790B-t26_1-p1	303	S	putative trichohyalin GN=TGGT1_242790B	1	SADWSEEENEEESSHPAAVIR	6	S1	7.23781e-09	5	2531.96	1.383	1.759	2.314	0.339	0.43	1.545	2.358	0.0955676
TGGT1_242090-t26_1-p1	632	S	zinc finger (CCCH type) motif-containing protein GN=TGGT1_242090	1	ENSGGSESLLR	3	S3	0.00260124	3	1228.52	0.322			0.943	0.997	0.865	0.344
TGGT1_289750-t26_1-p1	118	S	ribosomal-ubiquitin protein RPL40 GN=TGGT1_289750	1	CGHSNQLRPK	1	S4	0.074839	1	1276.56	1.124		0.853	0.956	1.186		0.923	0.679235
TGGT1_289750-t26_1-p1	66	T	ribosomal-ubiquitin protein RPL40 GN=TGGT1_289750	1	ESTLHLVLR	3	T3	0.0490446	3	1147.59	2.076	2.057	0.979	0.854	0.853	0.693	2.13	0.0526809
TGGT1_289750-t26_1-p1	57	S	ribosomal-ubiquitin protein RPL40 GN=TGGT1_289750	1	TLSDYNIQK	6	S3	0.0058115	6	1161.52	1.022	1.283	1.029	1.291	0.746	1.044	1.082	0.607747
TGGT1_289750-t26_1-p1	65	S	ribosomal-ubiquitin protein RPL40 GN=TGGT1_289750	1	TLSDYNIQKESTLHLVLR	7	S11	1.59135e-07	7	2210.12	1.498	0.994	1.047	0.672	1.206	1.17	1.161	0.510469
TGGT1_297330-t26_1-p1	1105	S	Putative transmembrane protein(predict) GN=TGGT1_297330	1	GTSQEHQPGLR	4	S3	0.00187361	4	1289.56	1.366	0.825	0.862	1.155	1.011	1.042	0.952	0.67502
TGGT1_297330-t26_1-p1	564	S	Putative transmembrane protein(predict) GN=TGGT1_297330	1	LHDSHSTPVHPTGQEGCLAQSSGEEGTAAR	4	S21	9.0369e-08	4	3276.34		0.914		0.747	0.95	0.875	1.066
TGGT1_297330-t26_1-p1	565	S	Putative transmembrane protein(predict) GN=TGGT1_297330	1	LHDSHSTPVHPTGQEGCLAQSSGEEGTAAR	4	S22	9.0369e-08	4	3276.34		0.914		0.747	0.95	0.875	1.066
TGGT1_297330-t26_1-p1	1689	S	Putative transmembrane protein(predict) GN=TGGT1_297330	0.983	RMQLQVLLSPSSSASR	1	S11	0.0992987	1	1857.88
TGGT1_297330-t26_1-p1	10	S	Putative transmembrane protein(predict) GN=TGGT1_297330	1	RRSPPPR	10	S3	0.0085281	10	945.478		0.591	1.361			1.486	0.657
TGGT1_275568-t26_1-p1	47	S	GPI transamidase subunit PIG-U protein GN=TGGT1_275568	1	SEADLPTWTR	1	S1	0.00169717	1	1255.54	1.738	1.468	0.613	1.179	0.835	0.883	1.318	0.595762
TGGT1_266890-t26_1-p1	118	S	Putative swarming motility protein YbiA(predict) GN=TGGT1_266890	1	AEALAAQEEQAHSDNEFR	5	S13	4.30215e-06	5	2095.87	0.903		2.099	1.048	0.88	0.56	1.81	0.266144
TGGT1_264770-t26_1-p1	8	S	hypothetical protein GN=TGGT1_264770	0.989	MAFFDDSSSFFSSPFGGDFGGPAGGSEAGLR	1	S8	6.4633e-10	3	3095.27
TGGT1_264770-t26_1-p1	34	S	hypothetical protein GN=TGGT1_264770	0.996	RSSGAGFGSQPFEDFASPSLFSSQQAPK	13	S3	3.72253e-13	13	2997.34	0.789	0.821	1.042	1.021	1.191	1.158	0.787	0.0683574
TGGT1_264770-t26_1-p1	40	S	hypothetical protein GN=TGGT1_264770	1	RSSGAGFGSQPFEDFASPSLFSSQQAPK	7	S9	1.55367e-10	11	3077.31	1.487	1.119	1.105	0.926	1.005	1.029	1.254	0.100171
TGGT1_227650-t26_1-p1	190	S	putative microtubule-associated protein RP/EB family GN=TGGT1_227650	1	ETPSQASVSAQASTSPVTSR	6	S15	3.07719e-08	8	2070.93	0.516	0.649	1.127	1.156	1.292	1.054	0.654	0.117413
TGGT1_227650-t26_1-p1	227	S	putative microtubule-associated protein RP/EB family GN=TGGT1_227650	1	GRGSPYGEGEAEAR	16	S4	5.88379e-05	16	1515.62	1.163	1.174	1.092	0.891	1.075	1.105	1.117	0.184651
TGGT1_227650-t26_1-p1	217	S	putative microtubule-associated protein RP/EB family GN=TGGT1_227650	1	LSSMQSSVK	4	S3	0.00274045	4	1046.46	1.1	1.072	0.998	1.081	1.188	0.888	1.004	0.913373
TGGT1_321420-t26_1-p1	413	S	kelch repeat-containing protein GN=TGGT1_321420	1	KSLEGIASTAR	2	S2	0.00153728	2	1212.6		0.898	0.782	0.917	0.864	1.229	0.837	0.343925
TGGT1_256920-t26_1-p1	2061	S	phosphatidylinositol-4-phosphate 5-Kinase GN=TGGT1_256920	1	AISCEVLK	5	S3	0.0253359	5	999.458	0.931	0.897	0.975	1.253	0.993	1.049	0.851	0.101417
TGGT1_256920-t26_1-p1	3581	S	phosphatidylinositol-4-phosphate 5-Kinase GN=TGGT1_256920	1	VCLSDGREELWGDASEAR	2	S4	0.00296341	2	2129.9				0.657		0.805
TGGT1_256920-t26_1-p1	3429	S	phosphatidylinositol-4-phosphate 5-Kinase GN=TGGT1_256920	1	VSTDPLSGAHAESDGER	7	S13	7.30115e-07	7	1807.75	0.839	0.611	0.923	1.24	1.145	1.084	0.684	0.0395821
TGGT1_315490-t26_1-p1	145	S	rhoptry protein ROP10 GN=TGGT1_315490	1	SSSLVDVSSPGDR	3	S3	0.00170603	3	1385.59	0.305			1.104	0.777	0.923	0.326
TGGT1_315490-t26_1-p1	450	S	rhoptry protein ROP10 GN=TGGT1_315490	0.995	TEAQGSAGSSPTQGHASHSVEETGR	5	S17	3.89251e-09	7	2548.07				0.67	0.866	0.663
TGGT1_314390-t26_1-p1	800	S	BSD domain-containing protein(predict) GN=TGGT1_314390	1	ASPSLNTPTVPGPLSPASPSSFSR	1	S15	0.00355698	1	2435.15
TGGT1_314390-t26_1-p1	65	S	BSD domain-containing protein(predict) GN=TGGT1_314390	1	GAACSLHPSPPPSPPSPLSPPSSSLPR	1	S16	3.85114e-05	1	2757.31	0.92	1.021	1.517	0.951	1.338		1.007	0.992399
TGGT1_314390-t26_1-p1	6	S	BSD domain-containing protein(predict) GN=TGGT1_314390	1	NSSPLGER	4	S3	0.0121325	4	939.393	0.829	0.979	1.099	1.059	1.219	0.984	0.891	0.317003
TGGT1_314390-t26_1-p1	876	T	BSD domain-containing protein(predict) GN=TGGT1_314390	1	SSASSSAAAPGGRTPDR	8	T14	1.51979e-05	8	1654.72	1.267	0.969	0.922	0.997	1.103	1.074	0.995	0.897565
TGGT1_277850-t26_1-p1	246	S	trypsin domain-containing protein GN=TGGT1_277850	1	KFGCLGSDEDETATPR	5	S7	5.75732e-05	5	1862.76	0.774	1.06	1.026	1.17	1.093	1.011	0.874	0.257373
TGGT1_277850-t26_1-p1	89	S	trypsin domain-containing protein GN=TGGT1_277850	0.998	TSSTLGVR	2	S3	0.0229101	2	900.419	0.982	1.513	1.152	1.026	0.932	1.012	1.228	0.21667
TGGT1_288540-t26_1-p1	117	S	nucleoside transporter protein GN=TGGT1_288540	1	ASVASDRETPCHSEQK	6	S5	7.62596e-07	6	1881.78	0.756	0.8	1.022	1.159	1.155	1.075	0.761	0.0422566
TGGT1_216335-t26_1-p1	111	T	Putative transmembrane protein(predict) GN=TGGT1_216335	1	EANDKTTGDGQEGK	6	T6	0.033069	6	1610.56	2.148	2.012	2.61	0.504	0.606	0.662	3.821	0.000279952
TGGT1_216335-t26_1-p1	112	T	Putative transmembrane protein(predict) GN=TGGT1_216335	1	EANDKTTGDGQEGK	6	T7	0.033069	6	1610.56	2.148	2.012	2.61	0.504	0.606	0.662	3.821	0.000279952
TGGT1_224205-t26_1-p1	56	S	putative ER lumen protein retaining receptor GN=TGGT1_224205	0.996	GNYAEQVNSGFQQTPPSAYPDQAHGHAGSGVTAAYGR	6	S29	3.58745e-09	6	3870.69	1.421	0.98	0.53	1.326	1.111	0.801	0.905	0.653772
TGGT1_290040-t26_1-p1	101	T	putative macrophage migration inhibitory factor GN=TGGT1_290040	1	IYTTFTNKSPSEWAMGDR	1	T6	0.00469047	2	2183.95				0.49	1.195	0.522
TGGT1_220500-t26_1-p1	282	S	UBX domain-containing protein GN=TGGT1_220500	1	LSADEGVAR	6	S2	0.00266994	6	997.435	1.418	1.414	1.664	0.925	1.014	0.701	1.703	0.011778
TGGT1_220500-t26_1-p1	167	S	UBX domain-containing protein GN=TGGT1_220500	0.996	NTSSFTGGER	2	S4	0.00566146	2	1135.44			0.721	0.855	1.023	0.771	0.817
TGGT1_220500-t26_1-p1	182	S	UBX domain-containing protein GN=TGGT1_220500	1	SGLAVENPSDEESPIGDFAHAVR	9	S9	6.06132e-11	6	2477.1		0.53	0.447	1.076	1.166	1.035	0.447	0.00192421
TGGT1_220500-t26_1-p1	186	S	UBX domain-containing protein GN=TGGT1_220500	1	SGLAVENPSDEESPIGDFAHAVR	3	S13	3.11422e-09	3	2557.06
TGGT1_220500-t26_1-p1	152	S	UBX domain-containing protein GN=TGGT1_220500	1	SLSDLQR	11	S3	0.141675	11	898.403	1.002	1.293	1.342	0.898	1.023	1.063	1.219	0.141165
TGGT1_240070-t26_1-p1	53	S	RNA recognition motif-containing protein GN=TGGT1_240070	1	AASPSGGAPETVASAVSEPLTNGSQR	5	S3	4.64802e-07	3	2522.14		0.853		1.134	0.605	0.833	0.995
TGGT1_244570-t26_1-p1	590	S	REJ domain-containing protein (Fragment)(predict) GN=TGGT1_244570	1	LIASASPNEADRDDAEESETDER	4	S18	1.14687e-06	4	2600.06		0.314	0.395	1.154	1.108	1.12	0.314	0.000902869
TGGT1_244570-t26_1-p1	152	S	REJ domain-containing protein (Fragment)(predict) GN=TGGT1_244570	0.993	SSSSFDSPPPVHTVDSASFSQASGGR	3	S4	3.45339e-09	2	2674.14				0.853	0.958	0.37
TGGT1_221940-t26_1-p1	830	S	adaptin n terminal region domain-containing protein GN=TGGT1_221940	0.997	EAVAAVFSSSPR	3	S10	0.000128538	4	1300.59	0.766	0.873	1.013	1.076	0.966	1.329	0.787	0.127201
TGGT1_221940-t26_1-p1	356	S	adaptin n terminal region domain-containing protein GN=TGGT1_221940	1	SHSFSAFR	4	S3	0.0464553	4	1018.41	0.942	0.751	1.435	1.246	0.979	0.942	0.988	0.852933
TGGT1_297770-t26_1-p1	71	S	hypothetical protein GN=TGGT1_297770	1	ARSPGGAEEESR	3	S3	0.00119662	3	1325.55	1.353	1.436	1.562	0.889	0.75	1.069	1.607	0.0119626
TGGT1_275990-t26_1-p1	319	S	hypothetical protein GN=TGGT1_275990	1	GAFASPAGGQR	1	S5	0.00182548	1	1098.47		0.6	0.674	0.948	1.193	1.025	0.604	0.0141302
TGGT1_275990-t26_1-p1	715	S	hypothetical protein GN=TGGT1_275990	1	GVSEEAAGECPPR	10	S3	0.000134962	10	1438.57	1.386	1.139	1.432	0.942	1.041	0.875	1.385	0.0209579
TGGT1_275990-t26_1-p1	458	S	hypothetical protein GN=TGGT1_275990	1	LDGGDGPTHGGEKPSPDALPWWEK	1	S15	0.000397222	2	2626.16	4.096	1.919	2.209	0.494	0.544	0.171	6.802	0.0106712
TGGT1_275990-t26_1-p1	78	S	hypothetical protein GN=TGGT1_275990	1	RESPEEESR	27	S3	0.0135188	6	1198.47	1.091	1.08	0.939	0.94	1.089	1.167	0.973	0.76547
TGGT1_275990-t26_1-p1	59	S	hypothetical protein GN=TGGT1_275990	1	SEEREFGDER	2	S1	0.0165394	2	1333.51	1.084	0.869	0.883	1.096	1.143	1.055	0.861	0.108165
TGGT1_253000-t26_1-p1	482	S	ELMO/CED-12 family protein GN=TGGT1_253000	1	AFHSLQGGDTSPVGQR	12	S11	2.87145e-05	12	1736.78	1.363	1.967	2.021	0.638	0.874	0.806	2.308	0.00632173
TGGT1_253000-t26_1-p1	381	S	ELMO/CED-12 family protein GN=TGGT1_253000	0.985	LPSESTALSGGASGNAVEAEEAHGEGEDESQPLLLGR	1	S3	3.64239e-13	1	3744.69
TGGT1_253000-t26_1-p1	451	S	ELMO/CED-12 family protein GN=TGGT1_253000	1	NRGSMADLMMHLK	6	S4	1.00102e-06	6	1583.69	1.927	1.74	1.915	0.659	0.603	0.975	2.495	0.00346807
TGGT1_293470-t26_1-p1	106	S	Immune mapped protein 1(predict) GN=TGGT1_293470	1	KEEVVTVKSDNGDTR	11	S9	1.55878e-08	6	1756.81			0.78	0.899	0.965		0.837
TGGT1_293470-t26_1-p1	137	S	Immune mapped protein 1(predict) GN=TGGT1_293470	1	SDLPDLPDHVENVSAEDLELLR	14	S14	1.26075e-08	14	2556.19	1.305	1.075	1.666	0.925	1.175	0.72	1.435	0.127174
TGGT1_293470-t26_1-p1	77	S	Immune mapped protein 1(predict) GN=TGGT1_293470	0.997	TNSVDEAAAAVVQQSPEPAAVIR	10	S3	3.53318e-10	11	2403.16	1.068	0.996	0.384	1.295	1.23	0.903	0.714	0.295104
TGGT1_227830-t26_1-p1	350	S	putative mitochondrial inner membrane translocase TIM44 GN=TGGT1_227830	1	EQELAQRPSDSEADGADEGTK	6	S9	1.50708e-07	5	2312.95	0.511			0.968	0.995	0.766	0.562
TGGT1_249710-t26_1-p1	497	S	Parkinson disease 7 domain containing 1 family protein GN=TGGT1_249710	1	ASASEGLPNATRPFPR	1	S2	0.043761	1	1750.83		1.479	1.495	0.981			1.516
TGGT1_249710-t26_1-p1	357	T	Parkinson disease 7 domain containing 1 family protein GN=TGGT1_249710	1	GVCTPEAATGK	1	T4	0.0364771	1	1170.49
TGGT1_249710-t26_1-p1	32	S	Parkinson disease 7 domain containing 1 family protein GN=TGGT1_249710	0.996	LHLQKPSSGGSSLSSENEAGR	8	S8	7.24563e-10	10	2221.02	0.991	1.55	1.287	0.951	0.956	0.995	1.319	0.116566
TGGT1_249710-t26_1-p1	398	S	Parkinson disease 7 domain containing 1 family protein GN=TGGT1_249710	1	SLADLSAENLGR	4	S1	0.000255483	4	1325.61	0.988	1.478	0.793	0.834	1.155	1.148	1.039	0.945626
TGGT1_269260-t26_1-p1	208	S	Putative transmembrane protein(predict) GN=TGGT1_269260	1	ARSPDLDAVSAR	11	S3	0.000261056	11	1337.62	0.954	1.278	1.427	0.88	1.022	1.076	1.229	0.219465
TGGT1_269260-t26_1-p1	82	S	Putative transmembrane protein(predict) GN=TGGT1_269260	1	DTGSPVMSHHGGSLQLWR	1	S4	0.131161	1	2124.87				0.659	0.666	0.88
TGGT1_269260-t26_1-p1	91	S	Putative transmembrane protein(predict) GN=TGGT1_269260	1	DTGSPVMSHHGGSLQLWR	1	S13	0.131161	1	2124.87				0.659	0.666	0.88
TGGT1_269260-t26_1-p1	199	S	Putative transmembrane protein(predict) GN=TGGT1_269260	1	GFAGEVSPR	7	S7	0.00943213	7	999.43	0.885	1.216	1.391	0.837	1.047	1.164	1.146	0.483153
TGGT1_269260-t26_1-p1	225	S	Putative transmembrane protein(predict) GN=TGGT1_269260	0.992	GHLESLASSSR	2	S8	0.0134457	2	1223.54	1.27	1.349	0.897	1.094	1.037	0.887	1.165	0.376145
TGGT1_269260-t26_1-p1	20	S	Putative transmembrane protein(predict) GN=TGGT1_269260	1	HGDSDDEDFSTSVQQR	11	S4	1.77233e-06	5	1902.71	1.332	1.57	1.216	0.89	0.987	0.916	1.474	0.00901729
TGGT1_269260-t26_1-p1	99	S	Putative transmembrane protein(predict) GN=TGGT1_269260	0.973	LSSGSSGTSQTPESIGQNPR	2	S3	0.000318658	2	2070.9
TGGT1_269260-t26_1-p1	154	S	Putative transmembrane protein(predict) GN=TGGT1_269260	1	RGESPTEDALQLR	9	S4	9.78226e-06	9	1551.72	0.74	0.766	1.088	1.356	0.869	1.148	0.769	0.217171
TGGT1_269260-t26_1-p1	55	S	Putative transmembrane protein(predict) GN=TGGT1_269260	1	RPTPVREEEEETELTSSVEDDDSDDGVNDPASR	3	S23	0.00638575	2	3755.57		1.938	1.034	0.917	0.804		1.727	0.259582
TGGT1_269260-t26_1-p1	48	S	Putative transmembrane protein(predict) GN=TGGT1_269260	0.983	RPTPVREEEEETELTSSVEDDDSDDGVNDPASR	1	S16	7.51258e-05	1	3915.5
TGGT1_269260-t26_1-p1	49	S	Putative transmembrane protein(predict) GN=TGGT1_269260	0.983	RPTPVREEEEETELTSSVEDDDSDDGVNDPASR	1	S17	7.51258e-05	1	3915.5
TGGT1_244700-t26_1-p1	1449	S	NAD(+)/NADH kinase domain-containing protein GN=TGGT1_244700	1	AEVSLSPR	2	S6	0.0720423	2	938.434	0.767	0.763	0.789	1.158	1.12	1.217	0.664	9.88299e-05
TGGT1_244700-t26_1-p1	1829	S	NAD(+)/NADH kinase domain-containing protein GN=TGGT1_244700	1	AFSDSLPASSTAR	3	S3	7.63594e-05	3	1389.6	0.652	0.916	0.868	1.229	1.058	1.153	0.708	0.0361206
TGGT1_244700-t26_1-p1	1097	S	NAD(+)/NADH kinase domain-containing protein GN=TGGT1_244700	1	DRSDGEDALK	9	S3	0.00433712	3	1185.48	1.212	0.821	1.206	1.068	0.925	1.147	1.032	0.900546
TGGT1_244700-t26_1-p1	1789	S	NAD(+)/NADH kinase domain-containing protein GN=TGGT1_244700	1	ECFSHQLSEDLCVGGK	5	S8	8.41971e-05	6	1945.78	1.752	1.041	0.701	0.935	1.006	1.109	1.146	0.813923
TGGT1_244700-t26_1-p1	1037	T	NAD(+)/NADH kinase domain-containing protein GN=TGGT1_244700	1	EHAGDETEEEELEGGEAGEGSEVDWR	3	T7	4.44987e-12	3	2926.12		0.555		1.063	0.851	0.782	0.618
TGGT1_244700-t26_1-p1	1762	S	NAD(+)/NADH kinase domain-containing protein GN=TGGT1_244700	1	GGSEASLR	2	S3	0.0328799	2	856.356	1.168	0.83	0.919	1.345	0.967	0.933	0.899	0.54095
TGGT1_244700-t26_1-p1	1504	S	NAD(+)/NADH kinase domain-containing protein GN=TGGT1_244700	1	GQEGRPSLECEDERADEAR	3	S7	9.38497e-05	3	2283.93				0.69		0.77
TGGT1_244700-t26_1-p1	206	S	NAD(+)/NADH kinase domain-containing protein GN=TGGT1_244700	1	ISSPSVTR	3	S3	0.0883956	3	926.434			0.42	1.059	1.012	0.683	0.458
TGGT1_244700-t26_1-p1	1484	T	NAD(+)/NADH kinase domain-containing protein GN=TGGT1_244700	0.996	RETTDTGAESQQAADVR	1	T4	4.8756e-06	1	1914.82	0.863	0.917		0.976	1.228		0.808	0.222706
TGGT1_244700-t26_1-p1	887	S	NAD(+)/NADH kinase domain-containing protein GN=TGGT1_244700	1	RHEDVSPEK	6	S6	0.00184458	6	1176.5	0.624	0.564		0.478	1.404	1.359	0.55	0.362215
TGGT1_244700-t26_1-p1	1716	S	NAD(+)/NADH kinase domain-containing protein GN=TGGT1_244700	1	TVGSDSPAPVTER	2	S6	0.000286116	2	1395.62
TGGT1_275680-t26_1-p1	287	T	ELM2 domain-containing protein(predict) GN=TGGT1_275680	1	RCDTAEATSLGDCCSLCGQPR	2	T4	1.9022e-11	2	2493.96	1.417	1.325	1.2	1.172	0.802	0.875	1.384	0.054162
TGGT1_258350-t26_1-p1	886	S	Putative START-1 domain protein(predict) GN=TGGT1_258350	1	HRWSEEEASVISER	4	S4	7.11556e-05	4	1794.78	1.326	1.104	1.861	0.719	0.829	1.2	1.561	0.1081
TGGT1_258350-t26_1-p1	189	S	Putative START-1 domain protein(predict) GN=TGGT1_258350	1	VHPELPHSLSAPLVGSVASVK	1	S10	0.000338088	1	2204.15
TGGT1_232800-t26_1-p1	280	S	hypothetical protein GN=TGGT1_232800	0.996	NSVTTSPGAHQAVASQPSGSVGSR	1	S6	4.73475e-09	3	2362.08				0.758	0.726	0.712
TGGT1_232800-t26_1-p1	876	S	hypothetical protein GN=TGGT1_232800	0.997	SRSTSPSGMTGAEASSSGVGK	4	S1	2.51336e-07	4	2180.8	0.389	1.141	0.933	0.991	1.163	1.287	0.716	0.277879
TGGT1_232800-t26_1-p1	315	S	hypothetical protein GN=TGGT1_232800	1	VIDSSDDEGPPASPRPASHK	1	S4	4.34922e-06	1	2301.88	0.785	1.018	0.731	1.159	0.865	1.388	0.743	0.165199
TGGT1_232800-t26_1-p1	316	S	hypothetical protein GN=TGGT1_232800	1	VIDSSDDEGPPASPRPASHK	1	S5	4.34922e-06	1	2301.88	0.785	1.018	0.731	1.159	0.865	1.388	0.743	0.165199
TGGT1_232800-t26_1-p1	324	S	hypothetical protein GN=TGGT1_232800	1	VIDSSDDEGPPASPRPASHK	1	S13	4.34922e-06	1	2301.88	0.785	1.018	0.731	1.159	0.865	1.388	0.743	0.165199
TGGT1_293000-t26_1-p1	1710	S	3'5'-cyclic nucleotide phosphodiesterase domain-containing protein GN=TGGT1_293000	1	EEGGRSGDLTGR	6	S6	0.00189321	6	1313.55	1.342	0.953	0.66	1.002	1.204	1.047	0.908	0.561121
TGGT1_293000-t26_1-p1	1676	S	3'5'-cyclic nucleotide phosphodiesterase domain-containing protein GN=TGGT1_293000	1	EKPGLLTLQSMGDFCR	9	S10	5.63357e-05	6	1931.88	0.939	0.939	0.91	1.104	0.989	1.22	0.842	0.0515402
TGGT1_293000-t26_1-p1	1719	S	3'5'-cyclic nucleotide phosphodiesterase domain-containing protein GN=TGGT1_293000	1	GNSDEMLR	3	S3	0.0481635	3	1001.38				0.718	0.78	0.7
TGGT1_293000-t26_1-p1	1317	S	3'5'-cyclic nucleotide phosphodiesterase domain-containing protein GN=TGGT1_293000	1	LGSSDEPTGGR	1	S3	0.000516406	1	1155.47				0.725	0.779	0.693
TGGT1_293000-t26_1-p1	1531	S	3'5'-cyclic nucleotide phosphodiesterase domain-containing protein GN=TGGT1_293000	1	LRPVSPPFHGFEAMAQR	3	S5	1.18493e-06	2	2019.96			1.745	0.872	0.744	0.627	2.334
TGGT1_293000-t26_1-p1	1597	S	3'5'-cyclic nucleotide phosphodiesterase domain-containing protein GN=TGGT1_293000	1	LSPMRPLGPFGESPGDGR	12	S2	1.93777e-08	12	1949.89	1.259	1.487	0.838	0.846	1.016	1.15	1.19	0.468085
TGGT1_293000-t26_1-p1	1467	S	3'5'-cyclic nucleotide phosphodiesterase domain-containing protein GN=TGGT1_293000	1	RCQSLAPSMDELGSR	1	S4	0.00253433	1	1786.76				0.624	0.679	0.905
TGGT1_293000-t26_1-p1	1655	S	3'5'-cyclic nucleotide phosphodiesterase domain-containing protein GN=TGGT1_293000	1	SEAGDSPPLVSGIR	5	S6	9.21409e-06	5	1464.67	0.889	0.96	0.981	1.195	0.779	1.319	0.859	0.480736
TGGT1_293000-t26_1-p1	269	S	3'5'-cyclic nucleotide phosphodiesterase domain-containing protein GN=TGGT1_293000	1	SRSPASGGALALGVDSEETAPAGAAR	6	S1	9.57317e-11	8	2558.13	1.194	1.344		0.881	0.939	0.852	1.425	0.00866572
TGGT1_293000-t26_1-p1	271	S	3'5'-cyclic nucleotide phosphodiesterase domain-containing protein GN=TGGT1_293000	0.996	SRSPASGGALALGVDSEETAPAGAAR	7	S3	9.57317e-11	8	2558.13	1.194	1.344		0.881	0.939	0.852	1.425	0.00866572
TGGT1_293000-t26_1-p1	40	S	3'5'-cyclic nucleotide phosphodiesterase domain-containing protein GN=TGGT1_293000	1	TAPVHAVSPR	8	S8	0.000329115	8	1114.54	0.878	0.955	0.929	1.092	0.975	1.258	0.831	0.0808211
TGGT1_240220-t26_1-p1	355	S	Mucin-like domain-containing protein(predict) GN=TGGT1_240220	0.989	LSAASPISREFESPAEGR	1	S8	0.0484551	1	1983.92	2.373	2.175	1.131	0.684	0.771	0.736	2.592	0.0187528
TGGT1_240220-t26_1-p1	1148	S	Mucin-like domain-containing protein(predict) GN=TGGT1_240220	1	LSGSDVLSPR	6	S8	0.000183753	6	1110.52	0.728	0.74	0.94	1.266	1.233	0.949	0.698	0.0443787
TGGT1_240220-t26_1-p1	1362	S	Mucin-like domain-containing protein(predict) GN=TGGT1_240220	1	QSSFSFVSTGK	3	S3	0.00189321	3	1254.54	0.361	1.043	0.743	1.127	1.18	1.25	0.604	0.131736
TGGT1_240220-t26_1-p1	1160	S	Mucin-like domain-containing protein(predict) GN=TGGT1_240220	1	RADSEGQTEKQPEEAFPESR	6	S4	1.46822e-08	5	2371.02		0.926	0.866	0.736	1.194	1.042	0.904	0.695052
TGGT1_240220-t26_1-p1	1066	S	Mucin-like domain-containing protein(predict) GN=TGGT1_240220	1	RESRDSAASSPVSLCER	11	S3	1.87351e-07	7	2066.84	0.752	0.656	0.956	0.966	1.35	1.171	0.678	0.0558182
TGGT1_240220-t26_1-p1	1069	S	Mucin-like domain-containing protein(predict) GN=TGGT1_240220	1	RESRDSAASSPVSLCER	11	S6	1.87351e-07	7	2066.84	0.752	0.656	0.956	0.966	1.35	1.171	0.678	0.0558182
TGGT1_240220-t26_1-p1	1072	S	Mucin-like domain-containing protein(predict) GN=TGGT1_240220	1	RESRDSAASSPVSLCER	4	S9	3.18958e-06	4	2146.8	0.685	0.726	1.196	1.275	1.114	0.979	0.774	0.215608
TGGT1_240220-t26_1-p1	440	S	Mucin-like domain-containing protein(predict) GN=TGGT1_240220	1	SAEVCASPASHSSR	3	S7	1.4413e-06	3	1525.61	0.518	0.515	0.601	1.119	1.3	1.35	0.434	0.000397966
TGGT1_240220-t26_1-p1	345	S	Mucin-like domain-containing protein(predict) GN=TGGT1_240220	1	SGVCASPR	3	S6	0.0151547	3	913.36			0.687	0.94	0.83	0.89	0.775
TGGT1_240220-t26_1-p1	1189	S	Mucin-like domain-containing protein(predict) GN=TGGT1_240220	1	TSLVAQHSAER	14	S8	0.000392981	13	1278.58	1.195	1.248	1.479	0.987	1.019	0.859	1.369	0.0201357
TGGT1_264190-t26_1-p1	305	S	TRUD domain-containing protein(predict) GN=TGGT1_264190	1	EEGREEANEDEDNRSQSR	6	S15	0.000798405	6	2229.86	1.12	0.913		0.724	1.092	1.073	1.056	0.750315
TGGT1_264190-t26_1-p1	1435	S	TRUD domain-containing protein(predict) GN=TGGT1_264190	1	FLFDEGQGDGSEDEEEPDGQTVK	8	S11	1.69443e-05	8	2608.02	1.382	1.346	0.771	0.787	1.032	1.234	1.146	0.632172
TGGT1_264190-t26_1-p1	80	S	TRUD domain-containing protein(predict) GN=TGGT1_264190	1	GFEETQASGSPTSAAGDVQPEK	4	S10	2.65092e-06	4	2272.96	0.814	1.327	0.821	1.458	0.709	1.048	0.921	0.812681
TGGT1_264190-t26_1-p1	533	S	TRUD domain-containing protein(predict) GN=TGGT1_264190	1	GRDSNPLDDDCEDQGQSGER	9	S4	6.96734e-09	8	2329.86	1.169	0.905	1.189	1.128	1.069	0.925	1.045	0.725364
TGGT1_264190-t26_1-p1	265	S	TRUD domain-containing protein(predict) GN=TGGT1_264190	1	RRSEAAEALDGVR	6	S3	3.71866e-07	6	1509.72	1.065	0.39		1.205	1.162	0.717	0.708	0.383049
TGGT1_246720-t26_1-p1	141	S	FABP domain-containing protein(predict) GN=TGGT1_246720	1	DRDSEQGEIRDER	16	S4	0.00207918	16	1684.69	1.225	0.901	1.072	0.908	1.121	1.137	1.01	0.951918
TGGT1_246720-t26_1-p1	135	S	FABP domain-containing protein(predict) GN=TGGT1_246720	0.996	LVPLPNTSAR	1	S8	0.0344274	2	1147.59	0.95	0.951	0.899	1.569	0.799	0.905	0.855	0.620863
TGGT1_246720-t26_1-p1	106	S	FABP domain-containing protein(predict) GN=TGGT1_246720	1	QLSNVFEDHVTESLSSATQR	1	S3	2.41673e-06	1	2328.05		1.088	1.236	1.1	1.035	0.595	1.277	0.358338
TGGT1_246720-t26_1-p1	392	T	FABP domain-containing protein(predict) GN=TGGT1_246720	1	RASANTEAEAHSTR	2	T6	1.75509e-07	2	1580.68				0.7
TGGT1_246720-t26_1-p1	261	S	FABP domain-containing protein(predict) GN=TGGT1_246720	1	RNPVTWSPPQPLK	3	S7	0.0619505	3	1599.8				0.657	0.589	0.96
TGGT1_246720-t26_1-p1	297	S	FABP domain-containing protein(predict) GN=TGGT1_246720	1	RVGSEVGDTEGGDGCSLADK	7	S4	4.61265e-10	7	2088.85	0.715	0.558	1.101	1.106	1.163	1.209	0.683	0.10312
TGGT1_254880-t26_1-p1	86	S	Alpha-galactosidase GN=TGGT1_254880	1	FLHDVFDDDNEDDNPSNTK	2	S16	3.63446e-06	3	2316.89	0.787	0.83	0.939	0.841	1.374	1.205	0.747	0.154234
TGGT1_266280-t26_1-p1	698	S	HEAT repeat-containing protein GN=TGGT1_266280	1	HLSEESQGEQR	37	S3	1.23092e-06	12	1379.56	1.032	0.982	0.959	0.938	1.167	1.145	0.915	0.310757
TGGT1_266280-t26_1-p1	701	S	HEAT repeat-containing protein GN=TGGT1_266280	1	HLSEESQGEQR	21	S6	1.14538e-05	11	1459.53	1.086	1.067	1.045	0.847	1.121	1.199	1.01	0.85691
TGGT1_266280-t26_1-p1	189	S	HEAT repeat-containing protein GN=TGGT1_266280	1	LLQELMATDEESSLQR	1	S12	0.145348	1	2023.83
TGGT1_266280-t26_1-p1	190	S	HEAT repeat-containing protein GN=TGGT1_266280	1	LLQELMATDEESSLQR	1	S13	0.145348	1	2023.83
TGGT1_224870-t26_1-p1	5870	S	Spatacsin_C domain-containing protein(predict) GN=TGGT1_224870	1	ARPSSAGGDAAPGR	2	S5	0.00257427	2	1349.6	1.274		0.786		1.084	1.109	0.939	0.74179
TGGT1_224870-t26_1-p1	4047	S	Spatacsin_C domain-containing protein(predict) GN=TGGT1_224870	1	ASLSPSAER	6	S4	0.00526182	6	997.435	1.196	1.22	1.634	1.002	0.994	0.818	1.439	0.0413573
TGGT1_224870-t26_1-p1	6954	S	Spatacsin_C domain-containing protein(predict) GN=TGGT1_224870	1	DASLPGEAR	5	S3	0.0321351	5	995.419	1.207	1.138	0.934	1.026	1.014	1.082	1.05	0.61517
TGGT1_224870-t26_1-p1	119	S	Spatacsin_C domain-containing protein(predict) GN=TGGT1_224870	0.969	DTFLEGDGAGIPSPSSRPSR	1	S13	0.00800438	1	2125.95	0.96			0.706	0.959	0.912	1.118
TGGT1_224870-t26_1-p1	4673	S	Spatacsin_C domain-containing protein(predict) GN=TGGT1_224870	1	GQGAETDGKGSPR	3	S11	0.000891921	3	1339.56	0.69	0.905	0.826	0.782	1.323	1.373	0.696	0.164071
TGGT1_224870-t26_1-p1	2922	S	Spatacsin_C domain-containing protein(predict) GN=TGGT1_224870	1	RSSFSFDPSHADAVER	3	S2	2.79914e-06	3	1967.77	0.783	0.521	0.704	1.229	1.125	1.262	0.555	0.00902764
TGGT1_224870-t26_1-p1	2923	S	Spatacsin_C domain-containing protein(predict) GN=TGGT1_224870	1	RSSFSFDPSHADAVER	3	S3	2.79914e-06	3	1967.77	0.783	0.521	0.704	1.229	1.125	1.262	0.555	0.00902764
TGGT1_224870-t26_1-p1	6706	S	Spatacsin_C domain-containing protein(predict) GN=TGGT1_224870	1	SSSIHHPLVFESYSSLR	2	S3	6.92953e-09	2	2025.94		0.71	1.099	0.792	1.094	1.08	0.915	0.664101
TGGT1_224870-t26_1-p1	5619	S	Spatacsin_C domain-containing protein(predict) GN=TGGT1_224870	1	SVERPPLSLSPPASR	2	S10	0.000121756	2	1672.84		0.836	0.404	0.908	1.247	1.024	0.585	0.139436
TGGT1_224870-t26_1-p1	5882	S	Spatacsin_C domain-containing protein(predict) GN=TGGT1_224870	1	YASYESGGAR	1	S3	0.0014291	1	1140.44				0.674	0.83	0.696
TGGT1_231630-t26_1-p1	382	T	alveolin domain containing intermediate filament IMC4 GN=TGGT1_231630	0.919	EHIPTALRSDQHSSGAMTPVSAGAAVGSAPASPAR	13	T5	2.19372e-07	12	3544.6	0.94	0.556	0.458	1.335	1.327	0.963	0.539	0.0527877
TGGT1_231630-t26_1-p1	386	S	alveolin domain containing intermediate filament IMC4 GN=TGGT1_231630	0.919	EHIPTALRSDQHSSGAMTPVSAGAAVGSAPASPAR	12	S9	2.19372e-07	12	3544.6	0.94	0.556	0.458	1.335	1.327	0.963	0.539	0.0527877
TGGT1_231630-t26_1-p1	390	S	alveolin domain containing intermediate filament IMC4 GN=TGGT1_231630	0.992	EHIPTALRSDQHSSGAMTPVSAGAAVGSAPASPAR	10	S13	3.59513e-06	6	3640.57	1.018	1.006	0.748	1.395	1.039	0.861	0.841	0.399978
TGGT1_231630-t26_1-p1	391	S	alveolin domain containing intermediate filament IMC4 GN=TGGT1_231630	1	EHIPTALRSDQHSSGAMTPVSAGAAVGSAPASPAR	10	S14	3.59513e-06	6	3640.57	1.018	1.006	0.748	1.395	1.039	0.861	0.841	0.399978
TGGT1_231630-t26_1-p1	395	T	alveolin domain containing intermediate filament IMC4 GN=TGGT1_231630	1	EHIPTALRSDQHSSGAMTPVSAGAAVGSAPASPAR	8	T18	3.59513e-06	6	3640.57	1.018	1.006	0.748	1.395	1.039	0.861	0.841	0.399978
TGGT1_231630-t26_1-p1	316	T	alveolin domain containing intermediate filament IMC4 GN=TGGT1_231630	1	LLPLYYQGTQEGVEGIVTPGHPCYSLSACCMPR	3	T18	1.13693e-08	3	3833.72	0.372			1.033	0.986		0.368
TGGT1_231630-t26_1-p1	32	S	alveolin domain containing intermediate filament IMC4 GN=TGGT1_231630	1	LVSGVVATQGEAR	48	S3	5.63357e-05	45	1366.67	0.815	0.899	0.816	1.234	0.997	1.174	0.743	0.0151539
TGGT1_231630-t26_1-p1	28	S	alveolin domain containing intermediate filament IMC4 GN=TGGT1_231630	1	MFSECCQPCAPCGEGEPGAAQPTQVPGSR	1	S28	0.00106082	1	3287.27				0.784	0.845	0.561
TGGT1_231630-t26_1-p1	221	T	alveolin domain containing intermediate filament IMC4 GN=TGGT1_231630	1	NVMTPQYR	4	T4	0.034033	4	1088.46	0.589	0.906	1.038	1.058	1.117	1.238	0.742	0.141176
TGGT1_231630-t26_1-p1	405	S	alveolin domain containing intermediate filament IMC4 GN=TGGT1_231630	1	SDQHSSGAMTPVSAGAAVGSAPASPAR	19	S20	2.75681e-12	70	2547.13	0.91	0.945	0.844	1.26	0.936	1.141	0.809	0.0925071
TGGT1_231630-t26_1-p1	398	S	alveolin domain containing intermediate filament IMC4 GN=TGGT1_231630	1	SDQHSSGAMTPVSAGAAVGSAPASPAR	41	S13	4.84415e-10	87	2627.1	0.848	1.054	0.863	1.264	0.94	1.104	0.836	0.184219
TGGT1_304630-t26_1-p1	1388	S	ATG C terminal domain-containing protein GN=TGGT1_304630	1	EKDSGPEVDSPFEEAER	8	S10	2.08341e-05	6	2000.81	0.802	0.851	1.143	1.075	1.17	1.063	0.845	0.18928
TGGT1_304630-t26_1-p1	1382	S	ATG C terminal domain-containing protein GN=TGGT1_304630	1	EKDSGPEVDSPFEEAER	2	S4	0.000390877	2	2080.78			0.921	0.911		0.919	1.007
TGGT1_304630-t26_1-p1	6072	T	ATG C terminal domain-containing protein GN=TGGT1_304630	1	ETFQSSTGAPREDTQEEGQETDAVAAR	3	T14	3.07039e-06	3	2990.26	1.032	1.286	1.334	1.034	1.141	0.791	1.231	0.190775
TGGT1_304630-t26_1-p1	5818	S	ATG C terminal domain-containing protein GN=TGGT1_304630	1	FAPAPPSPR	3	S7	0.00285718	3	1019.47	0.672	0.724	1.15	1.351	1.268	0.764	0.753	0.314577
TGGT1_304630-t26_1-p1	3993	S	ATG C terminal domain-containing protein GN=TGGT1_304630	1	FSPPPSR	1	S2	0.0813127	1	867.376	1.412	1.014	0.831	1.049	1.029	1.055	1.04	0.929362
TGGT1_304630-t26_1-p1	6952	S	ATG C terminal domain-containing protein GN=TGGT1_304630	1	LASVETGVCR	1	S3	0.00115358	1	1171.52
TGGT1_304630-t26_1-p1	4023	S	ATG C terminal domain-containing protein GN=TGGT1_304630	1	RASEASPERPHETR	1	S3	0.0412445	1	1782.73				0.758	0.474	0.969
TGGT1_304630-t26_1-p1	4026	S	ATG C terminal domain-containing protein GN=TGGT1_304630	1	RASEASPERPHETR	1	S6	0.0412445	1	1782.73				0.758	0.474	0.969
TGGT1_304630-t26_1-p1	1505	S	ATG C terminal domain-containing protein GN=TGGT1_304630	1	SGSDDILR	1	S3	0.045085	1	942.393				0.688	0.655	0.86
TGGT1_304630-t26_1-p1	889	S	ATG C terminal domain-containing protein GN=TGGT1_304630	1	TTLLSATTGNPSSDGETSLPQR	3	S13	1.29802e-05	3	2313.06	1.135	0.786	0.742	1.21	1.023	1.125	0.793	0.155143
TGGT1_304630-t26_1-p1	540	S	ATG C terminal domain-containing protein GN=TGGT1_304630	0.996	VSSHTDSTHEDDR	1	S7	0.000628985	3	1565.59				0.669	0.713	0.821
TGGT1_236640-t26_1-p1	402	S	zinc finger, C3HC4 type (RING finger) domain-containing protein GN=TGGT1_236640	1	RGSAAGYSASVETPYK	2	S3	1.6761e-05	2	1723.77	0.863		1.348	0.97	0.819	1.024	1.179	0.49724
TGGT1_256060-t26_1-p1	507	S	nucleosome assembly protein (nap) protein GN=TGGT1_256060	1	TAAGGKDSADEGESLAQR	4	S8	5.15423e-07	4	1842.79		0.959		0.929	0.736	0.877	1.132
TGGT1_227952-t26_1-p1	45	T	14-3-3 superfamily protein GN=TGGT1_227952	1	ADPSTPEHTSAFEK	4	T5	0.000985664	4	1596.66	0.642	0.917	0.772	0.949	1.102	1.453	0.665	0.0676846
TGGT1_202460-t26_1-p1	264	S	diacylglycerol kinase accessory domain (presumed) domain-containing protein GN=TGGT1_202460	1	AATEVAFSR	9	S8	0.00894438	9	1031.46	0.727	1.054	1.003	1.04	1.185	1.087	0.841	0.205307
TGGT1_202460-t26_1-p1	122	S	diacylglycerol kinase accessory domain (presumed) domain-containing protein GN=TGGT1_202460	1	GLSGSLQK	6	S3	0.0417343	6	869.413	0.859	1.215	1.25	0.969	1.204	0.928	1.072	0.690291
TGGT1_202460-t26_1-p1	485	S	diacylglycerol kinase accessory domain (presumed) domain-containing protein GN=TGGT1_202460	1	RQSQLLNK	4	S3	0.0202751	4	1066.54	0.848	0.809	0.897	1.206	1.059	1.134	0.751	0.00400608
TGGT1_316150-t26_1-p1	1781	S	ULK kinase GN=TGGT1_316150	1	REDSKAEQGEEGR	3	S4	0.000915711	3	1570.65	1.367	0.976	0.545	1.02	1.456	0.796	0.883	0.640045
TGGT1_278030-t26_1-p1	743	S	Putative transmembrane protein(predict) GN=TGGT1_278030	1	ADKLFEEENEAPSAEASPAGSR	1	S13	0.000955068	1	2386.01					0.741
TGGT1_278030-t26_1-p1	995	S	Putative transmembrane protein(predict) GN=TGGT1_278030	1	GVAGTPGASPPNIQGASFEER	4	S17	4.1867e-06	4	2121.96	2.187	1.626	0.946	0.817	0.704	1.035	1.862	0.099118
TGGT1_278030-t26_1-p1	747	S	Putative transmembrane protein(predict) GN=TGGT1_278030	1	LFEEENEAPSAEASPAGSR	5	S14	4.71902e-06	5	2150.83	1.006	1.258	0.761	1.196	1.106	0.902	0.944	0.692628
TGGT1_272440-t26_1-p1	124	S	RNA recognition motif-containing protein GN=TGGT1_272440	0.99	QWDSSRSPPYSTR	1	S5	0.0142734	1	1726.66	1.285	1.354	1.54	0.483	1.279	1.036	1.494	0.18759
TGGT1_272440-t26_1-p1	126	S	RNA recognition motif-containing protein GN=TGGT1_272440	0.99	QWDSSRSPPYSTR	1	S7	0.0142734	1	1726.66	1.285	1.354	1.54	0.483	1.279	1.036	1.494	0.18759
TGGT1_270220-t26_1-p1	1200	S	Putative phosphatidylinositol glycan class V, related protein(predict) GN=TGGT1_270220	1	ASSMTTVSR	8	S3	0.00154531	8	1019.42	1.297	1.445	1.183	1.009	0.959	0.894	1.371	0.00973969
TGGT1_270220-t26_1-p1	439	S	Putative phosphatidylinositol glycan class V, related protein(predict) GN=TGGT1_270220	1	DSACPLFPGENCSPAAAVYTAHTDSDTEGR	1	S25	1.12072e-05	1	3276.32				0.917		0.524
TGGT1_228770-t26_1-p1	350	S	Cgd7_2690 protein(predict) GN=TGGT1_228770	1	GEAGESEADSNRGGGADGNEVK	12	S10	2.04391e-07	5	2185.86	1.191	0.986	0.715	0.988	1.063	1.23	0.881	0.426166
TGGT1_228770-t26_1-p1	346	S	Cgd7_2690 protein(predict) GN=TGGT1_228770	1	GEAGESEADSNRGGGADGNEVK	6	S6	2.23949e-06	6	2265.83	1.503	1.367	1.317	0.974	0.857	0.934	1.514	0.00159451
TGGT1_246690-t26_1-p1	119	S	alpha amylase, catalytic domain-containing protein GN=TGGT1_246690	0.995	GLSLPLSPVEEESGGDSGSEFKR	1	S17	5.89824e-06	1	2457.12				0.847		0.599
TGGT1_246690-t26_1-p1	129	S	alpha amylase, catalytic domain-containing protein GN=TGGT1_246690	1	REEVSPSLHR	2	S5	0.00274045	2	1289.6		0.748		1.05	0.809		0.805
TGGT1_246690-t26_1-p1	254	S	alpha amylase, catalytic domain-containing protein GN=TGGT1_246690	0.993	TRGSSEEEGWETR	1	S4	0.00140692	1	1603.64	1.85	1.364	1.333	1.012	0.961	0.645	1.737	0.034229
TGGT1_285150-t26_1-p1	204	S	hypothetical protein GN=TGGT1_285150	1	RASDDPIQR	6	S3	0.00767396	6	1137.5	1.04	1.077	1.123	0.968	1.03	1.144	1.031	0.575519
TGGT1_285150-t26_1-p1	123	S	hypothetical protein GN=TGGT1_285150	1	VRPTGPSDPATSLSDANVPNAGTHDPTISPGR	5	S29	5.67821e-11	6	3264.53	1.132	0.918	0.863	1.406	0.765	1.075	0.897	0.685387
TGGT1_239820-t26_1-p1	481	S	D-3-phosphoglycerate dehydrogenase GN=TGGT1_239820	1	RRPNSEANFETSGDVASNGSSAGTEHEDADLK	1	S5	1.77614e-13	1	3429.45				0.828	0.371	0.999
TGGT1_299060-t26_1-p1	550	S	sodium/hydrogen exchanger NHE2 GN=TGGT1_299060	1	LESRDFGVPSQLGDWTHGLVSTIK	5	S3	2.78397e-11	5	2722.32			1.889
TGGT1_310030-t26_1-p1	29	S	putative cyclase-associated protein GN=TGGT1_310030	1	AGESTATDSGTMAK	5	S4	0.000930281	5	1486.52	0.494	0.505	0.432	1.194	1.267	1.384	0.372	0.000108637
TGGT1_310030-t26_1-p1	32	T	putative cyclase-associated protein GN=TGGT1_310030	1	AGESTATDSGTMAK	5	T7	0.000930281	5	1486.52	0.494	0.505	0.432	1.194	1.267	1.384	0.372	0.000108637
TGGT1_203810-t26_1-p1	42	T	kelch repeat-containing protein GN=TGGT1_203810	1	ITDETNTTLAAGDGDSDETSGDETAER	2	T19	4.91325e-08	2	2931.09	0.323			1.021	1.058	0.718	0.346
TGGT1_203810-t26_1-p1	43	S	kelch repeat-containing protein GN=TGGT1_203810	1	ITDETNTTLAAGDGDSDETSGDETAER	2	S20	4.91325e-08	2	2931.09	0.323			1.021	1.058	0.718	0.346
TGGT1_235370-t26_1-p1	27	S	Protein kinase domain protein(predict) GN=TGGT1_235370	1	SAGSQAAHVSPLSTPTGR	2	S10	1.26763e-08	2	1803.84					0.8	0.698
TGGT1_260620-t26_1-p1	96	S	Putative transmembrane protein(predict) GN=TGGT1_260620	1	NVSRPDDGNDDR	2	S3	0.00129421	2	1439.55				0.797	0.533	0.867
TGGT1_234230-t26_1-p1	1836	S	hypothetical protein GN=TGGT1_234230	1	AEDGALCSGEER	17	S8	6.02799e-06	11	1373.5	1.636	1.914	1.812	0.622	0.88	0.815	2.314	0.00179558
TGGT1_234230-t26_1-p1	4085	S	hypothetical protein GN=TGGT1_234230	1	ASAAPEPDEGNTVEEGQDFEEERSLGEEAGSK	1	S24	3.08174e-05	1	3444.42
TGGT1_234230-t26_1-p1	584	S	hypothetical protein GN=TGGT1_234230	1	DAVSPQKPFSPLR	5	S10	0.000574561	5	1521.75	0.827	1.073		1.302	0.72	0.876	0.983	0.982245
TGGT1_234230-t26_1-p1	393	S	hypothetical protein GN=TGGT1_234230	1	EEGGSLHTAIAGSPTSSTCMR	4	S13	0.00481458	1	2228.93
TGGT1_234230-t26_1-p1	717	S	hypothetical protein GN=TGGT1_234230	1	EFGSQDGTPVGTAR	8	S4	7.9317e-05	8	1501.63	0.887	0.89	1.364	1.115	1.205	0.846	0.992	0.924449
TGGT1_234230-t26_1-p1	4623	S	hypothetical protein GN=TGGT1_234230	1	GIDKPPEQPGVAHDAPSPL	3	S17	0.00169717	3	2004.94	0.968	0.949	0.942	1.317	0.847	1.107	0.874	0.409002
TGGT1_234230-t26_1-p1	595	S	hypothetical protein GN=TGGT1_234230	1	GNGLDSPARHTPR	1	S6	0.109435	1	1537.63	0.835	1.046		1.024	0.896	1.005	0.965	0.711089
TGGT1_234230-t26_1-p1	600	T	hypothetical protein GN=TGGT1_234230	1	GNGLDSPARHTPR	1	T11	0.109435	1	1537.63	0.835	1.046		1.024	0.896	1.005	0.965	0.711089
TGGT1_234230-t26_1-p1	2201	S	hypothetical protein GN=TGGT1_234230	1	GPGSAPGARPDEETGDAFASR	1	S20	0.094901	1	2124.9
TGGT1_234230-t26_1-p1	2303	S	hypothetical protein GN=TGGT1_234230	1	LLEDDASPVASASPSPEPQEK	4	S7	3.56413e-08	4	2247.01	0.659	1.093	0.654	1.299	0.961	1.187	0.698	0.117472
TGGT1_234230-t26_1-p1	3186	S	hypothetical protein GN=TGGT1_234230	1	LQRLSGEETPAAGQGEAR	6	S5	1.63344e-06	6	1949.91	1.052	1.354	1.87	0.831	1.005	0.897	1.565	0.0734927
TGGT1_234230-t26_1-p1	3605	T	hypothetical protein GN=TGGT1_234230	1	RKTAEEDCEAR	8	T3	5.5425e-05	8	1444.59			0.971	0.78	0.982	0.794	1.14
TGGT1_234230-t26_1-p1	1815	S	hypothetical protein GN=TGGT1_234230	1	SLGAASPTSR	6	S6	0.00452211	6	1026.46	1.143	1.126	1.052	1.093	0.981	1.026	1.071	0.162158
TGGT1_234230-t26_1-p1	3146	S	hypothetical protein GN=TGGT1_234230	1	SSSFSDDEDFSVEGEGEEREPEGDAQAGR	1	S5	0.00230743	1	3199.21	0.7	0.99	1.003	1.01	1.079	1.265	0.803	0.167119
TGGT1_306190-t26_1-p1	302	S	hypothetical protein GN=TGGT1_306190	1	QGTSAPALSR	4	S9	0.0293363	4	1067.49	1.132	1.647	1.362	0.918	0.963	0.899	1.49	0.0245504
TGGT1_306190-t26_1-p1	242	S	hypothetical protein GN=TGGT1_306190	1	SSGSLSTSVFRPSSASTAPATPAK	4	S4	2.63654e-06	6	2374.13	0.956	1.315	0.998	1.042	0.99	1.088	1.048	0.737995
TGGT1_275310-t26_1-p1	531	S	Putative zinc finger protein(predict) GN=TGGT1_275310	1	NGEAGGGAAPAEGVNQESDDEEQK	7	S18	1.00976e-09	4	2438.96	0.835	0.777	0.559	1.179	1.287	1.083	0.612	0.0194122
TGGT1_309800-t26_1-p1	206	T	RNA recognition motif-containing protein GN=TGGT1_309800	1	EDGTFTPRPPGPK	1	T6	0.00265605	1	1478.67	1.009	0.92	1.816	1.017	1.244	0.67	1.278	0.459465
TGGT1_273860-t26_1-p1	176	S	hypothetical protein GN=TGGT1_273860	1	EGEGSEKADEDSAEGGNGSSK	1	S5	0.000684777	1	2120.78				0.7	0.806	0.692
TGGT1_273860-t26_1-p1	260	S	hypothetical protein GN=TGGT1_273860	1	RHSLGAPENMDPDSEEPSSK	9	S3	3.73477e-11	6	2262.93	0.443	0.695	0.606	1.046	1.391	1.289	0.468	0.00826236
TGGT1_259200B-t26_1-p1	119	S	Na+/H+ exchanger NHE1 GN=TGGT1_259200B	1	AAFSMALDQVR	3	S4	0.00139232	3	1288.58		0.538	0.496	0.989	1.066	1.209	0.475	0.00280562
TGGT1_259200B-t26_1-p1	656	S	Na+/H+ exchanger NHE1 GN=TGGT1_259200B	1	DFPRYSDEDGSDDGR	5	S6	0.0453553	1	1890.62	0.65	0.941	1.202	0.801	1.414	1.109	0.84	0.50322
TGGT1_259200B-t26_1-p1	661	S	Na+/H+ exchanger NHE1 GN=TGGT1_259200B	1	DFPRYSDEDGSDDGR	5	S11	0.0453553	1	1890.62	0.65	0.941	1.202	0.801	1.414	1.109	0.84	0.50322
TGGT1_259200B-t26_1-p1	1366	S	Na+/H+ exchanger NHE1 GN=TGGT1_259200B	1	DFQEQSPR	6	S6	0.0251942	6	1086.43	1.466	1.297	1.374	0.763	1.05	0.987	1.478	0.0185908
TGGT1_259200B-t26_1-p1	172	S	Na+/H+ exchanger NHE1 GN=TGGT1_259200B	1	DSGFGSGSLGR	6	S6	0.00130779	6	1119.45	1.396	1.131	1.78	0.809	0.953	0.969	1.577	0.0367269
TGGT1_259200B-t26_1-p1	955	S	Na+/H+ exchanger NHE1 GN=TGGT1_259200B	1	DTRSEGAQSADEADR	3	S4	4.56747e-06	3	1767.62	0.964	0.831	1.113	1.082	1.153	1.03	0.891	0.249275
TGGT1_259200B-t26_1-p1	960	S	Na+/H+ exchanger NHE1 GN=TGGT1_259200B	1	DTRSEGAQSADEADR	3	S9	4.56747e-06	3	1767.62	0.964	0.831	1.113	1.082	1.153	1.03	0.891	0.249275
TGGT1_259200B-t26_1-p1	774	T	Na+/H+ exchanger NHE1 GN=TGGT1_259200B	1	ERDEAYTPASVTPPSAVR	11	T12	0.000222025	4	2025.93	1.145	1.256	0.966	1.315	0.765	0.987	1.098	0.555704
TGGT1_259200B-t26_1-p1	772	S	Na+/H+ exchanger NHE1 GN=TGGT1_259200B	1	ERDEAYTPASVTPPSAVR	7	S10	0.014196	3	2105.89	0.864	0.932	0.926	1.176	0.973	1.184	0.817	0.0443164
TGGT1_259200B-t26_1-p1	672	T	Na+/H+ exchanger NHE1 GN=TGGT1_259200B	1	FDTDATLVFHHK	2	T3	0.000980499	2	1590.64		0.781	0.929	1.052	1.123	0.807	0.86	0.394099
TGGT1_259200B-t26_1-p1	675	T	Na+/H+ exchanger NHE1 GN=TGGT1_259200B	1	FDTDATLVFHHK	2	T6	0.000980499	2	1590.64		0.781	0.929	1.052	1.123	0.807	0.86	0.394099
TGGT1_259200B-t26_1-p1	263	S	Na+/H+ exchanger NHE1 GN=TGGT1_259200B	1	GAESAQLSPR	6	S8	0.00126084	6	1095.48	0.922	1.002	0.985	1.081	1.087	1.096	0.891	0.0107612
TGGT1_259200B-t26_1-p1	547	T	Na+/H+ exchanger NHE1 GN=TGGT1_259200B	0.996	GHTSVLHSR	1	T3	0.0105504	1	1073.49		0.491	0.305	1.224	1.118	0.996	0.358	0.0121857
[truncated: 6,749 more rows]

## Sheet: Site_quant Normalized
Modification sites information																	Protein quantitation						Normalized modification sites quantitation
Protein accession	Position	Amino acid	Protein description	Localization probability	Modified sequence	Modified PSMs	Modifications	Qvality PEP	PSMs	Theo. MH+ [Da]	WT_1	WT_2	WT_3	RHΔpp6c_1	RHΔpp6c_2	RHΔpp6c_3	WT_1	WT_2	WT_3	RHΔpp6c_1	RHΔpp6c_2	RHΔpp6c_3	WT_1	WT_2	WT_3	RHΔpp6c_1	RHΔpp6c_2	RHΔpp6c_3	RHΔpp6c/WT Ratio	RHΔpp6c/WT P value
TGGT1_254910-t26_1-p1	583	S	Cyclin_C domain-containing protein(predict) GN=TGGT1_254910	1	REDCEGSHDSQEAELASPGR	8	S17	3.89672e-10	7	2309.91	0.925	1.108	1.038	1.229	1.164	1.029
TGGT1_218730-t26_1-p1	136	S	Putative transmembrane protein(predict) GN=TGGT1_218730	1	RLSGQFPESCLNSYPAQNFVR	6	S3	1.11365e-09	6	2550.16	1.085	1.134	0.9	1.159	1.145	0.961
TGGT1_218730-t26_1-p1	165	S	Putative transmembrane protein(predict) GN=TGGT1_218730	0.997	TETSRELLQSVR	2	S4	0.00323817	2	1498.73	1.548	0.66	0.732	1.325	0.971	1.354
TGGT1_246940-t26_1-p1	74	S	Gliding-associated protein 80(predict) GN=TGGT1_246940	1	AEDLGEAPLSRPASIPVEMTTR	10	S14	1.18623e-07	4	2420.15	0.829	0.809	0.987			0.795
TGGT1_246940-t26_1-p1	70	S	Gliding-associated protein 80(predict) GN=TGGT1_246940	1	AEDLGEAPLSRPASIPVEMTTR	6	S10	5.71557e-07	6	2500.12	1.246	1.223	1.006	0.957	0.668	0.725
TGGT1_246940-t26_1-p1	107	S	Gliding-associated protein 80(predict) GN=TGGT1_246940	1	DHIELPEDEEENGFEGEEEPEEEVSEKEAPDEIEAPSPR	14	S25	9.8478e-12	5	4544.88	1.192	1.154	1.245	0.318	0.787	0.95
TGGT1_246940-t26_1-p1	119	S	Gliding-associated protein 80(predict) GN=TGGT1_246940	1	DHIELPEDEEENGFEGEEEPEEEVSEKEAPDEIEAPSPR	4	S37	5.21042e-12	3	4624.84	1.303	1.078	0.373	1.258		1.02
TGGT1_246940-t26_1-p1	193	S	Gliding-associated protein 80(predict) GN=TGGT1_246940	1	EASQEVQLVNR	8	S3	0.00163643	3	1352.62	1.261	0.846	1.126	1.116	0.932	0.918
TGGT1_246940-t26_1-p1	128	T	Gliding-associated protein 80(predict) GN=TGGT1_246940	1	EEEAPDTPPMK	4	T7	0.00476454	4	1323.52	0.89	1.086	1.084	0.932	1.135	1.385
TGGT1_246940-t26_1-p1	181	T	Gliding-associated protein 80(predict) GN=TGGT1_246940	1	EEVEVPPRPAPHAEGEKLPTPPGSEQPSR	11	T20	0.000336275	2	3197.53	1.177	0.733	0.836			0.426
TGGT1_246940-t26_1-p1	185	S	Gliding-associated protein 80(predict) GN=TGGT1_246940	1	EEVEVPPRPAPHAEGEKLPTPPGSEQPSREASQEVQLVNR	7	S24	8.23888e-05	7	4611.1	1.428	0.366	0.352
TGGT1_246940-t26_1-p1	189	S	Gliding-associated protein 80(predict) GN=TGGT1_246940	0.988	EEVEVPPRPAPHAEGEKLPTPPGSEQPSREASQEVQLVNR	4	S28	8.23888e-05	7	4611.1	1.428	0.366	0.352
TGGT1_246940-t26_1-p1	298	T	Gliding-associated protein 80(predict) GN=TGGT1_246940	1	EGSVSDSLPTAPHTPR	6	T14	1.04421e-05	9	1730.77	1.154	1.098	0.859	1.318	0.863	1.102
TGGT1_246940-t26_1-p1	287	S	Gliding-associated protein 80(predict) GN=TGGT1_246940	1	EGSVSDSLPTAPHTPR	4	S3	0.000421367	1	1890.71		0.993	0.499
TGGT1_246940-t26_1-p1	289	S	Gliding-associated protein 80(predict) GN=TGGT1_246940	1	EGSVSDSLPTAPHTPR	1	S5	0.000421367	1	1890.71		0.993	0.499
TGGT1_246940-t26_1-p1	291	S	Gliding-associated protein 80(predict) GN=TGGT1_246940	1	EGSVSDSLPTAPHTPR	1	S7	0.000421367	1	1890.71		0.993	0.499
TGGT1_246940-t26_1-p1	304	S	Gliding-associated protein 80(predict) GN=TGGT1_246940	1	GRFSDDDMAR	15	S4	0.000250028	12	1249.47	1.177	1.086	0.979	1.047	0.992	0.908
TGGT1_246940-t26_1-p1	220	S	Gliding-associated protein 80(predict) GN=TGGT1_246940	1	TPSPERVPIPEPR	3	S3	3.45442e-05	3	1554.77	1.194	1.022	1.244	1.001	0.534	0.878
TGGT1_219710-t26_1-p1	148	S	hypothetical protein GN=TGGT1_219710	1	GEAGEHGGEGEENPLLSLLSFDGSGSFPR	6	S24	7.05117e-10	5	3025.32							0.941	1.25	1.147	0.897	0.89	0.884
TGGT1_219710-t26_1-p1	144	S	hypothetical protein GN=TGGT1_219710	1	GEAGEHGGEGEENPLLSLLSFDGSGSFPR	2	S20	1.96535e-06	2	3105.29							0.941	1.25	1.147	0.897	0.89	0.884
TGGT1_219710-t26_1-p1	1554	S	hypothetical protein GN=TGGT1_219710	1	QNSLSAETVDSMR	12	S3	8.23888e-05	12	1517.63	0.834	1.254	0.901	1.427	1.274	0.935	0.941	1.25	1.147	0.897	0.89	0.884	0.886	1.003	0.786	1.591	1.431	1.058	1.525	0.0429916
TGGT1_219710-t26_1-p1	1702	S	hypothetical protein GN=TGGT1_219710	1	SETGGDVGGAGER	6	S1	0.00018879	6	1271.49	1.134	1.15	1.128	0.845	0.854	0.825	0.941	1.25	1.147	0.897	0.89	0.884	1.205	0.92	0.983	0.942	0.96	0.933	0.912	0.35507
TGGT1_288670-t26_1-p1	762	S	hypothetical protein GN=TGGT1_288670	1	AASEEENKPSEPSVGQDPGVAGQAPASGR	3	S3	1.9064e-08	2	2902.29
TGGT1_288670-t26_1-p1	902	S	hypothetical protein GN=TGGT1_288670	1	ELGSDAEAGR	1	S4	0.0907053	1	1084.43
TGGT1_253560-t26_1-p1	1104	S	hypothetical protein GN=TGGT1_253560	0.994	SETSPAGLTHQNSQIDYEASRPPDLSVR	2	S4	0.000280014	3	3135.44			0.888	2.073	1.988	1.275
TGGT1_253560-t26_1-p1	729	S	hypothetical protein GN=TGGT1_253560	1	SISPKPR	7	S3	0.0379933	6	864.434	0.651	0.682	0.628	2.205	2.206	1.849
TGGT1_253560-t26_1-p1	727	S	hypothetical protein GN=TGGT1_253560	1	SISPKPR	7	S1	0.0828912	4	944.4	0.901	1.007	0.916	1.324	1.452	1.264
TGGT1_253560-t26_1-p1	1660	S	hypothetical protein GN=TGGT1_253560	1	THSAPASAIAGR	1	S3	0.0942894	1	1218.56	0.731	0.78	0.744			1.741
TGGT1_278020-t26_1-p1	208	S	Putative trichohyalin(predict) GN=TGGT1_278020	1	SSSLEDASEEVFSSQNAPTAR	1	S8	0.0013494	1	2291.97		0.572	0.931
TGGT1_278020-t26_1-p1	796	T	Putative trichohyalin(predict) GN=TGGT1_278020	0.993	TRTPEDEEEDASGR	2	T3	0.00665917	2	1671.65	1.044				0.932
TGGT1_210360-t26_1-p1	9	S	DEAD (Asp-Glu-Ala-Asp) box polypeptide 41 family protein GN=TGGT1_210360	0.994	ASSPSPSEGGEASGAPR	3	S3	1.78914e-05	4	1623.66	0.916	0.858	1.021			0.353
TGGT1_210360-t26_1-p1	85	S	DEAD (Asp-Glu-Ala-Asp) box polypeptide 41 family protein GN=TGGT1_210360	1	EEAGRASEDEEDEK	8	S7	5.72613e-05	6	1673.62	1.024	1.155	1.243	0.931	0.628	0.972
TGGT1_289050-t26_1-p1	1649	S	putative FIKK kinase GN=TGGT1_289050	1	AAPTVLGDRPQSPSALHR	3	S12	7.27179e-05	3	1952.97	1.287	0.984	1	0.912	0.817	1.125
TGGT1_289050-t26_1-p1	1055	S	putative FIKK kinase GN=TGGT1_289050	1	AQLNSSEQSGLLTTWEEAHRPLSPR	4	S23	5.44243e-07	3	2887.37	0.728	0.88	1.263		0.878	1.185
TGGT1_289050-t26_1-p1	2220	S	putative FIKK kinase GN=TGGT1_289050	1	KKSGEPSEFSHPATDK	4	S3	2.3596e-09	4	1824.82	0.772	1.163	0.985	1.617	1.23	0.986
TGGT1_289050-t26_1-p1	896	S	putative FIKK kinase GN=TGGT1_289050	1	SQSMEPTR	3	S3	0.045085	3	1015.39	0.971	1.085	1.276	1.011	0.852	0.903
TGGT1_219320-t26_1-p1	166	T	acid phosphatase GAP50 GN=TGGT1_219320	1	LAPADATEAAAAENHGYPK	3	T7	1.21894e-07	3	1976.87							1.061	1.081	1.036	0.916	1.054	0.913
TGGT1_229350-t26_1-p1	396	S	HEAT repeat-containing protein GN=TGGT1_229350	1	FASGDANAK	4	S3	0.00346539	4	960.382	1.28	0.974	1.228	0.821	0.863	0.642
TGGT1_229350-t26_1-p1	87	S	HEAT repeat-containing protein GN=TGGT1_229350	1	SPVSPVASR	4	S4	0.0554122	4	979.461	0.738	0.766	0.691
TGGT1_211410-t26_1-p1	340	S	translation initiation factor sui1 protein GN=TGGT1_211410	0.997	SESPMAAPATLSTEAMDEYFR	14	S3	5.33681e-09	8	2383.98	0.962	1.038	0.892	1.587	1.239	1.044
TGGT1_209000-t26_1-p1	4530	S	HECT-domain (ubiquitin-transferase) domain-containing protein GN=TGGT1_209000	1	AASDAMSESLR	1	S3	0.00221325	1	1217.49	1.035	1.25	1.05	0.435	1.111	1.171
TGGT1_209000-t26_1-p1	10610	S	HECT-domain (ubiquitin-transferase) domain-containing protein GN=TGGT1_209000	0.991	DSSFRLPAQGDASAPFPR	1	S3	0.00018879	1	1998.91
TGGT1_209000-t26_1-p1	8243	S	HECT-domain (ubiquitin-transferase) domain-containing protein GN=TGGT1_209000	1	EEREESVEEEEK	6	S6	0.0221573	2	1601.62	1.053	1.097	1.033	0.603	0.622
TGGT1_209000-t26_1-p1	3325	S	HECT-domain (ubiquitin-transferase) domain-containing protein GN=TGGT1_209000	1	ELEHDEASPSTSEDHR	3	S8	0.00783736	3	1998.71	0.73	0.785	0.68
TGGT1_209000-t26_1-p1	3327	S	HECT-domain (ubiquitin-transferase) domain-containing protein GN=TGGT1_209000	0.992	ELEHDEASPSTSEDHR	3	S10	0.00783736	3	1998.71	0.73	0.785	0.68
TGGT1_209000-t26_1-p1	11125	S	HECT-domain (ubiquitin-transferase) domain-containing protein GN=TGGT1_209000	1	ESDDILHHNFGLGSR	3	S14	0.040522	3	1776.77	1.076	1.056	1.144	1.355	0.897	0.64
TGGT1_209000-t26_1-p1	11422	S	HECT-domain (ubiquitin-transferase) domain-containing protein GN=TGGT1_209000	0.98	ETGALPHGASTISDTEK	1	S13	0.00134238	3	1793.8	0.646	0.626	0.935
TGGT1_209000-t26_1-p1	225	S	HECT-domain (ubiquitin-transferase) domain-containing protein GN=TGGT1_209000	1	GDSAWEGHAPDSPR	7	S12	6.63056e-05	7	1561.61	1.019	1.205	1.385	0.607	0.61	0.841
TGGT1_209000-t26_1-p1	4297	S	HECT-domain (ubiquitin-transferase) domain-containing protein GN=TGGT1_209000	1	HASLTHAPLEHLR	1	S3	2.13247e-06	2	1561.76	1.228	0.963	1.013	0.948	0.951	1.135
TGGT1_209000-t26_1-p1	6978	T	HECT-domain (ubiquitin-transferase) domain-containing protein GN=TGGT1_209000	1	KGTDDEVDTDTGPEPR	6	T3	5.68455e-07	6	1811.73	1.247	1.121	1.085	0.924	0.727	0.754
TGGT1_209000-t26_1-p1	7320	S	HECT-domain (ubiquitin-transferase) domain-containing protein GN=TGGT1_209000	1	LGIGHSQLQELIQSR	6	S14	3.27753e-06	6	1758.89	1.117	0.731			0.765
TGGT1_209000-t26_1-p1	533	S	HECT-domain (ubiquitin-transferase) domain-containing protein GN=TGGT1_209000	1	LLSLHVASGGLSAPSSGSVDDR	2	S3	0.000745369	2	2205.05
TGGT1_209000-t26_1-p1	4454	S	HECT-domain (ubiquitin-transferase) domain-containing protein GN=TGGT1_209000	0.994	LLSNGTTALDFFGSQPTTPSSPR	5	S21	5.89824e-06	6	2475.14	0.774	1.048	0.797			0.811
TGGT1_209000-t26_1-p1	4365	S	HECT-domain (ubiquitin-transferase) domain-containing protein GN=TGGT1_209000	1	LTSAESALR	4	S3	0.00229544	4	1027.48	0.532	0.824	0.671	1.638	1.921	2.548
TGGT1_209000-t26_1-p1	1417	S	HECT-domain (ubiquitin-transferase) domain-containing protein GN=TGGT1_209000	0.997	RASLTGQHAAFWASNDSLPAAR	4	S3	5.63523e-09	3	2407.13	1.256	1.366	0.582	1.045	0.982	0.978
TGGT1_209000-t26_1-p1	4561	S	HECT-domain (ubiquitin-transferase) domain-containing protein GN=TGGT1_209000	1	RNSAGEIPR	6	S3	0.00115964	6	1079.5	0.917	0.846	1.13	1.271	1.328	1.278
TGGT1_209000-t26_1-p1	665	S	HECT-domain (ubiquitin-transferase) domain-containing protein GN=TGGT1_209000	1	RYGEEADEDSGDEEDEDDDVFR	3	S10	2.9078e-06	3	2671.94	0.853	0.51	0.829
TGGT1_209000-t26_1-p1	150	S	HECT-domain (ubiquitin-transferase) domain-containing protein GN=TGGT1_209000	1	SVASPSGISRPHLDLLPASDR	4	S4	0.000454194	4	2255.12	0.67	1.037	0.486
TGGT1_209000-t26_1-p1	7667	S	HECT-domain (ubiquitin-transferase) domain-containing protein GN=TGGT1_209000	1	TETTLPVSDR	6	S8	0.0125999	3	1198.54	1.013	1.158	0.999	0.591	0.672
TGGT1_209000-t26_1-p1	7671	S	HECT-domain (ubiquitin-transferase) domain-containing protein GN=TGGT1_209000	1	TETTLPVSDRESAVSR	3	S12	0.00471503	3	1907.81	1.334	1.145	0.668	0.646	0.942	1.547
TGGT1_209000-t26_1-p1	4074	S	HECT-domain (ubiquitin-transferase) domain-containing protein GN=TGGT1_209000	1	TPATGALSLTSPASPGAEQGR	3	S14	2.51055e-06	3	2048.96	0.876	0.808	0.499
TGGT1_209000-t26_1-p1	7084	T	HECT-domain (ubiquitin-transferase) domain-containing protein GN=TGGT1_209000	1	TQGGSVPPLVSDFGPSFTPPDTVSR	6	T18	1.06737e-10	5	2625.22	0.212	1.114	0.679	1.981	1.661	2.586
TGGT1_297245-t26_1-p1	51	S	transporter, major facilitator family protein GN=TGGT1_297245	1	HCVSPSSGTLPSSSSPSVSSCALR	1	S15	8.22954e-07	3	2527.1	0.893	0.58	0.713				0.925	1.065	0.958		0.786		0.965	0.545	0.744
TGGT1_202830-t26_1-p1	111	S	putative Elicitor-responsive protein GN=TGGT1_202830	1	TNVDDHGNKSPCWNQAFK	2	S10	2.18418e-08	2	2197.91	1.101	0.704	0.767	0.901			1.571	1.092	1.506	0.353	0.579	0.558	0.701	0.645	0.509	2.552			4.127
TGGT1_245500-t26_1-p1	739	S	dipeptidyl peptidase iv (dpp iv) n-terminal region domain-containing protein GN=TGGT1_245500	1	EEEWSEDEHAGSTCVEGGAR	11	S5	3.84623e-08	6	2314.86	0.946	1.203	0.897	0.503		1.097
TGGT1_245500-t26_1-p1	579	S	dipeptidyl peptidase iv (dpp iv) n-terminal region domain-containing protein GN=TGGT1_245500	1	HALHSDLLSDEDSEAK	4	S9	2.01653e-05	4	1846.79	0.823	1.078	0.775			0.655
TGGT1_210430-t26_1-p1	116	S	DnaJ domain-containing protein GN=TGGT1_210430	1	AASSSDFAFRSPSPLSPR	3	S11	0.00135646	3	2119.83	0.665	1.033	0.995	1.223	1.586	1.601
TGGT1_210430-t26_1-p1	118	S	DnaJ domain-containing protein GN=TGGT1_210430	1	AASSSDFAFRSPSPLSPR	3	S13	0.00135646	3	2119.83	0.665	1.033	0.995	1.223	1.586	1.601
TGGT1_210430-t26_1-p1	121	S	DnaJ domain-containing protein GN=TGGT1_210430	1	AASSSDFAFRSPSPLSPR	3	S16	0.00135646	3	2119.83	0.665	1.033	0.995	1.223	1.586	1.601
TGGT1_210430-t26_1-p1	1341	S	DnaJ domain-containing protein GN=TGGT1_210430	1	AFSQLSPR	6	S6	0.00724255	6	985.45	0.871	0.997	0.952	1.024	1.271	1.76
TGGT1_210430-t26_1-p1	577	S	DnaJ domain-containing protein GN=TGGT1_210430	1	EASAGTSFAR	6	S3	0.00504636	6	1076.44	0.524	0.758	0.648	2.226	1.773	2.374
TGGT1_210430-t26_1-p1	599	S	DnaJ domain-containing protein GN=TGGT1_210430	1	ELSLSAETEGGAPPQGGER	5	S3	0.000108065	6	1964.86	1.11	0.78	0.775	1.556	1.546	1.31
TGGT1_210430-t26_1-p1	1712	S	DnaJ domain-containing protein GN=TGGT1_210430	1	EVLSSPK	3	S5	0.0680596	3	839.391			0.863	1.59	2.149	1.643
TGGT1_210430-t26_1-p1	1291	T	DnaJ domain-containing protein GN=TGGT1_210430	1	KESGQAGVLPETPGDR	1	T12	0.000272566	1	1720.79	0.921	0.851			1.335	1.524
TGGT1_210430-t26_1-p1	1885	S	DnaJ domain-containing protein GN=TGGT1_210430	0.968	KSTLRESESASSLPATPQER	1	S7	0.138976	1	2254.07	1.05	0.779	0.627	1.449	1.868	1.613
TGGT1_210430-t26_1-p1	1347	S	DnaJ domain-containing protein GN=TGGT1_210430	1	SAGSGAFSR	2	S4	0.0024182	2	919.367	0.868	0.798	0.788	2.036	1.353	1.613
TGGT1_210430-t26_1-p1	1994	T	DnaJ domain-containing protein GN=TGGT1_210430	1	VSDAHVTPR	6	T7	0.000134233	6	1061.48	0.873	0.831	1.087	1.753	1.227	1.176
TGGT1_264030-t26_1-p1	117	S	putative aminotransferase GN=TGGT1_264030	1	HRSHLADDVDMENR	7	S3	1.00102e-06	7	1774.73	0.897	0.964	0.868	1.447	1.202	1.642
TGGT1_224850-t26_1-p1	337	S	putative polyadenylate binding protein GN=TGGT1_224850	1	EGEDSGAEEEKEEEGQK	43	S5	2.91424e-08	9	1959.73	1.039	1.163	1.102	0.928	0.951	0.932	0.76	0.867	0.683	1.637	1.307	1.145	1.367	1.341	1.613	0.567	0.728	0.814	0.488	0.00401324
TGGT1_224850-t26_1-p1	287	S	putative polyadenylate binding protein GN=TGGT1_224850	1	FGSITSLVVR	5	S3	0.000737519	5	1158.59	0.902	0.908		1.652		1.193	0.76	0.867	0.683	1.637	1.307	1.145	1.187	1.047		1.009		1.042	0.918	0.325813
TGGT1_265530-t26_1-p1	74	S	RNA recognition motif-containing protein GN=TGGT1_265530	1	GCEEENGREDVEKPEESNEEKGEDAER	1	S17	3.72757e-05	1	3230.27	1.135	0.663		0.931			0.988	1.26	1.33	0.714	0.798	0.825	1.149	0.526		1.304			1.557
TGGT1_265530-t26_1-p1	207	S	RNA recognition motif-containing protein GN=TGGT1_265530	1	IFVGGVNPSLSESDVEK	5	S13	2.01955e-06	5	1856.87	0.924	0.803	0.856		0.856		0.988	1.26	1.33	0.714	0.798	0.825	0.935	0.637	0.644		1.073		1.453
TGGT1_265530-t26_1-p1	471	S	RNA recognition motif-containing protein GN=TGGT1_265530	1	TASPGTAPATSAGYSSGYSPVR	6	S19	3.69037e-10	12	2164.95	1.371	1.086	0.99	0.802	0.857	0.732	0.988	1.26	1.33	0.714	0.798	0.825	1.388	0.862	0.744	1.123	1.074	0.887	1.03	0.776333
TGGT1_202950-t26_1-p1	133	S	Chromosome III, complete sequence, related(predict) GN=TGGT1_202950	1	HSSAASTVFK	2	S3	1.25634e-05	2	1114.49	0.601	0.831	0.773				1.201	0.674	1.081		0.746		0.5	1.233	0.715
TGGT1_243250-t26_1-p1	20	S	myosin H GN=TGGT1_243250	1	KYSAVELGDYLVGSPVFIR	3	S3	1.09802e-06	3	2193.1							1.188	0.986	0.563	0.779	1.462	1.243
TGGT1_287180-t26_1-p1	1450	T	Dna polymerase phi subunit(predict) GN=TGGT1_287180	1	ATPTGGLHQHIADK	5	T2	0.00104975	5	1525.72	1.09	0.932	1.061	1.189	1.123	1.053	0.974	0.936	0.983	1.031	1.07	1.171	1.119	0.996	1.079	1.153	1.05	0.899	0.971	0.699997
TGGT1_287180-t26_1-p1	1071	S	Dna polymerase phi subunit(predict) GN=TGGT1_287180	1	ETSEAAEAGEVGEGSPPKR	6	S15	2.98157e-09	6	1980.85	1.033	0.973	1.037	1.039	1.209	1.223	0.974	0.936	0.983	1.031	1.07	1.171	1.061	1.04	1.055	1.008	1.13	1.044	1.008	0.846359
TGGT1_287180-t26_1-p1	1316	S	Dna polymerase phi subunit(predict) GN=TGGT1_287180	1	RGDSEDSEEGESDGESGERPK	2	S4	1.80545e-08	2	2491.82	0.817	1.345	1.333	0.592	0.901	0.874	0.974	0.936	0.983	1.031	1.07	1.171	0.839	1.437	1.356	0.574	0.842	0.746	0.595	0.0694864
TGGT1_287180-t26_1-p1	1319	S	Dna polymerase phi subunit(predict) GN=TGGT1_287180	1	RGDSEDSEEGESDGESGERPK	2	S7	1.80545e-08	2	2491.82	0.817	1.345	1.333	0.592	0.901	0.874	0.974	0.936	0.983	1.031	1.07	1.171	0.839	1.437	1.356	0.574	0.842	0.746	0.595	0.0694864
TGGT1_287180-t26_1-p1	1324	S	Dna polymerase phi subunit(predict) GN=TGGT1_287180	1	RGDSEDSEEGESDGESGERPK	2	S12	1.80545e-08	2	2491.82	0.817	1.345	1.333	0.592	0.901	0.874	0.974	0.936	0.983	1.031	1.07	1.171	0.839	1.437	1.356	0.574	0.842	0.746	0.595	0.0694864
TGGT1_287180-t26_1-p1	2053	T	Dna polymerase phi subunit(predict) GN=TGGT1_287180	1	SETGDEANDAHAPSK	12	T3	6.69973e-08	11	1608.62	0.983	1.159	1.04	1.086	0.939	1.106	0.974	0.936	0.983	1.031	1.07	1.171	1.009	1.238	1.058	1.053	0.878	0.944	0.87	0.164148
TGGT1_257770-t26_1-p1	1597	S	histone lysine methyltransferase SET2 GN=TGGT1_257770	1	VIDDHSWESCALVEDDPNSGDESEVGK	3	S19	3.49871e-11	3	3069.23	0.643	0.894	0.662
TGGT1_292020-t26_1-p1	7352	S	GCC2 and GCC3 domain-containing protein GN=TGGT1_292020	1	EESGSEAPLISPSASSLASPR	2	S11	0.0138155	2	2231.95	0.834	1.054		0.742			1.671	1.24	1.319	0.488	0.499	0.423	0.499	0.85		1.52			2.254
TGGT1_292020-t26_1-p1	7360	S	GCC2 and GCC3 domain-containing protein GN=TGGT1_292020	0.986	EESGSEAPLISPSASSLASPR	1	S19	0.0138155	2	2231.95	0.834	1.054		0.742			1.671	1.24	1.319	0.488	0.499	0.423	0.499	0.85		1.52			2.254
TGGT1_292020-t26_1-p1	7408	S	GCC2 and GCC3 domain-containing protein GN=TGGT1_292020	1	LGPLTGPRPPPPVGEAAPAEAPSPSPR	4	S25	6.00219e-12	4	2695.36	0.99	1.028	0.905	1.149	0.753		1.671	1.24	1.319	0.488	0.499	0.423	0.592	0.829	0.686	2.355	1.509		2.751	0.0173226
TGGT1_292020-t26_1-p1	7310	S	GCC2 and GCC3 domain-containing protein GN=TGGT1_292020	1	RESPTPSR	4	S3	0.0481635	4	1009.45	1.262	1.055	1.136	0.885	0.976	0.538	1.671	1.24	1.319	0.488	0.499	0.423	0.755	0.851	0.861	1.814	1.956	1.272	2.044	0.00734324
TGGT1_292020-t26_1-p1	7373	S	GCC2 and GCC3 domain-containing protein GN=TGGT1_292020	1	RGSQSSDLGGR	7	S3	0.00968648	4	1199.52	1.056	0.944	1.157	1.024	0.971	1.194	1.671	1.24	1.319	0.488	0.499	0.423	0.632	0.761	0.877	2.098	1.946	2.823	3.025	0.00173288
TGGT1_292020-t26_1-p1	7365	S	GCC2 and GCC3 domain-containing protein GN=TGGT1_292020	1	SLSPLTER	5	S3	0.0554122	5	982.461	1.12	0.885	0.95	1.171	1.312	1.194	1.671	1.24	1.319	0.488	0.499	0.423	0.67	0.714	0.72	2.4	2.629	2.823	3.732	1.4717e-05
TGGT1_292020-t26_1-p1	7332	T	GCC2 and GCC3 domain-containing protein GN=TGGT1_292020	1	SVTPEPSDSVGR	1	T3	0.0307008	1	1310.56	0.902	1.001	0.997	1.271	1.332	1.25	1.671	1.24	1.319	0.488	0.499	0.423	0.54	0.807	0.756	2.605	2.669	2.955	3.913	0.00045314
TGGT1_292020-t26_1-p1	7288	S	GCC2 and GCC3 domain-containing protein GN=TGGT1_292020	1	TLSPLLDR	9	S3	0.0388916	5	994.497	1.035	0.9	1.039	1.419	1.153	1.084	1.671	1.24	1.319	0.488	0.499	0.423	0.619	0.726	0.788	2.908	2.311	2.563	3.648	0.000183185
TGGT1_292020-t26_1-p1	7300	S	GCC2 and GCC3 domain-containing protein GN=TGGT1_292020	1	TLSPLLDREPPVVESEGSVGER	1	S15	1.51364e-06	1	2526.15	0.684	1.016	0.817		1.355	1.578	1.671	1.24	1.319	0.488	0.499	0.423	0.409	0.819	0.619		2.715	3.73	5.234	0.00981122
TGGT1_292020-t26_1-p1	7303	S	GCC2 and GCC3 domain-containing protein GN=TGGT1_292020	1	TLSPLLDREPPVVESEGSVGER	1	S18	1.51364e-06	1	2526.15	0.684	1.016	0.817		1.355	1.578	1.671	1.24	1.319	0.488	0.499	0.423	0.409	0.819	0.619		2.715	3.73	5.234	0.00981122
TGGT1_319670-t26_1-p1	121	S	Kinase phosphorylation protein(predict) GN=TGGT1_319670	1	AAGGDSEERPK	9	S6	0.000156216	9	1196.49	0.793	1.316	1.646	0.5	0.692	0.54
TGGT1_319670-t26_1-p1	348	S	Kinase phosphorylation protein(predict) GN=TGGT1_319670	0.991	RLSGTSSVEYPHHSR	11	S3	9.41678e-06	11	1792.81	0.994	1.136	1.096	1.143	0.881	1.001
TGGT1_319670-t26_1-p1	205	S	Kinase phosphorylation protein(predict) GN=TGGT1_319670	1	RQPSGDTVQHAAVQAR	8	S4	4.79667e-06	10	1800.85	0.971	1.047	1.148	1.119	0.914	1.15
TGGT1_319670-t26_1-p1	328	S	Kinase phosphorylation protein(predict) GN=TGGT1_319670	1	SALSPDGR	9	S4	0.0305265	9	882.372	1.039	1.093	1.041	1.131	1.111	0.903
TGGT1_267660-t26_1-p1	86	S	hypothetical protein GN=TGGT1_267660	1	ALSPAVSGR	2	S3	0.113774	2	937.45	1.095	1.06	1.097	0.973	1.01	0.953
TGGT1_267660-t26_1-p1	30	T	hypothetical protein GN=TGGT1_267660	1	YDADKNDYYTDDETR	6	T10	3.07386e-07	6	1963.72	1.108	1.108	1.318	0.82	0.615	0.801
TGGT1_230590-t26_1-p1	471	S	chitobiosyldiphosphodolichol beta-mannosyltransferase GN=TGGT1_230590	1	LADHSEGDCETSEGLSSDPDSQR	1	S5	0.00095006	1	2571.98	0.907	0.792	1.128	1.091		1.103
TGGT1_230590-t26_1-p1	420	S	chitobiosyldiphosphodolichol beta-mannosyltransferase GN=TGGT1_230590	1	LPSDFESASR	2	S3	0.00418151	2	1188.49	0.809	0.766	0.614
TGGT1_230590-t26_1-p1	534	S	chitobiosyldiphosphodolichol beta-mannosyltransferase GN=TGGT1_230590	1	NTEHLGQQPHSPR	5	S11	2.89203e-06	5	1580.7	1.031	1.007	1.295	0.987	0.825	0.944
TGGT1_215950-t26_1-p1	1699	T	Tc5 transposase DNA-binding domain protein(predict) GN=TGGT1_215950	1	ADTLEETPGAER	1	T3	0.00220175	1	1368.57	0.769	0.735	0.863	1.519	1.974	1.718
TGGT1_215950-t26_1-p1	634	S	Tc5 transposase DNA-binding domain protein(predict) GN=TGGT1_215950	1	ATPGLGPAPDGAASGAEAGPAR	2	S14	6.72087e-06	2	1970.9	0.91		0.626		1.604
TGGT1_215950-t26_1-p1	1466	S	Tc5 transposase DNA-binding domain protein(predict) GN=TGGT1_215950	1	TETPEGTGLASPVASDGR	5	S11	0.00195327	5	1824.8	1.118	0.927	0.699	1.216	1.421	1.56
TGGT1_215950-t26_1-p1	1570	S	Tc5 transposase DNA-binding domain protein(predict) GN=TGGT1_215950	1	VSSAPATAGDRGSEHGDR	5	S13	0.00169717	5	1849.78	0.806	1.047	0.83			0.644
TGGT1_225160-t26_1-p1	391	S	Putative transmembrane protein(predict) GN=TGGT1_225160	1	KLDQLSEPEISHSDTQ	2	S6	0.0169059	1	1906.84	0.861	0.852			1.403	1.613	1.305	1.017	1.391	0.748	0.42	0.956	0.66	0.838			3.34	1.687	3.356	0.0849675
TGGT1_225160-t26_1-p1	58	S	Putative transmembrane protein(predict) GN=TGGT1_225160	1	IRPSGEGAGNK	1	S4	0.144422	1	1165.54	0.723	0.826	0.918	1.214	2.041	1.706	1.305	1.017	1.391	0.748	0.42	0.956	0.554	0.812	0.66	1.623	4.86	1.785	4.081	0.0249534
TGGT1_225160-t26_1-p1	69	S	Putative transmembrane protein(predict) GN=TGGT1_225160	1	VTHSQSEPHFGGPHAIEATLQAAR	17	S4	2.39057e-11	11	2621.23	0.775	0.987	1.107	1.629	1.383	0.953	1.305	1.017	1.391	0.748	0.42	0.956	0.594	0.971	0.796	2.178	3.293	0.997	2.74	0.0728091
TGGT1_225160-t26_1-p1	71	S	Putative transmembrane protein(predict) GN=TGGT1_225160	1	VTHSQSEPHFGGPHAIEATLQAAR	5	S6	7.61666e-06	6	2701.19	0.891	0.759	0.933	1.536	1.462	1.664	1.305	1.017	1.391	0.748	0.42	0.956	0.683	0.746	0.671	2.053	3.481	1.741	3.464	0.00478992
TGGT1_309890-t26_1-p1	210	S	Hydrolase(predict) GN=TGGT1_309890	0.997	SSVSHETAPSSPK	1	S11	2.27634e-06	1	1393.6	0.721	0.652	0.825
TGGT1_251630-t26_1-p1	196	S	slc30a2 protein GN=TGGT1_251630	1	GGAAKPPSAFSSLVSEMK	1	S8	0.0738938	1	1923.83	0.717	0.622	0.86
TGGT1_251630-t26_1-p1	200	S	slc30a2 protein GN=TGGT1_251630	1	GGAAKPPSAFSSLVSEMK	1	S12	0.0738938	1	1923.83	0.717	0.622	0.86
TGGT1_251630-t26_1-p1	724	S	slc30a2 protein GN=TGGT1_251630	1	LEEDMDSERNYENMNLR	9	S7	3.49218e-05	6	2237.88	1.06	0.602	0.714	1.984	1.555	1.621
TGGT1_251630-t26_1-p1	634	S	slc30a2 protein GN=TGGT1_251630	1	NLQASSSSPEKPEESPASR	7	S15	4.65306e-08	15	2080.92	0.917	1.099	1.325	0.786	1.001	0.958
TGGT1_251630-t26_1-p1	637	S	slc30a2 protein GN=TGGT1_251630	1	NLQASSSSPEKPEESPASRASQAGR	2	S18	0.00569115	1	2731.17	0.673	0.988			1.544	1.63
TGGT1_251630-t26_1-p1	640	S	slc30a2 protein GN=TGGT1_251630	1	NLQASSSSPEKPEESPASRASQAGR	2	S21	0.00569115	1	2731.17	0.673	0.988			1.544	1.63
TGGT1_251630-t26_1-p1	448	S	slc30a2 protein GN=TGGT1_251630	1	RESCCEADR	9	S3	0.000280014	9	1262.43	0.902	1.137	1.199	1.042	1.165	0.793
TGGT1_251630-t26_1-p1	264	S	slc30a2 protein GN=TGGT1_251630	1	SNSSSMQTAEGR	8	S3	0.000873323	7	1334.5	0.897	1.1	1.072	1.238	1.097	1.101
TGGT1_251630-t26_1-p1	215	S	slc30a2 protein GN=TGGT1_251630	1	SRSPSDPDSSSRPCASFLR	25	S3	0.000122418	11	2188.94	1.052	0.948	0.961	1.21	1.17	1.297
TGGT1_251630-t26_1-p1	217	S	slc30a2 protein GN=TGGT1_251630	1	SRSPSDPDSSSRPCASFLR	10	S5	0.00440558	10	2268.91	1.147	0.83	1.042	1.02	1.235	1.258
TGGT1_251630-t26_1-p1	213	S	slc30a2 protein GN=TGGT1_251630	1	SRSPSDPDSSSRPCASFLR	10	S1	0.0050728	5	2348.88	1.509	0.913	1.053	0.79	0.772	0.742
TGGT1_251630-t26_1-p1	608	S	slc30a2 protein GN=TGGT1_251630	1	VHSHGIGQVHAHSCCGEETFEPLR	9	S13	1.95045e-09	9	2824.21	1.589	1.01	0.893	0.719	0.855	0.661
TGGT1_288740-t26_1-p1	119	S	putative L-asparaginase GN=TGGT1_288740	1	RTNTQNSLDFEGAALHISPAAAPVTAPGADISGDK	2	S7	2.1441e-06	2	3652.67
TGGT1_233020-t26_1-p1	105	S	Not1 N-terminal domain, CCR4-Not complex component protein GN=TGGT1_233020	1	AFSKEGLAAK	5	S3	0.0461774	5	1101.53	0.952	1.04	1.065	1.092	1.104	1.258	1.464	0.646	1.315	0.658		0.631	0.65	1.61	0.81	1.66		1.994	1.785	0.166397
TGGT1_233020-t26_1-p1	412	S	Not1 N-terminal domain, CCR4-Not complex component protein GN=TGGT1_233020	1	ATNEGETLSPHASGK	10	S9	1.58738e-05	10	1578.68	0.993	1.22	1.13	1.02	0.912	0.792	1.464	0.646	1.315	0.658		0.631	0.678	1.889	0.859	1.55		1.255	1.228	0.513856
TGGT1_233020-t26_1-p1	364	S	Not1 N-terminal domain, CCR4-Not complex component protein GN=TGGT1_233020	1	GADGGAASGALSPNGSSGGSSPGLLVAK	6	S12	6.84714e-08	2	2422.12	0.713	0.772	0.711				1.464	0.646	1.315	0.658		0.631	0.487	1.195	0.541
TGGT1_233020-t26_1-p1	478	S	Not1 N-terminal domain, CCR4-Not complex component protein GN=TGGT1_233020	1	GASEEKKDDGEEAR	22	S3	2.09477e-05	22	1600.65	1.067	1.183	1.112	0.96	0.777	0.93	1.464	0.646	1.315	0.658		0.631	0.729	1.831	0.846	1.459		1.474	1.292	0.421401
TGGT1_233020-t26_1-p1	276	S	Not1 N-terminal domain, CCR4-Not complex component protein GN=TGGT1_233020	1	GSQEASGAAGSPTSTASVPSFNSDR	3	S11	4.3877e-05	3	2448.03	0.955	0.608	0.618				1.464	0.646	1.315	0.658		0.631	0.652	0.941	0.47
TGGT1_233020-t26_1-p1	387	S	Not1 N-terminal domain, CCR4-Not complex component protein GN=TGGT1_233020	1	KGAERGSSGEAASPAAPSADASR	3	S7	7.60106e-09	3	2289.95	0.796	0.611	0.786				1.464	0.646	1.315	0.658		0.631	0.544	0.946	0.598
TGGT1_233020-t26_1-p1	388	S	Not1 N-terminal domain, CCR4-Not complex component protein GN=TGGT1_233020	1	KGAERGSSGEAASPAAPSADASR	3	S8	7.60106e-09	3	2289.95	0.796	0.611	0.786				1.464	0.646	1.315	0.658		0.631	0.544	0.946	0.598
TGGT1_233020-t26_1-p1	304	S	Not1 N-terminal domain, CCR4-Not complex component protein GN=TGGT1_233020	0.993	SRNSGALSAPAK	1	S1	0.0315888	1	1238.59	0.886	0.54	0.762				1.464	0.646	1.315	0.658		0.631	0.605	0.836	0.579
TGGT1_233020-t26_1-p1	492	S	Not1 N-terminal domain, CCR4-Not complex component protein GN=TGGT1_233020	1	SVPGREPEEEK	7	S1	0.0172808	7	1336.58	1.196	0.875	1.162	0.949	1.049	0.973	1.464	0.646	1.315	0.658		0.631	0.817	1.354	0.884	1.442		1.542	1.465	0.140134
TGGT1_218260-t26_1-p1	81	T	histone H3.3 GN=TGGT1_218260	1	EIAQDFKTDLR	1	T8	0.00783736	1	1415.66	0.759	0.611	0.721	2.101	2.404	1.406	1.021	1.243	1.031	1.039	0.822	0.868	0.743	0.492	0.699	2.022	2.925	1.62	3.396	0.00492588
TGGT1_246770-t26_1-p1	104	S	hypothetical protein GN=TGGT1_246770	1	SQTSCDAGAEDSPERR	1	S12	0.00017597	1	1845.71	0.831		0.929		1.078
TGGT1_292920-t26_1-p1	259	S	putative heat shock protein 75 GN=TGGT1_292920	1	SGSLEFLMK	5	S3	0.00196346	5	1091.48	1.304	1.187	1.222	0.609	0.523	0.609	0.921	0.903	0.883	1.239	1.228	1.067	1.416	1.315	1.384	0.492	0.426	0.571	0.362	0.000303833
TGGT1_226850-t26_1-p1	281	S	TBC domain-containing protein GN=TGGT1_226850	1	ASNMHEAQAVSPSSAASPVQADRPETAATGEK	1	S11	3.69427e-06	1	3275.46
TGGT1_253090-t26_1-p1	120	S	DEAD/DEAH box helicase domain-containing protein GN=TGGT1_253090	1	AQAGGALDGAASDVDSASSAK	4	S12	2.4512e-09	4	1928.82	1.301	0.859	0.749	1.363	1.195	1.205
TGGT1_253090-t26_1-p1	101	S	DEAD/DEAH box helicase domain-containing protein GN=TGGT1_253090	1	RRSDEAPGLR	12	S3	6.14509e-05	12	1236.58	0.96	0.984	0.967	1.564	0.996	1.272
TGGT1_238180-t26_1-p1	12	S	putative 26s proteasome regulatory complex subunit GN=TGGT1_238180	1	GSQSPAASPATNGDAGK	9	S4	2.87633e-06	14	1596.65	0.896	1.366	1.075	0.948	0.896	0.906	1.159	0.974	0.989	1.05	1.131	0.774	0.773	1.402	1.087	0.903	0.792	1.171	0.879	0.612332
TGGT1_218760-t26_1-p1	6	S	putative SNAP protein (soluble N-ethylmaleimide-sensitive factor Attachment Protein) GN=TGGT1_218760	1	GDSGAGADASAAQLSDIPELLR	16	S3	8.48403e-10	16	2194	0.894	0.891	0.953	1.548	1.253	1.476	1.087	1.02	1.004	0.917	0.969	1.084	0.822	0.874	0.949	1.688	1.293	1.362	1.642	0.00585016
TGGT1_288530-t26_1-p1	710	S	NOL1/NOP2/sun family protein GN=TGGT1_288530	1	SSEGSSPVSPK	3	S9	0.00178786	3	1141.48	1.17	1.343	0.952	0.715	0.793	0.863
TGGT1_248800-t26_1-p1	604	S	hypothetical protein GN=TGGT1_248800	1	REEARESLESSGHGR	7	S7	2.28519e-05	6	1779.78	0.833	1.014	0.831	1.48	1.387	1.556
TGGT1_248800-t26_1-p1	607	S	hypothetical protein GN=TGGT1_248800	0.997	REEARESLESSGHGR	1	S10	4.91809e-05	1	1859.74
TGGT1_248800-t26_1-p1	630	S	hypothetical protein GN=TGGT1_248800	1	SLSSSISSPSMADRPCSQLR	3	S1	0.00126745	4	2245.99	1.286	0.507	0.335	2.111	1.64	1.987
TGGT1_227660-t26_1-p1	29	S	putative DNA methyltransferase 2 GN=TGGT1_227660	1	RQSVEASQEGTR	16	S3	4.27881e-06	16	1427.63	1.003	0.928	1.132	1.088	1.165	1.177
TGGT1_227660-t26_1-p1	9	S	putative DNA methyltransferase 2 GN=TGGT1_227660	1	SREAALEVK	3	S1	0.087828	3	1082.52	0.732	0.683	0.783
TGGT1_225330-t26_1-p1	170	S	Cyclin-related protein, putative(predict) GN=TGGT1_225330	1	SVSTANSSSSDAFDEEQGEGSGVAEEEHTR	3	S21	1.29972e-11	3	3179.26	0.807	0.838	0.542
TGGT1_275640-t26_1-p1	406	T	Putative transmembrane protein(predict) GN=TGGT1_275640	0.995	QGSRDTAIGIPGFDDISPGTNR	1	T6	0.000190843	4	2354.08	0.831					1.535
TGGT1_275640-t26_1-p1	403	S	Putative transmembrane protein(predict) GN=TGGT1_275640	0.99	QGSRDTAIGIPGFDDISPGTNR	1	S3	0.00365099	1	2355.06	0.939	0.852	0.502			1.6
TGGT1_261490-t26_1-p1	1501	S	hypothetical protein GN=TGGT1_261490	1	DRDSPEPHGR	3	S4	0.111584	3	1245.5	0.703	1.089	1.335	1.13	1.167	1.029
TGGT1_261490-t26_1-p1	1189	S	hypothetical protein GN=TGGT1_261490	1	ERDSDGEFER	4	S4	0.0197222	4	1319.49	1.023	1.11	0.724	1.566	1.184	1.19
TGGT1_261490-t26_1-p1	1857	S	hypothetical protein GN=TGGT1_261490	1	FGHGGDASEERLSEER	4	S13	0.0114963	4	1855.76	1.336	1.329	0.659	0.944	0.681	1.077
TGGT1_261490-t26_1-p1	1249	S	hypothetical protein GN=TGGT1_261490	1	GRSRSLLSAVDPEGEAVPAASAGR	12	S3	2.37503e-10	6	2513.15	1.118	0.96	1.162	0.592	1.076	1.286
TGGT1_261490-t26_1-p1	1251	S	hypothetical protein GN=TGGT1_261490	1	GRSRSLLSAVDPEGEAVPAASAGR	12	S5	2.37503e-10	6	2513.15	1.118	0.96	1.162	0.592	1.076	1.286
TGGT1_261490-t26_1-p1	1254	S	hypothetical protein GN=TGGT1_261490	1	GRSRSLLSAVDPEGEAVPAASAGR	6	S8	2.68294e-07	6	2593.12	0.98	0.93	1.434	0.892	0.834	1.016
TGGT1_261490-t26_1-p1	501	S	hypothetical protein GN=TGGT1_261490	1	HAAEDAGETASRKSEAADLAAK	3	S14	7.37207e-06	3	2359
TGGT1_261490-t26_1-p1	1736	S	hypothetical protein GN=TGGT1_261490	1	HLLSPLRPESPER	12	S10	0.000356764	3	1610.81	1.214	0.982	1.179	0.791	0.965	0.85
TGGT1_261490-t26_1-p1	1730	S	hypothetical protein GN=TGGT1_261490	1	HLLSPLRPESPER	9	S4	0.000873323	9	1690.77	1.267	1.037	0.957	0.999	0.96	0.92
TGGT1_261490-t26_1-p1	705	S	hypothetical protein GN=TGGT1_261490	1	HLNALPQTFSPGR	8	S10	0.000254108	8	1517.73	1.369	1.071	1.083	0.829	0.702	0.675
TGGT1_261490-t26_1-p1	1300	S	hypothetical protein GN=TGGT1_261490	1	KASLSPFSASSR	8	S3	0.0007533	8	1397.59	1.219	0.935	1.256	0.518	1.05	0.945
TGGT1_261490-t26_1-p1	1302	S	hypothetical protein GN=TGGT1_261490	1	KASLSPFSASSR	8	S5	0.0007533	8	1397.59	1.219	0.935	1.256	0.518	1.05	0.945
TGGT1_261490-t26_1-p1	1750	S	hypothetical protein GN=TGGT1_261490	1	LRESDDGEDAR	9	S4	0.00287212	9	1342.53	0.989	1.092	0.989	0.679	1.494	1.215
TGGT1_261490-t26_1-p1	1128	S	hypothetical protein GN=TGGT1_261490	0.996	NRSPSACSYR	2	S3	0.0027262	2	1277.51	0.564	0.783	0.862
TGGT1_261490-t26_1-p1	1636	S	hypothetical protein GN=TGGT1_261490	1	QTGADRASLGRDEEAWTGSGR	4	S8	0.00509938	4	2300.01	0.974	1.192	0.851	0.882	1.224	1.422
TGGT1_261490-t26_1-p1	1459	S	hypothetical protein GN=TGGT1_261490	1	RSSRSPSSASFISGAPVGR	5	S3	1.06855e-06	4	2065.92	1.198	0.88	1.301	1.292	0.782	0.549
TGGT1_261490-t26_1-p1	1461	S	hypothetical protein GN=TGGT1_261490	1	RSSRSPSSASFISGAPVGR	4	S5	1.06855e-06	4	2065.92	1.198	0.88	1.301	1.292	0.782	0.549
TGGT1_261490-t26_1-p1	1463	S	hypothetical protein GN=TGGT1_261490	1	RSSRSPSSASFISGAPVGR	1	S7	0.00398964	1	2145.89			0.758
TGGT1_261490-t26_1-p1	625	S	hypothetical protein GN=TGGT1_261490	1	SASPVSVR	8	S3	0.11676	4	882.408	1.026	1.224	1.154	0.86	0.928	0.775
TGGT1_261490-t26_1-p1	623	S	hypothetical protein GN=TGGT1_261490	1	SASPVSVR	2	S1	0.0627288	4	962.374	0.701	0.632	0.868
TGGT1_261490-t26_1-p1	2386	S	hypothetical protein GN=TGGT1_261490	1	SKGEDAGGVEANER	7	S1	3.53036e-05	7	1498.62	1.089	1.111	1.015	1.486	1.028	0.522
TGGT1_261490-t26_1-p1	1212	S	hypothetical protein GN=TGGT1_261490	1	TLSLEKEEEGR	23	S3	0.000101806	17	1370.62	1.095	1.031	1.169	0.641	1.083	1.096
TGGT1_261490-t26_1-p1	1837	S	hypothetical protein GN=TGGT1_261490	1	WSPVSFPR	6	S2	0.0177619	6	1055.47	1.031	1.182	0.968	1.195	0.9	1.034
TGGT1_222240-t26_1-p1	209	S	hypothetical protein GN=TGGT1_222240	0.988	EMVEDDVEDSSPLSCTAASR	1	S11	0.00167087	1	2277.89
TGGT1_222240-t26_1-p1	550	S	hypothetical protein GN=TGGT1_222240	1	FSQPVDAGEASPVSPR	4	S14	1.09922e-07	4	1723.77	1.146	0.968	1.004	1.388	0.862	1.029
TGGT1_221580-t26_1-p1	541	S	ribosomal RNA large subunit methyltransferase J protein GN=TGGT1_221580	1	SLETENDCGATHGTHATTEK	1	S1	7.00058e-05	1	2238.9
TGGT1_221580-t26_1-p1	965	S	ribosomal RNA large subunit methyltransferase J protein GN=TGGT1_221580	1	VGSVGSVKPSR	3	S3	0.00353847	3	1152.58	1.015	0.934	1.131	1.119	1.076	1.193
TGGT1_289570-t26_1-p1	593	S	phosphatidylinositol transfer protein GN=TGGT1_289570	1	FSSFSCSHHFLPK	5	S3	1.02174e-05	3	1660.7	0.885	0.968	0.899	0.468
TGGT1_289570-t26_1-p1	703	S	phosphatidylinositol transfer protein GN=TGGT1_289570	1	HLSLGSVCSGDPR	11	S3	0.00422539	3	1464.63	1.357	0.827	1.149	0.641	1.2	0.839
TGGT1_289570-t26_1-p1	706	S	phosphatidylinositol transfer protein GN=TGGT1_289570	1	HLSLGSVCSGDPR	8	S6	9.9621e-05	8	1544.6	1.197	0.929	1.071	0.273	1.414	1.344
TGGT1_289570-t26_1-p1	592	S	phosphatidylinositol transfer protein GN=TGGT1_289570	1	RFSSFSCSHHFLPK	3	S3	0.00132844	3	1816.8	1.54	0.743	1.112	0.671	1.142	0.681
TGGT1_289570-t26_1-p1	201	S	phosphatidylinositol transfer protein GN=TGGT1_289570	1	SDAAVSSPREETEEK	3	S7	2.95565e-06	3	1714.72	0.74	1.086	0.988	1.167		1.079
TGGT1_289570-t26_1-p1	606	S	phosphatidylinositol transfer protein GN=TGGT1_289570	1	SFSPSLASR	3	S3	0.0188704	3	1031.46	1.28	1.078	0.881	0.601	1.388	0.919
TGGT1_289570-t26_1-p1	648	S	phosphatidylinositol transfer protein GN=TGGT1_289570	0.994	TSDGEASLARPPHASDSLER	4	S17	1.34288e-06	12	2175.97	1.155	1.069	1.254	0.667	0.748	0.946
TGGT1_289570-t26_1-p1	699	S	phosphatidylinositol transfer protein GN=TGGT1_289570	1	VALDDEGARLSR	1	S11	0.0214307	1	1381.65	1.455	1.431	0.982	0.362	0.285	0.662
TGGT1_207770-t26_1-p1	220	S	PCI domain-containing protein GN=TGGT1_207770	1	DFSESEEILEELQK	2	S3	9.48736e-05	2	1775.76	0.85	0.591	1.343	0.419			1.065	1.167	1.025	0.768	1.103	0.907	0.798	0.506	1.31	0.546			0.627
TGGT1_207770-t26_1-p1	391	S	PCI domain-containing protein GN=TGGT1_207770	1	SAAGTAAGSFEASSLEK	3	S9	0.00154531	3	1663.72	0.806	0.693	0.691				1.065	1.167	1.025	0.768	1.103	0.907	0.757	0.594	0.674
TGGT1_220860-t26_1-p1	381	S	DEAD/DEAH box helicase GN=TGGT1_220860	1	AASLGAAPTPARDSPLPYR	2	S14	8.5116e-05	3	1990.97	0.841	0.689	0.657				0.614	0.655	0.633	1.557	1.496	1.595	1.37	1.052	1.038
TGGT1_220860-t26_1-p1	49	T	DEAD/DEAH box helicase GN=TGGT1_220860	1	GCATPDAR	2	T4	0.0845029	2	927.339	1.203	1.007	1.273	0.911	0.67	0.77	0.614	0.655	0.633	1.557	1.496	1.595	1.959	1.537	2.011	0.585	0.448	0.483	0.275	0.000382359
TGGT1_247730-t26_1-p1	390	S	AP2 domain transcription factor AP2XII-5 GN=TGGT1_247730	1	HLVGGDGSPSLDR	3	S8	9.79466e-07	3	1389.62	0.927	1.059	1.095	0.485	1.008
TGGT1_247730-t26_1-p1	925	S	AP2 domain transcription factor AP2XII-5 GN=TGGT1_247730	1	KLGQDSDAGESVDLYR	3	S6	0.000286116	3	1912.77	1.1	0.888	0.94	1.577	1.33	0.847
TGGT1_247730-t26_1-p1	930	S	AP2 domain transcription factor AP2XII-5 GN=TGGT1_247730	1	KLGQDSDAGESVDLYR	3	S11	0.000286116	3	1912.77	1.1	0.888	0.94	1.577	1.33	0.847
TGGT1_247730-t26_1-p1	655	S	AP2 domain transcription factor AP2XII-5 GN=TGGT1_247730	1	NEGDDDGEKKDDDALTLDASPR	1	S20	0.000234345	1	2456.01	1.217	1.11	1.042	0.81	0.889	0.92
TGGT1_247730-t26_1-p1	467	S	AP2 domain transcription factor AP2XII-5 GN=TGGT1_247730	1	RRPLEDEDFEGSHGVEEEDEGSDEFDGR	8	S22	9.97706e-14	8	3317.31	1.402	0.846	0.997	1.102	0.906	0.902
TGGT1_247730-t26_1-p1	284	S	AP2 domain transcription factor AP2XII-5 GN=TGGT1_247730	1	SLSPSSYNAK	6	S3	0.00933238	6	1133.49	1.058	1.101	1.03	0.949	0.994	1.152
TGGT1_247730-t26_1-p1	268	T	AP2 domain transcription factor AP2XII-5 GN=TGGT1_247730	0.994	TGTPPPDEEDLGSHSR	1	T3	1.211e-06	1	1774.73	0.812	1.016	1.232	0.887	1.235	1.345
TGGT1_297520-t26_1-p1	1235	S	proteophosphoglycan PPG1 GN=TGGT1_297520	1	KQSGASHAVEAAEETSEGR	2	S3	2.44856e-08	1	2023.87	0.877	1.136	0.614		0.738
TGGT1_297520-t26_1-p1	398	S	proteophosphoglycan PPG1 GN=TGGT1_297520	1	LASPAHSGR	6	S3	0.00190309	6	975.441	1.12	1.176	1.244	0.725	0.803	0.681
TGGT1_256980-t26_1-p1	453	S	glycerol-3-phosphate-acyltransferase GN=TGGT1_256980	0.995	EDVPGLSQNGSSTALDANGR	1	S11	0.00979025	1	2069.87			0.758				1.301	1.197	1.068	0.202	1.264	0.875			0.71
TGGT1_256980-t26_1-p1	233	T	glycerol-3-phosphate-acyltransferase GN=TGGT1_256980	1	EEGPSAESAAIPEAQTPELR	13	T16	2.53391e-05	13	2161.96	0.862	0.94	0.821			0.786	1.301	1.197	1.068	0.202	1.264	0.875	0.663	0.785	0.769			0.898	1.215
TGGT1_256980-t26_1-p1	538	S	glycerol-3-phosphate-acyltransferase GN=TGGT1_256980	1	ETHDGPGPGDSRGENDAGGLPGK	18	S11	2.72403e-06	18	2299.96	0.915	1.234	1.024	1.154	1.035	0.975	1.301	1.197	1.068	0.202	1.264	0.875	0.703	1.031	0.959	5.713	0.819	1.114	2.839	0.335576
TGGT1_256980-t26_1-p1	353	T	glycerol-3-phosphate-acyltransferase GN=TGGT1_256980	1	LDSSPLPTAAAPGGRTPETAGAVCELDR	4	T16	8.41971e-05	2	2889.34	0.742	0.712	0.742				1.301	1.197	1.068	0.202	1.264	0.875	0.57	0.595	0.695
TGGT1_232190-t26_1-p1	463	S	Sec7 domain-containing protein GN=TGGT1_232190	1	ERDCSMGEVEEAAFVR	4	S5	8.74573e-05	3	1964.79	0.811	1.098	1.123		0.949	0.683	0.971		1.148	0.932	0.822	1.332	0.835		0.978		1.155	0.513	0.92	0.73542
TGGT1_232190-t26_1-p1	24	S	Sec7 domain-containing protein GN=TGGT1_232190	1	LESSQLSRSPSPQSSPQR	6	S7	5.4529e-05	6	2210.89	0.702	0.618	0.855	1.935	1.726	2.068	0.971		1.148	0.932	0.822	1.332	0.723		0.745	2.076	2.1	1.553	2.602	0.0051023
TGGT1_232190-t26_1-p1	26	S	Sec7 domain-containing protein GN=TGGT1_232190	1	LESSQLSRSPSPQSSPQR	6	S9	5.4529e-05	6	2210.89	0.702	0.618	0.855	1.935	1.726	2.068	0.971		1.148	0.932	0.822	1.332	0.723		0.745	2.076	2.1	1.553	2.602	0.0051023
TGGT1_232190-t26_1-p1	28	S	Sec7 domain-containing protein GN=TGGT1_232190	1	LESSQLSRSPSPQSSPQR	6	S11	5.4529e-05	6	2210.89	0.702	0.618	0.855	1.935	1.726	2.068	0.971		1.148	0.932	0.822	1.332	0.723		0.745	2.076	2.1	1.553	2.602	0.0051023
TGGT1_232190-t26_1-p1	1340	S	Sec7 domain-containing protein GN=TGGT1_232190	1	RRSSVDFDFPNEDGLVK	21	S3	4.4645e-10	18	2140.91	1.099	0.973	1.161	0.985	0.963	1.04	0.971		1.148	0.932	0.822	1.332	1.132		1.011	1.057	1.172	0.781	0.936	0.662723
TGGT1_232190-t26_1-p1	1341	S	Sec7 domain-containing protein GN=TGGT1_232190	1	RRSSVDFDFPNEDGLVK	21	S4	4.4645e-10	18	2140.91	1.099	0.973	1.161	0.985	0.963	1.04	0.971		1.148	0.932	0.822	1.332	1.132		1.011	1.057	1.172	0.781	0.936	0.662723
TGGT1_232190-t26_1-p1	180	S	Sec7 domain-containing protein GN=TGGT1_232190	1	SLFSVCGR	6	S4	0.02167	6	1005.42	1.056	1.062	1.395	0.899	0.758	0.641	0.971		1.148	0.932	0.822	1.332	1.088		1.215	0.965	0.922	0.481	0.685	0.245294
TGGT1_232190-t26_1-p1	186	S	Sec7 domain-containing protein GN=TGGT1_232190	1	SLFSVCGRDSR	5	S10	0.00435982	5	1363.58	1.376	0.82	1.068	0.695	1.079	1.078	0.971		1.148	0.932	0.822	1.332	1.417		0.93	0.746	1.313	0.809	0.815	0.492753
TGGT1_232190-t26_1-p1	1529	S	Sec7 domain-containing protein GN=TGGT1_232190	1	SSASSELLSAR	6	S4	0.000773486	10	1187.53	1.305	0.899	1.071	0.931	0.979	0.934	0.971		1.148	0.932	0.822	1.332	1.344		0.933	0.999	1.191	0.701	0.846	0.526305
TGGT1_232190-t26_1-p1	3051	S	Sec7 domain-containing protein GN=TGGT1_232190	1	SSVAASPSASFR	6	S6	0.00047661	6	1246.55	0.947	1.126	1.123	0.997	0.934	1.171	0.971		1.148	0.932	0.822	1.332	0.975		0.978	1.07	1.136	0.879	1.053	0.677835
TGGT1_260200-t26_1-p1	203	S	helicase associated domain (ha2) protein GN=TGGT1_260200	1	SSSPSYAPPR	12	S3	0.00192301	14	1128.47	0.946	1.219	0.917	1.166	1.104	1.114
TGGT1_304520-t26_1-p1	228	S	hypothetical protein GN=TGGT1_304520	1	ADMVPEHPDSEEVYGFASR	1	S18	0.00848312	1	2215.9	1.02					1.024
TGGT1_304520-t26_1-p1	439	S	hypothetical protein GN=TGGT1_304520	1	DGSPLASR	8	S3	0.160909	3	882.372	1.278	1.353	0.922	0.687	0.666	0.779
TGGT1_304520-t26_1-p1	88	S	hypothetical protein GN=TGGT1_304520	1	GVSWGESVDDSPESDARPAASPLEK	2	S7	0.000794199	2	2666.16
TGGT1_304520-t26_1-p1	983	S	hypothetical protein GN=TGGT1_304520	0.994	LSEERPVGSSPR	3	S10	0.0186636	4	1393.65	1.144	1.219	1.084	0.312	1.071	1.03
TGGT1_304520-t26_1-p1	384	S	hypothetical protein GN=TGGT1_304520	1	SAPSRGCLLSEELQR	2	S4	0.000873323	1	1782.82		0.722	0.777
TGGT1_304520-t26_1-p1	381	S	hypothetical protein GN=TGGT1_304520	1	SAPSRGCLLSEELQR	1	S1	0.00396888	1	1862.79
TGGT1_304520-t26_1-p1	398	T	hypothetical protein GN=TGGT1_304520	1	SYTRHENDIFSEILEK	6	T3	6.92953e-09	6	2060.93	1.292	1.055	1.164	0.838	0.697	0.721
TGGT1_304520-t26_1-p1	268	S	hypothetical protein GN=TGGT1_304520	0.996	YNAVSNPPTEVTHSASAPSAAFR	4	S14	4.51804e-06	5	2454.11	0.816	0.711	1.307			0.283
TGGT1_248420-t26_1-p1	694	S	Putative transporter(predict) GN=TGGT1_248420	0.994	AGSETELGVPTTVTPSSDLGGR	18	S3	1.04555e-06	11	2211.02	0.969	0.984	0.889	1.41	1.371	1.205
TGGT1_248420-t26_1-p1	708	S	Putative transporter(predict) GN=TGGT1_248420	0.993	AGSETELGVPTTVTPSSDLGGR	2	S17	1.54479e-05	6	2290.98	0.913	1.408	0.902	1.233	0.763	1.042
TGGT1_248420-t26_1-p1	705	T	Putative transporter(predict) GN=TGGT1_248420	1	AGSETELGVPTTVTPSSDLGGR	3	T14	0.000235614	3	2370.95	1.084	1.374	1.094	0.556	0.864	0.745
TGGT1_248420-t26_1-p1	431	S	Putative transporter(predict) GN=TGGT1_248420	1	GKISGSREEDGDSSRPQIESVNR	4	S4	0.000489529	4	2663.15	1.074	0.999	1.018	0.98	1.213	1.146
TGGT1_248420-t26_1-p1	433	S	Putative transporter(predict) GN=TGGT1_248420	1	GKISGSREEDGDSSRPQIESVNR	4	S6	0.000489529	4	2663.15	1.074	0.999	1.018	0.98	1.213	1.146
TGGT1_248420-t26_1-p1	110	T	Putative transporter(predict) GN=TGGT1_248420	0.99	LSANYLDASGGGGEVTPQDEEQEDAGIPEGQVEK	3	T16	4.3968e-06	3	3569.54	0.682	0.759
TGGT1_248420-t26_1-p1	440	S	Putative transporter(predict) GN=TGGT1_248420	1	ISGSREEDGDSSRPQIESVNR	10	S11	0.00317131	10	2478.03	1.104	0.999	1.153	0.87	1.076	0.975
TGGT1_248420-t26_1-p1	411	S	Putative transporter(predict) GN=TGGT1_248420	1	QWSQVFR	4	S3	0.0992987	4	1030.45	0.787	0.954	0.828	1.582	1.249	1.883
TGGT1_248420-t26_1-p1	453	S	Putative transporter(predict) GN=TGGT1_248420	1	RTSSVTVHSSGPSAPAADPAPSLR	15	S3	4.94005e-08	10	2588.09	1.271	0.94	0.937	0.776	1.12	1.26
TGGT1_248420-t26_1-p1	454	S	Putative transporter(predict) GN=TGGT1_248420	1	RTSSVTVHSSGPSAPAADPAPSLR	21	S4	1.494e-09	22	2508.13	1.252	0.888	0.994	0.916	1.217	1.065
TGGT1_248420-t26_1-p1	459	S	Putative transporter(predict) GN=TGGT1_248420	1	RTSSVTVHSSGPSAPAADPAPSLR	12	S9	4.94005e-08	10	2588.09	1.271	0.94	0.937	0.776	1.12	1.26
TGGT1_248420-t26_1-p1	54	S	Putative transporter(predict) GN=TGGT1_248420	0.997	RVSSALEYFPTAPVR	2	S3	0.000846132	5	1772.87	1.136	0.873	0.829	1.171		0.942
TGGT1_248420-t26_1-p1	685	S	Putative transporter(predict) GN=TGGT1_248420	1	SGELVIK	3	S1	0.037553	3	825.412	0.818	0.895	1.919	0.801	0.91	0.342
TGGT1_248420-t26_1-p1	418	S	Putative transporter(predict) GN=TGGT1_248420	1	SSSVSTIFK	21	S3	0.00466604	12	1035.48	1.117	0.971	0.882	1.148	1.379	1.105
TGGT1_248420-t26_1-p1	420	S	Putative transporter(predict) GN=TGGT1_248420	0.997	SSSVSTIFK	1	S5	0.00871055	11	1115.44	1.16	0.917	1.259	0.949	0.885	0.89
TGGT1_248420-t26_1-p1	10	S	Putative transporter(predict) GN=TGGT1_248420	0.997	TCTTDLSTSGSK	1	S7	0.000124425	3	1337.53	0.675	0.714	0.812
TGGT1_248420-t26_1-p1	14	S	Putative transporter(predict) GN=TGGT1_248420	1	TCTTDLSTSGSKVEER	5	S11	1.40072e-05	5	1850.78	0.966	0.675	0.891	1.68	1.512	1.589
TGGT1_294340-t26_1-p1	63	T	Putative transmembrane protein(predict) GN=TGGT1_294340	1	SDESTEPEEASTESK	3	T5	0.000127152	3	1705.63	0.889	0.875	1.287		0.773	0.812
TGGT1_294340-t26_1-p1	84	S	Putative transmembrane protein(predict) GN=TGGT1_294340	1	SSAPASPR	1	S6	0.0207292	2	852.361	0.86	0.787	0.886	1.716	1.548	1.53
TGGT1_266830-t26_1-p1	1657	S	Sec7 domain-containing protein GN=TGGT1_266830	0.989	ATHTGASLPELLLR	1	S7	0.0883956	1	1558.8
TGGT1_266830-t26_1-p1	365	S	Sec7 domain-containing protein GN=TGGT1_266830	1	EQSLFLDQVTSPEGGVLR	6	S3	0.00102257	5	2054.98	0.597	0.849
TGGT1_266830-t26_1-p1	2240	S	Sec7 domain-containing protein GN=TGGT1_266830	1	RESVDLSEQPCPESASTEMR	10	S3	1.32259e-07	7	2387.98	1.043	0.802	1.085	1.329	1.418	1.013
TGGT1_266830-t26_1-p1	3322	S	Sec7 domain-containing protein GN=TGGT1_266830	1	SASWDHNHQEK	6	S3	0.000837253	6	1418.55	0.87	0.999	1.2	1.242	1.083	1.12
TGGT1_266830-t26_1-p1	3146	S	Sec7 domain-containing protein GN=TGGT1_266830	1	SLSAPSLPSGSR	3	S3	0.0104941	3	1238.58	1.342	0.931	1.144	0.784	0.863	0.834
TGGT1_266830-t26_1-p1	1765	S	Sec7 domain-containing protein GN=TGGT1_266830	1	SLSGGALVR	6	S3	0.0166302	6	939.466	1.352	1	0.958	0.923	0.831	0.991
TGGT1_266830-t26_1-p1	3064	S	Sec7 domain-containing protein GN=TGGT1_266830	0.995	TCADFPFYLQGSHNFDSFSSPR	2	S20	5.91165e-08	3	2660.09	0.958	0.744	0.475
TGGT1_203370-t26_1-p1	366	S	Dip2/Utp12 family protein(predict) GN=TGGT1_203370	1	DAGGEEDDSDSGDEEAASPDTPQTVVALSR	10	S11	2.87635e-11	4	3100.24	0.775	0.966	0.902	0.77			1.037	1.104	1.392	0.755	0.614	1.019	0.747	0.875	0.648	1.02			1.348
TGGT1_203370-t26_1-p1	364	S	Dip2/Utp12 family protein(predict) GN=TGGT1_203370	1	DAGGEEDDSDSGDEEAASPDTPQTVVALSR	6	S9	4.84415e-10	3	3180.2	1.23	1.379	1.137	0.606	0.488	0.571	1.037	1.104	1.392	0.755	0.614	1.019	1.186	1.249	0.817	0.803	0.795	0.56	0.664	0.0852374
TGGT1_203370-t26_1-p1	557	S	Dip2/Utp12 family protein(predict) GN=TGGT1_203370	1	KSGEKPGSAADSADEDSPSR	10	S12	7.28516e-10	6	2070.86	1.043	1.028	0.849	1.227	1.26	1.286	1.037	1.104	1.392	0.755	0.614	1.019	1.006	0.931	0.61	1.625	2.052	1.262	1.939	0.033606
TGGT1_203370-t26_1-p1	562	S	Dip2/Utp12 family protein(predict) GN=TGGT1_203370	1	KSGEKPGSAADSADEDSPSR	2	S17	1.36201e-09	4	2150.83	0.904	1.03	1.055	0.822	0.92		1.037	1.104	1.392	0.755	0.614	1.019	0.872	0.933	0.758	1.089	1.498		1.514	0.0654169
TGGT1_203370-t26_1-p1	581	T	Dip2/Utp12 family protein(predict) GN=TGGT1_203370	0.996	TIAAVTESDGEDAEASGDATADGK	5	T6	5.13737e-09	6	2360.96	1.024	1.266	1.053	0.891	1	0.821	1.037	1.104	1.392	0.755	0.614	1.019	0.987	1.147	0.756	1.18	1.629	0.806	1.251	0.451009
TGGT1_288720-t26_1-p1	104	S	ribosomal protein RPL10 GN=TGGT1_288720	1	MLSCAGADR	9	S3	0.00635239	3	1060.4	1.121	1.532	1.089	0.665	0.509	0.513	1.156	1.25	1.021	0.9	0.872	0.771	0.97	1.226	1.067	0.739	0.584	0.665	0.609	0.00674732
TGGT1_316230-t26_1-p1	211	T	putative SAC1 phosphoinositide phosphatase GN=TGGT1_316230	1	RRTGEESTPTASSVNGPAVASR	3	T3	3.27758e-11	3	2310.08		0.741
TGGT1_316230-t26_1-p1	714	S	putative SAC1 phosphoinositide phosphatase GN=TGGT1_316230	1	SSSSLPQHCPSSSSLSPTSSAR	8	S16	4.01717e-13	12	2327	1.15	1.019	1.345	0.512	0.773	0.988
TGGT1_316230-t26_1-p1	675	S	putative SAC1 phosphoinositide phosphatase GN=TGGT1_316230	1	TPSSLASSR	6	S3	0.00106082	6	985.435	1.238	1.11	1.098	1.006	0.754	0.668
TGGT1_316230-t26_1-p1	667	S	putative SAC1 phosphoinositide phosphatase GN=TGGT1_316230	1	VQSAPLAQTSSPQLSR	2	S11	1.04991e-05	2	1749.85	1.216	0.832	0.967	1.008		0.649
TGGT1_262150-t26_1-p1	290	S	kelch repeat and K+ channel tetramerisation domain containing protein GN=TGGT1_262150	1	AASGDTEEAHAAPFASAEDFETMVGDLR	4	S3	4.66815e-11	4	2975.24	0.798	0.613	0.782				1.51	0.999	1.099	0.53	1.211	0.531	0.528	0.614	0.712
TGGT1_262150-t26_1-p1	226	S	kelch repeat and K+ channel tetramerisation domain containing protein GN=TGGT1_262150	0.997	LSSRPFDASCATLPR	9	S3	2.75693e-07	10	1757.8	1.065	1.239	1.133	0.645	0.919	0.902	1.51	0.999	1.099	0.53	1.211	0.531	0.705	1.24	1.031	1.217	0.759	1.699	1.235	0.554352
TGGT1_262150-t26_1-p1	139	S	kelch repeat and K+ channel tetramerisation domain containing protein GN=TGGT1_262150	1	RGSADDALAYPPGTSASALGGSSR	22	S3	6.88449e-08	22	2344.06	1.235	1.469	0.796	0.917	0.64	0.715	1.51	0.999	1.099	0.53	1.211	0.531	0.818	1.47	0.724	1.73	0.528	1.347	1.197	0.798271
TGGT1_255470-t26_1-p1	630	S	GTPase protein HflX(predict) GN=TGGT1_255470	1	GLEEEVEGDSEDVAEEKDR	3	S10	1.15439e-07	3	2214.89	1.145	0.911	0.706			0.382
TGGT1_226680-t26_1-p1	352	S	hypothetical protein GN=TGGT1_226680	1	GAFSPSALSHFSQR	7	S4	6.90619e-06	7	1571.7	1.028	1.078	1.177	1.03	1.02	0.82
TGGT1_226680-t26_1-p1	746	T	hypothetical protein GN=TGGT1_226680	0.993	LFHSVTAEETNLPGAGAEK	4	T6	0.00069208	4	2050.95	1.467	0.985	0.696	1.21	1.293	0.615
TGGT1_226680-t26_1-p1	872	S	hypothetical protein GN=TGGT1_226680	1	LYSANIGVR	6	S3	0.00257427	6	1072.52	1.197	0.884	1.161	0.83	1.134	0.978
TGGT1_226680-t26_1-p1	235	S	hypothetical protein GN=TGGT1_226680	1	TASTTEGWSSPNR	3	S10	4.94488e-05	3	1473.6	0.914	1.144	0.937	0.91	0.816
TGGT1_286230-t26_1-p1	1145	S	hypothetical protein GN=TGGT1_286230	1	AVLSPSTAAVVEGASVLAQPPSPR	9	S22	3.34969e-11	9	2384.22	1.129	1.2	1.284	0.624	0.666	0.734
TGGT1_286230-t26_1-p1	49	S	hypothetical protein GN=TGGT1_286230	1	EADTESMLPSFVSAPSPVSALCR	4	S16	8.41979e-08	4	2531.12		1.298		0.73	1.597
TGGT1_286230-t26_1-p1	649	S	hypothetical protein GN=TGGT1_286230	0.992	EASPSPPLCSSR	1	S3	0.00698112	3	1367.57	0.996	1.019	1.168	0.998	1.009	1.125
TGGT1_286230-t26_1-p1	618	S	hypothetical protein GN=TGGT1_286230	1	EEREDDMNDSEEETAR	7	S10	1.41604e-05	6	2034.72	1.073	1.083	1.142	1.056	0.923	0.85
TGGT1_286230-t26_1-p1	2084	T	hypothetical protein GN=TGGT1_286230	1	GHGLHAGAAGEESKGDEGDTPR	6	T20	7.60927e-10	6	2227.94	1.15	1.092	1.091	0.968	0.896	0.858
TGGT1_286230-t26_1-p1	583	T	hypothetical protein GN=TGGT1_286230	1	GSSAGAETPRPEGAAGHWLPAFLR	3	T8	7.81068e-09	8	2515.19	0.953	1.35	0.749	1.246	1.019	1.187
TGGT1_286230-t26_1-p1	1336	S	hypothetical protein GN=TGGT1_286230	1	RRGSEEELSPEEEVAPWIEGLAAR	6	S4	2.39315e-12	6	2790.31	0.6	1.07	0.741	1.976	1.723	1.438
TGGT1_286230-t26_1-p1	602	T	hypothetical protein GN=TGGT1_286230	1	SETFPHSAR	6	T3	0.00701786	6	1111.46	1.04	1.122	1.065	0.994	1.069	0.943
TGGT1_286230-t26_1-p1	1914	T	hypothetical protein GN=TGGT1_286230	1	SLNSGVCTPESR	4	T8	0.000289217	4	1386.57	1.027	0.87	0.884	1.445	1.254	1.437
TGGT1_286230-t26_1-p1	1917	S	hypothetical protein GN=TGGT1_286230	1	SLNSGVCTPESRVESPR	6	S11	6.81307e-05	6	2034.84	1.478	1.257	1.043	0.507	0.519	0.512
TGGT1_286230-t26_1-p1	1921	S	hypothetical protein GN=TGGT1_286230	1	SLNSGVCTPESRVESPR	6	S15	6.81307e-05	6	2034.84	1.478	1.257	1.043	0.507	0.519	0.512
TGGT1_293630-t26_1-p1	483	S	Arsenite-resistance protein 2(predict) GN=TGGT1_293630	1	CGGAFLRPQIPASLQHYVQNAPGEDEGDSEEEEASEATNGTK	4	S29	1.23222e-12	4	4569.96	1.058	1.13	0.38		0.846		0.605	0.605	0.787	1.343	1.585	1.585	1.749	1.868	0.483		0.534		0.391
TGGT1_293630-t26_1-p1	667	S	Arsenite-resistance protein 2(predict) GN=TGGT1_293630	1	DPNKPIVLPRESSRNSMGDEGGAYAR	15	S12	2.08341e-05	13	3056.27	1.155	1.225	1.082	0.776	0.786	0.829	0.605	0.605	0.787	1.343	1.585	1.585	1.909	2.025	1.375	0.578	0.496	0.523	0.301	0.000757572
TGGT1_293630-t26_1-p1	668	S	Arsenite-resistance protein 2(predict) GN=TGGT1_293630	1	DPNKPIVLPRESSRNSMGDEGGAYAR	15	S13	2.08341e-05	13	3056.27	1.155	1.225	1.082	0.776	0.786	0.829	0.605	0.605	0.787	1.343	1.585	1.585	1.909	2.025	1.375	0.578	0.496	0.523	0.301	0.000757572
TGGT1_293630-t26_1-p1	671	S	Arsenite-resistance protein 2(predict) GN=TGGT1_293630	1	DPNKPIVLPRESSRNSMGDEGGAYAR	16	S16	2.08341e-05	13	3056.27	1.155	1.225	1.082	0.776	0.786	0.829	0.605	0.605	0.787	1.343	1.585	1.585	1.909	2.025	1.375	0.578	0.496	0.523	0.301	0.000757572
TGGT1_255390-t26_1-p1	1856	S	HEAT repeat-containing protein GN=TGGT1_255390	1	RVSVEPGESR	5	S3	0.0135924	5	1195.55	1.089	0.964	1.058	1.127	1.173	0.993
TGGT1_223855-t26_1-p1	172	S	RNA recognition motif-containing protein GN=TGGT1_223855	1	EDLGGHHGAQEDGDPDEKSDGETR	1	S19	0.00346539	1	2631.02
TGGT1_244270-t26_1-p1	54	S	ATP-binding cassette G family transporter ABCG87 GN=TGGT1_244270	1	AFSGAETCGR	2	S3	0.00787877	2	1135.42	0.949	0.967	1.057	1.145	1.248	1.27
TGGT1_244270-t26_1-p1	105	T	ATP-binding cassette G family transporter ABCG87 GN=TGGT1_244270	1	LLPACETPR	1	T7	0.046735	1	1136.52	1.24	1.248	1.15	0.559	0.672	0.702
TGGT1_215710-t26_1-p1	266	S	Putative transmembrane protein(predict) GN=TGGT1_215710	1	LASPTSSSR	9	S3	0.0123306	9	985.435	0.746			2.131	1.606	1.811
TGGT1_315140-t26_1-p1	1312	S	WD domain, G-beta repeat-containing protein GN=TGGT1_315140	1	AAEAASGDSDDER	3	S9	5.02614e-05	3	1373.49	0.754	1.116	1.305		0.599	0.696
TGGT1_315140-t26_1-p1	1383	S	WD domain, G-beta repeat-containing protein GN=TGGT1_315140	1	GQEEEDDDESAEGEK	4	S10	6.66667e-05	4	1746.59	1.082	1.143	1.057	0.853	1.023	0.978
TGGT1_315140-t26_1-p1	754	S	WD domain, G-beta repeat-containing protein GN=TGGT1_315140	1	LSPSAETER	3	S2	0.00800438	3	1069.46	0.698	0.995	0.938	0.816
TGGT1_315140-t26_1-p1	429	S	WD domain, G-beta repeat-containing protein GN=TGGT1_315140	1	RLSAAVLPPPVSLVASALGSGR	1	S3	2.95565e-06	1	2198.21
TGGT1_315140-t26_1-p1	8	S	WD domain, G-beta repeat-containing protein GN=TGGT1_315140	1	SVEATAAEQDPECTYTEEK	1	S1	5.48261e-05	1	2237.88	0.809	1.101	0.638	0.996
TGGT1_216750-t26_1-p1	86	S	Paf1/RNA polymerase II complex component LEO1 GN=TGGT1_216750	0.994	DALSPTDPTADAQPDDAAAK	12	S4	2.75383e-06	12	2049.86	1.15	0.903	1.322	0.765	1.06	0.793
TGGT1_216750-t26_1-p1	345	S	Paf1/RNA polymerase II complex component LEO1 GN=TGGT1_216750	1	HFLEADSEEELEAKQDEEEEDGSSLAK	12	S7	7.21377e-16	12	3144.31	1.184	1.017	1.199	0.792	0.948	0.809
[truncated: 8,447 more rows]

## Sheet: Peptide_quant
Modified sequence	Modifications	Qvality PEP	PSMs	Protein accession	Protein description	Positions in Master Proteins	WT_1	WT_2	WT_3	RHΔpp6c_1	RHΔpp6c_2	RHΔpp6c_3
[truncated: 10,962 more rows]
