# Supplementary material for: The Toxoplasma protein phosphatase 6 catalytic subunit (TgPP6C) is essential for cell cycle progression and virulence
Source: PLoS Pathog. 2023 Dec 13;19(12):e1011831. doi: 10.1371/journal.ppat.1011831 (PMC10752510; doi:10.1371/journal.ppat.1011831)
Supplement: S4 Table — (XLSX) [file ppat.1011831.s008.xlsx]

## Sheet: Sheet1
Protein accession	Subcellular localization	Position	Amino acid	RHΔpp6c/WT Ratio	RHΔpp6c/WT P value	Regulated Type	Protein description
TGGT1_219710-t26_1-p1	nucleus - chromatin	1554	S	1.525	0.0429916	Up	hypothetical protein GN=TGGT1_219710
TGGT1_224850-t26_1-p1	nucleus - non-chromatin	337	S	0.488	0.00401324	Down	putative polyadenylate binding protein GN=TGGT1_224850
TGGT1_292020-t26_1-p1	micronemes	7408	S	2.751	0.0173226	Up	GCC2 and GCC3 domain-containing protein GN=TGGT1_292020
TGGT1_292020-t26_1-p1		7310	S	2.044	0.00734324	Up	GCC2 and GCC3 domain-containing protein GN=TGGT1_292020
TGGT1_292020-t26_1-p1		7373	S	3.025	0.00173288	Up	GCC2 and GCC3 domain-containing protein GN=TGGT1_292020
TGGT1_292020-t26_1-p1		7365	S	3.732	1.4717e-05	Up	GCC2 and GCC3 domain-containing protein GN=TGGT1_292020
TGGT1_292020-t26_1-p1		7332	T	3.913	0.00045314	Up	GCC2 and GCC3 domain-containing protein GN=TGGT1_292020
TGGT1_292020-t26_1-p1		7288	S	3.648	0.000183185	Up	GCC2 and GCC3 domain-containing protein GN=TGGT1_292020
TGGT1_292020-t26_1-p1		7300	S	5.234	0.00981122	Up	GCC2 and GCC3 domain-containing protein GN=TGGT1_292020
TGGT1_292020-t26_1-p1		7303	S	5.234	0.00981122	Up	GCC2 and GCC3 domain-containing protein GN=TGGT1_292020
TGGT1_225160-t26_1-p1	dense granules	58	S	4.081	0.0249534	Up	Putative transmembrane protein(predict) GN=TGGT1_225160
TGGT1_225160-t26_1-p1		71	S	3.464	0.00478992	Up	Putative transmembrane protein(predict) GN=TGGT1_225160
TGGT1_218260-t26_1-p1	NA	81	T	3.396	0.00492588	Up	histone H3.3 GN=TGGT1_218260
TGGT1_292920-t26_1-p1	mitochondrion - soluble	259	S	0.362	0.000303833	Down	putative heat shock protein 75 GN=TGGT1_292920
TGGT1_218760-t26_1-p1	PM - peripheral 2	6	S	1.642	0.00585016	Up	putative SNAP protein (soluble N-ethylmaleimide-sensitive factor Attachment Protein) GN=TGGT1_218760
TGGT1_220860-t26_1-p1	nucleus - chromatin	49	T	0.275	0.000382359	Down	DEAD/DEAH box helicase GN=TGGT1_220860
TGGT1_232190-t26_1-p1	nucleus - chromatin	24	S	2.602	0.0051023	Up	Sec7 domain-containing protein GN=TGGT1_232190
TGGT1_232190-t26_1-p1		26	S	2.602	0.0051023	Up	Sec7 domain-containing protein GN=TGGT1_232190
TGGT1_232190-t26_1-p1		28	S	2.602	0.0051023	Up	Sec7 domain-containing protein GN=TGGT1_232190
TGGT1_203370-t26_1-p1	nucleus - non-chromatin	557	S	1.939	0.033606	Up	Dip2/Utp12 family protein(predict) GN=TGGT1_203370
TGGT1_288720-t26_1-p1	60S ribosome	104	S	0.609	0.00674732	Down	ribosomal protein RPL10 GN=TGGT1_288720
TGGT1_293630-t26_1-p1	nucleus - non-chromatin	667	S	0.301	0.000757572	Down	Arsenite-resistance protein 2(predict) GN=TGGT1_293630
TGGT1_293630-t26_1-p1		668	S	0.301	0.000757572	Down	Arsenite-resistance protein 2(predict) GN=TGGT1_293630
TGGT1_293630-t26_1-p1		671	S	0.301	0.000757572	Down	Arsenite-resistance protein 2(predict) GN=TGGT1_293630
TGGT1_236570-t26_1-p1	cytosol	35	S	0.321	0.0232181	Down	lysine decarboxylase family protein GN=TGGT1_236570
TGGT1_236570-t26_1-p1		381	S	0.579	0.000270793	Down	lysine decarboxylase family protein GN=TGGT1_236570
TGGT1_318140-t26_1-p1	nucleus - non-chromatin	46	S	1.792	0.0343287	Up	SART-1 family protein GN=TGGT1_318140
TGGT1_318140-t26_1-p1		173	S	3.018	0.00487363	Up	SART-1 family protein GN=TGGT1_318140
TGGT1_318140-t26_1-p1		174	S	3.018	0.00487363	Up	SART-1 family protein GN=TGGT1_318140
TGGT1_318140-t26_1-p1		175	S	3.018	0.00487363	Up	SART-1 family protein GN=TGGT1_318140
TGGT1_244280-t26_1-p1	dense granules	102	S	3.288	0.000470135	Up	Putative transmembrane protein(predict) GN=TGGT1_244280
TGGT1_244280-t26_1-p1		106	S	2.657	0.00509564	Up	Putative transmembrane protein(predict) GN=TGGT1_244280
TGGT1_244280-t26_1-p1		79	S	1.596	0.0479577	Up	Putative transmembrane protein(predict) GN=TGGT1_244280
TGGT1_244280-t26_1-p1		120	T	3.738	0.000129661	Up	Putative transmembrane protein(predict) GN=TGGT1_244280
TGGT1_205320-t26_1-p1	IMC	661	S	4.273	0.0334359	Up	Putative serine-rich adhesin for platelets family protein(predict) GN=TGGT1_205320
TGGT1_205320-t26_1-p1		172	T	4.675	0.0167336	Up	Putative serine-rich adhesin for platelets family protein(predict) GN=TGGT1_205320
TGGT1_205320-t26_1-p1		93	S	5.791	0.00605068	Up	Putative serine-rich adhesin for platelets family protein(predict) GN=TGGT1_205320
TGGT1_205320-t26_1-p1		337	S	2.243	0.00638423	Up	Putative serine-rich adhesin for platelets family protein(predict) GN=TGGT1_205320
TGGT1_205320-t26_1-p1		227	S	2.641	0.00490385	Up	Putative serine-rich adhesin for platelets family protein(predict) GN=TGGT1_205320
TGGT1_205320-t26_1-p1		82	S	2.419	0.00291512	Up	Putative serine-rich adhesin for platelets family protein(predict) GN=TGGT1_205320
TGGT1_205320-t26_1-p1		402	S	2.38	0.000191481	Up	Putative serine-rich adhesin for platelets family protein(predict) GN=TGGT1_205320
TGGT1_205320-t26_1-p1		430	S	2.38	0.000191481	Up	Putative serine-rich adhesin for platelets family protein(predict) GN=TGGT1_205320
TGGT1_205320-t26_1-p1		458	S	2.38	0.000191481	Up	Putative serine-rich adhesin for platelets family protein(predict) GN=TGGT1_205320
TGGT1_205320-t26_1-p1		486	S	2.38	0.000191481	Up	Putative serine-rich adhesin for platelets family protein(predict) GN=TGGT1_205320
TGGT1_205320-t26_1-p1		514	S	2.38	0.000191481	Up	Putative serine-rich adhesin for platelets family protein(predict) GN=TGGT1_205320
TGGT1_205320-t26_1-p1		542	S	2.38	0.000191481	Up	Putative serine-rich adhesin for platelets family protein(predict) GN=TGGT1_205320
TGGT1_205320-t26_1-p1		570	S	2.38	0.000191481	Up	Putative serine-rich adhesin for platelets family protein(predict) GN=TGGT1_205320
TGGT1_205320-t26_1-p1		598	S	2.38	0.000191481	Up	Putative serine-rich adhesin for platelets family protein(predict) GN=TGGT1_205320
TGGT1_205320-t26_1-p1		19	S	2.464	0.0097359	Up	Putative serine-rich adhesin for platelets family protein(predict) GN=TGGT1_205320
TGGT1_205320-t26_1-p1		249	S	5.862	0.000513158	Up	Putative serine-rich adhesin for platelets family protein(predict) GN=TGGT1_205320
TGGT1_205320-t26_1-p1		245	T	2.014	0.000283877	Up	Putative serine-rich adhesin for platelets family protein(predict) GN=TGGT1_205320
TGGT1_205320-t26_1-p1		399	S	5.294	0.00303915	Up	Putative serine-rich adhesin for platelets family protein(predict) GN=TGGT1_205320
TGGT1_205320-t26_1-p1		427	S	5.294	0.00303915	Up	Putative serine-rich adhesin for platelets family protein(predict) GN=TGGT1_205320
TGGT1_205320-t26_1-p1		455	S	5.294	0.00303915	Up	Putative serine-rich adhesin for platelets family protein(predict) GN=TGGT1_205320
TGGT1_205320-t26_1-p1		483	S	5.294	0.00303915	Up	Putative serine-rich adhesin for platelets family protein(predict) GN=TGGT1_205320
TGGT1_205320-t26_1-p1		511	S	5.294	0.00303915	Up	Putative serine-rich adhesin for platelets family protein(predict) GN=TGGT1_205320
TGGT1_205320-t26_1-p1		539	S	5.294	0.00303915	Up	Putative serine-rich adhesin for platelets family protein(predict) GN=TGGT1_205320
TGGT1_205320-t26_1-p1		567	S	5.294	0.00303915	Up	Putative serine-rich adhesin for platelets family protein(predict) GN=TGGT1_205320
TGGT1_205320-t26_1-p1		595	S	5.294	0.00303915	Up	Putative serine-rich adhesin for platelets family protein(predict) GN=TGGT1_205320
TGGT1_205320-t26_1-p1		51	S	2.946	0.0156538	Up	Putative serine-rich adhesin for platelets family protein(predict) GN=TGGT1_205320
TGGT1_258820-t26_1-p1	ER 1	103	S	0.559	0.0256234	Down	Putative transmembrane protein(predict) GN=TGGT1_258820
TGGT1_203390-t26_1-p1	nucleus - chromatin	24	S	0.528	0.0157628	Down	CRAL/TRIO domain-containing protein GN=TGGT1_203390
TGGT1_204020-t26_1-p1	60S ribosome	140	S	2.698	0.00625404	Up	ribosomal protein RPL8 GN=TGGT1_204020
TGGT1_221660-t26_1-p1	nucleus - non-chromatin	234	S	0.425	0.00552826	Down	DEAD/DEAH box helicase domain-containing protein GN=TGGT1_221660
TGGT1_221660-t26_1-p1		684	T	0.268	0.00111541	Down	DEAD/DEAH box helicase domain-containing protein GN=TGGT1_221660
TGGT1_221660-t26_1-p1		285	S	0.264	0.000384715	Down	DEAD/DEAH box helicase domain-containing protein GN=TGGT1_221660
TGGT1_304990-t26_1-p1	ER 1	1234	S	2.046	0.0045348	Up	guanylate-binding protein, N-terminal domain-containing protein GN=TGGT1_304990
TGGT1_232050-t26_1-p1	ER 1	649	S	0.616	0.0192889	Down	DnaJ domain-containing protein GN=TGGT1_232050
TGGT1_232050-t26_1-p1		81	S	0.56	0.015836	Down	DnaJ domain-containing protein GN=TGGT1_232050
TGGT1_271970-t26_1-p1	IMC	288	S	0.494	0.0141664	Down	glideosome-associated protein with multiple-membrane spans GAPM3 GN=TGGT1_271970
TGGT1_271970-t26_1-p1		292	T	0.602	0.0100429	Down	glideosome-associated protein with multiple-membrane spans GAPM3 GN=TGGT1_271970
TGGT1_216730-t26_1-p1	cytosol	872	S	0.661	0.02775	Down	MCM2/3/5 family protein GN=TGGT1_216730
TGGT1_240060-t26_1-p1	dense granules	274	S	2.138	0.00204846	Up	hypothetical protein GN=TGGT1_240060
TGGT1_240060-t26_1-p1		247	S	2.7	0.0038427	Up	hypothetical protein GN=TGGT1_240060
TGGT1_240060-t26_1-p1		210	S	2.031	0.00533508	Up	hypothetical protein GN=TGGT1_240060
TGGT1_240060-t26_1-p1		216	S	2.792	0.0139441	Up	hypothetical protein GN=TGGT1_240060
TGGT1_240060-t26_1-p1		212	T	2.792	0.0139441	Up	hypothetical protein GN=TGGT1_240060
TGGT1_240060-t26_1-p1		232	S	2.083	0.00544416	Up	hypothetical protein GN=TGGT1_240060
TGGT1_311480-t26_1-p1	IMC	266	S	0.424	0.0291041	Down	Apical cap protein 1(predict) GN=TGGT1_311480
TGGT1_311480-t26_1-p1		312	S	0.321	0.01967	Down	Apical cap protein 1(predict) GN=TGGT1_311480
TGGT1_246730-t26_1-p1	nucleus - non-chromatin	330	S	2.366	0.00191704	Up	Putative rRNA-processing protein EBP2(predict) GN=TGGT1_246730
TGGT1_246730-t26_1-p1		59	T	1.849	0.0213777	Up	Putative rRNA-processing protein EBP2(predict) GN=TGGT1_246730
TGGT1_259260-t26_1-p1	apicoplast	189	S	0.575	0.0372088	Down	membrane protein FtsH1 GN=TGGT1_259260
TGGT1_259260-t26_1-p1		191	S	0.575	0.0372088	Down	membrane protein FtsH1 GN=TGGT1_259260
TGGT1_205130-t26_1-p1	nucleus - chromatin	4278	S	0.617	0.0132513	Down	VOC domain-containing protein(predict) GN=TGGT1_205130
TGGT1_205130-t26_1-p1		4389	S	0.625	0.018123	Down	VOC domain-containing protein(predict) GN=TGGT1_205130
TGGT1_205130-t26_1-p1		4263	T	0.284	0.000319974	Down	VOC domain-containing protein(predict) GN=TGGT1_205130
TGGT1_205130-t26_1-p1		4378	S	0.271	0.000141015	Down	VOC domain-containing protein(predict) GN=TGGT1_205130
TGGT1_205130-t26_1-p1		4641	S	0.305	0.000159769	Down	VOC domain-containing protein(predict) GN=TGGT1_205130
TGGT1_201400-t26_1-p1	nucleus - non-chromatin	79	S	0.443	0.00574996	Down	Sin3-associated polypeptide SAP18 GN=TGGT1_201400
TGGT1_201400-t26_1-p1		81	S	0.443	0.00574996	Down	Sin3-associated polypeptide SAP18 GN=TGGT1_201400
TGGT1_201400-t26_1-p1		671	T	0.508	0.0078028	Down	Sin3-associated polypeptide SAP18 GN=TGGT1_201400
TGGT1_201400-t26_1-p1		661	S	0.451	0.00373383	Down	Sin3-associated polypeptide SAP18 GN=TGGT1_201400
TGGT1_201400-t26_1-p1		663	S	0.451	0.00373383	Down	Sin3-associated polypeptide SAP18 GN=TGGT1_201400
TGGT1_201400-t26_1-p1		804	S	0.546	0.00717358	Down	Sin3-associated polypeptide SAP18 GN=TGGT1_201400
TGGT1_201400-t26_1-p1		802	S	0.486	0.0026361	Down	Sin3-associated polypeptide SAP18 GN=TGGT1_201400
TGGT1_201400-t26_1-p1		799	S	0.338	0.00429924	Down	Sin3-associated polypeptide SAP18 GN=TGGT1_201400
TGGT1_201400-t26_1-p1		445	S	0.446	0.000969525	Down	Sin3-associated polypeptide SAP18 GN=TGGT1_201400
TGGT1_201400-t26_1-p1		316	S	0.328	0.00472477	Down	Sin3-associated polypeptide SAP18 GN=TGGT1_201400
TGGT1_201400-t26_1-p1		821	S	0.26	0.000113133	Down	Sin3-associated polypeptide SAP18 GN=TGGT1_201400
TGGT1_201400-t26_1-p1		170	S	0.404	0.00345883	Down	Sin3-associated polypeptide SAP18 GN=TGGT1_201400
TGGT1_201400-t26_1-p1		172	S	0.404	0.00345883	Down	Sin3-associated polypeptide SAP18 GN=TGGT1_201400
TGGT1_201400-t26_1-p1		174	S	0.404	0.00345883	Down	Sin3-associated polypeptide SAP18 GN=TGGT1_201400
TGGT1_201400-t26_1-p1		245	S	0.373	0.000351658	Down	Sin3-associated polypeptide SAP18 GN=TGGT1_201400
TGGT1_201400-t26_1-p1		247	S	0.373	0.000351658	Down	Sin3-associated polypeptide SAP18 GN=TGGT1_201400
TGGT1_201400-t26_1-p1		298	S	0.35	0.000103846	Down	Sin3-associated polypeptide SAP18 GN=TGGT1_201400
TGGT1_201400-t26_1-p1		644	S	0.508	0.0115409	Down	Sin3-associated polypeptide SAP18 GN=TGGT1_201400
TGGT1_201400-t26_1-p1		719	T	0.532	0.00159412	Down	Sin3-associated polypeptide SAP18 GN=TGGT1_201400
TGGT1_284190-t26_1-p1	mitochondrion - soluble	731	S	2.117	0.041047	Up	pyruvate carboxylase GN=TGGT1_284190
TGGT1_263070-t26_1-p1	cytosol	238	S	1.953	0.00764502	Up	CMGC kinase, CK2 family GN=TGGT1_263070
TGGT1_232340-t26_1-p1	cytosol	290	S	0.398	0.0043934	Down	protein phosphatase 2C domain-containing protein GN=TGGT1_232340
TGGT1_232340-t26_1-p1		276	S	0.313	0.00203524	Down	protein phosphatase 2C domain-containing protein GN=TGGT1_232340
TGGT1_269950-t26_1-p1	dense granules	515	S	2.018	0.00179174	Up	Thioredoxin domain-containing protein(predict) GN=TGGT1_269950
TGGT1_269950-t26_1-p1		713	S	2.176	0.00108786	Up	Thioredoxin domain-containing protein(predict) GN=TGGT1_269950
TGGT1_236870-t26_1-p1	NA	120	S	1.845	0.0487972	Up	Putative transmembrane protein(predict) GN=TGGT1_236870
TGGT1_236870-t26_1-p1		122	S	2.273	0.0312138	Up	Putative transmembrane protein(predict) GN=TGGT1_236870
TGGT1_236870-t26_1-p1		108	S	2.841	0.00140886	Up	Putative transmembrane protein(predict) GN=TGGT1_236870
TGGT1_260540-t26_1-p1	IMC	461	S	0.52	0.0285376	Down	alveolin domain containing intermediate filament IMC14 GN=TGGT1_260540
TGGT1_232370-t26_1-p1	nucleus - chromatin	511	S	2.594	0.00536149	Up	CW-type Zinc Finger protein GN=TGGT1_232370
TGGT1_214270-t26_1-p1	cytosol	441	T	2.586	0.00315335	Up	putative translation initiation factor IF-2 GN=TGGT1_214270
TGGT1_214270-t26_1-p1		150	S	1.671	0.0448072	Up	putative translation initiation factor IF-2 GN=TGGT1_214270
TGGT1_214270-t26_1-p1		153	S	1.671	0.0448072	Up	putative translation initiation factor IF-2 GN=TGGT1_214270
TGGT1_227060-t26_1-p1	nucleus - chromatin	305	S	0.483	0.0298498	Down	Putative transmembrane protein(predict) GN=TGGT1_227060
TGGT1_314100-t26_1-p1	cytosol	50	T	0.594	0.0019535	Down	tetratricopeptide repeat-containing protein GN=TGGT1_314100
TGGT1_314100-t26_1-p1		273	T	0.536	0.000588333	Down	tetratricopeptide repeat-containing protein GN=TGGT1_314100
TGGT1_314100-t26_1-p1		14	S	0.567	0.041994	Down	tetratricopeptide repeat-containing protein GN=TGGT1_314100
TGGT1_211690-t26_1-p1	nucleus - chromatin	162	S	1.56	0.00691538	Up	AAA family protein GN=TGGT1_211690
TGGT1_218780-t26_1-p1	cytosol	458	S	1.883	0.0120267	Up	putative phosphoserine aminotransferase GN=TGGT1_218780
TGGT1_240980-t26_1-p1	cytosol	1190	S	1.9	0.00210649	Up	collagen alpha-1(I) chain(predict) GN=TGGT1_240980
TGGT1_240980-t26_1-p1		682	S	0.23	0.000806498	Down	collagen alpha-1(I) chain(predict) GN=TGGT1_240980
TGGT1_240980-t26_1-p1		409	S	0.32	0.0235255	Down	collagen alpha-1(I) chain(predict) GN=TGGT1_240980
TGGT1_269980-t26_1-p1	ER 1	408	S	1.907	0.00510264	Up	putative preprotein translocase Sec61 GN=TGGT1_269980
TGGT1_243410-t26_1-p1	ER 1	91	S	0.339	0.0111467	Down	tetratricopeptide repeat-containing protein GN=TGGT1_243410
TGGT1_275802-t26_1-p1	cytosol	606	S	4.376	0.0047156	Up	SRP72 RNA-binding domain-containing protein GN=TGGT1_275802
TGGT1_229650-t26_1-p1	cytosol	268	S	2.299	0.000765784	Up	josephin protein GN=TGGT1_229650
TGGT1_306540-t26_1-p1	cytosol	115	S	0.557	0.0101366	Down	phosphotransferase enzyme family protein GN=TGGT1_306540
TGGT1_306540-t26_1-p1		290	S	0.203	0.00175472	Down	phosphotransferase enzyme family protein GN=TGGT1_306540
TGGT1_306540-t26_1-p1		36	S	0.422	0.00704646	Down	phosphotransferase enzyme family protein GN=TGGT1_306540
TGGT1_306540-t26_1-p1		93	S	0.261	0.00424305	Down	phosphotransferase enzyme family protein GN=TGGT1_306540
TGGT1_306540-t26_1-p1		87	S	0.245	0.0158312	Down	phosphotransferase enzyme family protein GN=TGGT1_306540
TGGT1_308870-t26_1-p1	nucleus - non-chromatin	124	S	0.317	0.00336456	Down	C3H1-type domain-containing protein(predict) GN=TGGT1_308870
TGGT1_288680-t26_1-p1	nucleus - chromatin	231	S	0.578	0.0348656	Down	endonuclease IV APN GN=TGGT1_288680
TGGT1_219700-t26_1-p1	cytosol	68	T	3.076	0.0045845	Up	putative DNA replication licensing factor MCM4 GN=TGGT1_219700
TGGT1_219700-t26_1-p1		55	S	5.255	0.000131894	Up	putative DNA replication licensing factor MCM4 GN=TGGT1_219700
TGGT1_306400-t26_1-p1	nucleus - chromatin	1313	S	1.588	0.0176232	Up	C3H1-type domain-containing protein(predict) GN=TGGT1_306400
TGGT1_306400-t26_1-p1		754	S	2.023	0.00252525	Up	C3H1-type domain-containing protein(predict) GN=TGGT1_306400
TGGT1_306400-t26_1-p1		594	S	1.908	0.038209	Up	C3H1-type domain-containing protein(predict) GN=TGGT1_306400
TGGT1_306400-t26_1-p1		596	S	1.908	0.038209	Up	C3H1-type domain-containing protein(predict) GN=TGGT1_306400
TGGT1_306400-t26_1-p1		600	S	3.315	0.00108083	Up	C3H1-type domain-containing protein(predict) GN=TGGT1_306400
TGGT1_306400-t26_1-p1		700	S	2.049	0.0412804	Up	C3H1-type domain-containing protein(predict) GN=TGGT1_306400
TGGT1_306400-t26_1-p1		1108	S	2.687	0.0064662	Up	C3H1-type domain-containing protein(predict) GN=TGGT1_306400
TGGT1_306400-t26_1-p1		1154	S	2.194	0.00823504	Up	C3H1-type domain-containing protein(predict) GN=TGGT1_306400
TGGT1_306400-t26_1-p1		848	S	2.06	0.0375112	Up	C3H1-type domain-containing protein(predict) GN=TGGT1_306400
TGGT1_306400-t26_1-p1		850	S	2.107	0.0287193	Up	C3H1-type domain-containing protein(predict) GN=TGGT1_306400
TGGT1_306400-t26_1-p1		852	S	2.212	0.00864174	Up	C3H1-type domain-containing protein(predict) GN=TGGT1_306400
TGGT1_306400-t26_1-p1		613	S	2.453	0.0197517	Up	C3H1-type domain-containing protein(predict) GN=TGGT1_306400
TGGT1_306400-t26_1-p1		615	S	2.226	0.00349903	Up	C3H1-type domain-containing protein(predict) GN=TGGT1_306400
TGGT1_306400-t26_1-p1		617	S	2.18	0.0125989	Up	C3H1-type domain-containing protein(predict) GN=TGGT1_306400
TGGT1_306400-t26_1-p1		1046	S	2.933	0.00208696	Up	C3H1-type domain-containing protein(predict) GN=TGGT1_306400
TGGT1_306400-t26_1-p1		1044	S	1.653	0.0221617	Up	C3H1-type domain-containing protein(predict) GN=TGGT1_306400
TGGT1_306400-t26_1-p1		661	S	4.007	0.00353061	Up	C3H1-type domain-containing protein(predict) GN=TGGT1_306400
TGGT1_306400-t26_1-p1		957	S	3.629	0.000897252	Up	C3H1-type domain-containing protein(predict) GN=TGGT1_306400
TGGT1_306400-t26_1-p1		955	S	2.367	0.00371254	Up	C3H1-type domain-containing protein(predict) GN=TGGT1_306400
TGGT1_280560-t26_1-p1	PM - peripheral 2	393	S	0.277	0.00191171	Down	selenide, water dikinase GN=TGGT1_280560
TGGT1_280560-t26_1-p1		630	S	0.21	0.000259166	Down	selenide, water dikinase GN=TGGT1_280560
TGGT1_280560-t26_1-p1		308	S	0.382	0.0062452	Down	selenide, water dikinase GN=TGGT1_280560
TGGT1_280560-t26_1-p1		309	T	0.382	0.0062452	Down	selenide, water dikinase GN=TGGT1_280560
TGGT1_280560-t26_1-p1		247	S	0.31	0.000354259	Down	selenide, water dikinase GN=TGGT1_280560
TGGT1_280560-t26_1-p1		670	S	0.428	1.26892e-05	Down	selenide, water dikinase GN=TGGT1_280560
TGGT1_280560-t26_1-p1		680	S	0.302	0.000284875	Down	selenide, water dikinase GN=TGGT1_280560
TGGT1_278660-t26_1-p1	PM - integral	88	S	1.86	0.000455135	Up	putative P-type ATPase4 GN=TGGT1_278660
TGGT1_278660-t26_1-p1		83	S	0.437	0.00197518	Down	putative P-type ATPase4 GN=TGGT1_278660
TGGT1_278660-t26_1-p1		79	S	0.437	0.00197518	Down	putative P-type ATPase4 GN=TGGT1_278660
TGGT1_278660-t26_1-p1		166	T	0.37	0.00484986	Down	putative P-type ATPase4 GN=TGGT1_278660
TGGT1_218820-t26_1-p1	nucleus - non-chromatin	140	S	0.471	0.0230139	Down	alba 2 GN=TGGT1_218820
TGGT1_293730-t26_1-p1	IMC	909	S	0.212	0.00210077	Down	DHHC zinc finger domain-containing protein GN=TGGT1_293730
TGGT1_214090-t26_1-p1	nucleus - non-chromatin	940	S	0.409	0.00154291	Down	signal peptidase GN=TGGT1_214090
TGGT1_214090-t26_1-p1		1544	S	0.546	0.0237524	Down	signal peptidase GN=TGGT1_214090
TGGT1_214090-t26_1-p1		1318	S	0.368	0.000983324	Down	signal peptidase GN=TGGT1_214090
TGGT1_214090-t26_1-p1		1113	S	0.407	0.00912141	Down	signal peptidase GN=TGGT1_214090
TGGT1_214090-t26_1-p1		932	S	0.556	0.0462294	Down	signal peptidase GN=TGGT1_214090
TGGT1_214090-t26_1-p1		1572	S	0.453	0.00605668	Down	signal peptidase GN=TGGT1_214090
TGGT1_214090-t26_1-p1		1569	T	0.475	0.0398376	Down	signal peptidase GN=TGGT1_214090
TGGT1_214090-t26_1-p1		1387	S	0.568	0.0371549	Down	signal peptidase GN=TGGT1_214090
TGGT1_214090-t26_1-p1		1360	S	0.435	0.00708722	Down	signal peptidase GN=TGGT1_214090
TGGT1_213392-t26_1-p1	nucleus - chromatin	780	S	0.287	0.00423374	Down	surface antigen repeat-containing protein GN=TGGT1_213392
TGGT1_213392-t26_1-p1		990	S	0.203	0.000367973	Down	surface antigen repeat-containing protein GN=TGGT1_213392
TGGT1_294350-t26_1-p1	nucleus - non-chromatin	894	S	0.625	0.00337001	Down	DEAD/DEAH box helicase domain-containing protein GN=TGGT1_294350
TGGT1_270770-t26_1-p1	nucleus - non-chromatin	284	S	0.329	0.00240817	Down	PWI domain-containing protein GN=TGGT1_270770
TGGT1_313670-t26_1-p1	nucleus - chromatin	687	S	5.201	0.000276319	Up	adaptin n terminal region domain-containing protein GN=TGGT1_313670
TGGT1_289650-t26_1-p1	cytosol	102	S	0.211	0.0403913	Down	PEP-carboxykinase I GN=TGGT1_289650
TGGT1_206690-t26_1-p1	IMC	56	T	0.54	0.0249091	Down	glideosome-associated protein with multiple-membrane spans GAPM2B GN=TGGT1_206690
TGGT1_206690-t26_1-p1		58	S	0.54	0.0249091	Down	glideosome-associated protein with multiple-membrane spans GAPM2B GN=TGGT1_206690
TGGT1_206690-t26_1-p1		365	S	0.602	0.0191624	Down	glideosome-associated protein with multiple-membrane spans GAPM2B GN=TGGT1_206690
TGGT1_206690-t26_1-p1		367	S	0.602	0.0191624	Down	glideosome-associated protein with multiple-membrane spans GAPM2B GN=TGGT1_206690
TGGT1_206690-t26_1-p1		346	S	0.509	0.0210306	Down	glideosome-associated protein with multiple-membrane spans GAPM2B GN=TGGT1_206690
TGGT1_297810-t26_1-p1	mitochondrion - membranes	207	S	1.883	0.0103701	Up	Cytochrome c oxidase subunit ApiCOX30, putative(predict) GN=TGGT1_297810
TGGT1_244370-t26_1-p1	ER 1	97	S	0.466	0.00122787	Down	putative TDC1 GN=TGGT1_244370
TGGT1_244370-t26_1-p1		570	S	0.274	0.00639092	Down	putative TDC1 GN=TGGT1_244370
TGGT1_229010-t26_1-p1	rhoptries 1	180	S	0.32	0.0120915	Down	rhoptry neck protein RON4 GN=TGGT1_229010
TGGT1_221870-t26_1-p1	ER 1	965	S	2.156	0.0371256	Up	hypothetical protein GN=TGGT1_221870
TGGT1_273960-t26_1-p1	apicoplast	193	Y	6.906	0.00344384	Up	chaperonin GroS protein GN=TGGT1_273960
TGGT1_203310-t26_1-p1	dense granules	90	T	1.683	0.0191489	Up	dense granule protein GRA7 GN=TGGT1_203310
TGGT1_203310-t26_1-p1		72	S	1.638	0.00763905	Up	dense granule protein GRA7 GN=TGGT1_203310
TGGT1_203310-t26_1-p1		70	T	1.93	0.000269354	Up	dense granule protein GRA7 GN=TGGT1_203310
TGGT1_203310-t26_1-p1		107	S	1.57	0.0330408	Up	dense granule protein GRA7 GN=TGGT1_203310
TGGT1_203310-t26_1-p1		121	T	1.915	0.0241028	Up	dense granule protein GRA7 GN=TGGT1_203310
TGGT1_203310-t26_1-p1		41	S	1.814	0.000483304	Up	dense granule protein GRA7 GN=TGGT1_203310
TGGT1_203310-t26_1-p1		62	S	2.263	4.19228e-05	Up	dense granule protein GRA7 GN=TGGT1_203310
TGGT1_241170-t26_1-p1	nucleus - chromatin	365	S	4.583	0.0334282	Up	KH domain protein(predict) GN=TGGT1_241170
TGGT1_294620-t26_1-p1	nucleus - non-chromatin	287	S	2.47	0.0339694	Up	putative eukaryotic initiation factor-3, subunit 8 GN=TGGT1_294620
TGGT1_298610-t26_1-p1	nucleus - chromatin	238	S	1.788	0.00929589	Up	GYF domain-containing protein GN=TGGT1_298610
TGGT1_298610-t26_1-p1		240	S	1.788	0.00929589	Up	GYF domain-containing protein GN=TGGT1_298610
TGGT1_298610-t26_1-p1		1601	S	2.726	0.000326301	Up	GYF domain-containing protein GN=TGGT1_298610
TGGT1_298610-t26_1-p1		1604	S	2.726	0.000326301	Up	GYF domain-containing protein GN=TGGT1_298610
TGGT1_293340-t26_1-p1	cytosol	2	S	0.404	0.00183446	Down	putative ran binding family protein 1 GN=TGGT1_293340
TGGT1_213900-t26_1-p1	nucleus - chromatin	979	S	0.544	0.00597173	Down	regulator of chromosome condensation RCC1 GN=TGGT1_213900
TGGT1_213900-t26_1-p1		1117	S	2.064	0.00296745	Up	regulator of chromosome condensation RCC1 GN=TGGT1_213900
TGGT1_231210-t26_1-p1	nucleus - chromatin	564	S	0.306	0.00118957	Down	sarcalumenin/eps15 family protein GN=TGGT1_231210
TGGT1_236950-t26_1-p1	IMC	13	S	0.418	0.0208465	Down	hypothetical protein GN=TGGT1_236950
TGGT1_240870-t26_1-p1	nucleus - chromatin	603	S	0.288	0.0369538	Down	putative beta adaptin protein GN=TGGT1_240870
TGGT1_289750-t26_1-p1	nucleus - chromatin	57	S	0.403	0.0102983	Down	ribosomal-ubiquitin protein RPL40 GN=TGGT1_289750
TGGT1_289750-t26_1-p1		65	S	0.442	0.0351086	Down	ribosomal-ubiquitin protein RPL40 GN=TGGT1_289750
TGGT1_227650-t26_1-p1	nucleus - non-chromatin	227	S	1.79	0.0061845	Up	putative microtubule-associated protein RP/EB family GN=TGGT1_227650
TGGT1_227650-t26_1-p1		217	S	1.612	0.0210122	Up	putative microtubule-associated protein RP/EB family GN=TGGT1_227650
TGGT1_321420-t26_1-p1	cytosol	413	S	0.657	0.0155549	Down	kelch repeat-containing protein GN=TGGT1_321420
TGGT1_220500-t26_1-p1	cytosol	282	S	1.813	0.0015565	Up	UBX domain-containing protein GN=TGGT1_220500
TGGT1_220500-t26_1-p1		182	S	0.476	0.0111838	Down	UBX domain-containing protein GN=TGGT1_220500
TGGT1_293470-t26_1-p1	PM - peripheral 2	77	S	0.488	0.0113272	Down	Immune mapped protein 1(predict) GN=TGGT1_293470
TGGT1_202460-t26_1-p1	PM - peripheral 2	264	S	1.798	0.0188175	Up	diacylglycerol kinase accessory domain (presumed) domain-containing protein GN=TGGT1_202460
TGGT1_202460-t26_1-p1		122	S	2.356	0.00677476	Up	diacylglycerol kinase accessory domain (presumed) domain-containing protein GN=TGGT1_202460
TGGT1_202460-t26_1-p1		485	S	1.78	0.0152704	Up	diacylglycerol kinase accessory domain (presumed) domain-containing protein GN=TGGT1_202460
TGGT1_228770-t26_1-p1	mitochondrion - membranes	346	S	2.784	0.0470726	Up	Cgd7_2690 protein(predict) GN=TGGT1_228770
TGGT1_310030-t26_1-p1	cytosol	29	S	0.526	0.0232379	Down	putative cyclase-associated protein GN=TGGT1_310030
TGGT1_310030-t26_1-p1		32	T	0.526	0.0232379	Down	putative cyclase-associated protein GN=TGGT1_310030
TGGT1_234230-t26_1-p1	nucleus - chromatin	1836	S	2.459	0.00165164	Up	hypothetical protein GN=TGGT1_234230
TGGT1_234230-t26_1-p1		3186	S	1.631	0.0341252	Up	hypothetical protein GN=TGGT1_234230
TGGT1_275310-t26_1-p1	nucleus - non-chromatin	531	S	0.401	0.00180536	Down	Putative zinc finger protein(predict) GN=TGGT1_275310
TGGT1_212290-t26_1-p1	40S ribosome	312	S	0.266	0.0360055	Down	ribosomal protein RPS19 GN=TGGT1_212290
TGGT1_258470-t26_1-p1	IMC	8	S	0.571	0.030009	Down	Inner membrane complex protein 24(predict) GN=TGGT1_258470
TGGT1_258470-t26_1-p1		79	S	0.266	0.00063276	Down	Inner membrane complex protein 24(predict) GN=TGGT1_258470
TGGT1_200360-t26_1-p1	dense granules	72	S	1.863	0.0453496	Up	hypothetical protein GN=TGGT1_200360
TGGT1_200360-t26_1-p1		90	S	1.532	0.027946	Up	hypothetical protein GN=TGGT1_200360
TGGT1_200360-t26_1-p1		91	S	1.532	0.027946	Up	hypothetical protein GN=TGGT1_200360
TGGT1_314540-t26_1-p1	nucleus - chromatin	386	S	2.804	0.00317932	Up	Protein phosphatase 2C(predict) GN=TGGT1_314540
TGGT1_238950-t26_1-p1	ER 1	1019	T	2.18	0.0316461	Up	putative fatty acyl-CoA desaturase GN=TGGT1_238950
TGGT1_301390-t26_1-p1	nucleus - non-chromatin	250	S	0.105	0.00420284	Down	putative ribosome biogenesis protein BOP1 GN=TGGT1_301390
TGGT1_301390-t26_1-p1		287	S	0.119	0.00839094	Down	putative ribosome biogenesis protein BOP1 GN=TGGT1_301390
TGGT1_301390-t26_1-p1		726	S	0.065	0.000633833	Down	putative ribosome biogenesis protein BOP1 GN=TGGT1_301390
TGGT1_301390-t26_1-p1		731	T	0.084	0.00111389	Down	putative ribosome biogenesis protein BOP1 GN=TGGT1_301390
TGGT1_273870-t26_1-p1	nucleus - chromatin	1513	S	0.382	0.00502208	Down	SWI2/SNF2 ISWI-like (AT hook) GN=TGGT1_273870
TGGT1_286590-t26_1-p1	tubulin cytoskeleton	32	S	0.266	0.00130152	Down	microtubule associated protein SPM2 GN=TGGT1_286590
TGGT1_313390-t26_1-p1	60S ribosome	154	S	1.507	0.00371715	Up	ribosomal protein RPL6 GN=TGGT1_313390
TGGT1_276170-t26_1-p1	cytosol	722	S	0.337	0.00130441	Down	phosphatidylinositol 3- and 4-kinase GN=TGGT1_276170
TGGT1_276170-t26_1-p1		724	S	0.337	0.00130441	Down	phosphatidylinositol 3- and 4-kinase GN=TGGT1_276170
TGGT1_276170-t26_1-p1		706	S	0.353	0.000740852	Down	phosphatidylinositol 3- and 4-kinase GN=TGGT1_276170
TGGT1_276170-t26_1-p1		884	S	0.473	0.00750404	Down	phosphatidylinositol 3- and 4-kinase GN=TGGT1_276170
TGGT1_276170-t26_1-p1		841	T	0.552	0.0186997	Down	phosphatidylinositol 3- and 4-kinase GN=TGGT1_276170
TGGT1_276170-t26_1-p1		994	S	0.409	0.00161689	Down	phosphatidylinositol 3- and 4-kinase GN=TGGT1_276170
TGGT1_276170-t26_1-p1		769	S	0.404	0.0222918	Down	phosphatidylinositol 3- and 4-kinase GN=TGGT1_276170
TGGT1_276170-t26_1-p1		356	S	0.555	0.0244206	Down	phosphatidylinositol 3- and 4-kinase GN=TGGT1_276170
TGGT1_276170-t26_1-p1		1011	S	0.274	0.00268899	Down	phosphatidylinositol 3- and 4-kinase GN=TGGT1_276170
TGGT1_276170-t26_1-p1		839	S	0.425	0.00796474	Down	phosphatidylinositol 3- and 4-kinase GN=TGGT1_276170
TGGT1_276170-t26_1-p1		975	S	0.386	0.0176751	Down	phosphatidylinositol 3- and 4-kinase GN=TGGT1_276170
TGGT1_276170-t26_1-p1		977	S	0.479	0.00766788	Down	phosphatidylinositol 3- and 4-kinase GN=TGGT1_276170
TGGT1_276170-t26_1-p1		705	S	0.464	0.0240434	Down	phosphatidylinositol 3- and 4-kinase GN=TGGT1_276170
TGGT1_276170-t26_1-p1		702	S	0.421	0.0246725	Down	phosphatidylinositol 3- and 4-kinase GN=TGGT1_276170
TGGT1_254570-t26_1-p1	nucleus - non-chromatin	371	S	1.792	0.00538719	Up	hypothetical protein GN=TGGT1_254570
TGGT1_254570-t26_1-p1		1898	S	0.622	0.0049706	Down	hypothetical protein GN=TGGT1_254570
TGGT1_269800-t26_1-p1	cytosol	852	S	2.633	0.00829918	Up	putative glutamine-dependent NAD(+) synthetase protein GN=TGGT1_269800
TGGT1_228100-t26_1-p1	nucleus - non-chromatin	1222	S	2.268	0.00962321	Up	Putative transmembrane protein (Fragment)(predict) GN=TGGT1_228100
TGGT1_263320-t26_1-p1	nucleus - non-chromatin	160	T	0.372	0.0269388	Down	hypothetical protein GN=TGGT1_263320
TGGT1_212820-t26_1-p1	cytosol	813	S	0.655	0.0225174	Down	ubiquitin family protein GN=TGGT1_212820
TGGT1_212820-t26_1-p1		368	S	0.494	0.00965187	Down	ubiquitin family protein GN=TGGT1_212820
TGGT1_212820-t26_1-p1		511	S	0.509	0.00957437	Down	ubiquitin family protein GN=TGGT1_212820
TGGT1_260010-t26_1-p1	cytosol	231	S	2.248	0.015621	Up	acetyltransferase, GNAT family protein GN=TGGT1_260010
TGGT1_267430-t26_1-p1	ER 1	344	S	0.453	0.00160866	Down	DnaJ domain-containing protein GN=TGGT1_267430
TGGT1_278870-t26_1-p1	nucleus - chromatin	1658	S	0.486	0.01332	Down	myosin F GN=TGGT1_278870
TGGT1_222860-t26_1-p1	nucleus - non-chromatin	21	S	2.253	0.0180921	Up	putative eukaryotic translation initiation factor GN=TGGT1_222860
TGGT1_222860-t26_1-p1		24	S	2.253	0.0180921	Up	putative eukaryotic translation initiation factor GN=TGGT1_222860
TGGT1_226510-t26_1-p1	nucleus - chromatin	245	S	4.69	0.041205	Up	Sec23/Sec24 trunk domain-containing protein GN=TGGT1_226510
TGGT1_226250-t26_1-p1	nucleus - non-chromatin	682	S	1.72	0.00530901	Up	DEAD (Asp-Glu-Ala-Asp) box polypeptide DDX3X GN=TGGT1_226250
TGGT1_220270-t26_1-p1	IMC	436	S	1.725	0.0252436	Up	alveolin domain containing intermediate filament IMC6 GN=TGGT1_220270
TGGT1_235340-t26_1-p1	IMC	205	S	0.218	0.0226914	Down	hypothetical protein GN=TGGT1_235340
TGGT1_235340-t26_1-p1		685	S	0.285	0.00554031	Down	hypothetical protein GN=TGGT1_235340
TGGT1_205380-t26_1-p1	nucleus - chromatin	379	T	0.577	0.00597626	Down	fructose-bisphospatase I GN=TGGT1_205380
TGGT1_273560-t26_1-p1	dense granules	837	T	0.457	0.00402196	Down	putative kinesin heavy chain GN=TGGT1_273560
TGGT1_273560-t26_1-p1		1434	S	0.552	0.00506164	Down	putative kinesin heavy chain GN=TGGT1_273560
TGGT1_273560-t26_1-p1		1458	S	0.449	0.0074733	Down	putative kinesin heavy chain GN=TGGT1_273560
TGGT1_273560-t26_1-p1		1460	S	0.449	0.0074733	Down	putative kinesin heavy chain GN=TGGT1_273560
TGGT1_273560-t26_1-p1		756	S	1.619	0.0344589	Up	putative kinesin heavy chain GN=TGGT1_273560
TGGT1_273560-t26_1-p1		554	T	0.458	0.00513436	Down	putative kinesin heavy chain GN=TGGT1_273560
TGGT1_273560-t26_1-p1		791	S	0.388	0.00851586	Down	putative kinesin heavy chain GN=TGGT1_273560
TGGT1_226380-t26_1-p1	dense granules	70	S	1.892	0.00785288	Up	Putative transmembrane protein(predict) GN=TGGT1_226380
TGGT1_226380-t26_1-p1		89	T	2.446	0.000729648	Up	Putative transmembrane protein(predict) GN=TGGT1_226380
TGGT1_265250-t26_1-p1	nucleus - chromatin	1270	S	1.674	0.0386649	Up	RNA recognition motif-containing protein GN=TGGT1_265250
TGGT1_265250-t26_1-p1		1521	S	2.738	0.000179631	Up	RNA recognition motif-containing protein GN=TGGT1_265250
TGGT1_265250-t26_1-p1		1525	T	2.992	0.00145306	Up	RNA recognition motif-containing protein GN=TGGT1_265250
TGGT1_265250-t26_1-p1		859	T	1.833	0.0112394	Up	RNA recognition motif-containing protein GN=TGGT1_265250
TGGT1_265250-t26_1-p1		466	S	1.994	0.00331453	Up	RNA recognition motif-containing protein GN=TGGT1_265250
TGGT1_265250-t26_1-p1		468	S	1.994	0.00331453	Up	RNA recognition motif-containing protein GN=TGGT1_265250
TGGT1_265250-t26_1-p1		592	S	0.597	0.00483963	Down	RNA recognition motif-containing protein GN=TGGT1_265250
TGGT1_206590-t26_1-p1	nucleus - chromatin	771	T	0.58	0.00244484	Down	calcium-dependent protein kinase CDPK2A GN=TGGT1_206590
TGGT1_231850-t26_1-p1	cytosol	222	S	0.64	0.0187801	Down	serine-threonine phosophatase 2C (PP2C) GN=TGGT1_231850
TGGT1_263090-t26_1-p1	cytosol	279	S	0.437	0.00374273	Down	14-3-3 protein GN=TGGT1_263090
TGGT1_290290-t26_1-p1	cytosol	273	S	0.529	0.0332988	Down	ubiquitin-activating enzyme E1 family protein GN=TGGT1_290290
TGGT1_313010-t26_1-p1	nucleus - non-chromatin	227	T	2.044	0.0369349	Up	DEAD (Asp-Glu-Ala-Asp) box polypeptide DDX6 GN=TGGT1_313010
TGGT1_289330-t26_1-p1	cytosol	145	S	0.343	0.00115957	Down	ubiquitin carboxyl-terminal hydrolase family 2 protein GN=TGGT1_289330
TGGT1_249780-t26_1-p1	cytosol	258	S	2.54	0.0187746	Up	Cyclic phosphodiesterase-like protein(predict) GN=TGGT1_249780
TGGT1_211710-t26_1-p1	ER 1	155	S	1.79	0.0440724	Up	TB2/DP1, HVA22 family protein GN=TGGT1_211710
TGGT1_228190-t26_1-p1	nucleus - non-chromatin	8	S	0.367	0.000741352	Down	putative eukaryotic initiation factor-3, subunit 5 GN=TGGT1_228190
TGGT1_228190-t26_1-p1		6	S	0.354	0.00112742	Down	putative eukaryotic initiation factor-3, subunit 5 GN=TGGT1_228190
TGGT1_275440-t26_1-p1	dense granules	134	S	3.439	0.0224459	Up	dense granule protein GRA6 GN=TGGT1_275440
TGGT1_275440-t26_1-p1		112	S	3.125	0.0221623	Up	dense granule protein GRA6 GN=TGGT1_275440
TGGT1_312230-t26_1-p1	nucleus - chromatin	1551	S	0.335	0.0140304	Down	putative DNA topoisomerase 2 GN=TGGT1_312230
TGGT1_312230-t26_1-p1		1552	S	0.335	0.0140304	Down	putative DNA topoisomerase 2 GN=TGGT1_312230
TGGT1_312230-t26_1-p1		1556	S	0.335	0.0140304	Down	putative DNA topoisomerase 2 GN=TGGT1_312230
TGGT1_217680-t26_1-p1	dense granules	2162	T	2.621	0.0029775	Up	hypothetical protein GN=TGGT1_217680
TGGT1_217680-t26_1-p1		2164	T	3.107	0.00755406	Up	hypothetical protein GN=TGGT1_217680
TGGT1_217680-t26_1-p1		1024	S	1.866	0.0335212	Up	hypothetical protein GN=TGGT1_217680
TGGT1_217680-t26_1-p1		170	S	1.956	0.0227432	Up	hypothetical protein GN=TGGT1_217680
TGGT1_217680-t26_1-p1		153	T	1.543	0.00247724	Up	hypothetical protein GN=TGGT1_217680
TGGT1_217680-t26_1-p1		268	S	2.574	0.000957282	Up	hypothetical protein GN=TGGT1_217680
TGGT1_217680-t26_1-p1		269	S	2.574	0.000957282	Up	hypothetical protein GN=TGGT1_217680
TGGT1_224980-t26_1-p1	cytosol	1052	S	0.332	0.00204704	Down	hypothetical protein GN=TGGT1_224980
TGGT1_214440-t26_1-p1	nucleus - chromatin	95	S	1.596	0.00867889	Up	4'-phosphopantetheinyl transferase superfamily protein GN=TGGT1_214440
TGGT1_295360-t26_1-p1	IMC	220	S	0.558	0.000383346	Down	Inner membrane complex protein 18(predict) GN=TGGT1_295360
TGGT1_295360-t26_1-p1		58	S	0.527	0.0136101	Down	Inner membrane complex protein 18(predict) GN=TGGT1_295360
TGGT1_295360-t26_1-p1		24	S	0.426	0.0025885	Down	Inner membrane complex protein 18(predict) GN=TGGT1_295360
TGGT1_295360-t26_1-p1		212	S	0.516	0.00602855	Down	Inner membrane complex protein 18(predict) GN=TGGT1_295360
TGGT1_295360-t26_1-p1		101	S	0.596	0.000201306	Down	Inner membrane complex protein 18(predict) GN=TGGT1_295360
TGGT1_295360-t26_1-p1		105	T	0.449	0.00333574	Down	Inner membrane complex protein 18(predict) GN=TGGT1_295360
TGGT1_295360-t26_1-p1		161	S	0.489	0.00166687	Down	Inner membrane complex protein 18(predict) GN=TGGT1_295360
TGGT1_249850-t26_1-p1	IMC	353	T	0.57	0.0268448	Down	GAP40 protein GN=TGGT1_249850
TGGT1_249850-t26_1-p1		358	S	0.57	0.0268448	Down	GAP40 protein GN=TGGT1_249850
TGGT1_287170-t26_1-p1	NA	217	S	2.237	0.00705287	Up	hypothetical protein GN=TGGT1_287170
TGGT1_287170-t26_1-p1		257	S	2.281	0.011651	Up	hypothetical protein GN=TGGT1_287170
TGGT1_287170-t26_1-p1		187	S	4.45	0.00973549	Up	hypothetical protein GN=TGGT1_287170
TGGT1_287170-t26_1-p1		233	S	3.248	0.00322586	Up	hypothetical protein GN=TGGT1_287170
TGGT1_247450-t26_1-p1	nucleus - non-chromatin	119	S	0.625	0.0342013	Down	trithorax group protein osa-like(predict) GN=TGGT1_247450
TGGT1_247450-t26_1-p1		303	S	1.985	0.0491607	Up	trithorax group protein osa-like(predict) GN=TGGT1_247450
TGGT1_247450-t26_1-p1		901	S	0.494	0.0241044	Down	trithorax group protein osa-like(predict) GN=TGGT1_247450
TGGT1_223840-t26_1-p1	cytosol	569	S	0.659	0.0238537	Down	putative ATP-citrate lyase GN=TGGT1_223840
TGGT1_235170-t26_1-p1	nucleus - chromatin	157	S	2.911	0.00255411	Up	ATPase, AAA family protein GN=TGGT1_235170
TGGT1_235170-t26_1-p1		127	S	2.143	0.0158671	Up	ATPase, AAA family protein GN=TGGT1_235170
TGGT1_235170-t26_1-p1		128	S	2.143	0.0158671	Up	ATPase, AAA family protein GN=TGGT1_235170
TGGT1_220950-t26_1-p1	dense granules	282	S	2.049	0.00610876	Up	Mitochondrial association factor 1(predict) GN=TGGT1_220950
TGGT1_214210-t26_1-p1	cytosol	481	S	0.481	0.0127015	Down	rRNA pseudouridine synthase GN=TGGT1_214210
TGGT1_319560-t26_1-p1	micronemes	323	S	3.532	0.000110742	Up	microneme protein MIC3 GN=TGGT1_319560
TGGT1_319560-t26_1-p1		37	S	0.447	0.0280009	Down	microneme protein MIC3 GN=TGGT1_319560
TGGT1_223940-t26_1-p1	IMC	163	S	2.374	0.000182278	Up	GAP45 protein GN=TGGT1_223940
TGGT1_278830-t26_1-p1	nucleus - chromatin	60	T	0.526	0.00157978	Down	glucose-6-phosphate 1-dehydrogenase GN=TGGT1_278830
TGGT1_267080-t26_1-p1	19S proteasome	15	S	0.596	0.024638	Down	putative 26S protease regulatory subunit 4 GN=TGGT1_267080
TGGT1_273905-t26_1-p1	nucleus - chromatin	28	S	1.839	0.00106905	Up	Putative ARM repeat protein(predict) GN=TGGT1_273905
TGGT1_273760-t26_1-p1	cytosol	513	S	0.628	0.0387828	Down	heat shock protein HSP70 GN=TGGT1_273760
TGGT1_227620-t26_1-p1	dense granules	184	S	1.702	0.0161222	Up	dense granule protein GRA2 GN=TGGT1_227620
TGGT1_227620-t26_1-p1		56	T	3.152	1.60397e-05	Up	dense granule protein GRA2 GN=TGGT1_227620
TGGT1_227620-t26_1-p1		72	S	3.093	0.000108529	Up	dense granule protein GRA2 GN=TGGT1_227620
TGGT1_256760-t26_1-p1	cytosol	42	S	0.531	0.00452811	Down	pyruvate kinase PyK1 GN=TGGT1_256760
TGGT1_202200-t26_1-p1	rhoptries 1	318	S	0.085	0.00267391	Down	hypothetical protein GN=TGGT1_202200
TGGT1_309810-t26_1-p1	40S ribosome	69	S	4.308	0.00371936	Up	ribosomal protein RPP2 GN=TGGT1_309810
TGGT1_230210-t26_1-p1	IMC	548	S	0.62	0.0306544	Down	alveolin domain containing intermediate filament IMC10 GN=TGGT1_230210
TGGT1_230210-t26_1-p1		418	T	0.377	0.015459	Down	alveolin domain containing intermediate filament IMC10 GN=TGGT1_230210
TGGT1_230210-t26_1-p1		402	T	0.504	0.00701698	Down	alveolin domain containing intermediate filament IMC10 GN=TGGT1_230210
TGGT1_269620-t26_1-p1	NA	489	S	0.288	0.0346662	Down	hypothetical protein GN=TGGT1_269620
TGGT1_269620-t26_1-p1		295	S	0.307	0.00839063	Down	hypothetical protein GN=TGGT1_269620
TGGT1_214970-t26_1-p1	nucleus - chromatin	12	S	1.99	0.0116241	Up	putative DNA replication licensing factor GN=TGGT1_214970
TGGT1_214970-t26_1-p1		202	S	6.88	0.00259525	Up	putative DNA replication licensing factor GN=TGGT1_214970
TGGT1_214970-t26_1-p1		36	S	2.004	0.0224045	Up	putative DNA replication licensing factor GN=TGGT1_214970
TGGT1_214970-t26_1-p1		21	S	1.984	0.0150103	Up	putative DNA replication licensing factor GN=TGGT1_214970
TGGT1_283510-t26_1-p1	IMC	85	S	0.61	0.0164127	Down	IMC-associated protein 1(predict) GN=TGGT1_283510
TGGT1_283510-t26_1-p1		63	S	0.538	0.0171587	Down	IMC-associated protein 1(predict) GN=TGGT1_283510
TGGT1_283510-t26_1-p1		171	S	0.322	0.00150343	Down	IMC-associated protein 1(predict) GN=TGGT1_283510
TGGT1_305340-t26_1-p1	nucleus - chromatin	1380	S	1.822	0.0411379	Up	corepressor complex CRC230 GN=TGGT1_305340
TGGT1_263180-t26_1-p1	PM - peripheral 1	20	S	0.632	0.0393387	Down	myosin D GN=TGGT1_263180
TGGT1_265260-t26_1-p1	cytosol	154	T	2.619	5.77879e-05	Up	hypothetical protein GN=TGGT1_265260
TGGT1_265260-t26_1-p1		127	S	2.06	0.0124678	Up	hypothetical protein GN=TGGT1_265260
TGGT1_265260-t26_1-p1		129	S	2.06	0.0124678	Up	hypothetical protein GN=TGGT1_265260
TGGT1_286580-t26_1-p1	IMC	724	T	1.746	0.00253525	Up	Putative lysophospholipase(predict) GN=TGGT1_286580
TGGT1_304760-t26_1-p1	nucleus - non-chromatin	98	S	16.386	0.0001247	Up	RNA recognition motif-containing protein GN=TGGT1_304760
TGGT1_304760-t26_1-p1		81	S	13.098	0.00068006	Up	RNA recognition motif-containing protein GN=TGGT1_304760
TGGT1_304760-t26_1-p1		1189	S	21.863	7.69289e-05	Up	RNA recognition motif-containing protein GN=TGGT1_304760
TGGT1_304760-t26_1-p1		111	S	9.123	2.86758e-05	Up	RNA recognition motif-containing protein GN=TGGT1_304760
TGGT1_304760-t26_1-p1		60	S	14.696	8.058e-05	Up	RNA recognition motif-containing protein GN=TGGT1_304760
TGGT1_304760-t26_1-p1		611	S	20.816	0.000157603	Up	RNA recognition motif-containing protein GN=TGGT1_304760
TGGT1_304760-t26_1-p1		1261	S	13.321	0.000311514	Up	RNA recognition motif-containing protein GN=TGGT1_304760
TGGT1_304760-t26_1-p1		36	S	12.641	5.57432e-05	Up	RNA recognition motif-containing protein GN=TGGT1_304760
TGGT1_304760-t26_1-p1		38	S	15.311	0.000192779	Up	RNA recognition motif-containing protein GN=TGGT1_304760
TGGT1_304760-t26_1-p1		40	S	12.529	0.000363556	Up	RNA recognition motif-containing protein GN=TGGT1_304760
TGGT1_304760-t26_1-p1		469	S	14.53	5.51278e-05	Up	RNA recognition motif-containing protein GN=TGGT1_304760
TGGT1_304760-t26_1-p1		71	S	40.798	7.93973e-06	Up	RNA recognition motif-containing protein GN=TGGT1_304760
TGGT1_290840-t26_1-p1	mitochondrion - soluble	707	S	0.491	0.0437802	Down	serine protease GN=TGGT1_290840
TGGT1_284780-t26_1-p1	PM - integral	1430	S	1.631	0.0411065	Up	Fusaric acid resistance-like protein(predict) GN=TGGT1_284780
TGGT1_284780-t26_1-p1		486	S	1.571	0.0449809	Up	Fusaric acid resistance-like protein(predict) GN=TGGT1_284780
TGGT1_316340-t26_1-p1	IMC	109	S	0.393	0.0193215	Down	Inner membrane complex protein 22(predict) GN=TGGT1_316340
TGGT1_316340-t26_1-p1		55	S	0.514	0.00339279	Down	Inner membrane complex protein 22(predict) GN=TGGT1_316340
TGGT1_316340-t26_1-p1		46	S	0.314	0.00514121	Down	Inner membrane complex protein 22(predict) GN=TGGT1_316340
TGGT1_318710-t26_1-p1	nucleus - chromatin	507	S	2.153	0.0461754	Up	ATP-binding cassette sub-family F member 1 GN=TGGT1_318710
TGGT1_237820-t26_1-p1	IMC	31	S	0.429	0.00308471	Down	IMC sub-compartment protein ISP2 GN=TGGT1_237820
TGGT1_219140-t26_1-p1	cytosol	46	S	0.547	0.0342873	Down	EF-1 guanine nucleotide exchange domain-containing protein GN=TGGT1_219140
TGGT1_310010-t26_1-p1	rhoptries 1	722	S	0.214	0.00511467	Down	rhoptry neck protein RON1 GN=TGGT1_310010
TGGT1_310010-t26_1-p1		740	S	0.214	0.00511467	Down	rhoptry neck protein RON1 GN=TGGT1_310010
TGGT1_310010-t26_1-p1		758	S	0.214	0.00511467	Down	rhoptry neck protein RON1 GN=TGGT1_310010
TGGT1_310010-t26_1-p1		776	S	0.214	0.00511467	Down	rhoptry neck protein RON1 GN=TGGT1_310010
TGGT1_310010-t26_1-p1		794	S	0.214	0.00511467	Down	rhoptry neck protein RON1 GN=TGGT1_310010
TGGT1_310010-t26_1-p1		812	S	0.214	0.00511467	Down	rhoptry neck protein RON1 GN=TGGT1_310010
TGGT1_310010-t26_1-p1		638	S	0.205	0.000193165	Down	rhoptry neck protein RON1 GN=TGGT1_310010
TGGT1_310010-t26_1-p1		116	S	0.177	5.87519e-05	Down	rhoptry neck protein RON1 GN=TGGT1_310010
TGGT1_310010-t26_1-p1		96	S	0.205	0.000332206	Down	rhoptry neck protein RON1 GN=TGGT1_310010
TGGT1_243200-t26_1-p1	IMC	891	T	19.445	0.0178799	Up	hypothetical protein GN=TGGT1_243200
TGGT1_243200-t26_1-p1		1106	S	3.739	0.0166504	Up	hypothetical protein GN=TGGT1_243200
TGGT1_229470-t26_1-p1	nucleus - non-chromatin	60	S	0.52	0.047976	Down	CASC3/barentsz eIF4AIII-binding protein(predict) GN=TGGT1_229470
TGGT1_229470-t26_1-p1		64	S	0.52	0.047976	Down	CASC3/barentsz eIF4AIII-binding protein(predict) GN=TGGT1_229470
TGGT1_242070-t26_1-p1		27	S	0.549	0.00272947	Down	cAMP-dependent protein kinase regulatory subunit GN=TGGT1_242070
TGGT1_242070-t26_1-p1		94	S	0.462	0.00196696	Down	cAMP-dependent protein kinase regulatory subunit GN=TGGT1_242070
TGGT1_220600-t26_1-p1	PM - integral	329	S	0.593	0.00848115	Down	Putative transporter(predict) GN=TGGT1_220600
TGGT1_220600-t26_1-p1		422	S	0.457	0.0200864	Down	Putative transporter(predict) GN=TGGT1_220600
TGGT1_203630-t26_1-p1	60S ribosome	90	S	0.077	2.94574e-06	Down	ribosomal protein RPL44 GN=TGGT1_203630
TGGT1_313290-t26_1-p1	PM - peripheral 2	36	S	0.031	0.00408664	Down	MORN repeat-containing protein GN=TGGT1_313290
TGGT1_313290-t26_1-p1		27	S	0.038	0.00857264	Down	MORN repeat-containing protein GN=TGGT1_313290
TGGT1_255420-t26_1-p1	IMC	15	S	0.229	0.00699229	Down	IMP2_N domain-containing protein(predict) GN=TGGT1_255420
TGGT1_240810-t26_1-p1	PM - integral	17	S	2.514	0.0336493	Up	Putative transporter(predict) GN=TGGT1_240810
TGGT1_312270-t26_1-p1	rhoptries 1	118	T	2.262	0.0227462	Up	rhoptry protein ROP13 GN=TGGT1_312270
TGGT1_212960B-t26_1-p1	nucleus - non-chromatin	254	S	3.391	0.039941	Up	Pre-mRNA-splicing regulator WTAP(predict) GN=TGGT1_212960B
TGGT1_258360-t26_1-p1	rhoptries 1	534	S	0.127	1.19192e-05	Down	hypothetical protein GN=TGGT1_258360
TGGT1_216810-t26_1-p1	cytosol	60	S	0.455	0.0198595	Down	5'-nucleotidase, C-terminal domain-containing protein GN=TGGT1_216810
TGGT1_250770-t26_1-p1	cytosol	145	T	2.133	0.000764982	Up	putative eukaryotic initiation factor-4A GN=TGGT1_250770
TGGT1_250770-t26_1-p1		56	S	3.109	0.000489099	Up	putative eukaryotic initiation factor-4A GN=TGGT1_250770
TGGT1_310670-t26_1-p1	cytosol	25	S	0.382	0.00359156	Down	putative glycogen phosphorylase 1 GN=TGGT1_310670
TGGT1_410370-t26_1-p1	NA	131	T	4.169	0.00287595	Up	putative transmembrane protein GN=TGGT1_410370
TGGT1_410370-t26_1-p1		77	S	0.659	0.0304215	Down	putative transmembrane protein GN=TGGT1_410370
TGGT1_410360-t26_1-p1	NA	48	S	1.749	0.0373537	Up	putative transmembrane protein GN=TGGT1_410360
TGGT1_410360-t26_1-p1		79	S	1.881	0.00260122	Up	putative transmembrane protein GN=TGGT1_410360
TGGT1_313270-t26_1-p1	nucleus - chromatin	1457	S	0.503	0.015671	Down	Putative collagen alpha-1(III) chain, related protein(predict) GN=TGGT1_313270
TGGT1_313270-t26_1-p1		1729	S	2.44	0.00494914	Up	Putative collagen alpha-1(III) chain, related protein(predict) GN=TGGT1_313270
TGGT1_313270-t26_1-p1		1208	S	0.541	0.0082129	Down	Putative collagen alpha-1(III) chain, related protein(predict) GN=TGGT1_313270
TGGT1_313270-t26_1-p1		2081	S	0.644	0.0272056	Down	Putative collagen alpha-1(III) chain, related protein(predict) GN=TGGT1_313270
TGGT1_313270-t26_1-p1		2626	S	0.456	0.00425986	Down	Putative collagen alpha-1(III) chain, related protein(predict) GN=TGGT1_313270
TGGT1_295710-t26_1-p1	cytosol	7659	S	0.442	0.0110903	Down	HECT-domain (ubiquitin-transferase) domain-containing protein GN=TGGT1_295710
TGGT1_295710-t26_1-p1		4150	T	0.375	0.0307626	Down	HECT-domain (ubiquitin-transferase) domain-containing protein GN=TGGT1_295710
TGGT1_295710-t26_1-p1		6478	S	0.559	0.00214588	Down	HECT-domain (ubiquitin-transferase) domain-containing protein GN=TGGT1_295710
TGGT1_217010-t26_1-p1	cytosol	336	S	2.657	0.0123628	Up	GYF domain-containing protein(predict) GN=TGGT1_217010
TGGT1_293670-t26_1-p1	nucleus - non-chromatin	356	S	2.894	0.0454202	Up	transcription elongation factor A TFIIS GN=TGGT1_293670
TGGT1_305850-t26_1-p1	nucleus - non-chromatin	274	S	0.584	0.0188111	Down	RNA recognition motif-containing protein GN=TGGT1_305850
TGGT1_299210-t26_1-p1	cytosol	333	S	0.571	1.70907e-05	Down	CTP synthase GN=TGGT1_299210
TGGT1_299210-t26_1-p1		336	S	0.453	0.0413154	Down	CTP synthase GN=TGGT1_299210
TGGT1_235160-t26_1-p1	nucleus - chromatin	1012	S	0.475	0.00258917	Down	Importin N-terminal domain-containing protein (Fragment)(predict) GN=TGGT1_235160
TGGT1_235160-t26_1-p1		488	S	0.547	3.47874e-05	Down	Importin N-terminal domain-containing protein (Fragment)(predict) GN=TGGT1_235160
TGGT1_273090-t26_1-p1	cytosol	595	S	0.558	0.00153147	Down	cell division protein CDC48CY GN=TGGT1_273090
TGGT1_273090-t26_1-p1		755	S	0.524	0.000732955	Down	cell division protein CDC48CY GN=TGGT1_273090
TGGT1_249610-t26_1-p1	nucleus - non-chromatin	851	S	0.573	0.0462891	Down	MIF4G_like_2 domain-containing protein(predict) GN=TGGT1_249610
TGGT1_249610-t26_1-p1		853	S	0.573	0.0462891	Down	MIF4G_like_2 domain-containing protein(predict) GN=TGGT1_249610
TGGT1_204340-t26_1-p1	dense granules	167	S	2.459	0.00055851	Up	Putative transmembrane protein(predict) GN=TGGT1_204340
TGGT1_204340-t26_1-p1		341	T	1.875	0.011888	Up	Putative transmembrane protein(predict) GN=TGGT1_204340
TGGT1_204340-t26_1-p1		486	T	2.591	0.00354169	Up	Putative transmembrane protein(predict) GN=TGGT1_204340
TGGT1_289830-t26_1-p1	nucleus - non-chromatin	120	S	0.402	0.00185434	Down	putative eukaryotic initiation factor-3, delta subunit GN=TGGT1_289830
TGGT1_254870-t26_1-p1	cytosol	125	T	0.227	0.00515862	Down	TerD domain-containing protein(predict) GN=TGGT1_254870
TGGT1_218960-t26_1-p1	nucleus - chromatin	1000	S	0.432	0.00158708	Down	AP2 domain transcription factor AP2XII-1 GN=TGGT1_218960
TGGT1_218960-t26_1-p1		2251	S	0.586	0.013481	Down	AP2 domain transcription factor AP2XII-1 GN=TGGT1_218960
TGGT1_218960-t26_1-p1		1015	S	0.466	0.000531103	Down	AP2 domain transcription factor AP2XII-1 GN=TGGT1_218960
TGGT1_218960-t26_1-p1		2232	S	0.417	0.0153958	Down	AP2 domain transcription factor AP2XII-1 GN=TGGT1_218960
TGGT1_233220-t26_1-p1	PM - integral	1217	S	0.432	0.0032253	Down	Putative transmembrane protein(predict) GN=TGGT1_233220
TGGT1_247760-t26_1-p1	cytosol	189	S	1.524	0.0173808	Up	AMP-binding enzyme domain-containing protein GN=TGGT1_247760
TGGT1_321680-t26_1-p1	cytosol	289	T	1.503	0.0101625	Up	Hyaluronan/mRNA-binding family protein(predict) GN=TGGT1_321680
TGGT1_266080-t26_1-p1	apical 1	410	S	2.377	0.00413941	Up	hypothetical protein GN=TGGT1_266080
TGGT1_226570-t26_1-p1	IMC	28	S	0.567	0.00700503	Down	hypothetical protein GN=TGGT1_226570
TGGT1_319720-t26_1-p1	nucleus - chromatin	70	S	0.279	0.0121849	Down	hypothetical protein GN=TGGT1_319720
TGGT1_319720-t26_1-p1		698	S	0.497	0.00744363	Down	hypothetical protein GN=TGGT1_319720
TGGT1_284050-t26_1-p1	nucleus - non-chromatin	531	S	0.398	0.0210997	Down	DEAD/DEAH box helicase domain-containing protein GN=TGGT1_284050
TGGT1_284050-t26_1-p1		2381	Y	2.789	0.00130758	Up	DEAD/DEAH box helicase domain-containing protein GN=TGGT1_284050
TGGT1_214840-t26_1-p1	nucleus - chromatin	1781	T	4.318	0.00178063	Up	AP2 domain transcription factor AP2X-7 GN=TGGT1_214840
TGGT1_214840-t26_1-p1		310	S	3.16	0.00533404	Up	AP2 domain transcription factor AP2X-7 GN=TGGT1_214840
TGGT1_214840-t26_1-p1		1866	S	4.081	0.00092764	Up	AP2 domain transcription factor AP2X-7 GN=TGGT1_214840
TGGT1_214840-t26_1-p1		1761	S	4.316	0.00102518	Up	AP2 domain transcription factor AP2X-7 GN=TGGT1_214840
TGGT1_217570-t26_1-p1	nucleus - chromatin	145	S	2.681	0.000274492	Up	ribosomal protein RPS27 GN=TGGT1_217570
TGGT1_205470-t26_1-p1	cytosol	476	S	0.494	0.0055736	Down	putative translation elongation factor 2 family protein GN=TGGT1_205470
TGGT1_240860-t26_1-p1	ER 1	275	S	2.479	0.00236783	Up	acyltransferase domain-containing protein GN=TGGT1_240860
TGGT1_218220-t26_1-p1	nucleus - chromatin	14	T	4.238	0.000498707	Up	putative cell-cycle-associated protein kinase CDK GN=TGGT1_218220
TGGT1_218220-t26_1-p1		15	Y	3.856	0.00370477	Up	putative cell-cycle-associated protein kinase CDK GN=TGGT1_218220
TGGT1_290720-t26_1-p1	Golgi	235	S	0.609	0.0232766	Down	putative vacuolar proton translocating ATPase subunit GN=TGGT1_290720
TGGT1_230340-t26_1-p1	apical 1	353	S	3.753	0.0048288	Up	Putative high molecular mass nuclear antigen(predict) GN=TGGT1_230340
TGGT1_230340-t26_1-p1		796	S	3.955	0.014154	Up	Putative high molecular mass nuclear antigen(predict) GN=TGGT1_230340
TGGT1_230340-t26_1-p1		302	S	1.97	0.0416351	Up	Putative high molecular mass nuclear antigen(predict) GN=TGGT1_230340
TGGT1_319550-t26_1-p1	ER 1	170	T	0.472	0.0264725	Down	putative membrane protein C17G8.08c GN=TGGT1_319550
TGGT1_225690-t26_1-p1	apical 1	1593	S	2.841	0.00873706	Up	hypothetical protein GN=TGGT1_225690
TGGT1_225690-t26_1-p1		812	S	1.677	0.0174655	Up	hypothetical protein GN=TGGT1_225690
TGGT1_286450-t26_1-p1	dense granules	69	T	2.181	0.0276792	Up	dense granule protein GRA5 GN=TGGT1_286450
TGGT1_258870A-t26_1-p1	dense granules	215	T	1.83	0.002816	Up	Putative transmembrane protein(predict) GN=TGGT1_258870A
TGGT1_258870A-t26_1-p1		331	S	0.658	0.0228121	Down	Putative transmembrane protein(predict) GN=TGGT1_258870A
TGGT1_206670-t26_1-p1	nucleus - non-chromatin	688	S	2.071	0.036695	Up	RNA recognition motif (A.K.A RRM, RBD, or RNP domain) protein(predict) GN=TGGT1_206670
TGGT1_206670-t26_1-p1		1787	S	2.767	0.0314844	Up	RNA recognition motif (A.K.A RRM, RBD, or RNP domain) protein(predict) GN=TGGT1_206670
TGGT1_206670-t26_1-p1		1557	S	4.526	0.030045	Up	RNA recognition motif (A.K.A RRM, RBD, or RNP domain) protein(predict) GN=TGGT1_206670
TGGT1_311500-t26_1-p1	cytosol	130	S	0.435	0.0378943	Down	ThiF family protein GN=TGGT1_311500
TGGT1_315270-t26_1-p1	cytosol	150	T	0.446	0.0115455	Down	Putative eIF4-gamma/eIF5/eIF2b-epsilon carboxy-terminal domain protein(predict) GN=TGGT1_315270
TGGT1_315270-t26_1-p1		221	S	0.585	0.00805916	Down	Putative eIF4-gamma/eIF5/eIF2b-epsilon carboxy-terminal domain protein(predict) GN=TGGT1_315270
TGGT1_315270-t26_1-p1		323	S	0.2	0.00149667	Down	Putative eIF4-gamma/eIF5/eIF2b-epsilon carboxy-terminal domain protein(predict) GN=TGGT1_315270
TGGT1_314740-t26_1-p1	nucleus - non-chromatin	134	T	0.437	0.0458539	Down	PSP protein GN=TGGT1_314740
TGGT1_314740-t26_1-p1		136	S	0.437	0.0458539	Down	PSP protein GN=TGGT1_314740
TGGT1_314740-t26_1-p1		142	S	0.389	0.0220161	Down	PSP protein GN=TGGT1_314740
TGGT1_314740-t26_1-p1		35	S	0.619	0.0340607	Down	PSP protein GN=TGGT1_314740
TGGT1_227360-t26_1-p1	60S ribosome	13	S	2.97	0.00425739	Up	ribosomal protein RPL3 GN=TGGT1_227360
TGGT1_228400-t26_1-p1	cytosol	616	S	0.498	0.00180072	Down	WD domain, G-beta repeat-containing protein GN=TGGT1_228400
TGGT1_258770-t26_1-p1	Golgi	13	T	1.705	0.0321033	Up	putative polypeptide n-acetylgalactosaminyltransferase 12 GN=TGGT1_258770
TGGT1_258770-t26_1-p1		17	S	2.293	0.0133783	Up	putative polypeptide n-acetylgalactosaminyltransferase 12 GN=TGGT1_258770
TGGT1_318440-t26_1-p1	nucleus - non-chromatin	29	S	5.559	0.00368839	Up	helicase associated domain (ha2) protein GN=TGGT1_318440
TGGT1_318440-t26_1-p1		326	S	2.258	0.00500579	Up	helicase associated domain (ha2) protein GN=TGGT1_318440
TGGT1_318440-t26_1-p1		1977	T	1.879	0.0240018	Up	helicase associated domain (ha2) protein GN=TGGT1_318440
TGGT1_318440-t26_1-p1		905	S	1.96	0.0149509	Up	helicase associated domain (ha2) protein GN=TGGT1_318440
TGGT1_318440-t26_1-p1		687	S	1.985	0.00374949	Up	helicase associated domain (ha2) protein GN=TGGT1_318440
TGGT1_216000-t26_1-p1	IMC	2	S	0.242	8.61958e-06	Down	alveolin domain containing intermediate filament IMC3 GN=TGGT1_216000
TGGT1_216000-t26_1-p1		351	S	0.242	0.000400049	Down	alveolin domain containing intermediate filament IMC3 GN=TGGT1_216000
TGGT1_216000-t26_1-p1		341	S	0.279	0.0015808	Down	alveolin domain containing intermediate filament IMC3 GN=TGGT1_216000
TGGT1_216000-t26_1-p1		332	S	0.279	0.0015808	Down	alveolin domain containing intermediate filament IMC3 GN=TGGT1_216000
TGGT1_216000-t26_1-p1		343	S	0.222	0.00302825	Down	alveolin domain containing intermediate filament IMC3 GN=TGGT1_216000
TGGT1_309590-t26_1-p1	rhoptries 1	428	T	2.653	0.00436234	Up	rhoptry protein ROP1 GN=TGGT1_309590
TGGT1_309590-t26_1-p1		436	T	0.397	0.00623117	Down	rhoptry protein ROP1 GN=TGGT1_309590
TGGT1_309590-t26_1-p1		333	S	0.604	0.00410278	Down	rhoptry protein ROP1 GN=TGGT1_309590
TGGT1_309590-t26_1-p1		373	S	0.181	1.57544e-05	Down	rhoptry protein ROP1 GN=TGGT1_309590
TGGT1_311410-t26_1-p1	nucleolus	428	S	0.572	0.00213221	Down	putative M phase phosphoprotein MPP10 GN=TGGT1_311410
TGGT1_311410-t26_1-p1		434	S	0.572	0.00213221	Down	putative M phase phosphoprotein MPP10 GN=TGGT1_311410
TGGT1_231640-t26_1-p1	IMC	517	S	2.238	0.0291654	Up	alveolin domain containing intermediate filament IMC1 GN=TGGT1_231640
TGGT1_311230-t26_1-p1	IMC	4559	S	3.229	0.00305048	Up	Putative transmembrane protein(predict) GN=TGGT1_311230
TGGT1_311230-t26_1-p1		3910	S	2.187	0.00955325	Up	Putative transmembrane protein(predict) GN=TGGT1_311230
TGGT1_311230-t26_1-p1		4454	S	0.633	0.0225318	Down	Putative transmembrane protein(predict) GN=TGGT1_311230
TGGT1_311230-t26_1-p1		4193	S	0.343	0.0211773	Down	Putative transmembrane protein(predict) GN=TGGT1_311230
TGGT1_311230-t26_1-p1		2968	T	1.916	0.0267601	Up	Putative transmembrane protein(predict) GN=TGGT1_311230
TGGT1_297070-t26_1-p1	rhoptries 2	301	S	0.298	0.0064967	Down	Duplicated carbonic anhydrase(predict) GN=TGGT1_297070
TGGT1_295340-t26_1-p1	cytosol	341	S	0.512	0.00803351	Down	UV excision repair protein Rad23 protein GN=TGGT1_295340
TGGT1_231440-t26_1-p1	nucleus - non-chromatin	8	S	0.451	0.0400852	Down	LsmAD domain-containing protein GN=TGGT1_231440
TGGT1_231440-t26_1-p1		474	S	0.578	0.000170925	Down	LsmAD domain-containing protein GN=TGGT1_231440
TGGT1_231440-t26_1-p1		23	S	0.311	0.000947032	Down	LsmAD domain-containing protein GN=TGGT1_231440
TGGT1_236970-t26_1-p1	nucleus - chromatin	1993	S	0.365	0.00640547	Down	SWI2/SNF2-containing PHD finger protein GN=TGGT1_236970
TGGT1_236970-t26_1-p1		2311	S	0.307	0.00772028	Down	SWI2/SNF2-containing PHD finger protein GN=TGGT1_236970
TGGT1_236970-t26_1-p1		938	S	0.272	0.000114131	Down	SWI2/SNF2-containing PHD finger protein GN=TGGT1_236970
TGGT1_236970-t26_1-p1		40	S	0.315	0.000734701	Down	SWI2/SNF2-containing PHD finger protein GN=TGGT1_236970
TGGT1_205010-t26_1-p1	nucleus - non-chromatin	126	S	1.812	0.0146257	Up	putative U2 small nuclear ribonucleoprotein family protein GN=TGGT1_205010
TGGT1_286120-t26_1-p1	cytosol	104	S	0.531	0.0364061	Down	prolyl endopeptidase GN=TGGT1_286120
TGGT1_294710-t26_1-p1	nucleus - non-chromatin	784	S	0.362	0.00103195	Down	RNA recognition motif-containing protein GN=TGGT1_294710
TGGT1_294710-t26_1-p1		646	S	0.422	0.00207149	Down	RNA recognition motif-containing protein GN=TGGT1_294710
TGGT1_294710-t26_1-p1		650	S	0.529	0.00257082	Down	RNA recognition motif-containing protein GN=TGGT1_294710
TGGT1_294710-t26_1-p1		694	S	0.474	0.0157333	Down	RNA recognition motif-containing protein GN=TGGT1_294710
TGGT1_294710-t26_1-p1		713	S	0.298	0.000105587	Down	RNA recognition motif-containing protein GN=TGGT1_294710
TGGT1_294710-t26_1-p1		717	S	0.479	0.0039702	Down	RNA recognition motif-containing protein GN=TGGT1_294710
TGGT1_294710-t26_1-p1		715	S	0.479	0.0039702	Down	RNA recognition motif-containing protein GN=TGGT1_294710
TGGT1_294710-t26_1-p1		516	S	0.417	0.028323	Down	RNA recognition motif-containing protein GN=TGGT1_294710
TGGT1_294710-t26_1-p1		1074	S	0.437	0.000242712	Down	RNA recognition motif-containing protein GN=TGGT1_294710
TGGT1_294710-t26_1-p1		1077	S	0.437	0.000242712	Down	RNA recognition motif-containing protein GN=TGGT1_294710
TGGT1_294710-t26_1-p1		759	S	0.584	0.0490984	Down	RNA recognition motif-containing protein GN=TGGT1_294710
TGGT1_294710-t26_1-p1		1117	S	0.625	0.000239804	Down	RNA recognition motif-containing protein GN=TGGT1_294710
TGGT1_224330-t26_1-p1	cytosol	179	S	0.267	0.0112419	Down	proteasome activator pa28 beta subunit protein GN=TGGT1_224330
TGGT1_235020-t26_1-p1	cytosol	179	S	0.524	0.0184762	Down	putative COPI protein GN=TGGT1_235020
TGGT1_235020-t26_1-p1		1196	S	0.459	0.0019605	Down	putative COPI protein GN=TGGT1_235020
TGGT1_208370-t26_1-p1	IMC	1010	S	0.318	0.0137121	Down	putative myosin heavy chain GN=TGGT1_208370
TGGT1_208370-t26_1-p1		1030	S	2.016	0.00881773	Up	putative myosin heavy chain GN=TGGT1_208370
TGGT1_278850-t26_1-p1	IMC	51	S	1.851	0.00312919	Up	DHHC zinc finger domain-containing protein GN=TGGT1_278850
TGGT1_270380-t26_1-p1	40S ribosome	12	S	0.219	0.00528126	Down	ribosomal protein RPS13 GN=TGGT1_270380
TGGT1_257990-t26_1-p1	cytosol	902	S	0.637	0.0472139	Down	putative heat shock protein 101 GN=TGGT1_257990
TGGT1_257990-t26_1-p1		895	T	0.311	0.00167243	Down	putative heat shock protein 101 GN=TGGT1_257990
TGGT1_257990-t26_1-p1		898	S	0.255	0.00602482	Down	putative heat shock protein 101 GN=TGGT1_257990
TGGT1_212220-t26_1-p1	nucleus - non-chromatin	959	S	3.879	0.0234222	Up	C3H1-type domain-containing protein(predict) GN=TGGT1_212220
TGGT1_271740-t26_1-p1	nucleus - chromatin	769	S	1.804	0.0150187	Up	PHD domain-containing protein(predict) GN=TGGT1_271740
TGGT1_271740-t26_1-p1		1585	S	2.54	0.00974383	Up	PHD domain-containing protein(predict) GN=TGGT1_271740
TGGT1_214320-t26_1-p1	PM - integral	538	S	0.294	0.0068751	Down	facilitative glucose transporter GT1 GN=TGGT1_214320
TGGT1_214320-t26_1-p1		558	S	0.598	0.0248506	Down	facilitative glucose transporter GT1 GN=TGGT1_214320
TGGT1_215460-t26_1-p1	40S ribosome	148	T	0.111	0.000282814	Down	ribosomal protein RPS24 GN=TGGT1_215460
TGGT1_294010-t26_1-p1	cytosol	528	Y	3.121	0.00161957	Up	yrdC domain-containing protein GN=TGGT1_294010
TGGT1_294010-t26_1-p1		531	S	3.121	0.00161957	Up	yrdC domain-containing protein GN=TGGT1_294010
TGGT1_308090-t26_1-p1	rhoptries 1	107	T	1.684	0.0366129	Up	rhoptry protein ROP5 GN=TGGT1_308090
TGGT1_203980-t26_1-p1	nucleus - chromatin	254	S	0.36	0.0230349	Down	Dolichyl-diphosphooligosaccharide--protein glycosyltransferase 48 kDa subunit (Fragment)(predict) GN=TGGT1_203980
TGGT1_203980-t26_1-p1		160	S	0.297	0.0343773	Down	Dolichyl-diphosphooligosaccharide--protein glycosyltransferase 48 kDa subunit (Fragment)(predict) GN=TGGT1_203980
TGGT1_206320-t26_1-p1	ER 1	61	T	2.005	0.0167715	Up	Putative transmembrane protein(predict) GN=TGGT1_206320
TGGT1_206320-t26_1-p1		287	S	1.512	0.0401329	Up	Putative transmembrane protein(predict) GN=TGGT1_206320
TGGT1_206320-t26_1-p1		282	S	1.791	0.0367536	Up	Putative transmembrane protein(predict) GN=TGGT1_206320
TGGT1_206320-t26_1-p1		293	S	1.912	0.00471851	Up	Putative transmembrane protein(predict) GN=TGGT1_206320
TGGT1_230850-t26_1-p1	IMC	214	S	0.347	0.000187424	Down	Putative mucin(predict) GN=TGGT1_230850
TGGT1_230850-t26_1-p1		89	S	0.548	0.00554565	Down	Putative mucin(predict) GN=TGGT1_230850
TGGT1_291930-t26_1-p1	cytosol	118	S	0.562	0.00843489	Down	RNA recognition motif-containing protein GN=TGGT1_291930
TGGT1_291930-t26_1-p1		111	S	0.448	0.0157538	Down	RNA recognition motif-containing protein GN=TGGT1_291930
TGGT1_291930-t26_1-p1		112	S	0.448	0.0157538	Down	RNA recognition motif-containing protein GN=TGGT1_291930
TGGT1_291930-t26_1-p1		389	S	0.604	0.0279321	Down	RNA recognition motif-containing protein GN=TGGT1_291930
TGGT1_291930-t26_1-p1		327	S	0.525	0.0470048	Down	RNA recognition motif-containing protein GN=TGGT1_291930
TGGT1_261440-t26_1-p1	rhoptries 2	61	S	0.25	1.35459e-05	Down	ARM repeats containing protein GN=TGGT1_261440
TGGT1_228120-t26_1-p1	nucleus - chromatin	3099	S	2.432	0.0330965	Up	DNMT1-RFD domain-containing protein(predict) GN=TGGT1_228120
TGGT1_218240-t26_1-p1	IMC	1231	S	1.848	0.00252618	Up	Putative transmembrane protein(predict) GN=TGGT1_218240
TGGT1_260520-t26_1-p1	dense granules	187	S	1.794	0.0254603	Up	hypothetical protein GN=TGGT1_260520
TGGT1_247520-t26_1-p1	rhoptries 1	220	S	0.179	0.000889337	Down	Putative transmembrane protein(predict) GN=TGGT1_247520
TGGT1_269180-t26_1-p1	nucleus - non-chromatin	1047	S	1.597	0.00222863	Up	MIF4G domain-containing protein GN=TGGT1_269180
TGGT1_269180-t26_1-p1		1753	S	0.498	0.0246456	Down	MIF4G domain-containing protein GN=TGGT1_269180
TGGT1_269180-t26_1-p1		1749	S	0.498	0.0246456	Down	MIF4G domain-containing protein GN=TGGT1_269180
TGGT1_308890-t26_1-p1	nucleus - chromatin	309	S	5.373	0.0122286	Up	transcription elongation factor SPT6 GN=TGGT1_308890
TGGT1_230940-t26_1-p1	nucleus - chromatin	360	S	0.496	0.0165557	Down	hypothetical protein GN=TGGT1_230940
TGGT1_230940-t26_1-p1		419	S	0.59	0.0451117	Down	hypothetical protein GN=TGGT1_230940
TGGT1_230940-t26_1-p1		84	S	0.351	0.00486326	Down	hypothetical protein GN=TGGT1_230940
TGGT1_211630-t26_1-p1	PM - peripheral 2	60	S	5.2	0.0405233	Up	hypothetical protein GN=TGGT1_211630
TGGT1_211630-t26_1-p1		22	T	3.033	0.0463847	Up	hypothetical protein GN=TGGT1_211630
TGGT1_211630-t26_1-p1		113	S	4.31	0.0300053	Up	hypothetical protein GN=TGGT1_211630
TGGT1_226430-t26_1-p1	ER 1	10	S	0.337	0.00316557	Down	reticulon protein GN=TGGT1_226430
TGGT1_244380-t26_1-p1	nucleus - non-chromatin	442	S	0.388	0.00976034	Down	cactin GN=TGGT1_244380
TGGT1_410360-t26_1-p1	NA	59	T	1.834	0.020396	Up	putative transmembrane protein GN=TGGT1_410360
TGGT1_410360-t26_1-p1		62	T	3.978	1.50522e-05	Up	putative transmembrane protein GN=TGGT1_410360
TGGT1_257350-t26_1-p1	nucleus - chromatin	398	S	2.834	0.00192252	Up	putative eukaryotic translation initiation factor GN=TGGT1_257350
TGGT1_209960-t26_1-p1	cytosol	92	S	3.306	0.0210505	Up	glycosyltransferase GN=TGGT1_209960
TGGT1_209600-t26_1-p1		83	S	4.835	0.0417226	Up	Cgd5_3650 protein(predict) GN=TGGT1_209600
TGGT1_209600-t26_1-p1		78	S	2.1	0.0030883	Up	Cgd5_3650 protein(predict) GN=TGGT1_209600
TGGT1_209600-t26_1-p1		183	S	1.608	0.0348001	Up	Cgd5_3650 protein(predict) GN=TGGT1_209600
TGGT1_258130-t26_1-p1	endomembrane vesicles	136	S	0.473	0.0138595	Down	Rab1 protein GN=TGGT1_258130
TGGT1_217540-t26_1-p1	nucleus - non-chromatin	281	S	0.589	0.00571689	Down	RNA recognition motif-containing protein GN=TGGT1_217540
TGGT1_217540-t26_1-p1		277	T	0.581	0.00930925	Down	RNA recognition motif-containing protein GN=TGGT1_217540
TGGT1_219540-t26_1-p1	cytosol	493	T	0.533	0.029548	Down	cytosolic tRNA-Ala synthetase GN=TGGT1_219540
TGGT1_242730-t26_1-p1	cytosol	355	S	4.573	0.000870456	Up	guanylate kinase family protein GN=TGGT1_242730
TGGT1_242730-t26_1-p1		91	S	3.064	0.020022	Up	guanylate kinase family protein GN=TGGT1_242730
TGGT1_211040-t26_1-p1	ER 1	58	T	0.528	0.0299404	Down	Sec61beta family protein GN=TGGT1_211040
TGGT1_211040-t26_1-p1		49	S	0.463	0.0344995	Down	Sec61beta family protein GN=TGGT1_211040
TGGT1_211040-t26_1-p1		30	T	0.404	0.00162847	Down	Sec61beta family protein GN=TGGT1_211040
TGGT1_211040-t26_1-p1		37	S	0.661	0.0225652	Down	Sec61beta family protein GN=TGGT1_211040
TGGT1_249240-t26_1-p1	cytosol	82	T	0.517	0.0131318	Down	putative calmodulin GN=TGGT1_249240
TGGT1_249240-t26_1-p1		80	T	0.464	0.0333931	Down	putative calmodulin GN=TGGT1_249240
TGGT1_203990-t26_1-p1	rhoptries 1	48	S	0.267	0.0070267	Down	rhoptry protein ROP12 GN=TGGT1_203990
TGGT1_314070-t26_1-p1	cytosol	71	S	0.615	0.028717	Down	hypothetical protein GN=TGGT1_314070
TGGT1_216220-t26_1-p1	nucleus - chromatin	736	S	0.41	0.0229821	Down	AP2 domain transcription factor AP2XI-5 GN=TGGT1_216220
TGGT1_293360-t26_1-p1	IMC	93	T	2.433	0.00793808	Up	hypothetical protein GN=TGGT1_293360
TGGT1_211460-t26_1-p1	dense granules	784	S	2.008	0.00427492	Up	hypothetical protein GN=TGGT1_211460
TGGT1_211460-t26_1-p1		918	S	2.186	0.00814948	Up	hypothetical protein GN=TGGT1_211460
TGGT1_249480-t26_1-p1	nucleus - chromatin	251	S	0.34	0.00201234	Down	tetratricopeptide repeat-containing protein GN=TGGT1_249480
TGGT1_237110-t26_1-p1	nucleus - chromatin	27	S	0.277	0.000520516	Down	putative replication factor C subunit 2 GN=TGGT1_237110
TGGT1_321620-t26_1-p1	nucleus - chromatin	751	S	0.592	0.00415853	Down	dynamin-related protein DRPB GN=TGGT1_321620
TGGT1_290160-t26_1-p1	Golgi	974	S	0.339	2.5992e-05	Down	putative sortilin GN=TGGT1_290160
TGGT1_290160-t26_1-p1		1011	S	0.406	0.000442429	Down	putative sortilin GN=TGGT1_290160
TGGT1_295110-t26_1-p1	rhoptries 1	71	S	0.423	0.0306153	Down	rhoptry protein ROP7 GN=TGGT1_295110
TGGT1_201680-t26_1-p1	nucleus - non-chromatin	115	S	0.287	4.31847e-05	Down	putative eukaryotic initiation factor-3 subunit 10 GN=TGGT1_201680
TGGT1_247440-t26_1-p1	dense granules	67	S	1.912	0.0084665	Up	Putative transmembrane protein(predict) GN=TGGT1_247440
TGGT1_247440-t26_1-p1		162	T	1.511	0.00187611	Up	Putative transmembrane protein(predict) GN=TGGT1_247440
TGGT1_263580-t26_1-p1	nucleus - chromatin	651	S	0.567	0.0170349	Down	bromodomain-containing protein GN=TGGT1_263580
TGGT1_263580-t26_1-p1		346	S	0.554	0.0369676	Down	bromodomain-containing protein GN=TGGT1_263580
TGGT1_250820-t26_1-p1	apical 1	283	S	1.759	0.049218	Up	hypothetical protein GN=TGGT1_250820
TGGT1_216770-t26_1-p1	NA	89	T	2.946	0.0156952	Up	Putative transmembrane protein(predict) GN=TGGT1_216770
TGGT1_244110-t26_1-p1	cytosol	648	S	0.539	0.00923971	Down	nucleosome assembly protein (nap) protein GN=TGGT1_244110
TGGT1_233190-t26_1-p1	nucleus - non-chromatin	276	S	0.384	0.0194996	Down	SKIP/SNW domain-containing protein GN=TGGT1_233190
TGGT1_233190-t26_1-p1		284	S	0.384	0.0194996	Down	SKIP/SNW domain-containing protein GN=TGGT1_233190
TGGT1_244880-t26_1-p1	nucleus - non-chromatin	1341	T	0.404	0.0072738	Down	DNA-directed RNA polymerase I RPA1 GN=TGGT1_244880
TGGT1_248740-t26_1-p1	apical 1	1025	T	3.214	0.0496217	Up	hypothetical protein GN=TGGT1_248740
TGGT1_237220-t26_1-p1	cytosol	661	S	0.086	0.00025341	Down	putative DNA replication licensing factor Mcm7 GN=TGGT1_237220
TGGT1_237220-t26_1-p1		633	S	0.325	0.000492457	Down	putative DNA replication licensing factor Mcm7 GN=TGGT1_237220
TGGT1_314860-t26_1-p1	nucleus - non-chromatin	98	S	0.628	0.0482213	Down	zinc knuckle domain-containing protein GN=TGGT1_314860
TGGT1_289680-t26_1-p1	PM - integral	205	T	0.637	0.00172647	Down	Ras-related protein Rab11 GN=TGGT1_289680
TGGT1_239300-t26_1-p1	apical 2	73	S	0.374	0.0177855	Down	Intraconoid microtubule associated protein 1(predict) GN=TGGT1_239300
TGGT1_249390-t26_1-p1	cytosol	114	S	0.45	0.000528403	Down	glutamate/leucine/phenylalanine/valine dehydrogenase family protein GN=TGGT1_249390
TGGT1_220900-t26_1-p1	IMC	461	S	1.518	0.029717	Up	hypothetical protein GN=TGGT1_220900
TGGT1_271810-t26_1-p1	cytosol	187	S	3.957	0.021883	Up	putative lanp GN=TGGT1_271810
TGGT1_228170-t26_1-p1	dense granules	1591	S	1.573	0.0353285	Up	inner membrane complex protein IMC2A GN=TGGT1_228170
TGGT1_235470-t26_1-p1	IMC	20	S	2.001	0.00270312	Up	myosin A GN=TGGT1_235470
TGGT1_235470-t26_1-p1		21	S	2.001	0.00270312	Up	myosin A GN=TGGT1_235470
TGGT1_207830-t26_1-p1	PM - peripheral 2	57	S	0.606	0.00290538	Down	MORN repeat-containing protein GN=TGGT1_207830
TGGT1_288650-t26_1-p1	dense granules	356	T	3.52	0.000199569	Up	dense granule protein GRA12 GN=TGGT1_288650
TGGT1_235930-t26_1-p1	nucleus - non-chromatin	524	S	0.645	0.0315007	Down	domain K- type RNA binding proteins family protein GN=TGGT1_235930
TGGT1_235930-t26_1-p1		526	S	0.645	0.0315007	Down	domain K- type RNA binding proteins family protein GN=TGGT1_235930
TGGT1_235930-t26_1-p1		501	S	0.512	0.0069071	Down	domain K- type RNA binding proteins family protein GN=TGGT1_235930
TGGT1_235930-t26_1-p1		503	S	0.512	0.0069071	Down	domain K- type RNA binding proteins family protein GN=TGGT1_235930
TGGT1_235930-t26_1-p1		38	S	0.627	0.0376764	Down	domain K- type RNA binding proteins family protein GN=TGGT1_235930
TGGT1_235930-t26_1-p1		552	S	0.445	0.00714855	Down	domain K- type RNA binding proteins family protein GN=TGGT1_235930
TGGT1_260140-t26_1-p1	cytosol	235	S	0.232	0.000317131	Down	phosphomannose isomerase type I protein GN=TGGT1_260140
TGGT1_260140-t26_1-p1		209	S	0.267	0.00104116	Down	phosphomannose isomerase type I protein GN=TGGT1_260140
TGGT1_261480-t26_1-p1	ER 1	320	S	0.371	0.000459336	Down	phosphatidyl serine synthase GN=TGGT1_261480
TGGT1_215230-t26_1-p1	cytosol	130	T	0.322	0.000266836	Down	RNA recognition motif-containing protein GN=TGGT1_215230
TGGT1_215230-t26_1-p1		358	S	0.282	0.00124214	Down	RNA recognition motif-containing protein GN=TGGT1_215230
TGGT1_209420-t26_1-p1	cytosol	97	S	2.127	0.0167858	Up	hypothetical protein GN=TGGT1_209420
TGGT1_231940-t26_1-p1	cytosol	160	S	0.387	0.00398713	Down	ThiF family protein GN=TGGT1_231940
TGGT1_248360-t26_1-p1	NA	88	S	9.34	0.0011715	Up	hypothetical protein GN=TGGT1_248360
TGGT1_248360-t26_1-p1		89	T	5.902	0.00695713	Up	hypothetical protein GN=TGGT1_248360
TGGT1_248360-t26_1-p1		211	S	9.628	7.58243e-05	Up	hypothetical protein GN=TGGT1_248360
TGGT1_248360-t26_1-p1		38	S	13.109	0.000621134	Up	hypothetical protein GN=TGGT1_248360
TGGT1_204160-t26_1-p1		372	S	1.667	0.0198673	Up	GYF domain-containing protein GN=TGGT1_204160
TGGT1_204160-t26_1-p1		374	S	1.667	0.0198673	Up	GYF domain-containing protein GN=TGGT1_204160
TGGT1_307810-t26_1-p1	nucleus - chromatin	295	S	1.94	0.00213305	Up	hypothetical protein GN=TGGT1_307810
TGGT1_307810-t26_1-p1		281	S	2.104	0.0074166	Up	hypothetical protein GN=TGGT1_307810
TGGT1_307810-t26_1-p1		38	S	0.547	0.027707	Down	hypothetical protein GN=TGGT1_307810
TGGT1_291140-t26_1-p1	nucleus - chromatin	976	S	1.987	0.0133616	Up	CCR4-Not complex component, Not1 protein GN=TGGT1_291140
TGGT1_265330-t26_1-p1	nucleus - chromatin	210	S	1.607	0.0440652	Up	putative cell-cycle-associated protein kinase GSK GN=TGGT1_265330
TGGT1_270710-t26_1-p1	nucleus - non-chromatin	123	S	1.712	0.0325289	Up	WW domain binding protein 11 GN=TGGT1_270710
TGGT1_285710-t26_1-p1	cytosol	137	T	0.277	0.0266743	Down	4HBT domain-containing protein(predict) GN=TGGT1_285710
TGGT1_309120-t26_1-p1	60S ribosome	288	S	0.47	0.0131895	Down	ribosomal protein RPL4 GN=TGGT1_309120
TGGT1_292200-t26_1-p1	nucleus - non-chromatin	1223	S	1.856	0.0284666	Up	RNA recognition motif-containing protein GN=TGGT1_292200
TGGT1_292200-t26_1-p1		1464	S	3.073	0.0218431	Up	RNA recognition motif-containing protein GN=TGGT1_292200
TGGT1_292200-t26_1-p1		837	S	2.087	0.0358144	Up	RNA recognition motif-containing protein GN=TGGT1_292200
TGGT1_294360-t26_1-p1	nucleus - non-chromatin	545	S	0.413	0.0296909	Down	putative ubiquitin specific protease 39 isoform 2 GN=TGGT1_294360
TGGT1_310780-t26_1-p1	dense granules	266	T	1.97	0.0155414	Up	dense granule protein GRA4 GN=TGGT1_310780
TGGT1_310780-t26_1-p1		258	S	2.19	0.0191607	Up	dense granule protein GRA4 GN=TGGT1_310780
TGGT1_310780-t26_1-p1		267	S	2.482	0.00859626	Up	dense granule protein GRA4 GN=TGGT1_310780
TGGT1_266970-t26_1-p1	PM - peripheral 2	110	T	0.466	0.00471002	Down	Ubiquitin family protein(predict) GN=TGGT1_266970
TGGT1_216670-t26_1-p1	nucleus - non-chromatin	259	S	2.202	7.08614e-05	Up	FUSE-binding protein 2 / KH-type splicing regulatory protein GN=TGGT1_216670
TGGT1_216670-t26_1-p1		828	S	1.502	0.00595458	Up	FUSE-binding protein 2 / KH-type splicing regulatory protein GN=TGGT1_216670
TGGT1_257680-t26_1-p1	IMC	57	S	0.619	0.000852602	Down	myosin light chain MLC1 GN=TGGT1_257680
TGGT1_257680-t26_1-p1		98	T	0.382	0.00257859	Down	myosin light chain MLC1 GN=TGGT1_257680
TGGT1_308860-t26_1-p1	apical 1	216	S	4.745	0.016245	Up	hypothetical protein GN=TGGT1_308860
TGGT1_308860-t26_1-p1		140	S	1.806	0.0438283	Up	hypothetical protein GN=TGGT1_308860
TGGT1_254720-t26_1-p1	dense granules	214	T	0.65	0.00183534	Down	dense granule protein GRA8 GN=TGGT1_254720
TGGT1_289880-t26_1-p1	PM - integral	207	S	0.497	0.0362374	Down	Putative transmembrane protein(predict) GN=TGGT1_289880
TGGT1_289880-t26_1-p1		282	S	0.456	0.0248645	Down	Putative transmembrane protein(predict) GN=TGGT1_289880
TGGT1_225310-t26_1-p1	cytosol	456	S	2.378	0.016892	Up	putative ARF1-directed GTPase-activating protein GN=TGGT1_225310
TGGT1_233890-t26_1-p1	mitochondrion - membranes	327	S	0.377	0.0284325	Down	Putative transmembrane protein (Fragment)(predict) GN=TGGT1_233890
TGGT1_264860-t26_1-p1	nucleus - chromatin	3395	S	0.335	0.00525634	Down	zinc finger, C3HC4 type (RING finger) domain-containing protein GN=TGGT1_264860
TGGT1_264860-t26_1-p1		2100	S	0.292	0.000747307	Down	zinc finger, C3HC4 type (RING finger) domain-containing protein GN=TGGT1_264860
TGGT1_264860-t26_1-p1		2787	S	0.226	4.62995e-05	Down	zinc finger, C3HC4 type (RING finger) domain-containing protein GN=TGGT1_264860
TGGT1_232130-t26_1-p1	tubulin cytoskeleton	185	S	0.279	0.00210246	Down	collagen alpha-1(III) chain(predict) GN=TGGT1_232130
TGGT1_288380-t26_1-p1	cytosol	600	S	0.42	0.0214001	Down	heat shock protein HSP90 GN=TGGT1_288380
TGGT1_288380-t26_1-p1		220	T	0.496	0.012911	Down	heat shock protein HSP90 GN=TGGT1_288380
TGGT1_288380-t26_1-p1		453	S	0.451	0.000655985	Down	heat shock protein HSP90 GN=TGGT1_288380
TGGT1_313080-t26_1-p1	ER 1	429	S	1.926	0.0184389	Up	Putative transmembrane protein(predict) GN=TGGT1_313080
TGGT1_313080-t26_1-p1		428	S	1.926	0.0184389	Up	Putative transmembrane protein(predict) GN=TGGT1_313080
TGGT1_309752-t26_1-p1	mitochondrion - soluble	153	S	0.374	0.031027	Down	putative succinate-Coenzyme A ligase, beta subunit GN=TGGT1_309752
TGGT1_309752-t26_1-p1		220	S	0.495	0.0139574	Down	putative succinate-Coenzyme A ligase, beta subunit GN=TGGT1_309752
TGGT1_240710-t26_1-p1	nucleus - non-chromatin	456	S	0.341	0.0105006	Down	RNA recognition motif-containing protein GN=TGGT1_240710
TGGT1_240710-t26_1-p1		36	T	0.406	0.0093497	Down	RNA recognition motif-containing protein GN=TGGT1_240710
TGGT1_257750-t26_1-p1	nucleus - chromatin	110	S	0.246	0.00209833	Down	homocysteine s-methyltransferase domain-containing protein GN=TGGT1_257750
TGGT1_242570-t26_1-p1	PM - integral	128	S	2.1	0.0134872	Up	hypothetical protein GN=TGGT1_242570
TGGT1_242570-t26_1-p1		766	T	2.237	0.00799257	Up	hypothetical protein GN=TGGT1_242570
TGGT1_244250-t26_1-p1	rhoptries 1	500	T	0.416	0.00639371	Down	hypothetical protein GN=TGGT1_244250
TGGT1_254940-t26_1-p1	nucleus - chromatin	2850	S	4.507	0.00256455	Up	MIF4G domain-containing protein GN=TGGT1_254940
TGGT1_254940-t26_1-p1		791	S	2.56	0.00915988	Up	MIF4G domain-containing protein GN=TGGT1_254940
TGGT1_254940-t26_1-p1		989	S	2.201	0.0330726	Up	MIF4G domain-containing protein GN=TGGT1_254940
TGGT1_254940-t26_1-p1		103	S	0.249	0.00105999	Down	MIF4G domain-containing protein GN=TGGT1_254940
TGGT1_254940-t26_1-p1		809	S	1.668	0.0459439	Up	MIF4G domain-containing protein GN=TGGT1_254940
TGGT1_254940-t26_1-p1		705	S	2.456	0.00958478	Up	MIF4G domain-containing protein GN=TGGT1_254940
TGGT1_230420-t26_1-p1	ER 1	631	S	0.445	0.0352736	Down	sarco/endoplasmic reticulum Ca2+-ATPase GN=TGGT1_230420
TGGT1_230420-t26_1-p1		1085	S	0.559	0.0183621	Down	sarco/endoplasmic reticulum Ca2+-ATPase GN=TGGT1_230420
TGGT1_230420-t26_1-p1		1087	S	0.559	0.0183621	Down	sarco/endoplasmic reticulum Ca2+-ATPase GN=TGGT1_230420
TGGT1_260310-t26_1-p1	PM - integral	29	S	1.73	0.0197362	Up	ATP-binding cassette transporter ABC.B1 GN=TGGT1_260310
TGGT1_260310-t26_1-p1		687	S	1.571	0.000807639	Up	ATP-binding cassette transporter ABC.B1 GN=TGGT1_260310
TGGT1_309140-t26_1-p1	nucleus - chromatin	255	S	1.558	0.0184598	Up	transducin beta-like protein TBL1 GN=TGGT1_309140
TGGT1_293180-t26_1-p1	cytosol	123	S	0.65	0.000383334	Down	NADP-specific glutamate dehydrogenase GN=TGGT1_293180
TGGT1_277760-t26_1-p1	cytosol	26	S	1.751	0.00811831	Up	putative adenylosuccinate lyase GN=TGGT1_277760
TGGT1_277760-t26_1-p1		56	S	1.895	0.0008502	Up	putative adenylosuccinate lyase GN=TGGT1_277760
TGGT1_277760-t26_1-p1		151	S	3.576	0.00518092	Up	putative adenylosuccinate lyase GN=TGGT1_277760
TGGT1_304740-t26_1-p1	dense granules	529	S	4.486	0.000630674	Up	rhoptry kinase family protein ROP35 GN=TGGT1_304740
TGGT1_304740-t26_1-p1		532	T	4.486	0.000630674	Up	rhoptry kinase family protein ROP35 GN=TGGT1_304740
TGGT1_289100-t26_1-p1	cytosol	177	S	0.552	0.0127904	Down	Hook protein(predict) GN=TGGT1_289100
TGGT1_289100-t26_1-p1		694	T	0.174	0.00618178	Down	Hook protein(predict) GN=TGGT1_289100
TGGT1_289100-t26_1-p1		189	S	0.149	0.000892509	Down	Hook protein(predict) GN=TGGT1_289100
TGGT1_221210-t26_1-p1	ER 2	162	S	1.698	0.026674	Up	cyclophilin GN=TGGT1_221210
TGGT1_270530-t26_1-p1	nucleus - chromatin	222	S	0.499	0.00629748	Down	ubiquitin fusion degradation protein UFD1CY GN=TGGT1_270530
TGGT1_215260-t26_1-p1	cytosol	1569	S	2.349	0.0386202	Up	carbamoylphosphate synthetase GN=TGGT1_215260
TGGT1_215260-t26_1-p1		908	S	3.095	0.00220419	Up	carbamoylphosphate synthetase GN=TGGT1_215260
TGGT1_291180-t26_1-p1	nucleus - chromatin	735	S	0.577	0.00111094	Down	Amine-terminal region of chorein, A TM vesicle-mediated sorter(predict) GN=TGGT1_291180
TGGT1_291180-t26_1-p1		3533	S	0.603	0.0370485	Down	Amine-terminal region of chorein, A TM vesicle-mediated sorter(predict) GN=TGGT1_291180
TGGT1_231070-t26_1-p1	IMC	613	S	0.498	0.0436538	Down	protein kinase GN=TGGT1_231070
TGGT1_231070-t26_1-p1		295	S	0.396	0.00425422	Down	protein kinase GN=TGGT1_231070
TGGT1_310000-t26_1-p1	Golgi	639	S	0.524	0.0287854	Down	putative membrane protein GN=TGGT1_310000
TGGT1_310000-t26_1-p1		641	S	0.636	0.00718295	Down	putative membrane protein GN=TGGT1_310000
TGGT1_230690-t26_1-p1	ER 1	146	S	0.188	0.00429358	Down	LNS2 (Lipin/Ned1/Smp2) protein GN=TGGT1_230690
TGGT1_230690-t26_1-p1		1115	S	0.268	0.000720406	Down	LNS2 (Lipin/Ned1/Smp2) protein GN=TGGT1_230690
TGGT1_230690-t26_1-p1		125	S	0.364	0.000482926	Down	LNS2 (Lipin/Ned1/Smp2) protein GN=TGGT1_230690
TGGT1_230690-t26_1-p1		391	S	0.444	0.00875578	Down	LNS2 (Lipin/Ned1/Smp2) protein GN=TGGT1_230690
TGGT1_226220-t26_1-p1	IMC	268	S	0.541	0.0331092	Down	alveolin domain containing intermediate filament IMC9 GN=TGGT1_226220
TGGT1_263870-t26_1-p1	cytosol	265	S	0.48	0.00267264	Down	glutamate-tRNA ligase GN=TGGT1_263870
TGGT1_220240-t26_1-p1	dense granules	510	S	5.081	0.00942041	Up	Putative transmembrane protein(predict) GN=TGGT1_220240
TGGT1_220240-t26_1-p1		264	S	2.487	0.0274265	Up	Putative transmembrane protein(predict) GN=TGGT1_220240
TGGT1_220240-t26_1-p1		127	S	2.155	0.00219097	Up	Putative transmembrane protein(predict) GN=TGGT1_220240
TGGT1_220240-t26_1-p1		136	T	2.951	0.00465131	Up	Putative transmembrane protein(predict) GN=TGGT1_220240
TGGT1_220240-t26_1-p1		139	S	2.951	0.00465131	Up	Putative transmembrane protein(predict) GN=TGGT1_220240
TGGT1_220240-t26_1-p1		214	S	0.521	0.0445258	Down	Putative transmembrane protein(predict) GN=TGGT1_220240
TGGT1_220240-t26_1-p1		275	S	3.721	0.00863205	Up	Putative transmembrane protein(predict) GN=TGGT1_220240
TGGT1_220240-t26_1-p1		177	S	1.935	0.00759146	Up	Putative transmembrane protein(predict) GN=TGGT1_220240
TGGT1_311360-t26_1-p1	PM - peripheral 2	62	S	0.586	0.0031447	Down	protein kinase G AGC kinase family member PKG GN=TGGT1_311360
TGGT1_311360-t26_1-p1		838	T	0.312	0.00185214	Down	protein kinase G AGC kinase family member PKG GN=TGGT1_311360
TGGT1_311360-t26_1-p1		105	S	0.539	0.00703354	Down	protein kinase G AGC kinase family member PKG GN=TGGT1_311360
TGGT1_311360-t26_1-p1		96	T	0.459	0.00410664	Down	protein kinase G AGC kinase family member PKG GN=TGGT1_311360
TGGT1_216620-t26_1-p1	PM - integral	235	S	0.259	0.00215888	Down	EF hand domain-containing protein GN=TGGT1_216620
TGGT1_216620-t26_1-p1		3628	S	0.177	6.26371e-05	Down	EF hand domain-containing protein GN=TGGT1_216620
TGGT1_216620-t26_1-p1		3624	T	0.193	0.00672268	Down	EF hand domain-containing protein GN=TGGT1_216620
TGGT1_222220-t26_1-p1	IMC	274	S	0.521	0.000449847	Down	alveolin domain containing intermediate filament IMC7 GN=TGGT1_222220
TGGT1_266640-t26_1-p1	cytosol	628	S	1.658	0.0403222	Up	putative Acetyl-coenzyme A synthetase 2 GN=TGGT1_266640
TGGT1_221670-t26_1-p1	cytosol	1186	S	0.465	0.0112306	Down	transcriptional elongation factor FACT140 GN=TGGT1_221670
TGGT1_282170-t26_1-p1	dense granules	472	S	0.491	0.000217029	Down	CRAL-TRIO domain-containing protein(predict) GN=TGGT1_282170
TGGT1_282170-t26_1-p1		473	S	0.491	0.000217029	Down	CRAL-TRIO domain-containing protein(predict) GN=TGGT1_282170
TGGT1_311890-t26_1-p1	cytosol	99	S	0.255	0.000906505	Down	Cgd5_3650 protein(predict) GN=TGGT1_311890
TGGT1_311890-t26_1-p1		177	S	0.1	0.000778561	Down	Cgd5_3650 protein(predict) GN=TGGT1_311890
TGGT1_209210-t26_1-p1	nucleus - non-chromatin	48	S	0.451	0.00720749	Down	KH domain protein(predict) GN=TGGT1_209210
